# Supplementary material for: Targeting the post-synaptic proteome has therapeutic potential for psychosis in Alzheimer Disease
Source: Commun Biol. 2023 Jun 2;6:598. doi: 10.1038/s42003-023-04961-5 (PMC10238472; doi:10.1038/s42003-023-04961-5)
Supplement: Supplementary file 3 — Supplementary Data 1 [file 42003_2023_4961_MOESM3_ESM.xlsx]

## Sheet: Legend
Column Header	Definition
protein	Uniprot Accession #
external_gene_name	Official Gene Symbol
logFC	Log Base 2 of the Fold Change of AD+P relative to AD-P
AveExpr	Average expression across all samples, in log2
t	t statistic
P.Value
q.value

## Sheet: S1
protein	external_gene_name	logFC	AveExpr	t	P.Value	Q.Val
Q8IVF2	AHNAK2	-0.573882	-0.130261	-2.94618	0.00321771	0.301211
P07602	PSAP	-0.604936	-0.0525657	-2.91935	0.00350808	0.301211
Q8N3V7	SYNPO	-0.546904	-0.138951	-2.83261	0.00461761	0.301211
Q7Z460	CLASP1	-0.577279	-0.0358238	-2.76139	0.00575628	0.301211
Q9HA65	TBC1D17	-0.543982	-0.0920042	-2.69021	0.00714145	0.301211
P11277	SPTB	-0.532948	-0.111828	-2.68852	0.00717774	0.301211
O14490	DLGAP1	-0.52065	-0.112555	-2.62831	0.00858175	0.301211
Q5SW79	CEP170	-0.531872	-0.0652538	-2.57802	0.00993775	0.301211
Q9UPR0	PLCL2	-0.5262	-0.0606614	-2.54663	0.0108777	0.301211
Q96CV9	OPTN	-0.503047	-0.112465	-2.53923	0.0111105	0.301211
Q66K74	MAP1S	-0.522162	-0.0690533	-2.53454	0.0112604	0.301211
Q09666	AHNAK	-0.496116	-0.121429	-2.5251	0.0115676	0.301211
Q15477	SKIV2L	-0.504933	-0.0895869	-2.4909	0.0127429	0.301211
Q5JU85	IQSEC2	-0.50457	-0.0863143	-2.48052	0.0131201	0.301211
Q14244	MAP7	-0.484116	-0.128122	-2.48001	0.013139	0.301211
O15079	SNPH	-0.510049	-0.0588888	-2.467	0.0136262	0.301211
Q92974	ARHGEF2	-0.48819	-0.108139	-2.454	0.0141288	0.301211
Q7Z406	MYH14	-0.492633	-0.0969911	-2.44874	0.0143367	0.301211
Q9UEW8	STK39	-0.489813	-0.100981	-2.44467	0.0144995	0.301211
Q96Q05	TRAPPC9	-0.501518	-0.0766651	-2.44439	0.0145109	0.301211
Q15042	RAB3GAP1	-0.500668	-0.0762005	-2.43939	0.0147132	0.301211
P24821	TNC	-0.480087	-0.114994	-2.42908	0.0151385	0.301211
Q9UJF2	RASAL2	-0.48223	-0.110232	-2.42893	0.0151444	0.301211
P57737	CORO7	-0.490914	-0.0922279	-2.42832	0.0151701	0.301211
Q9BTE6	NA	-0.489662	-0.0947128	-2.4283	0.015171	0.301211
Q5TBA9	FRY	-0.500082	-0.0625695	-2.42178	0.0154459	0.301211
Q96PU5	NEDD4L	-0.47854	-0.111537	-2.41338	0.0158065	0.301211
Q8TDC3	BRSK1	-0.477734	-0.106203	-2.39689	0.0165358	0.301211
P35609	ACTN2	-0.467046	-0.12956	-2.39602	0.0165754	0.301211
Q8N387	MUC15	-0.471933	-0.116308	-2.39072	0.0168167	0.301211
Q6NV74	CRACDL	-0.459566	-0.138862	-2.38004	0.0173121	0.301211
P00505	GOT2	-0.482655	-0.0882005	-2.37752	0.0174307	0.301211
O14773	TPP1	-0.484872	-0.0831089	-2.37607	0.0174992	0.301211
Q9Y6D6	ARFGEF1	-0.490107	-0.0658038	-2.37602	0.0175019	0.301211
Q12955	ANK3	-0.474745	-0.10084	-2.36913	0.0178314	0.301211
Q15149	PLEC	-0.494173	-0.0372185	-2.36561	0.0180014	0.301211
Q9P1A6	DLGAP2	-0.471999	-0.0995831	-2.35241	0.0186536	0.301211
P23677	ITPKA	-0.478644	-0.0853007	-2.35055	0.0187469	0.301211
O75334	PPFIA2	-0.473831	-0.0931983	-2.34615	0.0189697	0.301211
Q8IYB4	PEX5L	-0.485465	-0.0530914	-2.34325	0.0191179	0.301211
O15294	OGT	-0.478386	-0.0785469	-2.33496	0.019547	0.301211
P45974	USP5	-0.474192	-0.0868821	-2.33258	0.0196715	0.301211
Q9H254	SPTBN4	-0.476545	-0.0814978	-2.33163	0.0197214	0.301211
Q9UHD2	TBK1	-0.459424	-0.116942	-2.32871	0.0198756	0.301211
Q9C0H9	SRCIN1	-0.463632	-0.10672	-2.32732	0.0199495	0.301211
O43236	SEPTIN4	-0.47821	-0.0694838	-2.3216	0.0202558	0.301211
Q9NQC7	CYLD	-0.459559	-0.113199	-2.32135	0.020269	0.301211
Q8N9I9	DTX3	-0.462899	-0.104361	-2.31828	0.0204353	0.301211
Q16566	CAMK4	-0.441462	-0.151972	-2.31681	0.0205154	0.301211
Q8N1I0	DOCK4	-0.459165	-0.111871	-2.31641	0.0205374	0.301211
O00562	PITPNM1	-0.476653	-0.0678811	-2.31257	0.0207477	0.301211
Q6PKG0	LARP1	-0.470908	-0.0828513	-2.30707	0.0210524	0.301211
P11498	PC	-0.482408	-0.0338382	-2.30514	0.0211603	0.301211
Q9H2M9	RAB3GAP2	-0.467789	-0.0863391	-2.29976	0.021463	0.301211
P05129	PRKCG	-0.458733	-0.10499	-2.29883	0.0215157	0.301211
Q9P2B4	CTTNBP2NL	-0.470998	-0.0756142	-2.29396	0.0217942	0.301211
Q96BY7	ATG2B	-0.470213	-0.0775892	-2.29341	0.0218259	0.301211
Q9UPQ0	LIMCH1	-0.459214	-0.100396	-2.29058	0.0219888	0.301211
Q5TH69	ARFGEF3	-0.473348	-0.0572436	-2.28822	0.0221263	0.301211
Q12979	ABR	-0.447898	-0.122885	-2.2828	0.0224436	0.301211
Q8NF91	SYNE1	-0.469016	-0.0732683	-2.28122	0.0225366	0.301211
Q08462	ADCY2	-0.464128	-0.0856129	-2.28002	0.022608	0.301211
Q92556	ELMO1	-0.458243	-0.0976232	-2.27927	0.0226522	0.301211
P11274	BCR	-0.463589	-0.0858519	-2.27794	0.0227314	0.301211
Q5T0F9	CC2D1B	-0.478514	-0.0207478	-2.2735	0.0229976	0.301211
Q13510	ASAH1	-0.468221	-0.0604603	-2.26588	0.0234602	0.301211
Q92574	TSC1	-0.463798	-0.0794886	-2.26536	0.0234919	0.301211
O75122	CLASP2	-0.466755	-0.0674553	-2.26416	0.0235654	0.301211
P40763	STAT3	-0.466274	-0.0644553	-2.25946	0.023856	0.301211
Q9C0D0	PHACTR1	-0.436137	-0.137587	-2.25577	0.0240866	0.301211
P42224	STAT1	-0.455216	-0.0905685	-2.24792	0.0245827	0.301211
Q9UPN3	MACF1	-0.471367	-0.0299606	-2.24786	0.0245862	0.301211
Q27J81	INF2	-0.45489	-0.0897138	-2.24434	0.0248122	0.301211
Q02410	APBA1	-0.471752	0.00375102	-2.23808	0.0252169	0.301211
Q9Y5S2	CDC42BPB	-0.452885	-0.0898679	-2.2348	0.0254315	0.301211
P11137	MAP2	-0.4598	-0.0682749	-2.23115	0.0256726	0.301211
Q92614	MYO18A	-0.457531	-0.0768961	-2.23038	0.0257233	0.301211
O43865	AHCYL1	-0.438679	-0.116354	-2.22235	0.0262608	0.301211
Q02156	PRKCE	-0.445492	-0.0991072	-2.21922	0.0264733	0.301211
P09417	QDPR	-0.46011	-0.0495603	-2.21727	0.026606	0.301211
Q8N1G4	LRRC47	-0.462553	-0.0392402	-2.21668	0.0266467	0.301211
P02794	FTH1	-0.453727	-0.0739212	-2.20769	0.0272674	0.301211
Q13045	FLII	-0.456874	-0.0535092	-2.20558	0.0274146	0.301211
O14531	DPYSL4	-0.46113	-0.0352087	-2.20507	0.0274504	0.301211
P60201	PLP1	-0.455988	-0.0576754	-2.20462	0.0274824	0.301211
O60381	HBP1	-0.463738	-0.00525967	-2.19985	0.0278193	0.301211
Q8WUH2	TGFBRAP1	-0.444763	-0.0916839	-2.19881	0.0278928	0.301211
Q4KMP7	TBC1D10B	-0.452374	-0.0699201	-2.19655	0.0280541	0.301211
Q9H7D7	WDR26	-0.436711	-0.107067	-2.19293	0.0283139	0.301211
P27816	MAP4	-0.429685	-0.123503	-2.19128	0.0284333	0.301211
O75145	PPFIA3	-0.450213	-0.0727462	-2.18911	0.0285902	0.301211
Q08495	DMTN	-0.436131	-0.105817	-2.18734	0.0287192	0.301211
Q9Y3S1	WNK2	-0.453156	-0.052739	-2.18702	0.0287426	0.301211
Q14008	CKAP5	-0.456083	-0.0395121	-2.186	0.028817	0.301211
Q7RTP6	MICAL3	-0.453055	-0.0511347	-2.18492	0.0288964	0.301211
P04350	TUBB4A	-0.444375	-0.0840729	-2.17965	0.0292846	0.301211
A0AVT1	UBA6	-0.457799	0.0205457	-2.17767	0.0294322	0.301211
Q9BW30	TPPP3	-0.443763	-0.0839795	-2.17645	0.0295229	0.301211
Q9NV70	EXOC1	-0.45149	-0.0483343	-2.17446	0.0296722	0.301211
A6NGB9	WIPF3	-0.449571	-0.0534186	-2.17025	0.0299892	0.301211
Q96PV0	SYNGAP1	-0.431352	-0.108446	-2.16894	0.0300888	0.301211
P09543	CNP	-0.446805	-0.0684732	-2.16827	0.0301399	0.301211
P35579	MYH9	-0.440538	-0.0873229	-2.16804	0.0301569	0.301211
P02792	FTL	-0.447576	-0.060615	-2.16608	0.0303062	0.301211
Q6DN90	IQSEC1	-0.444527	-0.074541	-2.16369	0.0304893	0.301211
Q6GYQ0	RALGAPA1	-0.447	-0.0573464	-2.16092	0.0307028	0.301211
Q16531	DDB1	-0.417602	-0.137916	-2.16062	0.0307259	0.301211
Q9HD20	ATP13A1	-0.444777	-0.0708265	-2.16044	0.0307402	0.301211
Q86YS7	C2CD5	-0.446971	-0.0541998	-2.15831	0.0309049	0.301211
Q9H269	VPS16	-0.444978	-0.0669682	-2.15811	0.0309209	0.301211
Q9P0V9	SEPTIN10	-0.43758	-0.0865942	-2.15183	0.0314124	0.301211
Q9Y6D5	ARFGEF2	-0.443159	-0.0689081	-2.15094	0.0314824	0.301211
Q2M3C7	SPHKAP	-0.442628	-0.0694559	-2.14883	0.031649	0.301211
P42345	MTOR	-0.446192	-0.0405676	-2.13984	0.0323691	0.301211
Q9Y2J8	PADI2	-0.442	-0.0587787	-2.13778	0.0325361	0.301211
P12814	ACTN1	-0.419534	-0.121826	-2.13609	0.0326734	0.301211
Q8TF61	FBXO41	-0.43006	-0.0955976	-2.13466	0.0327906	0.301211
Q96SW2	CRBN	-0.449251	-0.0153608	-2.13234	0.0329805	0.301211
P54619	PRKAG1	-0.427761	-0.0995859	-2.13194	0.0330136	0.301211
O43432	EIF4G3	-0.445918	0.0379545	-2.13108	0.0330844	0.301211
Q9NQX3	GPHN	-0.407476	-0.145033	-2.12354	0.0337098	0.301211
Q9UQB3	CTNND2	-0.434084	-0.0809283	-2.12271	0.0337796	0.301211
P07437	TUBB	-0.432565	-0.0831817	-2.1199	0.0340164	0.301211
Q9NQW6	ANLN	-0.439323	-0.0476944	-2.11519	0.0344151	0.301211
P07384	CAPN1	-0.426615	-0.0930383	-2.11202	0.0346867	0.301211
O94967	WDR47	-0.435605	-0.0658623	-2.11183	0.0347023	0.301211
Q9Y4G8	RAPGEF2	-0.436235	-0.0593343	-2.11029	0.0348348	0.301211
P52943	CRIP2	-0.428966	-0.0866302	-2.10955	0.0348986	0.301211
Q9UPA5	BSN	-0.427303	-0.088974	-2.10658	0.0351558	0.301211
P49815	TSC2	-0.425321	-0.0926515	-2.10477	0.0353125	0.301211
Q9UL25	RAB21	-0.426847	-0.0890249	-2.10444	0.0353412	0.301211
P78559	MAP1A	-0.429594	-0.0822327	-2.1034	0.035432	0.301211
Q8WZA2	RAPGEF4	-0.43195	-0.0742774	-2.10216	0.0355409	0.301211
Q66K14	TBC1D9B	-0.430285	-0.079415	-2.10155	0.035594	0.301211
Q6DN14	MCTP1	-0.423532	-0.0950014	-2.10097	0.035645	0.301211
Q96RR4	CAMKK2	-0.416649	-0.111272	-2.10071	0.0356679	0.301211
Q12933	TRAF2	-0.42238	-0.0959092	-2.09721	0.0359769	0.301211
O95886	DLGAP3	-0.424833	-0.0899756	-2.09661	0.0360299	0.301211
O60610	DIAPH1	-0.441772	-0.0141043	-2.09659	0.0360317	0.301211
Q07157	TJP1	-0.422453	-0.095171	-2.09598	0.0360853	0.301211
Q5TCZ1	SH3PXD2A	-0.436504	0.0508108	-2.09532	0.0361444	0.301211
Q15049	MLC1	-0.431552	-0.0634767	-2.09053	0.0365717	0.301211
P05771	PRKCB	-0.421178	-0.094697	-2.08865	0.0367412	0.301211
Q9UQM7	CAMK2A	-0.423203	-0.0899672	-2.08855	0.0367503	0.301211
P49419	ALDH7A1	-0.403082	-0.138846	-2.08748	0.0368463	0.301211
Q9Y2Z4	YARS2	-0.420864	-0.0941085	-2.08583	0.0369958	0.301211
Q9H4G4	GLIPR2	-0.428883	-0.0722652	-2.08482	0.037087	0.301211
Q7KZF4	SND1	-0.43065	-0.0565107	-2.08126	0.0374119	0.301211
O76070	SNCG	-0.404641	-0.131517	-2.07996	0.0375312	0.301211
O00410	IPO5	-0.437494	0.014192	-2.07833	0.0376805	0.301211
Q7L099	RUFY3	-0.419082	-0.0927808	-2.07417	0.0380647	0.301211
Q02952	AKAP12	-0.428498	-0.0582002	-2.07207	0.0382603	0.301211
Q92599	SEPTIN8	-0.41959	-0.0904266	-2.07169	0.0382958	0.301211
Q9H9H5	MAP6D1	-0.410901	-0.109779	-2.06876	0.03857	0.301211
Q9Y4G6	TLN2	-0.434913	-0.02093	-2.06645	0.0387875	0.301211
Q15700	DLG2	-0.426119	-0.0663056	-2.06615	0.038816	0.301211
P61601	NCALD	-0.414015	-0.100848	-2.06608	0.0388222	0.301211
Q16352	INA	-0.413805	-0.10104	-2.06544	0.0388832	0.301211
Q99490	AGAP2	-0.407666	-0.115962	-2.06449	0.0389727	0.301211
Q9UDT6	CLIP2	-0.419663	-0.08612	-2.06269	0.0391441	0.301211
O15020	SPTBN2	-0.433374	-0.0195703	-2.05831	0.0395624	0.301211
Q96QG7	MTMR9	-0.41413	-0.0966601	-2.05783	0.0396083	0.301211
Q8N3P4	VPS8	-0.425129	-0.0603875	-2.05729	0.0396598	0.301211
Q9Y4F5	CEP170B	-0.411203	-0.102856	-2.05625	0.0397597	0.301211
P38117	ETFB	-0.431558	-0.0269049	-2.05503	0.0398773	0.301211
O43707	ACTN4	-0.408687	-0.107114	-2.0523	0.0401423	0.301211
Q9H3S7	PTPN23	-0.426994	-0.0403331	-2.04751	0.0406101	0.301211
Q14764	MVP	-0.407135	-0.108126	-2.04653	0.0407059	0.301211
Q9NZ56	FMN2	-0.418933	-0.0788791	-2.04528	0.0408287	0.301211
Q14204	DYNC1H1	-0.427913	-0.0340888	-2.04501	0.0408553	0.301211
Q9UPW8	UNC13A	-0.416666	-0.084594	-2.04477	0.0408794	0.301211
Q86UR5	RIMS1	-0.411297	-0.0970997	-2.04467	0.0408893	0.301211
P55196	AFDN	-0.415966	-0.0860092	-2.04428	0.040928	0.301211
Q9BPU6	DPYSL5	-0.420297	-0.0709182	-2.0416	0.0411925	0.301211
Q92499	DDX1	-0.41877	-0.0768158	-2.04131	0.041222	0.301211
Q96A23	CPNE4	-0.397483	-0.129313	-2.03864	0.0414871	0.301211
P40855	PEX19	-0.415594	-0.0841425	-2.03862	0.0414899	0.301211
Q8NDA8	MROH1	-0.424646	-0.0415235	-2.03759	0.0415928	0.301211
Q5H9R7	PPP6R3	-0.420369	-0.0649615	-2.03736	0.0416155	0.301211
Q5T442	GJC2	-0.411331	-0.0929869	-2.03624	0.0417276	0.301211
Q8TDJ6	DMXL2	-0.420488	-0.059635	-2.03432	0.0419212	0.301211
O75170	PPP6R2	-0.426171	-0.0295513	-2.0319	0.0421652	0.301211
Q16653	MOG	-0.419907	-0.0600222	-2.03177	0.0421781	0.301211
Q13085	ACACA	-0.421439	-0.0492623	-2.03063	0.0422946	0.301211
Q9BZV1	UBXN6	-0.401728	-0.113602	-2.03	0.0423587	0.301211
Q6IAN0	DHRS7B	-0.395846	-0.127628	-2.02682	0.0426829	0.301211
P14618	PKM	-0.41261	-0.0852062	-2.02606	0.04276	0.301211
P12532	NA	-0.415452	-0.0769604	-2.02535	0.0428327	0.301211
O14974	PPP1R12A	-0.404302	-0.103717	-2.02352	0.0430214	0.301211
P54652	HSPA2	-0.423381	-0.0309688	-2.02008	0.0433769	0.301211
O60716	CTNND1	-0.397742	-0.118007	-2.01804	0.0435883	0.301211
Q8N3R9	PALS1	-0.412123	-0.08207	-2.01754	0.0436404	0.301211
Q96PY5	FMNL2	-0.411187	-0.0843926	-2.01749	0.0436464	0.301211
Q01082	SPTBN1	-0.416604	-0.0622829	-2.01732	0.0436638	0.301211
Q13492	PICALM	-0.411623	-0.0832028	-2.01731	0.0436651	0.301211
O60861	GAS7	-0.407398	-0.092641	-2.01606	0.0437952	0.301211
P46379	BAG6	-0.40486	-0.0984603	-2.01548	0.0438564	0.301211
P50395	GDI2	-0.411251	-0.0803326	-2.00998	0.0444349	0.301211
P53618	COPB1	-0.420455	-0.0336368	-2.00889	0.044551	0.301211
P04075	ALDOA	-0.415976	-0.0536621	-2.00826	0.0446175	0.301211
P17812	CTPS1	-0.423315	0.00083628	-2.00807	0.0446379	0.301211
Q92736	RYR2	-0.412901	-0.071264	-2.00597	0.0448606	0.301211
Q96A65	EXOC4	-0.416087	-0.0500246	-2.00557	0.0449039	0.301211
Q9Y4I1	MYO5A	-0.415017	-0.0553201	-2.00484	0.0449822	0.301211
Q96SB3	PPP1R9B	-0.395408	-0.117146	-2.00461	0.0450069	0.301211
P05090	APOD	-0.41325	-0.0650235	-2.0029	0.0451899	0.301211
P53667	LIMK1	-0.398058	-0.107931	-2.00052	0.0454456	0.301211
Q5T5U3	ARHGAP21	-0.411515	-0.0688398	-1.9973	0.0457943	0.301211
O75508	CLDN11	-0.412438	-0.0598864	-1.99554	0.0459855	0.301211
O14936	CASK	-0.411861	-0.0634686	-1.99514	0.0460295	0.301211
P41743	PRKCI	-0.411148	-0.0660298	-1.99337	0.0462222	0.301211
Q92529	SHC3	-0.403379	-0.0906528	-1.99211	0.0463603	0.301211
Q5VUB5	FAM171A1	-0.40102	-0.0962545	-1.99185	0.0463889	0.301211
Q7KZI7	MARK2	-0.402443	-0.0923394	-1.99093	0.0464908	0.301211
P46821	MAP1B	-0.402828	-0.0912534	-1.99062	0.0465248	0.301211
P42704	LRPPRC	-0.418469	-0.0216812	-1.98876	0.0467291	0.301211
Q07002	CDK18	-0.403846	-0.0878702	-1.98862	0.0467453	0.301211
Q9NVE7	PANK4	-0.407599	-0.0776815	-1.98815	0.0467966	0.301211
Q7Z7E8	UBE2Q1	-0.40886	-0.0700452	-1.98536	0.0471057	0.301211
Q9UPT5	EXOC7	-0.416265	-0.0288996	-1.98401	0.0472569	0.301211
Q13557	CAMK2D	-0.399066	-0.0960618	-1.98176	0.0475082	0.301211
Q15120	PDK3	-0.411415	-0.0480416	-1.98117	0.0475738	0.301211
Q96RQ3	MCCC1	-0.417103	0.00584032	-1.97921	0.0477944	0.301211
O75962	TRIO	-0.409183	-0.05878	-1.97906	0.0478113	0.301211
Q13884	SNTB1	-0.408935	-0.0596754	-1.97845	0.0478796	0.301211
Q93008	USP9X	-0.415943	0.0200942	-1.97837	0.0478891	0.301211
P84095	RHOG	-0.408101	-0.0651344	-1.97802	0.0479287	0.301211
O95248	SBF1	-0.414338	-0.0307232	-1.97668	0.0480794	0.301211
O15075	DCLK1	-0.397194	-0.0966585	-1.97367	0.0484216	0.301211
P78357	CNTNAP1	-0.397755	-0.0951957	-1.9735	0.0484406	0.301211
Q9Y6K8	AK5	-0.394897	-0.101896	-1.97278	0.0485221	0.301211
O94856	NFASC	-0.391917	-0.108877	-1.97147	0.0486716	0.301211
P07197	NEFM	-0.404293	-0.0766251	-1.97046	0.0487879	0.301211
Q6P1M0	SLC27A4	-0.40345	-0.0777084	-1.96795	0.049075	0.301211
Q8WXD9	CASKIN1	-0.398549	-0.0898251	-1.96659	0.0492323	0.301211
Q6UWE0	LRSAM1	-0.398276	-0.0887844	-1.96308	0.0496382	0.301211
O75146	HIP1R	-0.409693	-0.0389857	-1.96308	0.0496385	0.301211
Q9Y4F1	FARP1	-0.3968	-0.092143	-1.96261	0.0496927	0.301211
Q4V328	GRIPAP1	-0.393657	-0.0998541	-1.9625	0.0497065	0.301211
Q15388	TOMM20	-0.383923	-0.124711	-1.96018	0.049976	0.301211
O75382	TRIM3	-0.400343	-0.081617	-1.95902	0.0501128	0.301211
Q8NFX7	STXBP6	-0.402758	-0.0730717	-1.95874	0.0501454	0.301211
Q8IU85	CAMK1D	-0.390994	-0.10445	-1.95834	0.050192	0.301211
Q6UWR7	ENPP6	-0.40102	-0.0760598	-1.95367	0.050742	0.301211
Q6PCB7	SLC27A1	-0.405882	-0.0460166	-1.95239	0.0508942	0.301211
O43301	HSPA12A	-0.39341	-0.0952773	-1.9521	0.0509279	0.301211
Q9P0L0	VAPA	-0.393656	-0.0945833	-1.95193	0.050948	0.301211
Q9ULJ8	PPP1R9A	-0.390985	-0.101062	-1.95158	0.05099	0.301211
Q8N122	RPTOR	-0.402417	-0.0627306	-1.94891	0.0513076	0.301211
Q8WU79	SMAP2	-0.395774	-0.0876391	-1.94839	0.0513697	0.301211
P60033	CD81	-0.393032	-0.0942259	-1.94813	0.0514013	0.301211
Q14012	CAMK1	-0.391347	-0.0971781	-1.94565	0.0516989	0.301211
Q8IXJ6	SIRT2	-0.396739	-0.0826557	-1.94333	0.0519775	0.301211
Q13613	MTMR1	-0.406232	-0.0293256	-1.93661	0.0527945	0.301211
P08133	ANXA6	-0.398132	-0.0719804	-1.93502	0.0529897	0.301211
Q9NZB2	FAM120A	-0.395372	-0.0813673	-1.93422	0.0530874	0.301211
O00471	EXOC5	-0.404343	-0.0353217	-1.93364	0.053159	0.301211
O95757	HSPA4L	-0.407318	0.00752335	-1.93308	0.0532279	0.301211
P33121	ACSL1	-0.406647	0.0113306	-1.93085	0.0535035	0.301211
Q7Z4S6	KIF21A	-0.394023	-0.0828357	-1.93037	0.0535633	0.301211
P68104	EEF1A1	-0.398225	-0.064604	-1.92981	0.0536326	0.301211
Q13813	SPTAN1	-0.396614	-0.0736991	-1.92955	0.0536646	0.301211
P68371	TUBB4B	-0.398742	-0.0577917	-1.92792	0.0538672	0.301211
P78352	DLG4	-0.38614	-0.101134	-1.92754	0.0539146	0.301211
O43813	LANCL1	-0.399748	-0.0491988	-1.92605	0.0540993	0.301211
Q92552	MRPS27	-0.395214	-0.0757406	-1.925	0.0542317	0.301211
Q5T4S7	UBR4	-0.402378	-0.0337442	-1.92263	0.0545287	0.301211
Q13131	PRKAA1	-0.395424	-0.0715164	-1.92135	0.0546894	0.301211
Q96JJ3	ELMO2	-0.393474	-0.0783852	-1.92027	0.0548252	0.301211
Q9HBF4	ZFYVE1	-0.380235	-0.11206	-1.91857	0.0550406	0.301211
O43815	STRN	-0.396242	-0.0607256	-1.91772	0.0551485	0.301211
Q8IWQ3	BRSK2	-0.391359	-0.0828335	-1.91731	0.0552003	0.301211
A7KAX9	ARHGAP32	-0.397493	-0.0508442	-1.9167	0.0552781	0.301211
Q03001	DST	-0.398117	-0.0465328	-1.91558	0.0554209	0.301211
Q12959	DLG1	-0.395384	-0.0621649	-1.91449	0.0555594	0.301211
Q9UQB8	BAIAP2	-0.380204	-0.106178	-1.90752	0.0564548	0.301211
Q9C0H5	ARHGAP39	-0.38492	-0.0936932	-1.90688	0.0565385	0.301211
Q96JE9	MAP6	-0.391851	-0.0728788	-1.90548	0.0567196	0.301211
Q9H425	C1orf198	-0.393946	-0.0565924	-1.90393	0.0569211	0.301211
P00367	GLUD1	-0.395007	-0.0496017	-1.90358	0.0569671	0.301211
P49411	TUFM	-0.387238	-0.0861404	-1.90336	0.056996	0.301211
Q01813	PFKP	-0.39486	-0.0501324	-1.90335	0.0569965	0.301211
P11586	MTHFD1	-0.39747	-0.0369507	-1.90242	0.0571176	0.301211
O43295	SRGAP3	-0.3938	-0.0541495	-1.90153	0.0572345	0.301211
Q00839	HNRNPU	-0.390735	-0.073476	-1.90071	0.0573423	0.301211
P31040	SDHA	-0.397758	-0.0338217	-1.90063	0.0573525	0.301211
Q9P260	RELCH	-0.397168	-0.0354467	-1.89946	0.0575063	0.301211
Q6NTF9	RHBDD2	-0.385485	-0.0881269	-1.89872	0.057603	0.301211
Q9Y6G9	DYNC1LI1	-0.392522	-0.0568705	-1.89724	0.057798	0.301211
P08670	VIM	-0.375918	-0.111578	-1.8959	0.0579744	0.301211
P49588	AARS1	-0.399224	-0.00027253	-1.89372	0.0582645	0.301211
P12036	NEFH	-0.390996	-0.0622058	-1.89327	0.058324	0.301211
Q8IXI2	RHOT1	-0.390473	-0.0650254	-1.89251	0.0584253	0.301211
Q9NS86	LANCL2	-0.387689	-0.0786348	-1.8924	0.0584396	0.301211
Q99460	PSMD1	-0.397647	-0.0248565	-1.89179	0.0585205	0.301211
P36969	GPX4	-0.394164	-0.0419237	-1.89175	0.0585266	0.301211
Q68DU8	KCTD16	-0.391711	-0.0534502	-1.89097	0.0586308	0.301211
O43759	SYNGR1	-0.374172	-0.113075	-1.88982	0.058784	0.301211
Q9UM22	EPDR1	-0.395054	-0.0346858	-1.88858	0.0589503	0.301211
Q8IXS6	PALM2AKAP2	-0.391795	-0.0500541	-1.88851	0.0589597	0.301211
Q684P5	RAP1GAP2	-0.396016	-0.0293276	-1.88791	0.0590398	0.301211
Q86XE0	SNX32	-0.39291	-0.043915	-1.8878	0.0590545	0.301211
P86790	CCZ1B	-0.393503	-0.0410034	-1.88761	0.0590796	0.301211
P35580	MYH10	-0.38071	-0.094074	-1.88676	0.0591948	0.301211
Q9NTX5	ECHDC1	-0.391426	-0.0478037	-1.8847	0.0594724	0.301211
O75689	ADAP1	-0.396338	-0.0196096	-1.88242	0.0597805	0.301211
Q8N9F0	NAT8L	-0.377884	-0.0986643	-1.88158	0.0598954	0.301211
O14827	RASGRF2	-0.385905	-0.0763142	-1.88039	0.0600563	0.301211
P63167	DYNLL1	-0.390858	-0.0441857	-1.87822	0.0603527	0.301211
Q9H270	NA	-0.387423	-0.0653533	-1.87793	0.060393	0.301211
P11441	UBL4A	-0.366999	-0.126928	-1.87779	0.0604117	0.301211
P20916	MAG	-0.386288	-0.0712047	-1.87662	0.0605723	0.301211
Q9BZC7	ABCA2	-0.387682	-0.0610753	-1.87651	0.0605867	0.301211
Q14738	PPP2R5D	-0.385629	-0.0735805	-1.87598	0.0606597	0.301211
Q17R89	ARHGAP44	-0.377773	-0.0955958	-1.87512	0.0607777	0.301211
Q14166	TTLL12	-0.388239	-0.0543532	-1.87482	0.0608197	0.301211
O14578	CIT	-0.382889	-0.0805371	-1.87165	0.0612568	0.301211
O00401	WASL	-0.376128	-0.096812	-1.86928	0.0615854	0.301211
Q9NRD5	PICK1	-0.389617	-0.0401212	-1.86806	0.0617557	0.301211
O75044	SRGAP2	-0.3911	-0.032241	-1.86729	0.0618636	0.301211
Q9BUF5	TUBB6	-0.3867	-0.0541979	-1.86728	0.0618645	0.301211
O95747	OXSR1	-0.374386	-0.100163	-1.86701	0.0619016	0.301211
O95140	MFN2	-0.382951	-0.0769178	-1.86685	0.0619245	0.301211
P60484	PTEN	-0.364784	-0.126655	-1.86596	0.0620491	0.301211
P42262	GRIA2	-0.366506	-0.121737	-1.86594	0.062051	0.301211
Q9Y217	MTMR6	-0.371926	-0.104739	-1.86336	0.0624129	0.301211
Q14C86	GAPVD1	-0.379827	-0.0841996	-1.86327	0.0624258	0.301211
Q96L92	SNX27	-0.389756	-0.0334606	-1.86204	0.0625997	0.301211
O00571	DDX3X	-0.387923	-0.0408607	-1.8607	0.0627888	0.301211
Q8IWA5	SLC44A2	-0.372125	-0.102742	-1.86062	0.0627994	0.301211
Q9Y2E4	DIP2C	-0.387185	-0.041534	-1.85785	0.0631924	0.301211
Q9NZQ3	NCKIPSD	-0.378781	-0.082256	-1.85465	0.0636475	0.301211
Q96JH7	VCPIP1	-0.382339	-0.0651621	-1.85317	0.0638604	0.301211
P62333	PSMC6	-0.388338	-0.0294419	-1.85142	0.0641116	0.301211
P51649	ALDH5A1	-0.37165	-0.0982214	-1.8497	0.0643589	0.301211
Q674X7	KAZN	-0.354456	-0.146231	-1.84947	0.064392	0.301211
Q8N568	DCLK2	-0.384425	-0.0420504	-1.84513	0.0650202	0.301211
Q6U841	SLC4A10	-0.366273	-0.110176	-1.84477	0.0650722	0.301211
P48426	PIP4K2A	-0.388332	-0.0089065	-1.84237	0.0654232	0.301211
O15394	NCAM2	-0.369204	-0.100285	-1.8414	0.065565	0.301211
P49368	CCT3	-0.380682	-0.0590433	-1.84137	0.0655689	0.301211
Q9H4B0	OSGEPL1	-0.387427	-0.0205052	-1.84059	0.065683	0.301211
Q14643	ITPR1	-0.383861	-0.0399778	-1.84032	0.0657239	0.301211
Q00013	MPP1	-0.378738	-0.0707949	-1.83964	0.0658227	0.301211
Q9Y2D4	EXOC6B	-0.387573	-0.0076928	-1.83869	0.0659631	0.301211
O76024	WFS1	-0.380454	-0.0541176	-1.83707	0.0662016	0.301211
P55087	AQP4	-0.384869	-0.0304724	-1.83586	0.0663809	0.301211
O00186	STXBP3	-0.386806	-0.0142975	-1.83575	0.0663961	0.301211
P20073	ANXA7	-0.380853	-0.0457615	-1.83173	0.0669931	0.301211
Q99250	SCN2A	-0.381726	-0.0414723	-1.8316	0.0670135	0.301211
Q96P47	AGAP3	-0.36463	-0.106792	-1.83048	0.0671799	0.301211
Q7Z3J2	VPS35L	-0.384902	0.0164373	-1.82925	0.0673644	0.301211
P30626	SRI	-0.380491	-0.0422263	-1.82643	0.0677878	0.301211
P68366	TUBA4A	-0.376798	-0.0652996	-1.82639	0.0677927	0.301211
Q9NSE4	IARS2	-0.384994	-0.00243177	-1.82621	0.0678206	0.301211
Q13555	CAMK2G	-0.376912	-0.0630472	-1.82558	0.0679153	0.301211
Q9Y4D1	DAAM1	-0.375356	-0.0721915	-1.82455	0.0680712	0.301211
P07196	NEFL	-0.373141	-0.0806152	-1.82414	0.068133	0.301211
Q9NY65	TUBA8	-0.371803	-0.0843255	-1.82413	0.0681341	0.301211
Q9NPQ8	RIC8A	-0.375667	-0.0638513	-1.82004	0.0687551	0.301211
Q6X4W1	NSMF	-0.371578	-0.0817441	-1.81848	0.0689923	0.301211
Q86YM7	HOMER1	-0.361628	-0.107359	-1.81642	0.0693077	0.301211
O00139	KIF2A	-0.382377	-0.015385	-1.81494	0.0695358	0.301211
P00533	EGFR	-0.379617	-0.0332593	-1.81341	0.0697705	0.301211
O94874	UFL1	-0.376881	-0.0438285	-1.8107	0.0701893	0.301211
Q96JG6	VPS50	-0.378552	-0.0339548	-1.80899	0.0704552	0.301211
P54829	PTPN5	-0.363684	-0.0971935	-1.80815	0.0705854	0.301211
Q4G176	ACSF3	-0.373496	-0.0593898	-1.80682	0.0707916	0.301211
Q5VWJ9	SNX30	-0.363363	-0.0957326	-1.80385	0.0712572	0.301211
Q9NRY4	ARHGAP35	-0.371293	-0.0704821	-1.80326	0.0713499	0.301211
P00338	LDHA	-0.362261	-0.0982014	-1.80293	0.0714012	0.301211
O75390	CS	-0.377056	-0.0330455	-1.80098	0.0717082	0.301211
Q92558	WASF1	-0.369248	-0.0757245	-1.79851	0.0720987	0.301211
Q9UBM7	DHCR7	-0.378777	-0.0160549	-1.79803	0.072174	0.301211
P50995	ANXA11	-0.375354	-0.0384187	-1.79798	0.072182	0.301211
P35222	CTNNB1	-0.36719	-0.0811741	-1.79602	0.0724933	0.301211
P22102	GART	-0.376818	0.0281585	-1.79587	0.0725178	0.301211
P53621	COPA	-0.378283	-0.0155909	-1.79556	0.0725664	0.301211
P42356	PI4KA	-0.376468	-0.0293134	-1.79471	0.0727022	0.301211
P25098	GRK2	-0.370387	-0.0639959	-1.79454	0.0727288	0.301211
Q9Y3I0	RTCB	-0.371728	-0.0524796	-1.79386	0.0728367	0.301211
Q96PE3	INPP4A	-0.376728	0.0237148	-1.7934	0.0729116	0.301211
P53779	MAPK10	-0.37584	-0.0287628	-1.79122	0.0732602	0.301211
Q9ULH1	ASAP1	-0.374177	-0.0365467	-1.79055	0.0733671	0.301211
Q969E2	SCAMP4	-0.35328	-0.116757	-1.79039	0.0733937	0.301211
P17174	GOT1	-0.357853	-0.101148	-1.78636	0.0740431	0.301211
P51570	GALK1	-0.373126	-0.0373735	-1.78631	0.0740513	0.301211
P47756	CAPZB	-0.368984	-0.0610787	-1.78601	0.0740994	0.301211
P02689	PMP2	-0.369003	-0.0550925	-1.78241	0.0746848	0.301211
O14523	C2CD2L	-0.351808	-0.115823	-1.78139	0.0748506	0.301211
Q9Y2X7	GIT1	-0.366894	-0.0680079	-1.78014	0.0750548	0.301211
Q9Y4E6	WDR7	-0.368126	-0.0578713	-1.77994	0.0750882	0.301211
Q9UHD8	SEPTIN9	-0.363706	-0.0810209	-1.77871	0.0752888	0.301211
Q9UNA1	ARHGAP26	-0.372854	-0.029296	-1.77746	0.0754944	0.301211
Q9Y2G0	EFR3B	-0.369225	-0.0472247	-1.77724	0.0755312	0.301211
Q9UDY2	TJP2	-0.368144	-0.0528538	-1.77681	0.0756013	0.301211
P07339	CTSD	-0.366959	-0.0620769	-1.7768	0.0756025	0.301211
Q14155	ARHGEF7	-0.365377	-0.0724907	-1.77634	0.0756782	0.301211
Q13619	CUL4A	-0.373586	-0.0144123	-1.77303	0.0762264	0.301211
P50990	CCT8	-0.365927	-0.062908	-1.77229	0.0763478	0.301211
Q13554	CAMK2B	-0.36446	-0.0718642	-1.77125	0.0765211	0.301211
P08237	PFKM	-0.365796	-0.0600425	-1.76996	0.0767356	0.301211
Q8N5S9	CAMKK1	-0.36328	-0.0744182	-1.76811	0.0770446	0.301211
Q9Y263	PLAA	-0.372603	-0.00911734	-1.76776	0.0771032	0.301211
Q9GZV7	HAPLN2	-0.366233	-0.0527153	-1.7675	0.0771473	0.301211
P17252	PRKCA	-0.365115	-0.0611851	-1.76734	0.0771725	0.301211
P22033	MMUT	-0.363764	0.079969	-1.76692	0.0772438	0.301211
P02686	MBP	-0.359791	-0.0844704	-1.76545	0.0774904	0.301211
P17858	PFKL	-0.36863	-0.0373026	-1.76472	0.0776133	0.301211
Q86UE4	MTDH	-0.346079	-0.122266	-1.7628	0.0779355	0.301211
O00305	CACNB4	-0.363276	-0.0680127	-1.76259	0.0779714	0.301211
P41252	IARS1	-0.369215	-0.0313452	-1.76198	0.0780745	0.301211
O95741	CPNE6	-0.367924	-0.0379343	-1.76193	0.0780831	0.301211
Q9BZF1	OSBPL8	-0.354503	-0.0963886	-1.76105	0.0782322	0.301211
P47736	RAP1GAP	-0.366408	-0.0444527	-1.76099	0.0782422	0.301211
P63096	GNAI1	-0.354756	-0.0953872	-1.7605	0.0783257	0.301211
Q9H2X9	SLC12A5	-0.36419	-0.0564736	-1.76004	0.0784022	0.301211
Q9H019	MTFR1L	-0.36096	-0.0768685	-1.75958	0.0784809	0.301211
Q9UNM6	PSMD13	-0.370861	-0.00724701	-1.75937	0.0785159	0.301211
P35908	KRT2	-0.356885	-0.0885938	-1.75872	0.0786277	0.301211
P05091	ALDH2	-0.359519	-0.0810609	-1.75831	0.0786974	0.301211
Q8TBX8	PIP4K2C	-0.362952	-0.0625563	-1.75768	0.0788041	0.301211
Q5SQI0	ATAT1	-0.347508	-0.11332	-1.75556	0.0791658	0.301214
Q9Y2I8	WDR37	-0.357082	-0.086329	-1.75548	0.0791785	0.301214
Q99832	CCT7	-0.363666	-0.0473091	-1.75056	0.0800235	0.303291
P06241	FYN	-0.364094	-0.043546	-1.749	0.0802937	0.303291
Q5QNW6	H2BC18	-0.363108	-0.0473896	-1.74795	0.0804748	0.303291
Q8N9N7	LRRC57	-0.354562	-0.0886563	-1.74739	0.0805724	0.303291
Q96KG9	SCYL1	-0.367187	0.01931	-1.74616	0.0807851	0.303291
Q9Y3F4	STRAP	-0.361433	-0.0538357	-1.74504	0.0809795	0.303291
Q5FWE3	PRRT3	-0.356077	-0.0824515	-1.74381	0.0811935	0.303291
O75521	ECI2	-0.348823	-0.1022	-1.74315	0.0813093	0.303291
Q13033	STRN3	-0.355389	-0.0836929	-1.74254	0.0814166	0.303291
P32189	GK	-0.34641	-0.105695	-1.73715	0.082363	0.303919
Q01484	ANK2	-0.363801	-0.0316861	-1.73645	0.0824862	0.303919
Q6H8Q1	ABLIM2	-0.35776	-0.0670213	-1.73515	0.0827166	0.303919
Q13367	AP3B2	-0.365188	0.00617978	-1.73292	0.0831118	0.303919
Q71U36	TUBA1A	-0.358408	-0.0551128	-1.73124	0.0834104	0.303919
O14980	XPO1	-0.364919	6.53145e-05	-1.73101	0.0834519	0.303919
Q7Z6G8	ANKS1B	-0.347941	-0.0975694	-1.73054	0.0835357	0.303919
Q9NWV8	BABAM1	-0.339099	-0.124093	-1.7303	0.0835791	0.303919
Q8N5V2	NGEF	-0.348878	-0.0945635	-1.72987	0.0836554	0.303919
Q02252	ALDH6A1	-0.358247	0.0647418	-1.72915	0.0837843	0.303919
P60660	MYL6	-0.347944	-0.0966139	-1.72886	0.0838357	0.303919
Q9ULD0	OGDHL	-0.363658	-0.0221736	-1.72853	0.0838948	0.303919
Q7L2E3	DHX30	-0.356579	-0.0600932	-1.72539	0.0844587	0.303919
O14976	GAK	-0.35614	-0.060851	-1.72371	0.0847623	0.303919
Q7Z6Z7	HUWE1	-0.363326	-0.0070323	-1.72362	0.0847793	0.303919
Q9Y678	COPG1	-0.36081	-0.0332533	-1.72357	0.0847877	0.303919
P40939	HADHA	-0.360574	-0.0344924	-1.72357	0.0847882	0.303919
Q9H6K4	OPA3	-0.351821	-0.0817086	-1.72173	0.08512	0.303965
Q9Y6V0	PCLO	-0.351216	-0.0832948	-1.72141	0.0851781	0.303965
Q05084	ICA1	-0.357788	-0.0447239	-1.71982	0.0854673	0.304324
Q15878	CACNA1E	-0.351809	-0.0791485	-1.71792	0.0858123	0.304879
P42263	GRIA3	-0.338219	-0.118131	-1.71623	0.086121	0.305102
Q12756	KIF1A	-0.361364	-0.0115641	-1.71467	0.0864079	0.305102
Q53GQ0	HSD17B12	-0.341553	-0.106373	-1.71393	0.0865431	0.305102
O43272	PRODH	-0.361004	-0.0152467	-1.71345	0.0866314	0.305102
P43897	TSFM	-0.35148	-0.0750965	-1.71135	0.0870194	0.305156
P17987	TCP1	-0.357441	-0.0374809	-1.71131	0.0870252	0.305156
Q06830	PRDX1	-0.346716	-0.0888716	-1.70911	0.0874334	0.305299
Q9Y4P8	WIPI2	-0.352024	-0.0688931	-1.70859	0.0875285	0.305299
P06396	GSN	-0.356387	-0.0389754	-1.70765	0.0877026	0.305299
Q92973	TNPO1	-0.358303	0.0267846	-1.707	0.0878232	0.305299
Q15366	PCBP2	-0.359295	0.00444553	-1.70468	0.088256	0.305574
Q9P2R3	ANKFY1	-0.357256	-0.0306569	-1.7043	0.0883266	0.305574
O60331	PIP5K1C	-0.348208	-0.081279	-1.70335	0.0885051	0.305574
Q9Y490	TLN1	-0.357734	-0.0256478	-1.70252	0.0886601	0.305574
O75363	BCAS1	-0.354413	-0.0419827	-1.70102	0.0889407	0.305888
Q96PU8	QKI	-0.352894	-0.0483964	-1.69965	0.0891987	0.306122
P16389	KCNA2	-0.343223	-0.0920855	-1.69752	0.0896006	0.306849
Q9NT62	ATG3	-0.352103	-0.0490186	-1.69634	0.0898226	0.306957
P36507	MAP2K2	-0.352684	-0.0426267	-1.69332	0.0903957	0.308263
Q9Y6R1	SLC4A4	-0.334619	-0.113258	-1.69035	0.0909635	0.309422
P46459	NSF	-0.34437	-0.0828754	-1.68717	0.0915718	0.309422
Q9NSD9	FARSB	-0.348703	-0.0595025	-1.68695	0.091615	0.309422
Q9NRZ7	AGPAT3	-0.3548	-0.0226739	-1.68668	0.0916668	0.309422
P01834	NA	-0.338321	-0.099797	-1.68653	0.0916949	0.309422
Q99683	MAP3K5	-0.34805	-0.0586285	-1.68329	0.0923203	0.310882
Q147X3	NAA30	-0.353189	0.0157912	-1.67833	0.0932848	0.313309
P13591	NCAM1	-0.324654	-0.135547	-1.67567	0.0938042	0.313309
Q86VP6	CAND1	-0.341247	-0.0850446	-1.67539	0.0938603	0.313309
P69905	NA	-0.321786	-0.143316	-1.67405	0.0941222	0.313309
Q5SSJ5	HP1BP3	-0.335452	-0.100066	-1.67269	0.0943901	0.313309
Q9H6U6	BCAS3	-0.343582	-0.0746328	-1.67244	0.0944388	0.313309
Q8NCB2	CAMKV	-0.335008	-0.100803	-1.67173	0.0945793	0.313309
Q16401	PSMD5	-0.351719	0.0167797	-1.67165	0.0945948	0.313309
Q8NCA5	FAM98A	-0.342211	-0.0769268	-1.66826	0.0952661	0.314025
Q15334	LLGL1	-0.34246	-0.0738675	-1.66625	0.0956655	0.314025
O15269	SPTLC1	-0.340654	-0.0801191	-1.66467	0.09598	0.314025
Q9P2P5	HECW2	-0.341259	-0.0772274	-1.66399	0.0961159	0.314025
Q15048	LRRC14	-0.346895	-0.0401675	-1.66327	0.0962606	0.314025
Q5VIR6	VPS53	-0.346288	-0.0430595	-1.66301	0.0963115	0.314025
P35527	KRT9	-0.332471	-0.103032	-1.66284	0.0963455	0.314025
Q15555	MAPRE2	-0.336809	-0.0894596	-1.6613	0.0966545	0.314025
Q2M2I8	AAK1	-0.344886	-0.0485209	-1.66118	0.0966786	0.314025
Q96JN2	CCDC136	-0.342909	-0.0601898	-1.6593	0.0970572	0.314025
O94819	KBTBD11	-0.349271	-0.0186976	-1.65864	0.0971911	0.314025
O15530	PDPK1	-0.347432	-0.0310163	-1.65774	0.0973712	0.314025
Q13190	STX5	-0.34064	-0.0740804	-1.6576	0.0974012	0.314025
Q96P70	IPO9	-0.348816	-0.0188408	-1.65651	0.0976205	0.314025
Q02338	BDH1	-0.342538	-0.0574156	-1.65596	0.0977314	0.314025
Q9Y4P3	TBL2	-0.331331	-0.100928	-1.65359	0.098212	0.314942
Q9BVC4	MLST8	-0.339905	-0.0695234	-1.65019	0.0989068	0.316541
P02533	KRT14	-0.328486	-0.106749	-1.64897	0.0991563	0.316711
Q16555	DPYSL2	-0.346678	-0.0223599	-1.64791	0.0993721	0.316773
Q13409	DYNC1I2	-0.342053	-0.0441868	-1.64369	0.100241	0.316892
P01857	IGHG1	-0.323905	-0.118055	-1.64349	0.100285	0.316892
Q9P0J7	KCMF1	-0.336209	-0.0803297	-1.64321	0.100341	0.316892
O14908	GIPC1	-0.338806	-0.0668267	-1.64309	0.100366	0.316892
Q14203	DCTN1	-0.34563	0.00673397	-1.64019	0.100967	0.316892
Q5TF21	SOGA3	-0.341177	-0.0448394	-1.64008	0.100991	0.316892
P42858	HTT	-0.34571	-0.00159969	-1.63984	0.10104	0.316892
P68871	HBB	-0.306279	-0.171776	-1.63977	0.101054	0.316892
O60282	KIF5C	-0.345358	0.00844893	-1.63918	0.101177	0.316892
Q9Y2S6	TMA7	-0.33788	-0.0609121	-1.63537	0.101974	0.318769
P30086	PEBP1	-0.330976	-0.0900784	-1.63358	0.102349	0.31932
Q16181	SEPTIN7	-0.326183	-0.102957	-1.63127	0.102835	0.320217
Q9HAR2	ADGRL3	-0.334435	-0.0760595	-1.62928	0.103255	0.32086
Q8WW22	DNAJA4	-0.318299	-0.126808	-1.62841	0.103439	0.32086
Q8N0X7	SPART	-0.338989	-0.0425152	-1.62747	0.103639	0.320863
P62140	PPP1CB	-0.341377	-0.0274216	-1.62598	0.103955	0.321226
Q02218	OGDH	-0.341139	-0.0251018	-1.62314	0.104562	0.322113
Q9H329	EPB41L4B	-0.321056	-0.113386	-1.62203	0.1048	0.322113
Q9Y3E5	PTRH2	-0.335362	-0.057982	-1.62158	0.104895	0.322113
P36776	LONP1	-0.339502	0.0346657	-1.6209	0.105041	0.322113
P82663	MRPS25	-0.324294	-0.100685	-1.61807	0.105649	0.322649
P37235	HPCAL1	-0.331304	-0.079185	-1.61784	0.105699	0.322649
Q9Y224	RTRAF	-0.332433	-0.0736898	-1.6173	0.105816	0.322649
P26232	CTNNA2	-0.334312	-0.0573534	-1.61616	0.106062	0.322787
Q15233	NONO	-0.332564	-0.0661703	-1.61245	0.106866	0.324622
Q9NUQ2	AGPAT5	-0.322641	-0.101094	-1.61049	0.107292	0.324959
O43854	EDIL3	-0.334725	-0.0458135	-1.60992	0.107417	0.324959
P10586	PTPRF	-0.326081	-0.0894344	-1.60834	0.107762	0.324959
P24588	AKAP5	-0.333869	-0.0486946	-1.60825	0.107782	0.324959
P46779	RPL28	-0.314066	-0.12673	-1.60664	0.108135	0.325414
A0FGR8	ESYT2	-0.335024	-0.0390395	-1.60535	0.108419	0.325661
Q14318	FKBP8	-0.32161	-0.100469	-1.60433	0.108644	0.32573
Q15019	SEPTIN2	-0.325973	-0.0865071	-1.60285	0.108971	0.326104
Q00535	CDK5	-0.328998	-0.0729242	-1.59988	0.109627	0.327459
P27635	RPL10	-0.31541	-0.116904	-1.59868	0.109893	0.327648
O00408	PDE2A	-0.335508	0.0178251	-1.59498	0.110719	0.328066
Q9UHQ9	CYB5R1	-0.317506	-0.106963	-1.59418	0.110898	0.328066
P13804	ETFA	-0.333192	-0.0353099	-1.59337	0.111079	0.328066
Q9H3P7	ACBD3	-0.330431	-0.0508336	-1.59332	0.11109	0.328066
Q8N414	PGBD5	-0.319294	-0.100789	-1.59329	0.111096	0.328066
Q99798	ACO2	-0.331978	-0.0400116	-1.59161	0.111475	0.328066
P63010	AP2B1	-0.328756	-0.0614406	-1.59148	0.111503	0.328066
P61221	ABCE1	-0.327701	-0.0688101	-1.59049	0.111727	0.328066
P21926	CD9	-0.325721	-0.0786054	-1.58988	0.111864	0.328066
P31930	UQCRC1	-0.330724	-0.0427435	-1.58799	0.11229	0.328719
Q8N2K0	ABHD12	-0.321925	-0.087239	-1.58417	0.113157	0.330157
O14617	AP3D1	-0.333565	0.00770735	-1.58308	0.113404	0.330157
O43427	FIBP	-0.326171	-0.0677383	-1.58239	0.113563	0.330157
Q9UJW0	DCTN4	-0.333523	-0.00700115	-1.58222	0.1136	0.330157
Q15811	ITSN1	-0.330984	-0.0312638	-1.57947	0.114231	0.331393
Q9Y5K5	UCHL5	-0.324086	-0.0748556	-1.57775	0.114626	0.331777
Q8IV38	ANKMY2	-0.320565	-0.0870155	-1.5771	0.114775	0.331777
P53992	SEC24C	-0.331943	-0.0177022	-1.57611	0.115002	0.33184
Q9H1K0	RBSN	-0.325945	-0.0494343	-1.57063	0.11627	0.33317
O43491	EPB41L2	-0.330173	-0.0209614	-1.5688	0.116695	0.33317
Q92900	UPF1	-0.317753	-0.0892101	-1.5669	0.117141	0.33317
Q9UPV7	PHF24	-0.321495	-0.0765224	-1.56679	0.117166	0.33317
Q86VU5	COMTD1	-0.330072	-0.0155877	-1.56672	0.117183	0.33317
P62753	RPS6	-0.309277	-0.116294	-1.56671	0.117183	0.33317
Q15369	ELOC	-0.330139	-0.00355864	-1.56604	0.117342	0.33317
Q13596	SNX1	-0.328371	-0.0289489	-1.56512	0.117556	0.33317
P19367	HK1	-0.322984	-0.063518	-1.56463	0.117673	0.33317
Q14832	GRM3	-0.321346	-0.0746239	-1.5642	0.117773	0.33317
P62191	PSMC1	-0.329176	-0.018544	-1.56317	0.118014	0.33317
P21291	CSRP1	-0.32347	-0.0547423	-1.56227	0.118227	0.33317
P11142	HSPA8	-0.321546	-0.0708857	-1.5619	0.118314	0.33317
P35240	NF2	-0.320012	-0.0783567	-1.56172	0.118355	0.33317
Q9UQ16	DNM3	-0.323807	-0.0499547	-1.56072	0.118591	0.33325
P06748	NPM1	-0.320743	-0.0722233	-1.55911	0.118973	0.33325
O75534	CSDE1	-0.319731	-0.0771923	-1.55898	0.119003	0.33325
Q14247	CTTN	-0.32111	-0.0655724	-1.55661	0.119566	0.333956
P17980	PSMC3	-0.325735	-0.0333667	-1.55611	0.119685	0.333956
Q8TC12	RDH11	-0.323124	-0.0465197	-1.55473	0.120012	0.333956
P51648	ALDH3A2	-0.325053	-0.0352884	-1.55443	0.120083	0.333956
Q8N2F6	ARMC10	-0.310487	-0.102314	-1.55176	0.120722	0.335153
Q8N6T3	ARFGAP1	-0.321251	-0.0472086	-1.5463	0.122033	0.338212
P13639	EEF2	-0.325101	-0.019395	-1.54402	0.122585	0.338792
Q7Z3C6	ATG9A	-0.325354	-0.00587495	-1.54341	0.122734	0.338792
Q8WVD5	RNF141	-0.318104	-0.0662075	-1.54236	0.122988	0.338792
Q92747	ARPC1A	-0.321925	-0.038329	-1.54197	0.123082	0.338792
Q9BTW9	TBCD	-0.324783	-0.00269988	-1.54061	0.123414	0.338847
Q9UDY4	DNAJB4	-0.308255	-0.101858	-1.53989	0.12359	0.338847
Q9Y2A7	NCKAP1	-0.318943	-0.0519762	-1.53877	0.123863	0.338847
Q9BXM9	FSD1L	-0.323802	-0.010694	-1.53634	0.124457	0.338847
Q9Y484	WDR45	-0.308895	-0.0973653	-1.53602	0.124536	0.338847
P31153	MAT2A	-0.323571	0.00325811	-1.53505	0.124774	0.338847
P10644	PRKAR1A	-0.319101	-0.0456148	-1.53461	0.124883	0.338847
Q16204	CCDC6	-0.320848	0.0389894	-1.53385	0.12507	0.338847
P14621	ACYP2	-0.3164	-0.0654417	-1.53371	0.125104	0.338847
Q86YZ3	HRNR	-0.306203	-0.10399	-1.53296	0.125287	0.338847
Q9P2J5	LARS1	-0.321253	-0.0295637	-1.53168	0.125602	0.338847
Q16836	HADH	-0.316033	-0.0641905	-1.53129	0.125699	0.338847
Q9HCC0	MCCC2	-0.294673	-0.140638	-1.52884	0.126306	0.338847
P78371	CCT2	-0.317043	-0.0508712	-1.52879	0.126318	0.338847
Q00169	PITPNA	-0.319452	-0.0364137	-1.52857	0.126374	0.338847
Q99613	EIF3C	-0.31372	0.0867628	-1.5282	0.126464	0.338847
Q9NTJ5	SACM1L	-0.321887	-0.00991434	-1.52719	0.126716	0.338919
Q96A35	MRPL24	-0.308179	-0.0935015	-1.52641	0.126911	0.338919
O75340	PDCD6	-0.302558	-0.110961	-1.52502	0.127257	0.339282
P60953	CDC42	-0.314428	-0.0635997	-1.52322	0.127706	0.339373
P14136	GFAP	-0.320065	-0.0255757	-1.52319	0.127712	0.339373
Q13509	TUBB3	-0.320247	-0.0192813	-1.52094	0.128276	0.33943
Q7Z4W1	DCXR	-0.311435	-0.078885	-1.52047	0.128395	0.33943
P13637	ATP1A3	-0.305137	-0.0990712	-1.51998	0.128517	0.33943
P48735	IDH2	-0.31954	0.0183528	-1.51925	0.128702	0.33943
O43237	DYNC1LI2	-0.313846	-0.0606735	-1.51892	0.128786	0.33943
Q92777	SYN2	-0.31328	-0.0639172	-1.51782	0.129063	0.339606
Q9NZW5	PALS2	-0.31923	0.0134259	-1.5163	0.129446	0.34004
Q9UQN3	CHMP2B	-0.301573	-0.107057	-1.51432	0.129947	0.34004
Q8N145	LGI3	-0.303057	-0.101951	-1.51406	0.130012	0.34004
O95831	AIFM1	-0.308956	-0.0825197	-1.51315	0.130244	0.34004
Q9Y2J2	EPB41L3	-0.312004	-0.0666442	-1.513	0.130282	0.34004
Q9UPT6	MAPK8IP3	-0.313366	-0.0505693	-1.51084	0.13083	0.340553
P19086	GNAZ	-0.310735	-0.071904	-1.51018	0.130998	0.340553
Q96HU8	DIRAS2	-0.305369	-0.0917242	-1.50974	0.131112	0.340553
P67775	PPP2CA	-0.314627	0.047774	-1.50859	0.131405	0.340766
Q9NNW7	TXNRD2	-0.317493	-0.0115393	-1.5065	0.131941	0.341606
Q15173	PPP2R5B	-0.31685	-0.0194188	-1.50484	0.132367	0.342161
Q8NBU5	ATAD1	-0.302781	-0.0948458	-1.50174	0.133167	0.343192
Q9HD42	CHMP1A	-0.282935	-0.162895	-1.50123	0.133299	0.343192
O94811	TPPP	-0.315627	-0.0199925	-1.49926	0.133809	0.343192
P61158	ACTR3	-0.31568	-0.00917156	-1.4977	0.134213	0.343192
P15311	EZR	-0.315437	-0.0161733	-1.49738	0.134295	0.343192
P40227	CCT6A	-0.30994	-0.0545237	-1.49681	0.134446	0.343192
Q9H936	SLC25A22	-0.302777	-0.090656	-1.49529	0.134842	0.343192
Q9UL26	RAB22A	-0.30864	-0.0630927	-1.49493	0.134935	0.343192
P09972	ALDOC	-0.314439	-0.0215198	-1.49429	0.135101	0.343192
Q9H1Z4	WDR13	-0.308976	-0.057424	-1.49371	0.135253	0.343192
P04264	KRT1	-0.297265	-0.10734	-1.4931	0.135413	0.343192
P20810	CAST	-0.286885	-0.143423	-1.49265	0.135531	0.343192
P62829	RPL23	-0.295963	-0.111566	-1.49265	0.135532	0.343192
P30085	CMPK1	-0.313558	-0.0201223	-1.48948	0.136362	0.344752
P18433	PTPRA	-0.313405	0.0106939	-1.48799	0.136757	0.345209
P05386	RPLP1	-0.302579	-0.0853721	-1.48603	0.137272	0.345848
Q16798	ME3	-0.29438	-0.111699	-1.48485	0.137585	0.345848
P15531	NME1	-0.303782	-0.0802133	-1.4846	0.137653	0.345848
P34897	SHMT2	-0.310901	-0.030713	-1.48321	0.138022	0.345957
Q6VY07	PACS1	-0.298616	-0.0959895	-1.48282	0.138125	0.345957
O43583	DENR	-0.312159	-0.0158743	-1.48176	0.138406	0.346123
P43487	RANBP1	-0.31195	0.00442033	-1.48004	0.138864	0.346635
P35611	ADD1	-0.307197	-0.0474413	-1.47885	0.139184	0.346635
P02511	CRYAB	-0.30206	-0.0814679	-1.47787	0.139444	0.346635
Q05193	DNM1	-0.307238	-0.0453762	-1.47736	0.139581	0.346635
P41222	PTGDS	-0.30545	-0.0580367	-1.47697	0.139686	0.346635
Q8WVM8	SCFD1	-0.309897	0.0260663	-1.47611	0.139916	0.346673
O94973	AP2A2	-0.308352	-0.0355585	-1.47478	0.140274	0.347028
P78356	PIP4K2B	-0.310108	-0.00997565	-1.47131	0.14121	0.34788
P51659	HSD17B4	-0.302157	-0.0744198	-1.47062	0.141396	0.34788
P13647	KRT5	-0.294052	-0.102436	-1.4698	0.141618	0.34788
P55072	VCP	-0.30227	-0.0726228	-1.46965	0.141659	0.34788
Q86TP1	PRUNE1	-0.308495	-0.0276364	-1.46951	0.141697	0.34788
Q9NP81	SARS2	-0.307247	0.0360854	-1.46751	0.142238	0.348547
Q14168	MPP2	-0.2984	-0.0862817	-1.46692	0.142401	0.348547
P30084	ECHS1	-0.307599	-0.0286455	-1.46591	0.142675	0.348688
O15484	CAPN5	-0.294206	-0.0970285	-1.46247	0.143614	0.349439
P43686	PSMC4	-0.308067	-0.0140677	-1.46204	0.143732	0.349439
P48556	PSMD8	-0.306854	-0.0272658	-1.46144	0.143895	0.349439
P62745	RHOB	-0.292109	-0.102941	-1.46084	0.144061	0.349439
Q9NUB1	ACSS1	-0.304649	0.041556	-1.45761	0.144951	0.349439
P05023	ATP1A1	-0.288721	-0.112435	-1.45734	0.145025	0.349439
Q9Y450	HBS1L	-0.303872	-0.0383115	-1.45549	0.145536	0.349439
Q9BV35	SLC25A23	-0.284731	-0.125003	-1.45415	0.145907	0.349439
Q15365	PCBP1	-0.305766	-0.023726	-1.45403	0.14594	0.349439
P08247	SYP	-0.287043	-0.115872	-1.45352	0.146082	0.349439
P78344	EIF4G2	-0.306084	-0.0132214	-1.45254	0.146353	0.349439
P60520	GABARAPL2	-0.298464	-0.0740058	-1.4523	0.14642	0.349439
P50991	CCT4	-0.302603	-0.0417854	-1.4522	0.146449	0.349439
Q9Y496	KIF3A	-0.294922	-0.0872154	-1.45125	0.146712	0.349439
P30153	PPP2R1A	-0.304525	0.0223501	-1.44919	0.147288	0.349439
Q14974	KPNB1	-0.302613	0.0432068	-1.44867	0.147433	0.349439
Q9H479	FN3K	-0.305024	-0.0182086	-1.44841	0.147505	0.349439
Q9NR31	SAR1A	-0.30016	-0.0515628	-1.44786	0.147659	0.349439
P19525	EIF2AK2	-0.294738	-0.0848604	-1.44678	0.147959	0.349439
Q14416	GRM2	-0.295364	-0.0825625	-1.44664	0.147999	0.349439
Q9BSJ8	ESYT1	-0.304136	-0.0103218	-1.44299	0.149024	0.349439
Q96MC5	BMERB1	-0.303605	-0.0172279	-1.44145	0.149459	0.349439
O95782	AP2A1	-0.300336	-0.0413841	-1.441	0.149587	0.349439
P36404	ARL2	-0.300561	-0.0392877	-1.44041	0.149754	0.349439
Q9BQ69	MACROD1	-0.298687	0.0621658	-1.44016	0.149825	0.349439
P55011	SLC12A2	-0.297411	-0.0621907	-1.44011	0.149839	0.349439
Q13200	PSMD2	-0.303542	-0.00377417	-1.43988	0.149903	0.349439
O00487	PSMD14	-0.303043	-0.0206478	-1.43976	0.149937	0.349439
P11182	DBT	-0.297945	-0.0561338	-1.43972	0.149949	0.349439
Q8WXS5	CACNG8	-0.282506	-0.120886	-1.43716	0.150674	0.349439
P05166	PCCB	-0.296337	-0.0658134	-1.43663	0.150824	0.349439
Q9Y2C4	EXOG	-0.292516	-0.0853472	-1.43658	0.150841	0.349439
Q15436	SEC23A	-0.301525	-0.0280328	-1.43657	0.150843	0.349439
P54136	RARS1	-0.302799	0.00233159	-1.43645	0.150876	0.349439
Q9BWS9	CHID1	-0.297046	-0.0571951	-1.43593	0.151025	0.349439
P63151	PPP2R2A	-0.302541	-0.0147081	-1.43588	0.151038	0.349439
P62266	RPS23	-0.278978	-0.132426	-1.43535	0.151191	0.349439
A0MZ66	SHTN1	-0.302572	-0.00315341	-1.43526	0.151214	0.349439
Q504Y0	SLC39A12	-0.298187	0.0564775	-1.43448	0.151437	0.349453
Q02543	RPL18A	-0.278825	-0.131234	-1.43282	0.15191	0.349761
O96008	TOMM40	-0.294798	-0.0714922	-1.43239	0.152034	0.349761
O75061	DNAJC6	-0.301472	0.0122146	-1.43163	0.152252	0.349761
P04899	GNAI2	-0.298918	-0.0368788	-1.43067	0.152528	0.349761
Q92686	NRGN	-0.284658	-0.107656	-1.43022	0.152655	0.349761
Q99719	SEPTIN5	-0.295926	-0.0516353	-1.42748	0.153442	0.351068
Q9Y2Q3	GSTK1	-0.294732	0.0705974	-1.42602	0.153865	0.35142
P49207	RPL34	-0.287168	-0.0954663	-1.42521	0.1541	0.35142
Q6L8Q7	PDE12	-0.293513	0.0782889	-1.42469	0.15425	0.35142
P49327	FASN	-0.296404	0.0523512	-1.42363	0.154556	0.351621
Q96JB5	CDK5RAP3	-0.294938	-0.0487816	-1.42078	0.155383	0.353003
P63000	RAC1	-0.288362	-0.0871371	-1.41885	0.155944	0.353297
P07195	LDHB	-0.274987	-0.135125	-1.41871	0.155985	0.353297
Q14642	INPP5A	-0.283984	-0.101472	-1.41808	0.156169	0.353297
P49802	RGS7	-0.295526	-0.0394696	-1.41642	0.156655	0.353582
Q9UPR5	SLC8A2	-0.294825	-0.0434203	-1.41615	0.156733	0.353582
Q8NFP9	NBEA	-0.290946	-0.0717001	-1.41384	0.15741	0.354611
Q9HCD6	TANC2	-0.286178	-0.0880625	-1.40949	0.158694	0.356523
Q5D862	FLG2	-0.283741	-0.0958373	-1.40873	0.158917	0.356523
Q08AM6	VAC14	-0.296834	-0.00441865	-1.40808	0.15911	0.356523
Q9P0K1	ADAM22	-0.290446	-0.0648983	-1.40764	0.159239	0.356523
Q93009	USP7	-0.295298	0.0278083	-1.40722	0.159364	0.356523
P28331	NDUFS1	-0.292152	-0.045857	-1.40519	0.159965	0.357374
P78406	RAE1	-0.291579	-0.0453334	-1.40203	0.160907	0.357703
P31948	STIP1	-0.293645	0.0281891	-1.39948	0.16167	0.357703
P62714	PPP2CB	-0.294412	0.0165568	-1.39922	0.161748	0.357703
P43490	NAMPT	-0.286547	-0.0787566	-1.39883	0.161866	0.357703
Q9H4G0	EPB41L1	-0.29199	-0.0386199	-1.39881	0.161871	0.357703
Q6P1Q0	LETMD1	-0.27945	-0.103738	-1.39867	0.161914	0.357703
Q9Y277	VDAC3	-0.287966	-0.0704858	-1.39856	0.161946	0.357703
P22695	UQCRC2	-0.288794	-0.0589422	-1.39686	0.162458	0.357703
P51798	CLCN7	-0.290901	-0.042256	-1.39641	0.162594	0.357703
O95670	ATP6V1G2	-0.286641	-0.076007	-1.39639	0.1626	0.357703
P30405	PPIF	-0.293656	0.0168064	-1.39569	0.162808	0.357703
Q96FZ7	CHMP6	-0.292161	-0.0326439	-1.3952	0.162959	0.357703
P02768	ALB	-0.261311	-0.168795	-1.39478	0.163083	0.357703
O14576	DYNC1I1	-0.28579	-0.0771214	-1.39341	0.163497	0.357703
Q9NQ79	CRTAC1	-0.28584	-0.0766501	-1.39316	0.163573	0.357703
Q13724	MOGS	-0.287269	-0.064042	-1.39186	0.163968	0.357703
P48444	ARCN1	-0.291244	-0.033436	-1.39138	0.164111	0.357703
Q14194	CRMP1	-0.293127	-0.0121741	-1.39095	0.164244	0.357703
P40121	CAPG	-0.291515	0.0317773	-1.39068	0.164326	0.357703
O43617	TRAPPC3	-0.275872	-0.109087	-1.38801	0.165137	0.358985
Q13885	TUBB2A	-0.286235	-0.0639308	-1.38679	0.165507	0.359304
Q13875	MOBP	-0.291346	-0.023809	-1.38549	0.165904	0.359681
Q5JPH6	EARS2	-0.287354	-0.0463424	-1.38248	0.166825	0.359761
P43155	CRAT	-0.287989	-0.0422331	-1.38241	0.166848	0.359761
Q96HS1	PGAM5	-0.273085	-0.115437	-1.38228	0.166887	0.359761
Q5HYI7	MTX3	-0.285936	-0.0564597	-1.38185	0.167019	0.359761
P61163	ACTR1A	-0.291182	-0.0123199	-1.38173	0.167056	0.359761
O76003	GLRX3	-0.290664	0.0133528	-1.38059	0.167406	0.360034
Q969L2	MAL2	-0.280582	-0.0861482	-1.37913	0.167856	0.360087
Q07955	SRSF1	-0.290328	-0.0199523	-1.37906	0.167877	0.360087
Q96MZ0	GDAP1L1	-0.290298	-4.08517e-05	-1.37703	0.168503	0.360951
Q9UHV9	PFDN2	-0.287852	-0.0339232	-1.37554	0.168967	0.361465
P35998	PSMC2	-0.289395	-0.0160385	-1.37374	0.169525	0.361539
Q5T5P2	KIAA1217	-0.277676	-0.0923463	-1.3737	0.169537	0.361539
Q9NQ66	PLCB1	-0.284372	0.0652882	-1.37289	0.169789	0.361539
Q96F07	CYFIP2	-0.285443	-0.0453435	-1.37254	0.169899	0.361539
Q7RTN6	STRADA	-0.280214	-0.0803605	-1.36957	0.170823	0.363027
P48643	CCT5	-0.283788	-0.0510533	-1.36855	0.171142	0.363226
Q14195	DPYSL3	-0.283901	-0.0459313	-1.36557	0.172077	0.364732
Q14457	BECN1	-0.278647	-0.0816476	-1.36355	0.17271	0.365591
O43670	ZNF207	-0.28094	-0.0623221	-1.36041	0.173702	0.36678
Q6UXV4	APOOL	-0.275016	-0.0921977	-1.36033	0.173726	0.36678
P12931	SRC	-0.28161	-0.0509398	-1.35797	0.174474	0.366955
P13645	KRT10	-0.27409	-0.0937527	-1.35791	0.174493	0.366955
O94910	ADGRL1	-0.280802	-0.0582556	-1.35789	0.174501	0.366955
Q9GZS3	WDR61	-0.274368	-0.0922506	-1.3572	0.174719	0.366955
P60709	ACTB	-0.283776	-0.0328959	-1.35533	0.175314	0.367105
P46781	RPS9	-0.264052	-0.129938	-1.35514	0.175374	0.367105
Q15185	PTGES3	-0.282383	-0.0399863	-1.35381	0.175798	0.367105
Q8IV01	SYT12	-0.267848	-0.113841	-1.35378	0.175809	0.367105
P0DMV9	HSPA1B	-0.280792	-0.0491183	-1.35285	0.176104	0.367105
Q13057	COASY	-0.277903	-0.0733165	-1.35172	0.176468	0.367105
Q9UBC2	EPS15L1	-0.282206	-0.0375724	-1.35118	0.17664	0.367105
Q92932	PTPRN2	-0.283352	-0.0281809	-1.35007	0.176995	0.367105
P38606	ATP6V1A	-0.278994	-0.0599735	-1.34993	0.177042	0.367105
Q9P121	NTM	-0.268599	-0.106824	-1.34844	0.17752	0.367105
O95721	SNAP29	-0.278171	-0.0646627	-1.34805	0.177644	0.367105
Q9UBP0	SPAST	-0.280155	-0.0462439	-1.34778	0.177732	0.367105
Q99816	TSG101	-0.269813	-0.101766	-1.34772	0.177749	0.367105
P60866	RPS20	-0.263496	-0.124818	-1.34546	0.178478	0.36814
P22830	FECH	-0.27567	-0.0739098	-1.34131	0.179821	0.370437
P12081	HARS1	-0.281301	0.019673	-1.33784	0.180951	0.372117
P55039	DRG2	-0.281671	-0.0169017	-1.33725	0.181144	0.372117
P51149	RAB7A	-0.273188	-0.0815213	-1.33668	0.181329	0.372117
P29992	GNA11	-0.281166	-0.0111501	-1.33409	0.182176	0.373056
Q9H8M1	COQ10B	-0.276974	-0.0481925	-1.33387	0.182249	0.373056
Q9BYB0	NA	-0.267139	-0.0997979	-1.33169	0.182964	0.373707
Q9Y6T7	DGKB	-0.268864	-0.0932187	-1.33129	0.183094	0.373707
P13611	VCAN	-0.275452	-0.0547801	-1.33037	0.183397	0.373707
P36915	GNL1	-0.276783	-0.0442304	-1.33008	0.183494	0.373707
P40926	MDH2	-0.278606	-0.0295573	-1.32835	0.184066	0.374399
Q8N4Q0	ZADH2	-0.279399	-0.00627181	-1.32543	0.185032	0.37589
P62280	RPS11	-0.264162	-0.10509	-1.32392	0.185533	0.376433
P05388	RPLP0	-0.25755	-0.129958	-1.3218	0.186236	0.376859
Q9ULU8	CADPS	-0.275369	0.0497775	-1.32132	0.186397	0.376859
P62330	ARF6	-0.270668	-0.0786201	-1.32118	0.186444	0.376859
P22234	PAICS	-0.272578	-0.0496473	-1.31361	0.188979	0.380893
Q7Z3B1	NEGR1	-0.264277	-0.0962487	-1.31265	0.189304	0.380893
Q9UQ03	CORO2B	-0.276542	-0.0144238	-1.31246	0.189367	0.380893
Q9NRW7	VPS45	-0.276454	-0.011167	-1.31173	0.189612	0.380893
O00232	PSMD12	-0.274038	-0.0366493	-1.31143	0.189716	0.380893
Q9UI15	TAGLN3	-0.269595	-0.0729208	-1.31101	0.189856	0.380893
P40925	MDH1	-0.25909	-0.113865	-1.30954	0.190354	0.381244
P52306	RAP1GDS1	-0.271166	0.0652236	-1.3091	0.190504	0.381244
P54886	ALDH18A1	-0.274743	-0.0245772	-1.30692	0.191243	0.38225
Q9HB21	PLEKHA1	-0.267114	-0.0803647	-1.30555	0.191709	0.382706
Q10567	AP1B1	-0.274313	0.0176279	-1.304	0.192234	0.382789
P57088	TMEM33	-0.267654	-0.0754519	-1.30346	0.192418	0.382789
Q05639	EEF1A2	-0.274334	-0.0152139	-1.30208	0.192891	0.382789
Q7L0J3	SV2A	-0.263212	-0.0922543	-1.30202	0.19291	0.382789
P21589	NT5E	-0.258487	-0.110215	-1.30195	0.192937	0.382789
Q7Z6L0	PRRT2	-0.255619	-0.120872	-1.30037	0.193478	0.383253
Q9BXF6	RAB11FIP5	-0.273769	-0.0171785	-1.29979	0.193676	0.383253
Q14694	USP10	-0.268939	-0.055336	-1.29918	0.193884	0.383253
O75431	MTX2	-0.262784	-0.0906947	-1.29783	0.194347	0.383698
P40123	CAP2	-0.262338	-0.0905007	-1.29537	0.195195	0.38408
P62760	VSNL1	-0.265517	-0.0778761	-1.29531	0.195216	0.38408
Q02246	CNTN2	-0.261406	-0.0935552	-1.29481	0.195387	0.38408
Q99747	NAPG	-0.266752	-0.0675221	-1.29401	0.195663	0.38408
Q96AG4	LRRC59	-0.265628	-0.0757474	-1.29382	0.195731	0.38408
P62857	RPS28	-0.256779	-0.108059	-1.29065	0.196826	0.385424
Q9NZJ7	MTCH1	-0.264121	-0.0795708	-1.29015	0.197002	0.385424
Q330K2	NDUFAF6	-0.266567	-0.0591192	-1.28942	0.197252	0.385424
P25398	RPS12	-0.263709	-0.0798777	-1.28843	0.197597	0.385424
P62195	PSMC5	-0.269401	-0.0354276	-1.2884	0.19761	0.385424
Q9UID3	VPS51	-0.268022	-0.0423288	-1.28663	0.198225	0.386155
Q9Y2J0	RPH3A	-0.254388	-0.112498	-1.28412	0.199103	0.387398
P49674	CSNK1E	-0.263625	-0.0714878	-1.28092	0.200224	0.389101
O00231	PSMD11	-0.269717	-0.015616	-1.28025	0.200461	0.389101
P15882	CHN1	-0.268518	-0.0228465	-1.27657	0.201756	0.390694
Q9NQC3	RTN4	-0.269111	-0.00339536	-1.27654	0.201765	0.390694
Q9H1E5	TMX4	-0.268757	-0.00122425	-1.27482	0.202376	0.391406
P10412	H1-4	-0.260965	-0.0766951	-1.27197	0.203387	0.392806
O94817	ATG12	-0.26664	0.0300279	-1.2714	0.203587	0.392806
Q9Y265	RUVBL1	-0.262394	-0.0602739	-1.26974	0.204181	0.393094
Q9GZZ9	UBA5	-0.267456	-0.0161586	-1.26961	0.204224	0.393094
P43378	PTPN9	-0.261636	-0.0613327	-1.26652	0.20533	0.394598
Q9UHG3	PCYOX1	-0.258371	-0.082957	-1.26594	0.205537	0.394598
P62424	RPL7A	-0.247288	-0.126635	-1.26491	0.205905	0.394598
P53985	SLC16A1	-0.259865	-0.072472	-1.26336	0.20646	0.394598
Q9H0Q0	CYRIA	-0.264733	0.0326549	-1.26322	0.206512	0.394598
P14868	DARS1	-0.265616	-0.0226055	-1.26268	0.206705	0.394598
P51553	IDH3G	-0.264904	0.0271242	-1.26215	0.206896	0.394598
Q8TEA8	DTD1	-0.260859	-0.0581511	-1.2614	0.207165	0.394598
P09525	ANXA4	-0.262301	-0.0453837	-1.26129	0.207207	0.394598
P54577	YARS1	-0.263942	0.0325635	-1.25941	0.207884	0.395018
Q66LE6	PPP2R2D	-0.265395	-0.0108853	-1.25924	0.207947	0.395018
P18077	RPL35A	-0.247898	-0.118758	-1.25864	0.208162	0.395018
P31150	GDI1	-0.261916	-0.0427351	-1.2576	0.208538	0.395267
P56192	MARS1	-0.264442	-0.0199046	-1.25609	0.209085	0.395503
Q9Y2V2	CARHSP1	-0.264766	-0.00191448	-1.2559	0.209153	0.395503
Q8NBX0	SCCPDH	-0.251185	-0.101608	-1.25447	0.209672	0.396021
P55060	CSE1L	-0.26409	-0.00516919	-1.25277	0.210292	0.396367
O60890	OPHN1	-0.260106	-0.0459716	-1.25114	0.210886	0.396367
Q9H845	ACAD9	-0.258064	-0.0644612	-1.25052	0.21111	0.396367
P62241	RPS8	-0.245953	-0.120035	-1.25023	0.211217	0.396367
P59998	ARPC4	-0.261166	-0.0371171	-1.25014	0.211252	0.396367
Q86SK9	SCD5	-0.258302	-0.0597203	-1.2497	0.21141	0.396367
Q5XKP0	MICOS13	-0.252896	-0.0905736	-1.24884	0.211725	0.396367
P12235	SLC25A4	-0.25091	-0.0980653	-1.24858	0.211822	0.396367
Q9H492	MAP1LC3A	-0.247578	-0.109874	-1.24659	0.212549	0.396917
P23515	OMG	-0.250697	-0.0972157	-1.24643	0.212608	0.396917
Q01518	CAP1	-0.257594	-0.0575382	-1.24536	0.213	0.39719
P13489	RNH1	-0.257378	0.0668084	-1.24334	0.213746	0.397682
Q99497	PARK7	-0.250946	-0.0937562	-1.24326	0.213775	0.397682
Q00688	FKBP3	-0.251333	-0.0917617	-1.24264	0.214004	0.397682
Q9ULC3	RAB23	-0.254584	-0.0774173	-1.24154	0.214408	0.397842
P22059	OSBP	-0.261594	0.00383861	-1.24107	0.214583	0.397842
Q14344	GNA13	-0.260594	-0.0248748	-1.23978	0.21506	0.398268
P19022	CDH2	-0.254659	-0.0708894	-1.237	0.216089	0.39914
Q02153	GUCY1B1	-0.258491	-0.0360043	-1.2366	0.216238	0.39914
P51572	BCAP31	0.260503	0.00887255	1.2365	0.216273	0.39914
P45880	VDAC2	-0.254082	-0.071578	-1.23462	0.216976	0.399833
Q8N9R8	SCAI	-0.259622	0.0158856	-1.23373	0.217306	0.399833
Q8N111	CEND1	-0.255657	-0.0520768	-1.2335	0.217392	0.399833
P27144	AK4	-0.259599	-0.0183375	-1.23273	0.217678	0.399858
P17677	GAP43	-0.250628	-0.0853501	-1.23086	0.218376	0.399858
O60493	SNX3	-0.251112	-0.0833203	-1.23081	0.218397	0.399858
P08243	ASNS	-0.23844	-0.13553	-1.23067	0.21845	0.399858
P00558	PGK1	-0.259186	0.008222	-1.23014	0.218645	0.399858
Q9NYB9	ABI2	-0.252461	-0.0746645	-1.22892	0.219104	0.400243
Q9NVH1	DNAJC11	-0.249853	-0.0840687	-1.22552	0.220382	0.40191
P21912	SDHB	-0.236631	-0.138608	-1.22516	0.220515	0.40191
P38646	HSPA9	-0.257733	0.010983	-1.22372	0.221061	0.402451
O94826	TOMM70	-0.257209	-0.0147036	-1.22073	0.222189	0.404048
Q13011	ECH1	-0.24334	-0.105243	-1.21974	0.222564	0.404275
O95433	AHSA1	-0.253248	0.0557309	-1.21794	0.223249	0.404437
P23634	ATP2B4	-0.250283	-0.0733989	-1.21743	0.223441	0.404437
P32119	PRDX2	-0.247247	-0.0876998	-1.21727	0.223502	0.404437
P39023	RPL3	-0.236411	-0.132852	-1.21687	0.223656	0.404437
O75899	GABBR2	-0.243935	-0.0988886	-1.21489	0.22441	0.405345
O15083	ERC2	-0.242666	-0.102639	-1.2132	0.225055	0.405908
P62879	GNB2	-0.251112	0.0642321	-1.21179	0.225595	0.405908
P61160	ACTR2	-0.25186	-0.0461031	-1.21156	0.225682	0.405908
O43639	NCK2	-0.255202	-0.0132056	-1.21108	0.225868	0.405908
P62873	GNB1	-0.25254	-0.040051	-1.21078	0.22598	0.405908
P15880	RPS2	-0.23511	-0.132675	-1.20995	0.226299	0.406029
Q8N1B4	VPS52	-0.25125	-0.0451803	-1.20801	0.227043	0.406912
O00429	DNM1L	-0.250377	0.0602017	-1.20627	0.227715	0.407325
Q9UH65	SWAP70	-0.251415	0.0482374	-1.2057	0.227936	0.407325
Q9UEY8	ADD3	-0.251798	-0.0368336	-1.20511	0.228162	0.407325
P04216	THY1	-0.247705	-0.0717738	-1.20377	0.228682	0.407325
P04156	PRNP	-0.239237	-0.108571	-1.20309	0.228945	0.407325
P21796	VDAC1	-0.24807	-0.0658197	-1.20264	0.229118	0.407325
P61604	HSPE1	-0.24918	-0.0522473	-1.20234	0.229232	0.407325
P14649	MYL6B	-0.246892	-0.0752048	-1.20218	0.229294	0.407325
Q96PB7	OLFM3	-0.232598	-0.136133	-1.20125	0.229655	0.407518
P52907	CAPZA1	-0.24269	-0.0897775	-1.19746	0.231128	0.40968
P0CG08	GPR89B	-0.248619	-0.0469492	-1.19652	0.231494	0.409878
Q8NFV4	ABHD11	-0.246665	-0.0625116	-1.19451	0.232279	0.410817
P30050	RPL12	-0.232371	-0.13002	-1.19265	0.233008	0.411365
P23284	PPIB	-0.247183	-0.0517429	-1.19242	0.233098	0.411365
P17152	TMEM11	-0.245738	-0.0666732	-1.19167	0.233392	0.411383
O00499	BIN1	-0.250181	-0.0257381	-1.19071	0.233771	0.411383
Q96GC9	VMP1	-0.245066	-0.067736	-1.18892	0.234475	0.411383
Q9Y3A3	MOB4	-0.250064	-0.0221906	-1.18861	0.234597	0.411383
P11233	RALA	-0.242739	-0.0819243	-1.18816	0.234773	0.411383
P55036	PSMD4	-0.250289	-0.016157	-1.18812	0.234786	0.411383
Q08554	DSC1	-0.23391	-0.118419	-1.18725	0.235131	0.411383
O94919	ENDOD1	-0.245682	-0.0548565	-1.18662	0.235379	0.411383
O94925	GLS	-0.250114	0.00326354	-1.18656	0.235404	0.411383
P07814	EPRS1	-0.245076	-0.0571191	-1.18467	0.236149	0.412238
Q9NXC2	GFOD1	-0.24525	-0.052634	-1.18358	0.236581	0.412291
Q9GZN7	ROGDI	-0.241676	-0.082231	-1.1833	0.23669	0.412291
O14910	LIN7A	-0.244542	-0.0552645	-1.1813	0.237487	0.413233
O14950	MYL12B	-0.235671	-0.103228	-1.17894	0.238425	0.414116
P27338	MAOB	-0.245153	-0.0446303	-1.17834	0.238662	0.414116
P31146	CORO1A	-0.24556	0.0472419	-1.1772	0.239118	0.414116
O75323	NIPSNAP2	-0.248076	-0.00129479	-1.17672	0.23931	0.414116
Q9Y5M8	SRPRB	-0.243092	-0.0601922	-1.1763	0.239477	0.414116
P04083	ANXA1	-0.245561	-0.0379634	-1.17597	0.239607	0.414116
P50993	ATP1A2	-0.230348	-0.124211	-1.17551	0.239792	0.414116
Q9NVA2	SEPTIN11	-0.235173	-0.101512	-1.17439	0.24024	0.414446
O43175	PHGDH	-0.24451	0.0455531	-1.17146	0.241416	0.415434
Q9H0R4	HDHD2	-0.244922	-0.0356375	-1.17146	0.241417	0.415434
Q9Y426	C2CD2	-0.241577	-0.0640969	-1.17049	0.241806	0.415434
P28066	PSMA5	-0.230737	-0.117353	-1.17	0.242004	0.415434
P61201	COPS2	-0.245253	0.0298046	-1.16935	0.242263	0.415434
P82930	MRPS34	-0.239996	-0.0759627	-1.16912	0.242358	0.415434
Q96BQ5	CCDC127	-0.235542	-0.0937242	-1.1669	0.243252	0.416524
Q9P2R7	SUCLA2	-0.239073	0.0859967	-1.16421	0.244342	0.417947
O14548	COX7A2L	-0.240834	-0.053127	-1.16247	0.245045	0.418381
Q16891	IMMT	-0.231636	-0.106321	-1.1623	0.245115	0.418381
Q9HD33	MRPL47	-0.239418	-0.0679514	-1.16161	0.245395	0.418417
Q86X55	CARM1	-0.2395	0.0751024	-1.16096	0.245658	0.418423
O75083	WDR1	-0.24277	0.0381618	-1.16029	0.245933	0.41845
P26373	RPL13	-0.227786	-0.120021	-1.15787	0.246919	0.419684
Q13424	SNTA1	-0.243628	0.00124168	-1.15571	0.247803	0.420543
Q08722	CD47	-0.23877	-0.0592724	-1.15503	0.248081	0.420543
Q9UH03	SEPTIN3	-0.238836	-0.0553242	-1.15376	0.248602	0.420543
P84098	RPL19	-0.227007	-0.119322	-1.15317	0.248843	0.420543
Q8WXG6	MADD	-0.238409	-0.058954	-1.15316	0.248848	0.420543
Q8IYB5	SMAP1	-0.24286	0.00919996	-1.15281	0.248989	0.420543
P17600	SYN1	-0.238422	-0.0519301	-1.15026	0.250038	0.421874
Q13526	PIN1	-0.238092	-0.0440732	-1.14405	0.252603	0.425756
Q969P0	IGSF8	-0.225768	-0.115759	-1.14312	0.252992	0.425967
P60981	DSTN	-0.237776	0.0510683	-1.14149	0.253669	0.426479
Q15046	KARS1	-0.238977	0.0351465	-1.14111	0.253825	0.426479
Q9BR76	CORO1B	-0.238892	0.0245459	-1.13747	0.255343	0.428142
Q9UJU6	DBNL	-0.237914	0.0374637	-1.13684	0.255608	0.428142
Q8NC96	NECAP1	-0.239007	-0.0243458	-1.13681	0.255621	0.428142
Q13505	MTX1	-0.233058	-0.0767356	-1.13598	0.255967	0.428142
Q96B97	SH3KBP1	-0.225581	-0.108986	-1.13487	0.256432	0.428142
Q9NZ01	TECR	-0.234351	-0.0619582	-1.13467	0.256513	0.428142
O60313	OPA1	-0.228839	-0.0939179	-1.13392	0.25683	0.428142
Q86TV6	TTC7B	-0.235722	-0.0456713	-1.13366	0.256938	0.428142
Q92561	PHYHIP	-0.238423	0.0130994	-1.13241	0.257464	0.428576
Q99873	PRMT1	-0.236584	0.036391	-1.13011	0.258431	0.429742
P07099	EPHX1	-0.215291	-0.15077	-1.12849	0.259115	0.430301
Q86TX2	ACOT1	-0.232638	0.0758447	-1.12805	0.259301	0.430301
Q9H9A6	LRRC40	-0.235911	0.0366791	-1.12699	0.259747	0.430405
Q9H1K1	ISCU	-0.23322	-0.0553117	-1.12662	0.259905	0.430405
Q96FW1	OTUB1	-0.234617	0.0493668	-1.1256	0.260336	0.430405
A8MVW0	FAM171A2	-0.230276	-0.0796103	-1.12486	0.260651	0.430405
P07919	UQCRH	-0.237059	0.000250164	-1.12451	0.2608	0.430405
Q9Y285	FARSA	-0.232473	-0.0580815	-1.12412	0.260965	0.430405
Q9Y4W6	AFG3L2	-0.231219	-0.0693799	-1.12247	0.261666	0.43111
Q5JQF8	NA	-0.229509	-0.0790918	-1.12067	0.262428	0.43111
Q9NR46	SH3GLB2	-0.231464	0.0716976	-1.12042	0.262537	0.43111
Q01814	ATP2B2	-0.229695	-0.0773659	-1.12012	0.262664	0.43111
O95197	RTN3	-0.236004	-0.00941784	-1.1197	0.262845	0.43111
Q15008	PSMD6	-0.235744	-0.0165721	-1.11915	0.263077	0.43111
Q76NI1	KNDC1	-0.229477	-0.0769608	-1.11872	0.263263	0.43111
O94772	LY6H	-0.226893	-0.0877379	-1.11711	0.263948	0.43139
P07203	GPX1	-0.231544	-0.0519016	-1.11706	0.263969	0.43139
P18621	RPL17	-0.219587	-0.119589	-1.11575	0.26453	0.431869
P53396	ACLY	-0.234886	0.00966699	-1.11504	0.264837	0.431933
P23528	CFL1	-0.231912	0.050025	-1.1129	0.265753	0.43299
Q8TB36	GDAP1	-0.229565	-0.0607296	-1.11104	0.266552	0.433852
O00170	AIP	-0.229606	-0.0581907	-1.11029	0.266874	0.433939
P51114	FXR1	-0.230489	-0.0456957	-1.10851	0.267644	0.434753
P50148	GNAQ	-0.231812	-0.0321111	-1.1067	0.268425	0.435584
Q15286	RAB35	-0.225026	-0.0850443	-1.10479	0.269253	0.43609
P67936	TPM4	-0.220729	-0.103708	-1.10473	0.269278	0.43609
Q6P9B6	MEAK7	-0.224314	-0.0858823	-1.10225	0.270355	0.437083
Q9H3Q1	CDC42EP4	-0.231772	-0.0234322	-1.10207	0.270433	0.437083
Q9Y2L5	TRAPPC8	-0.227948	-0.0529962	-1.10023	0.271235	0.437941
P20674	COX5A	-0.228724	-0.0427084	-1.09821	0.272114	0.438248
P40429	RPL13A	-0.215939	-0.119349	-1.09697	0.272655	0.438248
Q9NXU5	ARL15	-0.23104	0.0071692	-1.09645	0.272883	0.438248
Q93050	ATP6V0A1	-0.22612	-0.0657444	-1.0962	0.272995	0.438248
O95299	NDUFA10	-0.228601	-0.0392208	-1.0955	0.273297	0.438248
Q9Y3D6	FIS1	-0.226	-0.0653016	-1.09546	0.273318	0.438248
P27348	YWHAQ	-0.228658	0.0452985	-1.09541	0.273338	0.438248
O14880	MGST3	-0.225024	-0.0732694	-1.09449	0.273744	0.438248
P06730	EIF4E	-0.230025	-0.0237869	-1.09388	0.274011	0.438248
Q9NPD7	NRN1	-0.22322	-0.0828099	-1.09355	0.274153	0.438248
O75077	ADAM23	-0.21918	-0.100106	-1.09296	0.274415	0.438248
P05141	SLC25A5	-0.218196	-0.102602	-1.09082	0.275352	0.439265
Q92522	H1-10	-0.218443	-0.100994	-1.09027	0.275596	0.439265
P31689	DNAJA1	-0.221695	-0.0854167	-1.08884	0.276225	0.439611
Q8WWC4	MAIP1	-0.227956	0.0353202	-1.08854	0.276358	0.439611
Q9UI40	SLC24A2	-0.219149	-0.0955972	-1.08778	0.276696	0.439714
P49840	GSK3A	-0.226065	-0.0454002	-1.08706	0.277013	0.439786
P07355	ANXA2	-0.215898	-0.108729	-1.08589	0.277531	0.440175
P54920	NAPA	-0.225743	-0.0417085	-1.0833	0.278677	0.441311
O43615	TIMM44	-0.22633	0.0416926	-1.08294	0.278838	0.441311
P30041	PRDX6	-0.217222	-0.0992547	-1.08226	0.27914	0.441311
P62244	RPS15A	-0.213348	-0.116158	-1.08063	0.279865	0.441311
P24752	ACAT1	-0.222638	-0.0640692	-1.07872	0.280714	0.441311
P62701	RPS4X	-0.213598	-0.112932	-1.07867	0.280738	0.441311
P61626	LYZ	-0.219395	-0.0861166	-1.07835	0.280881	0.441311
Q96CW1	AP2M1	-0.224936	-0.0389376	-1.07777	0.281137	0.441311
P46782	RPS5	-0.212794	-0.11595	-1.07762	0.281207	0.441311
O00483	NDUFA4	-0.222068	-0.0663666	-1.07677	0.281583	0.441311
Q14982	OPCML	-0.215595	-0.101046	-1.07611	0.281878	0.441311
P25789	PSMA4	-0.217041	-0.0938945	-1.07543	0.282183	0.441311
P21964	COMT	-0.221698	0.0764985	-1.07529	0.282244	0.441311
P51991	HNRNPA3	-0.226318	-0.0201238	-1.07507	0.282345	0.441311
Q13303	KCNAB2	-0.215095	-0.10236	-1.07506	0.282352	0.441311
P55209	NAP1L1	-0.22618	0.00865879	-1.07356	0.283023	0.441635
Q12860	CNTN1	-0.213237	-0.109575	-1.07337	0.283106	0.441635
P48729	CSNK1A1	-0.212539	-0.11187	-1.07222	0.283623	0.442014
P49441	INPP1	-0.22483	0.0262049	-1.07096	0.28419	0.44247
Q6ZVL6	KIAA1549L	-0.215133	-0.0977325	-1.07018	0.284542	0.44259
P62263	RPS14	-0.2083	-0.130294	-1.0694	0.284891	0.442706
Q8NF37	LPCAT1	-0.224377	0.0207528	-1.06737	0.285806	0.443701
Q9GZY8	MFF	-0.211242	-0.111272	-1.06506	0.286848	0.444306
P62913	RPL11	-0.206196	-0.136254	-1.06503	0.286863	0.444306
P10515	DLAT	-0.220487	-0.0542038	-1.06468	0.287022	0.444306
P61978	HNRNPK	-0.224286	-0.00680265	-1.064	0.287329	0.444354
P47897	QARS1	-0.224092	-3.17934e-05	-1.06299	0.287789	0.444424
Q5T2T1	MPP7	-0.21634	-0.0852517	-1.06236	0.288074	0.444424
Q9Y296	TRAPPC4	-0.215607	-0.0882169	-1.06208	0.2882	0.444424
P26196	DDX6	-0.217764	-0.0765152	-1.06126	0.288575	0.444576
P27105	STOM	-0.219082	-0.0598421	-1.05999	0.289151	0.445038
Q8WVJ2	NUDCD2	-0.222157	0.0239172	-1.05762	0.290228	0.446271
Q6Y1H2	HACD2	-0.217927	-0.0628144	-1.05545	0.29122	0.446952
Q08209	PPP3CA	-0.213656	-0.0908248	-1.05534	0.291271	0.446952
Q9Y287	ITM2B	-0.218027	-0.0589052	-1.05456	0.29163	0.446952
P09104	ENO2	-0.217029	-0.0709308	-1.05423	0.291779	0.446952
Q9UI12	ATP6V1H	-0.218516	-0.0506747	-1.05359	0.292072	0.446975
P21283	ATP6V1C1	-0.218132	-0.050766	-1.05179	0.2929	0.447817
P61247	RPS3A	-0.209703	-0.101136	-1.0468	0.295193	0.450454
P21281	ATP6V1B2	-0.217313	-0.0474618	-1.04616	0.295491	0.450454
P55809	OXCT1	-0.213688	0.0980532	-1.04594	0.295591	0.450454
Q00325	SLC25A3	-0.214578	-0.0763689	-1.04561	0.295742	0.450454
O75381	PEX14	-0.212351	-0.0858261	-1.0434	0.296764	0.451585
P60880	SNAP25	-0.215218	-0.0613049	-1.04181	0.297502	0.452282
Q7L523	RRAGA	-0.218428	-0.0275421	-1.04043	0.298142	0.452429
Q9NRG7	SDR39U1	-0.21777	0.0368557	-1.04039	0.29816	0.452429
Q9P0K9	FRRS1L	-0.212844	-0.0796808	-1.03976	0.298453	0.452449
P18507	GABRG2	-0.213934	-0.0702104	-1.0389	0.298854	0.452631
Q96FC7	PHYHIPL	-0.215606	0.0575916	-1.03766	0.29943	0.452855
Q13825	AUH	-0.212062	-0.0812974	-1.03737	0.299564	0.452855
P16152	CBR1	-0.215987	0.0485225	-1.0359	0.300249	0.453466
Q9NX07	TRNAU1AP	-0.217786	-0.0216654	-1.03502	0.300661	0.453663
O00330	PDHX	-0.212442	-0.0739079	-1.03367	0.301293	0.453886
O60884	DNAJA2	-0.206369	-0.103989	-1.03316	0.301532	0.453886
Q16698	DECR1	-0.208115	-0.0954944	-1.0329	0.301653	0.453886
O95372	LYPLA2	-0.216312	0.0276621	-1.03078	0.302646	0.454956
Q16718	NDUFA5	-0.215243	-0.033787	-1.02849	0.303722	0.456017
P09622	DLD	-0.212982	-0.053215	-1.02807	0.303917	0.456017
O60831	PRAF2	-0.216502	-0.0128706	-1.02739	0.304236	0.456063
Q96I99	SUCLG2	-0.210964	0.0844723	-1.02666	0.304581	0.456063
O75116	ROCK2	-0.215115	0.029661	-1.02562	0.305072	0.456063
Q9UGM6	WARS2	-0.208133	-0.0885315	-1.02561	0.305079	0.456063
P13987	CD59	-0.212877	-0.0475	-1.02482	0.305448	0.456192
P28482	MAPK1	-0.213706	-0.0349124	-1.02176	0.306897	0.457842
Q6P1N0	CC2D1A	-0.210522	-0.0676389	-1.02129	0.30712	0.457842
Q9Y305	ACOT9	-0.211411	-0.0520371	-1.02	0.30773	0.458135
Q9BY44	EIF2A	-0.210499	-0.063396	-1.01967	0.307885	0.458135
O14775	GNB5	-0.21055	-0.0600447	-1.01878	0.308309	0.458343
Q86YQ8	CPNE8	-0.205679	-0.0924044	-1.01758	0.308877	0.458765
Q13572	ITPK1	-0.210369	0.0605857	-1.01368	0.310739	0.461105
O95057	DIRAS1	-0.200182	-0.114963	-1.01283	0.311145	0.461156
O75306	NDUFS2	-0.209189	-0.0553232	-1.01054	0.312239	0.461156
Q9NYI0	PSD3	-0.211115	-0.0369787	-1.01048	0.312265	0.461156
P22314	UBA1	-0.206023	0.102359	-1.01029	0.312356	0.461156
Q9UQ80	PA2G4	-0.212687	-0.0170916	-1.00977	0.312607	0.461156
O75935	DCTN3	-0.212408	0.00836877	-1.00815	0.313385	0.461156
P62851	RPS25	-0.19696	-0.126576	-1.00742	0.313735	0.461156
Q12983	BNIP3	-0.196896	-0.126814	-1.00733	0.313779	0.461156
Q9Y512	SAMM50	-0.20228	-0.0983742	-1.0069	0.313983	0.461156
P55084	HADHB	-0.208213	-0.0581219	-1.00682	0.314023	0.461156
P22392	NME2	-0.208978	-0.0483599	-1.00649	0.314182	0.461156
P61313	RPL15	-0.196129	-0.129828	-1.00644	0.314204	0.461156
P09471	GNAO1	-0.207075	-0.069697	-1.00539	0.314712	0.461482
Q13155	AIMP2	-0.210448	0.0295402	-1.00333	0.315701	0.462086
P04181	OAT	-0.207118	0.0707984	-1.00219	0.316251	0.462086
P47985	UQCRFS1	-0.207295	-0.0563349	-1.00176	0.316462	0.462086
Q5T5C0	STXBP5	-0.207972	0.0592015	-1.00157	0.316553	0.462086
P45985	MAP2K4	-0.210508	0.0194477	-1.0011	0.316779	0.462086
P00403	MT-CO2	-0.208542	-0.0420998	-1.00097	0.316843	0.462086
P04179	SOD2	-0.205224	-0.0764994	-1.00013	0.317248	0.462259
P11216	PYGB	-0.209359	0.034585	-0.999528	0.31754	0.462268
P51674	GPM6A	-0.190777	-0.148825	-0.998042	0.318261	0.462899
P06753	TPM3	-0.201189	-0.0937198	-0.996711	0.318906	0.46342
P49821	NDUFV1	-0.206496	-0.0453216	-0.992911	0.320755	0.465645
P23246	SFPQ	-0.207176	-0.0383942	-0.992378	0.321015	0.465645
Q3ZCQ8	TIMM50	-0.208948	-0.01314	-0.991567	0.32141	0.465799
Q9Y6C9	MTCH2	-0.204974	-0.0551783	-0.990122	0.322116	0.466403
P09001	MRPL3	-0.197917	-0.10019	-0.987012	0.323638	0.468187
P25686	DNAJB2	-0.196972	-0.102381	-0.984496	0.324873	0.469331
O60762	DPM1	-0.194001	-0.117466	-0.983823	0.325204	0.469331
Q9UKU0	ACSL6	-0.207076	-0.00098799	-0.982236	0.325985	0.469331
O14561	NDUFAB1	-0.206379	-0.0255898	-0.98217	0.326018	0.469331
Q92930	RAB8B	-0.204555	-0.0419134	-0.981734	0.326232	0.469331
P08574	CYC1	-0.203879	-0.0470585	-0.981266	0.326463	0.469331
Q9Y697	NFS1	-0.206484	0.0161394	-0.981261	0.326466	0.469331
Q9Y376	CAB39	-0.200424	-0.0809936	-0.980155	0.327011	0.469334
Q9UPY8	MAPRE3	-0.206277	0.0150388	-0.980077	0.32705	0.469334
P23396	RPS3	-0.195041	-0.106711	-0.979051	0.327556	0.469592
P46777	RPL5	-0.194758	-0.107578	-0.97846	0.327848	0.469592
Q8N573	OXR1	-0.206156	-0.00525423	-0.977945	0.328103	0.469592
O43681	GET3	-0.20562	0.00475446	-0.975593	0.329268	0.470724
Q07020	RPL18	-0.190587	-0.126935	-0.97517	0.329477	0.470724
Q9BPW8	NIPSNAP1	-0.204568	0.0131964	-0.971627	0.331238	0.472687
Q02878	RPL6	-0.191935	-0.115002	-0.971133	0.331483	0.472687
Q15773	MLF2	-0.196304	-0.0914958	-0.970295	0.331901	0.472687
P27544	CERS1	-0.200505	-0.0596587	-0.970048	0.332024	0.472687
P62166	NCS1	-0.201155	-0.0447503	-0.966926	0.333583	0.474264
Q6UXD5	SEZ6L2	-0.199774	-0.0563452	-0.965413	0.334339	0.474264
P55290	CDH13	-0.192675	-0.104203	-0.964804	0.334645	0.474264
O43242	PSMD3	-0.203036	-0.0199338	-0.964421	0.334836	0.474264
P61421	ATP6V0D1	-0.199098	-0.059834	-0.9633	0.335398	0.474264
P62249	RPS16	-0.190809	-0.112508	-0.963189	0.335454	0.474264
Q8IUS5	EPHX4	-0.197056	-0.0801376	-0.962966	0.335566	0.474264
O00767	SCD	-0.198761	-0.0631716	-0.962745	0.335677	0.474264
Q99584	S100A13	-0.200106	-0.0459091	-0.9625	0.3358	0.474264
P10606	COX5B	-0.201851	-0.0284412	-0.961863	0.33612	0.474264
Q05329	GAD2	-0.200851	0.0427741	-0.961373	0.336366	0.474264
Q86SX6	GLRX5	-0.202476	-0.00112781	-0.960419	0.336846	0.474526
Q9P0M9	MRPL27	-0.190984	-0.107882	-0.959782	0.337166	0.474563
P11177	PDHB	-0.197895	-0.0607978	-0.957789	0.338171	0.475562
O75396	SEC22B	-0.200545	-0.0208608	-0.952854	0.340666	0.478653
Q96BM9	ARL8A	-0.198143	-0.0427513	-0.951403	0.341401	0.479269
O76054	SEC14L2	-0.195315	0.0805785	-0.948952	0.342647	0.479921
Q02750	MAP2K1	-0.196593	0.0638669	-0.948553	0.342849	0.479921
P14406	COX7A2	-0.197877	-0.0395325	-0.948431	0.342912	0.479921
Q9NX14	NDUFB11	-0.197203	-0.0443518	-0.947721	0.343273	0.479921
Q8WUM4	PDCD6IP	-0.198998	0.0247404	-0.947563	0.343353	0.479921
P13073	COX4I1	-0.19745	-0.0389355	-0.946071	0.344114	0.480567
P62979	RPS27A	-0.194752	-0.067864	-0.944869	0.344727	0.480932
Q99426	TBCB	-0.195269	0.0683878	-0.943919	0.345213	0.480932
Q9Y281	CFL2	-0.198918	0.0035455	-0.943689	0.34533	0.480932
P61026	RAB10	-0.190542	-0.0926502	-0.942931	0.345717	0.480932
Q8N9F7	GDPD1	-0.198034	-0.0260334	-0.942642	0.345866	0.480932
Q9P2U7	SLC17A7	-0.193588	-0.0739495	-0.94195	0.34622	0.48101
Q9NZN3	EHD3	-0.197605	0.0257683	-0.941169	0.346619	0.481151
P51452	DUSP3	-0.192555	0.0923397	-0.940199	0.347117	0.481427
P62906	RPL10A	-0.187881	-0.1021	-0.938791	0.34784	0.48164
Q9BQI5	SGIP1	-0.189894	-0.0916259	-0.938736	0.347868	0.48164
P22626	HNRNPA2B1	-0.19706	-0.0241992	-0.937225	0.348644	0.482301
Q15349	RPS6KA2	-0.196685	0.0249542	-0.936599	0.348967	0.482333
Q9H4M9	EHD1	-0.195977	0.0297495	-0.934395	0.350102	0.483196
Q8IWB7	WDFY1	-0.192584	0.0756422	-0.933749	0.350435	0.483196
P16615	ATP2A2	-0.195994	0.0258027	-0.933503	0.350562	0.483196
Q969Z3	MTARC2	-0.193036	-0.0569645	-0.933063	0.350789	0.483196
Q9HAD4	WDR41	-0.192667	-0.0564751	-0.931113	0.351797	0.484057
O75781	PALM	-0.193837	-0.0426833	-0.930692	0.352014	0.484057
P62070	RRAS2	-0.191817	-0.0479673	-0.923664	0.355663	0.488657
P06733	ENO1	-0.193122	-0.0318136	-0.921845	0.356611	0.489544
P63104	YWHAZ	-0.192546	0.0374238	-0.920044	0.357551	0.490417
Q13232	NME3	-0.192585	-0.0296776	-0.918268	0.35848	0.491014
Q53H12	AGK	-0.182896	-0.106321	-0.917737	0.358758	0.491014
P26641	EEF1G	-0.190933	0.0535504	-0.917467	0.3589	0.491014
O75110	ATP9A	-0.187773	-0.0769043	-0.915368	0.36	0.491406
Q9NVJ2	ARL8B	-0.189978	-0.048603	-0.915088	0.360147	0.491406
P14927	UQCRB	-0.189659	-0.0510171	-0.914605	0.3604	0.491406
P61020	RAB5B	-0.186129	-0.0857666	-0.914502	0.360455	0.491406
Q9H3K6	NA	-0.191555	0.032564	-0.914016	0.36071	0.491406
Q9NP79	VTA1	-0.186826	0.0938253	-0.912805	0.361347	0.491858
Q92905	COPS5	-0.19041	0.0358604	-0.909398	0.363142	0.493885
Q8N766	EMC1	-0.182489	-0.0971333	-0.907232	0.364285	0.494888
P25786	PSMA1	-0.183384	-0.091931	-0.906839	0.364493	0.494888
Q9H2H8	PPIL3	-0.191039	-0.00105533	-0.906168	0.364848	0.494954
P31323	PRKAR2B	-0.189064	0.0412234	-0.904487	0.365738	0.495309
Q9HCM2	PLXNA4	-0.190335	0.0136888	-0.904109	0.365939	0.495309
P04632	CAPNS1	-0.184682	-0.081595	-0.903694	0.366159	0.495309
P05387	RPLP2	-0.180423	-0.102836	-0.9022	0.366952	0.495309
Q9H115	NAPB	-0.189837	-0.0113399	-0.900761	0.367717	0.495309
Q9P1Y5	CAMSAP3	-0.184604	-0.0778622	-0.90057	0.367818	0.495309
Q9P1U1	ACTR3B	-0.185726	-0.0663329	-0.900549	0.367829	0.495309
P23297	S100A1	-0.189353	-0.0227139	-0.900174	0.368029	0.495309
P31943	HNRNPH1	-0.18757	-0.0415405	-0.900033	0.368104	0.495309
P07305	H1-0	-0.183587	-0.0830411	-0.899595	0.368337	0.495309
Q92598	HSPH1	-0.189444	0.00789629	-0.89911	0.368595	0.495309
Q9Y230	RUVBL2	-0.181503	-0.0932312	-0.898736	0.368795	0.495309
Q969G6	RFK	-0.184779	-0.0693295	-0.897004	0.369718	0.496136
Q13501	SQSTM1	-0.187319	0.0222211	-0.891394	0.372719	0.499453
Q8WXF7	ATL1	-0.187845	0.00437572	-0.891227	0.372809	0.499453
P61764	STXBP1	-0.1857	0.0444433	-0.889349	0.373817	0.50005
Q9UGC6	RGS17	-0.18406	-0.0556197	-0.889241	0.373875	0.50005
P42765	ACAA2	-0.18614	-0.0261157	-0.886059	0.375587	0.501493
P34932	HSPA4	-0.182366	-0.0711489	-0.885928	0.375658	0.501493
Q99259	GAD1	-0.185873	0.0267007	-0.885503	0.375887	0.501493
Q00059	TFAM	-0.177635	-0.0982357	-0.8841	0.376644	0.501638
O00764	PDXK	-0.185069	0.0350655	-0.883681	0.37687	0.501638
Q96CX2	KCTD12	-0.182521	-0.0597925	-0.88308	0.377194	0.501638
Q16799	RTN1	-0.185977	-0.00581682	-0.882231	0.377653	0.501638
Q9NQP4	PFDN4	-0.183758	-0.0421419	-0.882031	0.377761	0.501638
Q9Y2Q0	ATP8A1	-0.184473	0.0372092	-0.881407	0.378099	0.501638
P08708	RPS17	-0.172716	-0.124054	-0.881272	0.378172	0.501638
P29401	TKT	-0.18412	0.0400572	-0.880493	0.378594	0.501654
Q16643	DBN1	-0.184678	0.0279378	-0.8801	0.378806	0.501654
P23786	CPT2	-0.180999	0.0796673	-0.87906	0.37937	0.501989
P04792	HSPB1	-0.184916	0.00198998	-0.877218	0.38037	0.502899
Q14894	CRYM	-0.184046	-0.00957183	-0.873194	0.382559	0.505378
P42658	DPP6	-0.171513	-0.119951	-0.871769	0.383336	0.505991
P53365	ARFIP2	-0.183575	0.0035813	-0.870902	0.383809	0.506201
O15498	YKT6	-0.18326	-0.00712496	-0.869386	0.384637	0.506784
Q14141	SEPTIN6	-0.181454	-0.0379127	-0.868943	0.384879	0.506784
Q9BRT3	MIEN1	-0.182757	0.0136426	-0.868105	0.385338	0.506915
P10809	HSPD1	-0.176192	-0.0876925	-0.86744	0.385702	0.506915
P05204	HMGN2	-0.169982	-0.123484	-0.866844	0.386029	0.506915
P62917	RPL8	-0.167724	-0.135506	-0.865656	0.38668	0.506915
Q9C040	TRIM2	-0.182401	0.00695569	-0.865607	0.386707	0.506915
P49589	CARS1	-0.182042	0.0173477	-0.86532	0.386865	0.506915
P35232	PHB	-0.176653	-0.0740843	-0.859616	0.390002	0.510611
Q9UJ70	NAGK	-0.176924	0.0764076	-0.858097	0.39084	0.511294
P78324	SIRPA	-0.167375	-0.126263	-0.855843	0.392086	0.5121
P08559	PDHA1	-0.176643	-0.0639502	-0.855833	0.392091	0.5121
Q9BT78	COPS4	-0.178837	0.0369809	-0.854421	0.392873	0.512705
P68400	CSNK2A1	-0.179829	-0.0159161	-0.853621	0.393316	0.512869
Q13636	RAB31	-0.17682	-0.0517726	-0.853	0.393661	0.512904
Q96QK1	VPS35	-0.175898	0.0706375	-0.851073	0.39473	0.513882
O95674	CDS2	0.173892	-0.0722967	0.845311	0.397938	0.516429
Q13449	LSAMP	-0.170525	-0.0940066	-0.845045	0.398087	0.516429
O75368	SH3BGRL	-0.176348	-0.0383694	-0.844701	0.398279	0.516429
Q8N126	CADM3	-0.167162	-0.113484	-0.844606	0.398332	0.516429
O43426	SYNJ1	-0.178011	-0.00410062	-0.844419	0.398437	0.516429
P36957	DLST	-0.173384	-0.074919	-0.844113	0.398607	0.516429
P61353	RPL27	-0.168173	-0.104983	-0.842756	0.399366	0.516657
Q8TF44	C2CD4C	-0.163258	-0.135424	-0.842535	0.39949	0.516657
Q9NQ48	LZTFL1	-0.174945	0.0542065	-0.840856	0.40043	0.516657
P14867	GABRA1	-0.170294	-0.090277	-0.840684	0.400526	0.516657
Q01105	SET	-0.166873	-0.110124	-0.840435	0.400666	0.516657
Q15056	EIF4H	-0.176533	0.0236444	-0.840365	0.400705	0.516657
Q3SXM5	HSDL1	-0.174163	-0.0478171	-0.838593	0.401699	0.517525
Q00610	CLTC	-0.175484	0.0292536	-0.836577	0.402831	0.518569
Q7L5D6	GET4	-0.170151	-0.0818079	-0.832762	0.40498	0.52092
P13798	APEH	-0.166179	-0.101829	-0.830121	0.406472	0.522421
P46109	CRKL	-0.172508	0.0525387	-0.828614	0.407324	0.5231
P26640	VARS1	-0.170722	0.0735357	-0.827025	0.408224	0.523839
P36543	ATP6V1E1	-0.170247	-0.0656066	-0.825294	0.409206	0.524681
P55010	EIF5	-0.17213	0.0319508	-0.821185	0.411542	0.526839
O14964	HGS	-0.169414	0.0747412	-0.821101	0.41159	0.526839
P61981	YWHAG	-0.172808	0.0103699	-0.82042	0.411978	0.526839
P49841	GSK3B	-0.169926	-0.0525436	-0.820038	0.412195	0.526839
P80404	ABAT	-0.170935	0.0438134	-0.818462	0.413095	0.527227
P32969	RPL9	-0.159455	-0.129184	-0.817722	0.413517	0.527227
O75746	SLC25A12	-0.167155	-0.0807577	-0.817269	0.413776	0.527227
P09669	COX6C	-0.172182	-0.0150927	-0.817217	0.413806	0.527227
Q8WUY1	THEM6	-0.168425	-0.0506903	-0.81208	0.416747	0.530314
O75251	NDUFS7	-0.168067	-0.0551425	-0.811836	0.416887	0.530314
Q9UKF7	PITPNC1	-0.169487	0.0392158	-0.810306	0.417765	0.531013
Q9NP72	RAB18	-0.164755	-0.0860467	-0.809728	0.418098	0.531017
Q15119	PDK2	-0.169066	-0.035064	-0.808392	0.418866	0.531575
Q9UMS0	NFU1	-0.164928	0.0901106	-0.804544	0.421084	0.533969
P20020	ATP2B1	-0.168928	0.0133122	-0.802369	0.422341	0.535142
P63220	RPS21	-0.159836	-0.104364	-0.800488	0.423429	0.535938
Q8N5N7	MRPL50	-0.160997	-0.0968253	-0.800135	0.423634	0.535938
Q9H2G2	SLK	-0.166661	-0.0401362	-0.799081	0.424245	0.536062
O14994	SYN3	-0.161436	-0.0922512	-0.798567	0.424543	0.536062
Q9H7Z7	PTGES2	0.167385	-0.0300007	0.798247	0.424728	0.536062
P21266	GSTM3	-0.166885	0.0352683	-0.796899	0.425511	0.536599
O15145	ARPC3	-0.166066	-0.0404551	-0.796368	0.425819	0.536599
Q9BTV5	FSD1	-0.166754	0.0258128	-0.794241	0.427057	0.537738
P10599	TXN	-0.156825	-0.114199	-0.792901	0.427837	0.5383
Q04917	YWHAH	-0.165033	0.0469022	-0.791063	0.428909	0.539228
Q8N608	DPP10	-0.159551	-0.0935372	-0.790281	0.429365	0.53929
Q9Y3C8	UFC1	-0.164821	0.0449029	-0.789483	0.429831	0.53929
P83731	RPL24	-0.15425	-0.126958	-0.789261	0.429961	0.53929
P04843	RPN1	-0.162315	-0.0634626	-0.786287	0.431701	0.541051
P62258	YWHAE	-0.164536	0.0308943	-0.784728	0.432614	0.541776
Q9H8H3	METTL7A	-0.164612	0.00220962	-0.780903	0.43486	0.544166
O43581	SYT7	-0.157164	-0.095303	-0.77987	0.435469	0.544505
P62081	RPS7	-0.152509	-0.122358	-0.776895	0.437222	0.546105
A6ZKI3	RTL8C	-0.156185	-0.0972424	-0.77655	0.437425	0.546105
Q6YP21	KYAT3	-0.163053	0.0215009	-0.775778	0.437881	0.546251
P53597	SUCLG1	-0.160138	0.0699271	-0.774591	0.438582	0.546276
P43304	GPD2	-0.15992	-0.0626731	-0.774481	0.438647	0.546276
P53677	AP3M2	-0.16215	0.0340338	-0.774024	0.438917	0.546276
P51809	VAMP7	-0.161191	0.0350008	-0.769654	0.441506	0.549075
Q7L5N1	COPS6	-0.159856	0.0507105	-0.767314	0.442896	0.550378
Q9HAV7	GRPEL1	-0.155466	0.11155	-0.765454	0.444002	0.551328
P05198	EIF2S1	-0.158549	-0.0420447	-0.760987	0.446666	0.55421
Q16658	FSCN1	-0.158573	0.0430923	-0.759089	0.4478	0.55519
Q86Y39	NDUFA11	-0.158241	-0.036602	-0.757252	0.4489	0.556126
Q16851	UGP2	-0.144078	-0.15116	-0.755509	0.449945	0.556619
P18124	RPL7	-0.147026	-0.130907	-0.75529	0.450076	0.556619
Q8NBS9	TXNDC5	-0.156901	0.0546872	-0.754273	0.450686	0.556619
P08238	HSP90AB1	-0.156505	0.0596287	-0.753837	0.450948	0.556619
P19338	NCL	-0.157561	-0.0358896	-0.753712	0.451023	0.556619
P22061	PCMT1	-0.155637	-0.0529067	-0.75118	0.452545	0.55807
P19404	NDUFV2	-0.155628	-0.0494338	-0.749927	0.4533	0.558573
Q07960	ARHGAP1	-0.156764	-0.0319836	-0.748361	0.454243	0.558625
Q92743	HTRA1	-0.157757	-0.000290028	-0.748318	0.454269	0.558625
P30520	ADSS2	-0.156139	0.0457898	-0.748134	0.454381	0.558625
P05496	ATP5MC1	-0.154605	-0.0542556	-0.746566	0.455327	0.559362
P10114	RAP2A	-0.147582	-0.109779	-0.743028	0.457466	0.561562
Q9NTK5	OLA1	-0.151527	0.0954859	-0.740863	0.458777	0.562744
Q12931	TRAP1	-0.151276	0.0921596	-0.73859	0.460157	0.564007
P31946	YWHAB	-0.153801	0.0405283	-0.735616	0.461966	0.565794
O75947	ATP5PD	-0.151805	-0.0554069	-0.733353	0.463344	0.567052
P36542	ATP5F1C	-0.150723	-0.067122	-0.731041	0.464755	0.568347
Q9UJC5	SH3BGRL2	-0.151226	-0.052925	-0.729897	0.465454	0.568771
P12277	CKB	-0.152974	0.00254282	-0.725702	0.468023	0.57129
Q9Y291	MRPS33	-0.148712	-0.0776745	-0.725373	0.468224	0.57129
Q9H0E2	TOLLIP	-0.15183	0.0272998	-0.723435	0.469414	0.572309
P29692	EEF1D	-0.149723	0.0506979	-0.718675	0.472342	0.575444
Q16623	STX1A	-0.14941	-0.0413078	-0.71683	0.47348	0.576358
Q9NVI7	ATAD3A	-0.145829	-0.0855061	-0.7163	0.473807	0.576358
P46976	GYG1	-0.144448	-0.0929006	-0.715011	0.474603	0.576892
O14495	PLPP3	-0.145771	-0.0794926	-0.712002	0.476465	0.578718
Q9NX63	CHCHD3	-0.143743	-0.0926721	-0.711352	0.476867	0.578771
P26885	FKBP2	-0.145129	0.0845696	-0.706303	0.480001	0.582136
O75936	BBOX1	-0.146964	0.0508647	-0.705473	0.480517	0.582324
P25705	ATP5F1A	-0.145658	-0.0597142	-0.704709	0.480992	0.582463
Q9Y5X3	SNX5	-0.146403	0.0526749	-0.703261	0.481894	0.583117
Q9BWQ8	FAIM2	-0.145712	-0.0504051	-0.702468	0.482388	0.583277
P48047	ATP5PO	-0.143998	-0.0762914	-0.701645	0.482902	0.583461
P11169	SLC2A3	-0.140045	-0.103017	-0.700421	0.483665	0.583946
O75165	DNAJC13	-0.145103	0.0618969	-0.699555	0.484206	0.584162
P43034	PAFAH1B1	-0.145725	0.045956	-0.698276	0.485006	0.584689
P24539	ATP5PB	-0.143814	-0.0667178	-0.697418	0.485542	0.584899
Q9P035	HACD3	-0.142696	-0.0628481	-0.691105	0.4895	0.589207
O96011	PEX11B	-0.142795	-0.0583854	-0.69055	0.489849	0.589207
Q9UBB6	NCDN	-0.142016	0.0659229	-0.685798	0.492842	0.592365
P62316	SNRPD2	-0.138645	0.118298	-0.684699	0.493535	0.592756
O75891	ALDH1L1	-0.14102	0.0746435	-0.683456	0.49432	0.593257
O95298	NDUFC2	-0.141675	-0.0424331	-0.680144	0.496414	0.595328
O60268	KIAA0513	-0.139334	0.0844943	-0.678081	0.497722	0.596063
P35268	RPL22	-0.131426	-0.135063	-0.67801	0.497766	0.596063
O43837	IDH3B	-0.142738	0.00462906	-0.677233	0.498259	0.596211
O15066	KIF3B	-0.134214	-0.110997	-0.676518	0.498713	0.596311
Q92752	TNR	-0.134893	-0.10432	-0.675541	0.499333	0.59656
Q9UDW1	UQCR10	0.141339	-0.0328513	0.675026	0.49966	0.59656
Q8WY22	BRI3BP	0.138648	-0.0656125	0.672115	0.501511	0.598008
O95169	NDUFB8	-0.139485	-0.0473144	-0.671432	0.501947	0.598008
P30044	PRDX5	-0.137835	0.0865631	-0.671371	0.501985	0.598008
P10636	MAPT	-0.141194	-0.0120154	-0.669988	0.502866	0.598615
Q8N6H7	ARFGAP2	-0.139268	-0.0371811	-0.666664	0.504988	0.600697
Q9NZR1	TMOD2	-0.137607	-0.0545973	-0.664569	0.506327	0.601847
Q9BQG1	SYT3	-0.136621	-0.0603404	-0.66113	0.50853	0.60402
O43765	SGTA	-0.135601	0.0662678	-0.654915	0.512523	0.607642
Q96EY1	DNAJA3	-0.134166	-0.0786276	-0.65489	0.512539	0.607642
P80723	BASP1	-0.135159	-0.0629645	-0.654625	0.51271	0.607642
P55786	NPEPPS	-0.137529	0.0186282	-0.653919	0.513165	0.607735
Q4J6C6	PREPL	-0.136032	0.0361273	-0.649741	0.515861	0.609972
Q8IZR5	CMTM4	-0.133747	-0.0702767	-0.649515	0.516007	0.609972
Q9P032	NDUFAF4	-0.136856	-0.00658668	-0.649233	0.516189	0.609972
Q14152	EIF3A	-0.134654	0.0532324	-0.64696	0.517659	0.611262
O95970	LGI1	-0.133186	-0.0653381	-0.645582	0.518551	0.611457
Q13423	NNT	-0.135017	0.0393618	-0.645534	0.518582	0.611457
P50583	NUDT2	-0.134756	0.0325202	-0.642988	0.520233	0.612925
Q4G0F5	VPS26B	-0.133407	0.0590827	-0.642442	0.520587	0.612925
Q08752	PPID	-0.134425	0.00311516	-0.63772	0.523657	0.61574
Q92572	AP3S1	-0.133914	0.0243501	-0.63759	0.523741	0.61574
Q99733	NAP1L4	-0.133431	0.0257207	-0.635507	0.525099	0.616711
Q13561	DCTN2	-0.133898	-0.00314345	-0.635149	0.525332	0.616711
P60174	TPI1	-0.130361	0.0692359	-0.630378	0.528448	0.619129
P63244	RACK1	-0.129233	-0.076378	-0.629743	0.528864	0.619129
Q9UK22	FBXO2	-0.130996	0.0522256	-0.629142	0.529257	0.619129
Q15121	PEA15	-0.128905	0.0913121	-0.629138	0.52926	0.619129
P28072	PSMB6	-0.125858	-0.10238	-0.629059	0.529311	0.619129
P49748	ACADVL	-0.130312	-0.0468254	-0.627109	0.530589	0.619847
P06756	ITGAV	-0.1319	-0.0221893	-0.626948	0.530694	0.619847
O43678	NDUFA2	-0.131358	-0.0278544	-0.625783	0.531458	0.620291
Q00577	PURA	-0.130845	-0.0318086	-0.62457	0.532254	0.620423
P09936	UCHL1	-0.126902	0.110188	-0.624439	0.53234	0.620423
P05026	ATP1B1	-0.12434	-0.105737	-0.623555	0.532921	0.62065
Q8N987	NECAB1	-0.128601	0.061749	-0.61996	0.535285	0.622954
Q86WG3	ATCAY	-0.12873	0.0545982	-0.618824	0.536033	0.623375
P50914	RPL14	-0.120053	-0.124769	-0.612984	0.539888	0.627406
P04406	GAPDH	-0.12627	-0.0648029	-0.611947	0.540573	0.62775
O94760	DDAH1	-0.128465	0.015251	-0.610397	0.541599	0.628312
Q96AQ6	PBXIP1	-0.127568	0.0400013	-0.61004	0.541836	0.628312
P0DP25	CALM3	-0.124049	-0.084811	-0.608891	0.542597	0.628742
Q7L1Q6	BZW1	-0.12716	0.033529	-0.606913	0.54391	0.629811
P30043	BLVRB	-0.124288	0.0883208	-0.605836	0.544625	0.630067
P06744	GPI	-0.122763	0.115134	-0.605402	0.544913	0.630067
Q9BXS5	AP1M1	-0.125414	0.0553015	-0.603047	0.546478	0.631425
Q9H078	CLPB	-0.125369	-0.0375131	-0.600239	0.548348	0.633131
O14562	UBFD1	-0.123795	0.0716572	-0.599228	0.549022	0.633171
P28472	GABRB3	-0.123293	-0.0713328	-0.59901	0.549167	0.633171
Q86UW8	HAPLN4	-0.124071	-0.0435834	-0.59601	0.55117	0.635026
P30519	HMOX2	-0.12512	-0.0054997	-0.593537	0.552822	0.636476
Q9Y320	TMX2	-0.124368	0.00526294	-0.59011	0.555118	0.638438
Q6IBS0	TWF2	-0.123715	0.0291399	-0.589764	0.55535	0.638438
P29966	MARCKS	-0.119931	-0.085238	-0.588927	0.555911	0.638438
P27361	MAPK3	-0.120385	0.0956007	-0.58863	0.55611	0.638438
P09493	TPM1	-0.119678	-0.076327	-0.583161	0.559786	0.641548
P27824	CANX	-0.122096	0.0336786	-0.582766	0.560052	0.641548
P21397	MAOA	0.122772	-0.00767699	0.582444	0.560268	0.641548
P09382	LGALS1	-0.122377	0.0213681	-0.582234	0.56041	0.641548
P53680	AP2S1	-0.120432	-0.0541216	-0.581522	0.56089	0.641642
Q9UBS5	GABBR1	-0.118089	-0.0568998	-0.570784	0.568147	0.649484
Q99784	OLFM1	-0.110081	-0.137415	-0.569258	0.569182	0.650206
P07237	P4HB	-0.119239	-0.0003571	-0.565605	0.571663	0.652578
Q9HB71	CACYBP	-0.118398	-0.017186	-0.562126	0.574031	0.654517
P35612	ADD2	-0.117006	-0.0415332	-0.561434	0.574502	0.654517
P20339	RAB5A	-0.115258	-0.0742114	-0.560902	0.574865	0.654517
O00154	ACOT7	-0.117518	0.0293766	-0.560258	0.575304	0.654517
P62888	RPL30	-0.116275	-0.0484199	-0.560024	0.575464	0.654517
P17096	HMGA1	-0.108349	-0.136074	-0.559536	0.575797	0.654517
P39019	RPS19	-0.110347	-0.116049	-0.558865	0.576255	0.654577
Q9Y6I3	EPN1	-0.11473	0.0715962	-0.555336	0.578666	0.656853
Q9NVA1	UQCC1	-0.11423	-0.0697986	-0.55463	0.579149	0.656939
P61106	RAB14	-0.113317	-0.0796142	-0.553534	0.579898	0.657327
Q15070	OXA1L	-0.110815	-0.0980845	-0.551446	0.581329	0.658486
O15144	ARPC2	-0.114351	-0.0392922	-0.548016	0.583682	0.660687
Q9Y6F6	IRAG1	-0.113531	-0.0245697	-0.540051	0.589163	0.666423
P18669	PGAM1	-0.110203	0.0852948	-0.536494	0.591618	0.668731
P49458	SRP9	-0.110102	-0.0728955	-0.535404	0.592371	0.669114
P30049	ATP5F1D	-0.110568	-0.055218	-0.534104	0.593271	0.669661
O00479	HMGN4	-0.103196	-0.133346	-0.531444	0.595112	0.671269
P48651	PTDSS1	-0.109025	-0.0743409	-0.530608	0.595691	0.671453
Q14240	EIF4A2	-0.110937	0.0367007	-0.529974	0.596131	0.671479
P23471	PTPRZ1	-0.103377	-0.126246	-0.528588	0.597092	0.672093
Q8IWT6	LRRC8A	-0.108057	-0.0626871	-0.523313	0.600757	0.675747
P36405	ARL3	-0.109592	0.0177555	-0.520984	0.602379	0.677099
P49418	AMPH	-0.107719	0.0260185	-0.513083	0.607894	0.682822
O75190	DNAJB6	-0.102446	-0.0966863	-0.50907	0.610704	0.685349
P62899	RPL31	-0.0998325	-0.122374	-0.508564	0.611058	0.685349
Q99961	SH3GL1	-0.105853	0.0502991	-0.508021	0.611439	0.685349
O00264	PGRMC1	-0.105724	0.0505193	-0.507445	0.611843	0.685349
Q8TBM8	DNAJB14	-0.103771	-0.0739227	-0.504917	0.613618	0.686796
P07900	HSP90AA1	-0.103659	0.0841623	-0.504393	0.613986	0.686796
P10915	HAPLN1	-0.103145	-0.0789545	-0.503598	0.614545	0.686944
O95182	NDUFA7	-0.103931	-0.0584533	-0.502619	0.615233	0.687237
P00568	AK1	-0.102279	0.101292	-0.501323	0.616144	0.687779
P10909	CLU	0.105392	0.0121824	0.500482	0.616736	0.68793
Q9H330	TMEM245	0.105027	-0.0259944	0.49992	0.617132	0.68793
P53999	SUB1	-0.103274	-0.0484742	-0.497422	0.618892	0.689415
Q02978	SLC25A11	-0.097851	-0.10589	-0.490789	0.623576	0.694153
Q96DA2	RAB39B	-0.100767	-0.0482117	-0.485283	0.627476	0.698013
P22748	CA4	0.0943786	-0.12978	0.484285	0.628185	0.69832
Q9UNZ2	NSFL1C	-0.0993039	0.0795546	-0.482268	0.629616	0.699429
Q08257	CRYZ	-0.0993277	0.00227018	-0.471202	0.637497	0.707697
Q14697	GANAB	-0.0946716	0.120795	-0.468065	0.639738	0.709651
P99999	CYCS	-0.0984302	-0.0196737	-0.467507	0.640138	0.709651
Q04837	SSBP1	-0.0961157	-0.0656326	-0.465938	0.641261	0.710408
P61266	STX1B	-0.0975661	-0.0229973	-0.463863	0.642747	0.711121
P62269	RPS18	-0.089926	-0.134075	-0.463449	0.643043	0.711121
P84077	ARF1	-0.0972531	-0.0273023	-0.463192	0.643227	0.711121
Q86W74	ANKRD46	-0.0973085	0.001972	-0.461618	0.644356	0.711881
P61088	UBE2N	-0.0958186	0.0242732	-0.456204	0.648244	0.715686
Q15382	RHEB	-0.0916546	-0.0949963	-0.454659	0.649355	0.716422
Q96DA6	DNAJC19	-0.0920136	-0.0826277	-0.450695	0.65221	0.719081
P46977	STT3A	-0.0944202	-0.0260613	-0.449447	0.65311	0.719581
Q9UBQ0	VPS29	-0.0926258	0.0732439	-0.448651	0.653684	0.719721
P08865	RPSA	-0.0894489	-0.100716	-0.446322	0.655366	0.721081
Q9BRQ6	CHCHD6	-0.0882323	-0.112547	-0.445406	0.656027	0.721317
Q14254	FLOT2	-0.0896208	-0.0898341	-0.442227	0.658326	0.72329
Q9UII2	ATP5IF1	-0.090788	-0.0736804	-0.441684	0.658718	0.72329
P62277	RPS13	-0.0845457	-0.124512	-0.431579	0.666048	0.73084
O75880	SCO1	-0.0879038	0.0989805	-0.430435	0.66688	0.731256
Q9BWM7	SFXN3	-0.0864291	-0.0929356	-0.427834	0.668772	0.732833
Q12906	ILF3	-0.0890767	-0.0364605	-0.426239	0.669934	0.733607
Q96KP4	CNDP2	-0.0875187	0.0490509	-0.419831	0.674609	0.738226
Q96GD0	PDXP	-0.0873701	0.0459301	-0.418651	0.675471	0.738668
Q8IZP0	ABI1	-0.0875422	-0.0299791	-0.417477	0.67633	0.739106
Q9NP97	DYNLRB1	-0.0867738	-0.0339523	-0.414665	0.678388	0.740853
O60641	SNAP91	-0.0868271	-0.0149958	-0.412096	0.680269	0.742405
Q13642	FHL1	-0.0852544	-0.0414343	-0.409058	0.682498	0.744333
P05067	APP	-0.0749313	0.305209	-0.407772	0.683441	0.744539
O95168	NDUFB4	-0.0852961	-0.0336747	-0.407543	0.68361	0.744539
P20336	RAB3A	-0.0851105	-0.0260462	-0.405129	0.685383	0.745967
P50213	IDH3A	-0.0823757	0.0690958	-0.398316	0.690398	0.750918
Q96C19	EFHD2	-0.0837303	-0.0150915	-0.397404	0.69107	0.751143
Q9UIJ7	AK3	-0.0823507	-0.044709	-0.39584	0.692223	0.75189
O96000	NDUFB10	-0.0808724	-0.0678433	-0.392361	0.694792	0.753921
Q96N66	MBOAT7	-0.0812816	-0.0484642	-0.391491	0.695435	0.753921
P43003	SLC1A3	0.0798332	-0.0836199	0.391409	0.695495	0.753921
P78527	PRKDC	-0.0815428	-0.0389885	-0.390721	0.696004	0.753966
O75955	FLOT1	-0.0790818	-0.0836048	-0.387719	0.698224	0.755863
P56385	ATP5ME	0.0801773	-0.045825	0.38563	0.699771	0.757029
O14979	HNRNPDL	-0.0776383	0.108264	-0.381706	0.70268	0.759667
P07093	SERPINE2	-0.0752222	-0.115206	-0.380673	0.703446	0.759986
P29120	PCSK1	-0.0781819	-0.0669772	-0.379178	0.704556	0.760676
Q9NZ45	CISD1	-0.0780907	-0.0649341	-0.378471	0.705081	0.760733
Q96NN9	AIFM3	-0.0792094	-0.00845549	-0.375788	0.707075	0.762374
Q00765	REEP5	-0.072816	-0.117244	-0.36919	0.711987	0.767157
Q9UHQ4	BCAP29	0.074334	-0.0894346	0.366641	0.713887	0.768692
P82909	MRPS36	-0.0738074	-0.0908939	-0.364592	0.715416	0.769824
Q16864	ATP6V1F	-0.0746885	-0.0649323	-0.361982	0.717366	0.771342
P07954	FH	-0.0759548	0.0219747	-0.361423	0.717783	0.771342
Q6P2I7	EBLN2	-0.0759993	-0.0107098	-0.360594	0.718404	0.771495
P62826	RAN	-0.0726908	0.0251976	-0.346169	0.729216	0.782586
Q96GW7	BCAN	-0.0698462	-0.081231	-0.341654	0.732612	0.785359
Q8N9I0	SYT2	0.0709116	0.0587339	0.341438	0.732775	0.785359
Q15907	RAB11B	-0.0698307	-0.0122649	-0.331363	0.740371	0.792974
P63027	VAMP2	-0.0688052	-0.0341915	-0.32884	0.742277	0.793853
Q9NRP0	OSTC	-0.0692125	-0.01662	-0.328576	0.742477	0.793853
Q9GZT4	SRR	-0.0681875	-0.0451308	-0.327837	0.743035	0.793853
Q14165	MLEC	-0.0674391	0.0806731	-0.327671	0.743161	0.793853
Q99962	SH3GL2	-0.0668373	0.063495	-0.322439	0.74712	0.797442
Q5T848	GPR158	-0.0677424	-0.0214876	-0.321925	0.74751	0.797442
Q9Y6M9	NDUFB9	-0.0658464	-0.0447954	-0.316523	0.751606	0.800889
Q9Y639	NPTN	-0.0661657	-0.034956	-0.316355	0.751734	0.800889
Q12797	ASPH	-0.0654681	-0.0211233	-0.311084	0.755737	0.804623
Q9Y2B0	CNPY2	-0.0620358	0.130223	-0.308049	0.758045	0.805874
P47870	GABRB2	-0.0630275	-0.0801807	-0.30801	0.758075	0.805874
O43676	NDUFB3	-0.0635765	-0.0594991	-0.307569	0.758411	0.805874
P78417	GSTO1	-0.0631707	0.0194645	-0.300419	0.763858	0.811128
Q9H444	CHMP4B	-0.0562807	-0.145685	-0.293498	0.769142	0.816202
Q8N6D5	ANKRD29	-0.0592309	-0.0266527	-0.282019	0.777929	0.824926
Q8TCZ2	CD99L2	-0.0577704	-0.0759674	-0.281423	0.778386	0.824926
Q13363	CTBP1	-0.0587208	-0.0298208	-0.280008	0.779471	0.825533
P37840	SNCA	-0.0579154	0.00779666	-0.274866	0.78342	0.828953
P08195	SLC3A2	-0.0562453	-0.078243	-0.274465	0.783728	0.828953
P30101	PDIA3	-0.0559282	0.0970651	-0.273635	0.784365	0.829083
P62820	RAB1A	-0.0550974	-0.0592107	-0.266523	0.789837	0.83432
Q9H061	TMEM126A	-0.0535868	-0.0697409	-0.260178	0.794727	0.838936
Q16795	NDUFA9	-0.0535247	-0.0653748	-0.259448	0.79529	0.838981
P11217	PYGM	-0.0530221	0.0687053	-0.25634	0.797689	0.840962
Q15293	RCN1	-0.0527753	0.0700848	-0.255292	0.798498	0.841265
O43920	NDUFS5	-0.0528515	-0.0244836	-0.251397	0.801508	0.843514
P03891	MT-ND2	-0.0519054	-0.0575922	-0.250946	0.801856	0.843514
Q6KCM7	SLC25A25	-0.0510977	-0.0835216	-0.2505	0.802201	0.843514
P17302	GJA1	-0.0520652	-4.38448e-05	-0.246973	0.80493	0.845696
Q9NRW1	RAB6B	0.0519559	0.000852055	0.246462	0.805325	0.845696
O43674	NDUFB5	-0.0504605	-0.0602903	-0.244181	0.807091	0.846999
P35080	PFN2	-0.050557	0.0448561	-0.242161	0.808656	0.84809
Q8TD22	SFXN5	-0.0484957	-0.0739286	-0.235965	0.81346	0.852094
P09496	CLTA	-0.0485351	0.0812092	-0.235874	0.813531	0.852094
Q13332	PTPRS	-0.0489356	-0.0441854	-0.235154	0.814089	0.852126
Q9P0J0	NDUFA13	-0.0471753	-0.0594893	-0.228223	0.819473	0.857205
P61225	RAP2B	-0.0456478	-0.0825109	-0.223564	0.823097	0.860438
P56378	ATP5MJ	0.045193	-0.0765399	0.220249	0.825677	0.862319
P23763	VAMP1	0.0462268	0.0202573	0.219878	0.825966	0.862319
Q15257	PTPA	-0.0446727	0.0840144	-0.217359	0.827929	0.863809
O43181	NDUFS4	-0.0443515	-0.0600759	-0.214604	0.830076	0.86549
Q9BQE5	APOL2	-0.0439606	-0.0332745	-0.209999	0.833669	0.86818
P62750	RPL23A	-0.0414663	-0.115573	-0.209918	0.833732	0.86818
P06576	ATP5F1B	-0.0421483	-0.067101	-0.204427	0.83802	0.871708
P18505	GABRB1	-0.0415099	-0.0867066	-0.204152	0.838235	0.871708
Q9H3K2	GHITM	-0.0419757	-0.065906	-0.203503	0.838742	0.871708
Q96E17	RAB3C	-0.0416764	0.0815634	-0.202571	0.83947	0.871903
P51970	NDUFA8	-0.0416692	-0.0458208	-0.200417	0.841155	0.872969
Q8TCJ2	STT3B	-0.0413185	-0.0592808	-0.199875	0.841579	0.872969
P32004	L1CAM	0.0418657	0.0210639	0.199171	0.842129	0.872978
Q9BRK0	REEP2	-0.0393413	-0.104407	-0.197038	0.843798	0.874147
Q86Y82	STX12	-0.0405611	-0.046606	-0.195171	0.845259	0.874659
P56134	ATP5MF	-0.0401854	-0.0685722	-0.19502	0.845377	0.874659
P11021	HSPA5	-0.0404475	-0.0347112	-0.193364	0.846674	0.875105
Q9UI09	NDUFA12	-0.0397996	-0.0677464	-0.193085	0.846893	0.875105
O00217	NDUFS8	-0.0398782	-0.0470742	-0.191935	0.847794	0.875475
O14594	NCAN	-0.0371067	-0.0966755	-0.184387	0.85371	0.88102
Q14515	SPARCL1	0.0383009	-0.0189961	0.181894	0.855666	0.882474
Q9H9B4	SFXN1	0.0365087	-0.063048	0.176831	0.859642	0.886008
O75489	NDUFS3	-0.0359401	-0.0627014	-0.174057	0.861821	0.887687
O95202	LETM1	0.0352328	-0.0634198	0.170672	0.864482	0.889859
Q07065	CKAP4	-0.0333475	-0.0975118	-0.16585	0.868275	0.893194
P01034	CST3	-0.0343617	-0.0293969	-0.163817	0.869876	0.894003
Q96F85	CNRIP1	-0.0335858	0.0844229	-0.163443	0.87017	0.894003
P27797	CALR	0.031972	0.145125	0.15989	0.872968	0.896306
Q96JJ7	TMX3	-0.0320814	0.0835845	-0.156067	0.875981	0.898827
Q9UN86	G3BP2	-0.0317973	-0.0439456	-0.152778	0.878574	0.900915
Q9BPX5	ARPC5L	-0.0309974	-0.0340279	-0.148133	0.882238	0.904098
O75915	ARL6IP5	-0.0307304	-0.0385102	-0.147209	0.882967	0.904271
Q6PIU2	NCEH1	-0.0302143	0.0255628	-0.1439	0.88558	0.906371
Q8N5K1	CISD2	0.0292349	-0.0532017	0.141117	0.887778	0.908044
P04844	RPN2	-0.0282467	-0.0388484	-0.135336	0.892346	0.912138
Q02790	FKBP4	-0.0269133	0.0928512	-0.13144	0.895428	0.914708
P43004	SLC1A2	-0.0270335	-0.0562686	-0.130637	0.896063	0.914778
O60506	SYNCRIP	-0.0265269	-0.0101207	-0.125857	0.899845	0.917241
Q6UW68	TMEM205	0.0264299	-0.00505952	0.125376	0.900226	0.917241
O75380	NDUFS6	-0.0259593	-0.0374155	-0.124281	0.901093	0.917241
P62937	PPIA	-0.0252321	0.106754	-0.123971	0.901339	0.917241
Q53FP2	TMEM35A	-0.0258931	-0.0330904	-0.123679	0.901569	0.917241
Q15006	EMC2	-0.0253005	-0.0762722	-0.123278	0.901887	0.917241
Q9Y4L1	HYOU1	0.0255491	0.0110191	0.121308	0.903447	0.918249
P16112	ACAN	-0.0248925	-0.0489488	-0.119922	0.904545	0.918766
P56181	NDUFV3	-0.0246716	-0.0563531	-0.119227	0.905096	0.918766
O75964	ATP5MG	-0.0245063	-0.0401532	-0.1175	0.906464	0.919576
Q9BY11	PACSIN1	0.0241292	-0.0301119	0.115077	0.908384	0.920945
O14949	UQCRQ	-0.0232285	-0.0300095	-0.110775	0.911795	0.923822
P05109	S100A8	0.0223972	-0.0629165	0.108476	0.913618	0.925088
Q9BRX8	PRXL2A	0.0219333	-0.0306184	0.104631	0.916669	0.927595
O14807	MRAS	0.0208759	-0.06737	0.101263	0.919342	0.929717
Q15904	ATP6AP1	0.0195006	-0.0657093	0.0945351	0.924684	0.934468
P15104	GLUL	-0.0197136	-0.0272277	-0.0938876	0.925199	0.934468
P56556	NDUFA6	-0.0178412	-0.0626213	-0.0864021	0.931147	0.939887
P09497	CLTB	-0.0171311	0.0709243	-0.0828978	0.933933	0.94211
O95139	NDUFB6	-0.0154307	-0.062477	-0.0747247	0.940434	0.948075
P03915	MT-ND5	-0.0152446	-0.0682806	-0.0739736	0.941032	0.948085
P03886	MT-ND1	-0.0136318	-0.056839	-0.0658881	0.947467	0.953973
Q9Y5K8	ATP6V1D	0.0127812	-0.0777289	0.0623452	0.950288	0.956216
P17568	NDUFB7	-0.0110893	-0.0511198	-0.0534795	0.95735	0.962276
O43169	CYB5B	-0.01097	-0.0709076	-0.0532869	0.957503	0.962276
P52565	ARHGDIA	0.00779819	0.0628264	0.0376101	0.969999	0.974227
Q8TAC9	SCAMP5	0.00742513	-0.0830432	0.0363839	0.970976	0.974602
P21579	SYT1	-0.00706719	-0.0739221	-0.0343867	0.972569	0.975593
Q6IQ22	NA	0.00669322	-0.0707543	0.0325104	0.974065	0.976487
Q99623	PHB2	0.00374994	-0.0821938	0.01836	0.985352	0.987188
Q9Y3E7	CHMP3	0.00343234	-0.0525068	0.0165637	0.986785	0.98801
P84085	ARF5	0.00255673	-0.0201668	0.0121453	0.99031	0.990924
P14625	HSP90B1	-0.00227931	0.0822943	-0.0110822	0.991158	0.991158
