# Supplementary material for: Targeting the post-synaptic proteome has therapeutic potential for psychosis in Alzheimer Disease
Source: Commun Biol. 2023 Jun 2;6:598. doi: 10.1038/s42003-023-04961-5 (PMC10238472; doi:10.1038/s42003-023-04961-5)
Supplement: Supplementary file 4 — Supplementary Data 2 [file 42003_2023_4961_MOESM4_ESM.xlsx]

## Sheet: S2 AD+P vs AD-P
Annotation Cluster 1	Enrichment Score: 5.1731736764215235
Category	Term	Count	%	PValue		List Total	Pop Hits	Pop Total	Fold Enrichment	Bonferroni	Benjamini	FDR	Genes
INTERPRO	IPR001849:Pleckstrin homology domain	21	8.71369	1.3903e-06		238	45	1586	3.1098	0.000758817	0.000253035	0.000248864	O95248, O15020, Q13884, Q9UPR0, O75962, Q9Y5S2, Q5T5U3, Q96PV0, Q9NQW6, Q9UJF2, Q5JU85, Q9Y4F1, Q01082, Q12979, Q9H254, Q99490, P11277, P11274, Q6DN90, Q92556, Q92974
UP_SEQ_FEATURE	DOMAIN:PH	21	8.71369	2.50642e-06		239	46	1577	3.01228	0.00387243	0.000352722	0.00034976	O95248, O15020, Q13884, Q9UPR0, O75962, Q9Y5S2, Q5T5U3, Q96PV0, Q9NQW6, Q9UJF2, Q5JU85, Q9Y4F1, Q01082, Q12979, Q9H254, Q99490, P11277, P11274, Q6DN90, Q92556, Q92974
INTERPRO	IPR011993:Pleckstrin homology-like domain	25	10.3734	9.06151e-06		238	66	1586	2.52419	0.00493539	0.000824597	0.000811005	O15020, Q9UPR0, O75962, Q9Y5S2, Q96QG7, Q96PV0, Q9NQW6, Q5JU85, Q99490, P11274, Q02410, Q9Y4G6, Q92974, Q92556, O95248, Q92529, Q13884, Q5T5U3, Q12979, Q9Y4F1, Q01082, Q9H254, P11277, Q66K14, Q6DN90
SMART	SM00233:PH	20	8.29876	6.42601e-05		155	42	804	2.47005	0.00902004	0.00302022	0.00295596	O95248, O15020, Q13884, Q9UPR0, O75962, Q9Y5S2, Q5T5U3, Q96PV0, Q9NQW6, Q9UJF2, Q5JU85, Q9Y4F1, Q01082, Q12979, Q9H254, Q99490, P11277, P11274, Q6DN90, Q92974
Annotation Cluster 2	Enrichment Score: 3.926548038415415
Category	Term	Count	%	PValue		List Total	Pop Hits	Pop Total	Fold Enrichment	Bonferroni	Benjamini	FDR	Genes
INTERPRO	IPR001478:PDZ domain	15	6.22407	4.71676e-05		238	31	1586	3.22445	0.0254253	0.00367908	0.00361843	Q15700, Q8N3R9, Q13884, Q96SB3, Q5T5U3, Q09666, Q07157, Q86UR5, P53667, Q8IVF2, Q9Y4G8, O14936, Q02410, P55196, Q92614
UP_SEQ_FEATURE	DOMAIN:PDZ	15	6.22407	5.28707e-05		239	31	1577	3.19274	0.0785862	0.00584599	0.0057969	Q15700, Q8N3R9, Q13884, Q96SB3, Q5T5U3, Q09666, Q07157, Q86UR5, P53667, Q8IVF2, Q9Y4G8, O14936, Q02410, P55196, Q92614
SMART	SM00228:PDZ	15	6.22407	0.000666034		155	31	804	2.50989	0.0896645	0.0234777	0.0229782	Q15700, Q8N3R9, Q13884, Q96SB3, Q5T5U3, Q09666, Q07157, Q86UR5, P53667, Q8IVF2, Q9Y4G8, O14936, Q02410, P55196, Q92614
Annotation Cluster 3	Enrichment Score: 3.5889554149540905
Category	Term	Count	%	PValue		List Total	Pop Hits	Pop Total	Fold Enrichment	Bonferroni	Benjamini	FDR	Genes
GOTERM_MF_DIRECT	GO:0003779~actin binding	35	14.5228	3.56977e-08		237	90	1572	2.57947	1.43861e-05	1.43862e-05	1.42077e-05	O15020, P12814, O75146, Q7RTP6, Q9H269, Q9NQW6, Q9UPN3, A6NGB9, P35579, Q9Y4I1, Q7Z406, Q9Y4G6, Q13045, P46821, P61601, Q08495, Q9UPQ0, P57737, Q15149, Q13884, Q96SB3, Q8NF91, P35609, Q01082, Q9H254, P78559, P11277, O60610, O43707, Q9NZ56, P04075, Q9C0D0, Q8N3V7, Q66K74, Q27J81
UP_SEQ_FEATURE	REGION:Actin-binding	14	5.80913	4.5097e-07		239	20	1577	4.61883	0.000697858	0.000174525	0.00017306	O15020, Q15149, Q96SB3, Q8NF91, P35609, P12814, Q9UPN3, Q01082, Q9H254, Q9Y4I1, P35579, Q7Z406, P11277, O43707
INTERPRO	IPR018159:Spectrin/alpha-actinin	11	4.56432	8.84835e-07		238	13	1586	5.63866	0.000483004	0.000253035	0.000248864	O15020, Q15149, O43707, Q8NF91, O75962, P35609, P12814, Q01082, Q9UPN3, Q9H254, P11277
UP_SEQ_FEATURE	REPEAT:Spectrin 1	11	4.56432	9.73409e-07		239	13	1577	5.5832	0.0015057	0.000188355	0.000186773	O15020, Q15149, O43707, Q8NF91, O75962, P35609, P12814, Q01082, Q9UPN3, Q9H254, P11277
UP_SEQ_FEATURE	REPEAT:Spectrin 2	11	4.56432	9.73409e-07		239	13	1577	5.5832	0.0015057	0.000188355	0.000186773	O15020, Q15149, O43707, Q8NF91, O75962, P35609, P12814, Q01082, Q9UPN3, Q9H254, P11277
UP_SEQ_FEATURE	REPEAT:Spectrin 3	11	4.56432	9.73409e-07		239	13	1577	5.5832	0.0015057	0.000188355	0.000186773	O15020, Q15149, O43707, Q8NF91, O75962, P35609, P12814, Q01082, Q9UPN3, Q9H254, P11277
UP_SEQ_FEATURE	REPEAT:Spectrin 4	11	4.56432	9.73409e-07		239	13	1577	5.5832	0.0015057	0.000188355	0.000186773	O15020, Q15149, O43707, Q8NF91, O75962, P35609, P12814, Q01082, Q9UPN3, Q9H254, P11277
INTERPRO	IPR001589:Actinin-type, actin-binding, conserved site	10	4.14938	1.3566e-06		238	11	1586	6.05806	0.000740431	0.000253035	0.000248864	O15020, Q15149, O43707, Q8NF91, P35609, P12814, Q01082, Q9UPN3, Q9H254, P11277
UP_SEQ_FEATURE	DOMAIN:Calponin-homology (CH) 1	10	4.14938	1.47971e-06		239	11	1577	5.99848	0.00228797	0.000229059	0.000227135	O15020, Q15149, O43707, Q8NF91, P35609, P12814, Q01082, Q9UPN3, Q9H254, P11277
UP_SEQ_FEATURE	DOMAIN:Calponin-homology (CH) 2	10	4.14938	1.47971e-06		239	11	1577	5.99848	0.00228797	0.000229059	0.000227135	O15020, Q15149, O43707, Q8NF91, P35609, P12814, Q01082, Q9UPN3, Q9H254, P11277
UP_KW_MOLECULAR_FUNCTION	KW-0009~Actin-binding	28	11.6183	3.22943e-06		142	77	945	2.41997	0.000155001	0.000155013	0.000138865	O15020, P12814, O75146, Q7RTP6, Q9NQW6, Q9UPN3, A6NGB9, P35579, Q9Y4I1, Q7Z406, Q92614, Q13045, Q08495, P57737, Q15149, Q13884, Q96SB3, Q8NF91, P35609, Q01082, Q9H254, P11277, O60610, O43707, Q9NZ56, Q9C0D0, Q8N3V7, Q27J81
INTERPRO	IPR002017:Spectrin repeat	10	4.14938	4.72168e-06		238	12	1586	5.55322	0.00257472	0.000644509	0.000633885	O15020, O43707, Q8NF91, O75962, P35609, P12814, Q01082, Q9UPN3, Q9H254, P11277
SMART	SM00033:CH	12	4.97925	6.27173e-06		155	15	804	4.14968	0.000883926	0.000612918	0.000599877	Q9UPQ0, O15020, Q15149, O43707, Q8NF91, P35609, P12814, Q7RTP6, Q01082, Q9UPN3, Q9H254, P11277
INTERPRO	IPR001715:Calponin homology domain	12	4.97925	8.06169e-06		238	18	1586	4.44258	0.00439202	0.000824597	0.000811005	Q9UPQ0, O15020, Q15149, O43707, Q8NF91, P35609, P12814, Q7RTP6, Q01082, Q9UPN3, Q9H254, P11277
SMART	SM00150:SPEC	11	4.56432	8.69388e-06		155	13	804	4.38908	0.00122509	0.000612918	0.000599877	O15020, Q15149, O43707, Q8NF91, O75962, P35609, P12814, Q01082, Q9UPN3, Q9H254, P11277
UP_SEQ_FEATURE	DOMAIN:Calponin-homology (CH)	12	4.97925	8.90376e-06		239	18	1577	4.39888	0.0136885	0.00114859	0.00113894	Q9UPQ0, O15020, Q15149, O43707, Q8NF91, P35609, P12814, Q7RTP6, Q01082, Q9UPN3, Q9H254, P11277
GOTERM_MF_DIRECT	GO:0051015~actin filament binding	26	10.7884	1.2268e-05		237	71	1572	2.42895	0.00493185	0.00123601	0.00122067	O15020, P12814, O75146, Q7RTP6, Q9H269, O75122, Q9UPN3, P35579, Q9Y4I1, Q7Z406, O60861, Q9Y4G6, P55196, Q92614, Q13045, Q08495, P57737, Q96SB3, Q8NF91, P35609, Q96PY5, Q01082, Q9H254, P11277, O43707, Q66K74
GOTERM_CC_DIRECT	GO:0042995~cell projection	18	7.46888	0.000141828		239	46	1607	2.63107	0.0538147	0.0276565	0.0275147	Q5TCZ1, O15294, O15020, O75962, P35609, P12814, Q7RTP6, Q9UPN3, Q01082, Q9H254, Q07157, Q86UR5, P11277, P84095, O43707, Q9UPA5, Q66K74, Q9NQC7
UP_SEQ_FEATURE	REPEAT:Spectrin 10	6	2.48963	0.00285226		239	8	1577	4.94874	0.987985	0.157689	0.156365	O15020, Q8NF91, Q01082, Q9UPN3, Q9H254, P11277
UP_SEQ_FEATURE	REPEAT:Spectrin 11	6	2.48963	0.00285226		239	8	1577	4.94874	0.987985	0.157689	0.156365	O15020, Q8NF91, Q01082, Q9UPN3, Q9H254, P11277
UP_SEQ_FEATURE	REPEAT:Spectrin 12	6	2.48963	0.00285226		239	8	1577	4.94874	0.987985	0.157689	0.156365	O15020, Q8NF91, Q01082, Q9UPN3, Q9H254, P11277
UP_SEQ_FEATURE	REPEAT:Spectrin 13	6	2.48963	0.00285226		239	8	1577	4.94874	0.987985	0.157689	0.156365	O15020, Q8NF91, Q01082, Q9UPN3, Q9H254, P11277
UP_SEQ_FEATURE	REPEAT:Spectrin 14	6	2.48963	0.00285226		239	8	1577	4.94874	0.987985	0.157689	0.156365	O15020, Q8NF91, Q01082, Q9UPN3, Q9H254, P11277
UP_SEQ_FEATURE	REPEAT:Spectrin 5	6	2.48963	0.00285226		239	8	1577	4.94874	0.987985	0.157689	0.156365	O15020, Q8NF91, Q01082, Q9UPN3, Q9H254, P11277
UP_SEQ_FEATURE	REPEAT:Spectrin 6	6	2.48963	0.00285226		239	8	1577	4.94874	0.987985	0.157689	0.156365	O15020, Q8NF91, Q01082, Q9UPN3, Q9H254, P11277
UP_SEQ_FEATURE	REPEAT:Spectrin 7	6	2.48963	0.00285226		239	8	1577	4.94874	0.987985	0.157689	0.156365	O15020, Q8NF91, Q01082, Q9UPN3, Q9H254, P11277
UP_SEQ_FEATURE	REPEAT:Spectrin 8	6	2.48963	0.00285226		239	8	1577	4.94874	0.987985	0.157689	0.156365	O15020, Q8NF91, Q01082, Q9UPN3, Q9H254, P11277
UP_SEQ_FEATURE	REPEAT:Spectrin 9	6	2.48963	0.00285226		239	8	1577	4.94874	0.987985	0.157689	0.156365	O15020, Q8NF91, Q01082, Q9UPN3, Q9H254, P11277
PIR_SUPERFAMILY	PIRSF002297:spectrin, beta subunit	4	1.65975	0.00703001		32	4	242	7.5625	0.173438	0.18981	0.18981	O15020, Q01082, Q9H254, P11277
GOTERM_CC_DIRECT	GO:0008091~spectrin	5	2.07469	0.0113765		239	7	1607	4.80275	0.988464	0.446245	0.443956	O15020, Q01082, Q9H254, P05771, P11277
GOTERM_BP_DIRECT	GO:0051693~actin filament capping	5	2.07469	0.0114108		233	7	1565	4.79767	1	1	1	Q08495, O15020, Q01082, Q9H254, P11277
GOTERM_CC_DIRECT	GO:0014731~spectrin-associated cytoskeleton	4	1.65975	0.0114422		239	4	1607	6.72385	0.988759	0.446245	0.443956	Q08495, Q12955, Q01082, P11277
INTERPRO	IPR016343:Spectrin, beta subunit	4	1.65975	0.01174		238	4	1586	6.66387	0.998416	0.356382	0.350508	O15020, Q01082, Q9H254, P11277
UP_SEQ_FEATURE	REPEAT:Spectrin 15	5	2.07469	0.0121766		239	7	1577	4.71309	1	0.523593	0.519196	O15020, Q8NF91, Q01082, Q9UPN3, P11277
UP_SEQ_FEATURE	REPEAT:Spectrin 16	5	2.07469	0.0121766		239	7	1577	4.71309	1	0.523593	0.519196	O15020, Q8NF91, Q01082, Q9UPN3, P11277
UP_SEQ_FEATURE	REPEAT:Spectrin 17	5	2.07469	0.0121766		239	7	1577	4.71309	1	0.523593	0.519196	O15020, Q8NF91, Q01082, Q9UPN3, P11277
INTERPRO	IPR001605:Pleckstrin homology domain, spectrin-type	4	1.65975	0.0261216		238	5	1586	5.33109	0.999999	0.620103	0.609882	O15020, Q01082, Q9H254, P11277
GOTERM_MF_DIRECT	GO:0030506~ankyrin binding	4	1.65975	0.0264564		237	5	1572	5.30633	0.99998	0.689106	0.680556	Q15149, Q01082, Q9H254, P11277
GOTERM_MF_DIRECT	GO:0005543~phospholipid binding	10	4.14938	0.0266519		237	30	1572	2.21097	0.999981	0.689106	0.680556	P07602, O15020, P00505, Q9UPW8, Q13492, Q01082, P46821, Q9H254, P41743, P11277
UP_KW_MOLECULAR_FUNCTION	KW-0117~Actin capping	5	2.07469	0.0481939		142	10	945	3.32746	0.906604	0.231331	0.207234	Q08495, O15020, Q01082, Q9H254, P11277
GOTERM_CC_DIRECT	GO:0030864~cortical actin cytoskeleton	8	3.3195	0.0771987		239	26	1607	2.06888	1	0.97121	0.966229	O15020, O43707, Q96SB3, P35609, P12814, Q01082, Q9H254, P11277
GOTERM_MF_DIRECT	GO:0005200~structural constituent of cytoskeleton	11	4.56432	0.0861186		237	42	1572	1.73719	1	1	0.99005	P07437, O15020, Q15149, Q12955, Q9Y4G6, P07197, P04350, Q01082, Q9H254, Q16352, P11277
Annotation Cluster 4	Enrichment Score: 2.957871052982569
Category	Term	Count	%	PValue		List Total	Pop Hits	Pop Total	Fold Enrichment	Bonferroni	Benjamini	FDR	Genes
GOTERM_MF_DIRECT	GO:0004674~protein serine/threonine kinase activity	23	9.54357	5.45507e-06		237	56	1572	2.72423	0.00219598	0.000732797	0.000723706	Q7KZI7, O15075, P05129, Q9Y3S1, O75962, Q9Y5S2, Q13557, Q9UHD2, Q02156, Q12979, Q07002, Q9UQM7, P53667, P42345, P11274, Q7Z460, Q96RR4, O14936, Q8TDC3, Q15120, Q9UEW8, P05771, P41743
GOTERM_BP_DIRECT	GO:0035556~intracellular signal transduction	22	9.12863	1.73263e-05		233	56	1565	2.63872	0.0270887	0.0137311	0.0137311	Q08462, Q7KZI7, Q92529, O15075, Q9UPR0, P05129, Q9Y3S1, Q9Y5S2, Q9UPW8, Q02156, Q12979, Q9Y4G8, P11274, Q7Z460, Q9Y6D5, Q8TDC3, Q9NZ56, Q9UEW8, Q16566, P05771, P41743, Q92974
UP_KW_MOLECULAR_FUNCTION	KW-0723~Serine/threonine-protein kinase	21	8.71369	2.94578e-05		142	54	945	2.58803	0.001413	0.000471325	0.000422229	Q7KZI7, O15075, P05129, Q9Y3S1, O75962, Q9Y5S2, Q13557, Q9UHD2, Q02156, Q07002, Q9UQM7, P53667, P42345, P11274, Q96RR4, O14936, Q8TDC3, Q9UEW8, Q16566, P05771, P41743
GOTERM_BP_DIRECT	GO:0006468~protein phosphorylation	23	9.54357	5.30892e-05		233	64	1565	2.41383	0.0807054	0.0280488	0.0280488	Q7KZI7, O15075, P05129, Q9Y3S1, O75962, Q9Y5S2, Q13557, P54619, Q9UHD2, Q02156, Q07002, Q9UQM7, P53667, P42345, P11274, Q96RR4, O14936, Q8TDC3, Q15120, Q9UEW8, Q16566, P05771, P41743
GOTERM_MF_DIRECT	GO:0004672~protein kinase activity	19	7.88382	0.000370745		237	53	1572	2.37784	0.138808	0.0249017	0.0245928	Q7KZI7, O15075, Q96SB3, P05129, Q9Y5S2, P54619, Q9UHD2, Q02156, Q07002, P53667, P42345, Q96RR4, O14936, Q8TDC3, Q15120, Q9UEW8, Q16566, P05771, P41743
INTERPRO	IPR000719:Protein kinase, catalytic domain	20	8.29876	0.000406069		238	58	1586	2.29788	0.198891	0.0246348	0.0242288	Q7KZI7, O15075, P05129, Q9Y3S1, O75962, Q9Y5S2, Q13557, Q9UHD2, Q02156, Q07002, Q9UQM7, P53667, Q7Z460, Q96RR4, O14936, Q8TDC3, Q9UEW8, Q16566, P05771, P41743
INTERPRO	IPR011009:Protein kinase-like domain	21	8.71369	0.000456576		238	63	1586	2.22129	0.220691	0.024929	0.0245181	Q7KZI7, O15075, P05129, Q9Y3S1, O75962, Q9Y5S2, Q13557, Q9UHD2, Q02156, Q07002, Q9UQM7, P53667, P42345, Q7Z460, Q96RR4, O14936, Q8TDC3, Q9UEW8, Q16566, P05771, P41743
UP_SEQ_FEATURE	DOMAIN:Protein kinase	20	8.29876	0.000462627		239	58	1577	2.27528	0.511449	0.0477431	0.0473421	Q7KZI7, O15075, P05129, Q9Y3S1, O75962, Q9Y5S2, Q13557, Q9UHD2, Q02156, Q07002, Q9UQM7, P53667, Q7Z460, Q96RR4, O14936, Q8TDC3, Q9UEW8, Q16566, P05771, P41743
GOTERM_BP_DIRECT	GO:0018105~peptidyl-serine phosphorylation	14	5.80913	0.00084608		233	35	1565	2.6867	0.738574	0.268207	0.268207	Q7KZI7, O15075, P05129, Q13557, Q9UHD2, Q02156, Q9UQM7, P42345, Q8TDC3, Q15120, Q9UEW8, Q16566, P05771, P41743
UP_KW_MOLECULAR_FUNCTION	KW-0418~Kinase	29	12.0332	0.000879215		142	107	945	1.80367	0.041342	0.00880912	0.0078915	P05129, P14618, Q9Y3S1, O75962, Q9Y5S2, Q13557, P54619, Q9UHD2, P12532, P53667, P42345, P11274, Q9Y6K8, Q15120, Q9UEW8, P05771, Q7KZI7, O15075, Q9NVE7, Q02156, Q07002, Q9UQM7, Q96RR4, Q8TDC3, O14936, P23677, Q16566, P41743
UP_SEQ_FEATURE	NP_BIND:ATP	38	15.7676	0.0014094		239	154	1577	1.62816	0.88733	0.128338	0.12726	Q08462, Q14204, P05129, P54652, P14618, Q9Y3S1, O75962, Q9Y5S2, Q13557, Q9UHD2, P12532, P35579, Q9Y4I1, A0AVT1, P53667, Q7Z406, Q13085, Q15120, Q92499, Q9UEW8, Q92614, P05771, Q9Y2Z4, Q7KZI7, O15075, Q8N3R9, Q02156, Q07002, Q9UQM7, Q96RR4, Q8TDC3, O14936, P23677, Q16566, Q15477, P41743, Q9HD20
UP_KW_LIGAND	KW-0067~ATP-binding	48	19.917	0.00150596		99	238	699	1.42399	0.0340693	0.0346371	0.0331312	Q08462, Q14204, P05129, P54652, P14618, Q9Y3S1, O75962, Q9Y5S2, Q13557, P54619, Q9UHD2, P12532, P35579, Q9Y4I1, A0AVT1, P53667, Q7Z406, P42345, P11274, Q96RQ3, Q9Y6K8, Q13085, Q15120, Q92499, Q9UEW8, Q92614, P05771, Q9Y2Z4, Q7Z7E8, Q7KZI7, O15075, Q8N3R9, Q9NVE7, Q9NQX3, Q02156, Q07002, Q9UQM7, P11498, Q96RR4, P17812, Q8TDC3, O14936, P23677, Q16566, Q15477, P41743, Q9HD20
UP_SEQ_FEATURE	BINDING:ATP	31	12.8631	0.00159845		239	118	1577	1.73346	0.915953	0.137466	0.136312	Q08462, P05129, P54652, P14618, Q9Y3S1, O75962, Q9Y5S2, Q13557, Q9UHD2, P12532, A0AVT1, P53667, Q96RQ3, Q15120, Q9UEW8, P05771, Q9Y2Z4, Q7KZI7, O15075, Q02156, Q07002, Q9UQM7, P11498, Q96RR4, Q8TDC3, O14936, P23677, Q16566, P41743, Q9HD20
INTERPRO	IPR017441:Protein kinase, ATP binding site	16	6.639	0.00285746		238	48	1586	2.22129	0.790369	0.130015	0.127871	Q7KZI7, O15075, P05129, Q9Y5S2, Q13557, Q9UHD2, Q02156, Q07002, Q9UQM7, P53667, Q96RR4, Q8TDC3, Q9UEW8, Q16566, P05771, P41743
GOTERM_BP_DIRECT	GO:0046777~protein autophosphorylation	10	4.14938	0.00506701		233	24	1565	2.79864	0.999681	1	1	Q7KZI7, P42345, P11274, Q96RR4, P05129, Q9Y3S1, Q13557, Q9UEW8, Q16566, Q9UQM7
INTERPRO	IPR008271:Serine/threonine-protein kinase, active site	15	6.22407	0.00514725		238	46	1586	2.173	0.940254	0.200743	0.197434	Q7KZI7, O15075, P05129, Q9Y3S1, O75962, Q9Y5S2, Q13557, Q02156, Q07002, Q9UQM7, Q96RR4, Q8TDC3, Q16566, P05771, P41743
SMART	SM00220:S_TKc	18	7.46888	0.0116368		155	52	804	1.79553	0.808028	0.265073	0.259433	Q7KZI7, O15075, P05129, Q9Y3S1, O75962, Q9Y5S2, Q13557, Q9UHD2, Q02156, Q07002, Q9UQM7, Q96RR4, O14936, Q8TDC3, Q9UEW8, Q16566, P05771, P41743
UP_SEQ_FEATURE	ACT_SITE:Proton acceptor	25	10.3734	0.0168878		239	104	1577	1.58614	1	0.670314	0.664685	P05129, Q9Y3S1, Q9Y5S2, Q13557, Q9UHD2, Q9UEW8, P45974, P49419, P05771, Q93008, Q9NQC7, O15294, Q7KZI7, O15075, P09417, Q02156, Q07002, Q6IAN0, Q9UQM7, Q96RR4, Q8TDC3, P09543, P04075, Q16566, P41743
GOTERM_MF_DIRECT	GO:0005524~ATP binding	51	21.1618	0.027359		237	261	1572	1.29609	0.999986	0.689106	0.680556	Q14204, P05129, P54652, Q13557, P54619, Q99490, P12532, P35579, Q9BTE6, P42345, Q96RQ3, Q9Y6K8, Q13085, Q92499, Q92614, P05771, Q7Z7E8, Q7KZI7, Q9UQM7, P11498, Q7Z460, Q8TDC3, P23677, Q16566, Q15477, Q9HD20, Q08462, P14618, Q9Y3S1, O75962, Q9Y5S2, Q9UHD2, Q9Y4I1, P53667, Q7Z406, A0AVT1, P11274, Q15120, Q9UEW8, Q9Y2Z4, O15075, Q8N3R9, Q9NVE7, Q9NQX3, Q02156, Q07002, Q96RR4, P17812, O14936, P41743
UP_KW_MOLECULAR_FUNCTION	KW-0808~Transferase	37	15.3527	0.0371494		142	185	945	1.33099	0.83751	0.19813	0.177492	P05129, P14618, Q9Y3S1, O75962, Q9Y5S2, Q13557, P54619, Q9UHD2, P12532, P53667, P42345, P11274, P00505, Q96PU5, Q9Y6K8, Q15120, Q9UEW8, P05771, Q7Z7E8, O15294, Q7KZI7, O15075, Q9NVE7, Q12933, Q9NQX3, Q02156, Q6UWE0, Q07002, Q9UQM7, Q8N9I9, Q96RR4, Q8TDC3, O14936, P23677, Q16566, P41743
UP_KW_LIGAND	KW-0547~Nucleotide-binding	58	24.0664	0.0434269		99	347	699	1.18016	0.639822	0.305229	0.291958	Q14204, P05129, P54652, O43236, Q13557, P54619, Q9P0V9, Q99490, P12532, P35579, P42345, Q96RQ3, Q9Y6K8, Q13085, Q92499, Q92614, P05771, Q7Z7E8, P07437, Q7KZI7, Q9UL25, Q9UQM7, P11498, P84095, Q8TDC3, P23677, Q16566, Q15477, Q9HD20, Q08462, P14618, Q9Y3S1, O75962, Q9Y5S2, Q9UHD2, Q8WZA2, Q9Y4I1, P53667, Q7Z406, A0AVT1, P11274, Q92599, Q15120, Q9UEW8, Q9Y2Z4, O15075, Q8N3R9, Q9NVE7, Q9NQX3, Q02156,…
Annotation Cluster 5	Enrichment Score: 2.8763429046500684
Category	Term	Count	%	PValue		List Total	Pop Hits	Pop Total	Fold Enrichment	Bonferroni	Benjamini	FDR	Genes
INTERPRO	IPR000008:C2 calcium-dependent membrane targeting	15	6.22407	0.000866601		238	39	1586	2.56303	0.3771	0.0430149	0.0423059	Q96A23, Q9UPR0, P05129, Q6DN14, Q9UPW8, Q86YS7, Q96PV0, Q9UJF2, Q02156, Q12979, Q86UR5, P11274, Q96PU5, Q5T0F9, P05771
UP_SEQ_FEATURE	DOMAIN:C2	15	6.22407	0.000959549		239	39	1577	2.53782	0.773745	0.0928363	0.0920567	Q96A23, Q9UPR0, P05129, Q6DN14, Q9UPW8, Q86YS7, Q96PV0, Q9UJF2, Q02156, Q12979, Q86UR5, P11274, Q96PU5, Q5T0F9, P05771
SMART	SM00239:C2	15	6.22407	0.00282543		155	35	804	2.22304	0.328976	0.0796772	0.077982	Q96A23, Q9UPR0, P05129, Q6DN14, Q9UPW8, Q86YS7, Q96PV0, Q9UJF2, Q02156, Q12979, Q86UR5, P11274, Q96PU5, Q5T0F9, P05771
Annotation Cluster 6	Enrichment Score: 2.7357538953305833
Category	Term	Count	%	PValue		List Total	Pop Hits	Pop Total	Fold Enrichment	Bonferroni	Benjamini	FDR	Genes
GOTERM_BP_DIRECT	GO:0090630~activation of GTPase activity	10	4.14938	0.000244528		233	17	1565	3.95102	0.321333	0.0968941	0.0968941	P84095, P11274, Q4KMP7, Q6GYQ0, Q66K14, Q92574, Q12979, Q99490, Q9HA65, Q6P1M0
UP_KW_MOLECULAR_FUNCTION	KW-0343~GTPase activation	15	6.22407	0.00176695		142	42	945	2.37676	0.0813855	0.0141356	0.0126632	P50395, Q9H2M9, Q6GYQ0, Q5T5U3, Q96PV0, Q9UJF2, Q12979, Q99490, Q9Y4G8, P11274, Q4KMP7, Q66K14, Q15042, P49815, Q9HA65
GOTERM_MF_DIRECT	GO:0005096~GTPase activator activity	16	6.639	0.014361		237	56	1572	1.89512	0.99706	0.526135	0.519608	Q8N1I0, P50395, Q9H2M9, Q6GYQ0, Q5T5U3, Q96PV0, Q9UJF2, Q12979, Q99490, Q9Y4G8, P11274, Q4KMP7, Q66K14, Q15042, P49815, Q9HA65
Annotation Cluster 7	Enrichment Score: 2.4553221069708826
Category	Term	Count	%	PValue		List Total	Pop Hits	Pop Total	Fold Enrichment	Bonferroni	Benjamini	FDR	Genes
UP_KW_MOLECULAR_FUNCTION	KW-0112~Calmodulin-binding	16	6.639	0.000917616		142	44	945	2.41997	0.043109	0.00880912	0.0078915	Q13884, Q92736, Q13557, P11137, Q01082, Q07157, Q9UQM7, Q9Y4I1, P35579, Q7Z406, Q96RR4, O14936, Q02952, P23677, Q16566, Q9H9H5
GOTERM_MF_DIRECT	GO:0005516~calmodulin binding	17	7.05394	0.00399603		237	54	1572	2.08814	0.800836	0.2013	0.198803	Q13884, Q92736, Q13557, Q9UPW8, P11137, Q01082, Q07157, Q9UQM7, Q9Y4I1, P35579, Q7Z406, Q96RR4, O14936, Q02952, P23677, Q16566, Q9H9H5
UP_SEQ_FEATURE	REGION:Calmodulin-binding	8	3.3195	0.011742		239	18	1577	2.93259	1	0.523593	0.519196	Q13884, Q96RR4, O14936, Q13557, P11137, P23677, Q16566, Q9UQM7
Annotation Cluster 8	Enrichment Score: 2.2852117263349703
Category	Term	Count	%	PValue		List Total	Pop Hits	Pop Total	Fold Enrichment	Bonferroni	Benjamini	FDR	Genes
UP_KW_CELLULAR_COMPONENT	KW-0493~Microtubule	19	7.88382	0.000890693		222	57	1485	2.22973	0.0332946	0.00676927	0.00676927	Q5SW79, P07437, Q14204, Q9BW30, P11137, O75122, Q9UPN3, P78559, Q7Z460, P27816, Q9Y4F5, Q9UDT6, P04350, O94967, Q66K74, P46821, Q14244, Q9NQC7, Q92974
GOTERM_BP_DIRECT	GO:0000226~microtubule cytoskeleton organization	13	5.39419	0.00388635		233	36	1565	2.42549	0.997913	0.952583	0.952583	Q7KZI7, P07437, P11137, O75122, P78559, Q7Z460, P27816, P09543, P04350, Q9H9H5, Q66K74, P46821, Q14244
GOTERM_MF_DIRECT	GO:0008017~microtubule binding	17	7.05394	0.00716878		237	57	1572	1.97824	0.944945	0.321002	0.317019	O15079, Q14008, P11137, O75122, Q9UPN3, Q9BPU6, P78559, Q7Z460, Q9NZ56, P42704, P27816, P07197, Q9UDT6, Q9H9H5, Q66K74, P46821, Q92974
GOTERM_CC_DIRECT	GO:0005874~microtubule	20	8.29876	0.0291365		239	83	1607	1.6202	0.99999	0.668426	0.664998	Q5SW79, P07437, Q14204, Q9BW30, P11137, O75122, Q9UPN3, P78559, P42704, P27816, Q9Y4F5, P09543, P04350, O94967, Q9H9H5, Q66K74, P46821, Q14244, Q9NQC7, Q92974
Annotation Cluster 9	Enrichment Score: 2.0463581600166165
Category	Term	Count	%	PValue		List Total	Pop Hits	Pop Total	Fold Enrichment	Bonferroni	Benjamini	FDR	Genes
UP_KW_MOLECULAR_FUNCTION	KW-0344~Guanine-nucleotide releasing factor	13	5.39419	1.33157e-05		142	22	945	3.93246	0.000638952	0.000319576	0.000286287	Q8N1I0, O95248, O75962, Q9Y4F1, Q12979, Q8WZA2, Q5TH69, Q9Y4G8, P11274, Q9Y6D6, Q9Y6D5, Q6DN90, Q92974
INTERPRO	IPR000219:Dbl homology (DH) domain	5	2.07469	0.0330784		238	9	1586	3.70215	1	0.752535	0.74013	P11274, O75962, Q9Y4F1, Q12979, Q92974
UP_SEQ_FEATURE	DOMAIN:DH	5	2.07469	0.0341948		239	9	1577	3.66574	1	1	0.992243	P11274, O75962, Q9Y4F1, Q12979, Q92974
GOTERM_BP_DIRECT	GO:0051056~regulation of small GTPase mediated signal transduction	8	3.3195	0.052787		233	24	1565	2.23891	1	1	1	P11274, Q6GYQ0, O75962, Q5T5U3, Q12979, P49815, Q27J81, Q92974
SMART	SM00325:RhoGEF	5	2.07469	0.0737587		155	9	804	2.88172	0.99998	1	0.985714	P11274, O75962, Q9Y4F1, Q12979, Q92974
Annotation Cluster 10	Enrichment Score: 1.609035735507795
Category	Term	Count	%	PValue		List Total	Pop Hits	Pop Total	Fold Enrichment	Bonferroni	Benjamini	FDR	Genes
UP_KW_CELLULAR_COMPONENT	KW-0965~Cell junction	50	20.7469	0.000758089		222	218	1485	1.53422	0.028407	0.00676927	0.00676927	Q5TCZ1, P05129, O43236, P12814, Q07157, Q9Y4G8, Q9Y4G6, P55196, Q4V328, Q13045, P46821, O75508, Q92974, O95886, Q15700, Q15149, Q13884, Q96SB3, Q12955, Q9UPW8, Q5T442, O75334, Q9UQM7, Q86UR5, Q9Y6D5, Q8TDC3, Q9P1A6, O14490, Q9Y5S2, P11274, Q9UQB3, Q8TDJ6, Q92599, P78357, Q8N3R9, Q6DN14, O15079, O94856, Q9NQX3, Q7L099, Q5T5U3, Q12979, Q9Y4F1, O60716, O43707, Q9UPA5, Q6DN90, Q9C0D0, Q8N3V7, Q9C0H9
UP_KW_CELLULAR_COMPONENT	KW-0770~Synapse	30	12.4481	0.113356		222	157	1485	1.27819	0.989661	0.543749	0.543749	O14490, P05129, O43236, P11274, Q9Y4G6, Q8TDJ6, Q92599, Q4V328, P46821, O95886, Q15700, Q96SB3, Q6DN14, O15079, Q12955, Q9NQX3, Q9UPW8, O75334, Q12979, Q9Y4F1, Q9UQM7, Q86UR5, Q9Y6D5, Q8TDC3, Q9UPA5, Q6DN90, Q9C0D0, Q8N3V7, Q9C0H9, Q9P1A6
GOTERM_CC_DIRECT	GO:0070161~anchoring junction	26	10.7884	0.173272		239	140	1607	1.24871	1	1	0.997429	O14490, Q5TCZ1, O43236, P11274, Q8TDJ6, Q92599, Q4V328, P46821, O95886, Q6DN14, O15079, Q9NQX3, Q9UPW8, Q7L099, Q5T5U3, O75334, Q12979, Q9Y4F1, Q9UQM7, Q86UR5, Q9Y6D5, Q8TDC3, Q9UPA5, Q6DN90, Q9C0D0, Q9P1A6
Annotation Cluster 11	Enrichment Score: 1.5853581517846769
Category	Term	Count	%	PValue		List Total	Pop Hits	Pop Total	Fold Enrichment	Bonferroni	Benjamini	FDR	Genes
UP_KW_BIOLOGICAL_PROCESS	KW-0221~Differentiation	17	7.05394	0.00341845		128	59	932	2.09799	0.199549	0.1111	0.1111	Q7KZI7, O15075, P54652, Q96SB3, O43236, Q8NF91, Q9UPW8, Q7L099, A6NGB9, Q86UR5, Q9Y4G8, O60861, Q96PU5, P46379, Q96Q05, Q16352, Q92974
UP_KW_MOLECULAR_FUNCTION	KW-0217~Developmental protein	15	6.22407	0.0178951		142	53	945	1.88347	0.579682	0.107371	0.0961861	Q7KZI7, O15075, Q96SB3, Q92736, Q7L099, Q9Y4F1, A6NGB9, Q9Y4G8, O60861, Q9NZ56, Q9UQB3, O94967, Q13045, Q16352, Q92974
UP_KW_MOLECULAR_FUNCTION	KW-9996~Developmental protein	15	6.22407	0.0178951		142	53	945	1.88347	0.579682	0.107371	0.0961861	Q7KZI7, O15075, Q96SB3, Q92736, Q7L099, Q9Y4F1, A6NGB9, Q9Y4G8, O60861, Q9NZ56, Q9UQB3, O94967, Q13045, Q16352, Q92974
UP_KW_BIOLOGICAL_PROCESS	KW-0524~Neurogenesis	8	3.3195	0.416169		128	45	932	1.29444	1	1	1	O15075, Q9Y4G8, Q96SB3, Q8TDC3, O60861, Q7L099, Q16352, Q92974
Annotation Cluster 12	Enrichment Score: 1.5544901637832615
Category	Term	Count	%	PValue		List Total	Pop Hits	Pop Total	Fold Enrichment	Bonferroni	Benjamini	FDR	Genes
INTERPRO	IPR000904:SEC7-like	5	2.07469	0.00569992		238	6	1586	5.55322	0.95589	0.207477	0.204057	Q5TH69, Q9Y6D6, Q9Y6D5, Q6DN90, Q5JU85
UP_SEQ_FEATURE	DOMAIN:SEC7	5	2.07469	0.00591517		239	6	1577	5.49861	0.999897	0.305223	0.302659	Q5TH69, Q9Y6D6, Q9Y6D5, Q6DN90, Q5JU85
SMART	SM00222:Sec7	5	2.07469	0.0141472		155	6	804	4.32258	0.865877	0.265073	0.259433	Q5TH69, Q9Y6D6, Q9Y6D5, Q6DN90, Q5JU85
GOTERM_BP_DIRECT	GO:0032012~regulation of ARF protein signal transduction	5	2.07469	0.0201962		233	8	1565	4.19796	1	1	1	Q5TH69, Q9Y6D6, Q9Y6D5, Q6DN90, Q5JU85
INTERPRO	IPR023394:SEC7-like, alpha orthogonal bundle	4	1.65975	0.0261216		238	5	1586	5.33109	0.999999	0.620103	0.609882	Q9Y6D6, Q9Y6D5, Q6DN90, Q5JU85
INTERPRO	IPR015403:Domain of unknown function DUF1981, SEC7 associated	3	1.24481	0.0601477		238	3	1586	6.66387	1	0.887586	0.872955	Q5TH69, Q9Y6D6, Q9Y6D5
KEGG_PATHWAY	hsa04144:Endocytosis	9	3.73444	0.868108		120	88	975	0.830966	1	1	1	Q9Y6D6, Q9Y6D5, P54652, Q6DN90, Q96PU5, Q5JU85, Q99490, A6NGB9, P41743
Annotation Cluster 13	Enrichment Score: 1.4022887937983963
Category	Term	Count	%	PValue		List Total	Pop Hits	Pop Total	Fold Enrichment	Bonferroni	Benjamini	FDR	Genes
GOTERM_CC_DIRECT	GO:0005875~microtubule associated complex	7	2.90456	0.00419042		239	12	1607	3.92225	0.805573	0.272377	0.270981	P27816, P11137, Q9UDT6, Q66K74, P46821, P78559, Q14244
GOTERM_BP_DIRECT	GO:0016358~dendrite development	6	2.48963	0.0147846		233	11	1565	3.66368	1	1	1	Q96SB3, P11137, Q96PV0, Q66K74, P46821, P78559
GOTERM_BP_DIRECT	GO:0031114~regulation of microtubule depolymerization	3	1.24481	0.0592417		233	3	1565	6.71674	1	1	1	Q66K74, P46821, P78559
INTERPRO	IPR026074:Microtubule associated protein 1	3	1.24481	0.0601477		238	3	1586	6.66387	1	0.887586	0.872955	Q66K74, P46821, P78559
KEGG_PATHWAY	hsa03250:Viral life cycle - HIV-1	3	1.24481	0.441207		120	12	975	2.03125	1	1	1	Q66K74, P46821, P78559
Annotation Cluster 14	Enrichment Score: 1.2338695003904538
Category	Term	Count	%	PValue		List Total	Pop Hits	Pop Total	Fold Enrichment	Bonferroni	Benjamini	FDR	Genes
UP_KW_BIOLOGICAL_PROCESS	KW-0833~Ubl conjugation pathway	14	5.80913	0.0018233		128	41	932	2.48628	0.111857	0.1111	0.1111	Q8TF61, O15294, Q9BZV1, Q12933, Q6UWE0, A0AVT1, Q8N9I9, Q96SW2, Q96PU5, Q16531, P45974, Q93008, Q7Z7E8, Q9NQC7
KEGG_PATHWAY	hsa04120:Ubiquitin mediated proteolysis	4	1.65975	0.140895		120	11	975	2.95455	1	0.966222	0.966222	Q96PU5, Q16531, Q7Z7E8, A0AVT1
GOTERM_BP_DIRECT	GO:0016567~protein ubiquitination	7	2.90456	0.200286		233	27	1565	1.74138	1	1	1	Q8N9I9, Q96SW2, Q96PU5, Q16531, P45974, Q93008, A0AVT1
GOTERM_BP_DIRECT	GO:0006511~ubiquitin-dependent protein catabolic process	7	2.90456	0.225484		233	28	1565	1.67918	1	1	1	Q96PU5, Q16531, P46379, P45974, Q93008, Q9NQC7, A0AVT1
Annotation Cluster 15	Enrichment Score: 1.220984823051983
Category	Term	Count	%	PValue		List Total	Pop Hits	Pop Total	Fold Enrichment	Bonferroni	Benjamini	FDR	Genes
GOTERM_CC_DIRECT	GO:0099572~postsynaptic specialization	4	1.65975	0.0114422		239	4	1607	6.72385	0.988759	0.446245	0.443956	O95886, O14490, Q9NQX3, Q9P1A6
INTERPRO	IPR005026:Guanylate-kinase-associated protein	3	1.24481	0.0601477		238	3	1586	6.66387	1	0.887586	0.872955	O95886, O14490, Q9P1A6
GOTERM_MF_DIRECT	GO:0060090~binding, bridging	7	2.90456	0.117662		237	23	1572	2.01871	1	1	0.99005	O95886, Q5TCZ1, O14490, O43236, Q92599, Q9P0V9, Q9P1A6
GOTERM_BP_DIRECT	GO:0098962~regulation of postsynaptic neurotransmitter receptor activity	3	1.24481	0.161323		233	5	1565	4.03004	1	1	1	O95886, O14490, Q9P1A6
Annotation Cluster 16	Enrichment Score: 1.1925113676016403
Category	Term	Count	%	PValue		List Total	Pop Hits	Pop Total	Fold Enrichment	Bonferroni	Benjamini	FDR	Genes
UP_SEQ_FEATURE	REPEAT:4	8	3.3195	0.0162545		239	19	1577	2.77824	1	0.662156	0.656595	Q92736, O76070, P27816, P07197, Q9H3S7, P46379, Q9UPN3, P78559
UP_SEQ_FEATURE	REPEAT:2	9	3.73444	0.0197098		239	24	1577	2.47437	1	0.762769	0.756364	Q92736, Q9UPA5, O76070, P27816, P07197, Q9H3S7, P46379, Q9UPN3, P78559
UP_SEQ_FEATURE	REPEAT:1	9	3.73444	0.0253128		239	25	1577	2.3754	1	0.911259	0.903607	Q92736, Q9UPA5, O76070, P27816, P07197, Q9H3S7, P46379, Q9UPN3, P78559
UP_SEQ_FEATURE	REPEAT:3	8	3.3195	0.0368531		239	22	1577	2.39939	1	1	0.992243	Q92736, Q9UPA5, P27816, P07197, Q9H3S7, P46379, Q9UPN3, P78559
UP_SEQ_FEATURE	REPEAT:6	5	2.07469	0.0700803		239	11	1577	2.99924	1	1	0.992243	P27816, P07197, Q9H3S7, Q9UPN3, P78559
UP_SEQ_FEATURE	REPEAT:5	5	2.07469	0.119212		239	13	1577	2.53782	1	1	0.992243	P27816, P07197, Q9H3S7, Q9UPN3, P78559
UP_SEQ_FEATURE	REPEAT:9	3	1.24481	0.285903		239	7	1577	2.82785	1	1	0.992243	P27816, Q9UPN3, P78559
UP_SEQ_FEATURE	REPEAT:7	3	1.24481	0.40393		239	9	1577	2.19944	1	1	0.992243	P27816, Q9UPN3, P78559
Annotation Cluster 17	Enrichment Score: 1.1509098308811578
Category	Term	Count	%	PValue		List Total	Pop Hits	Pop Total	Fold Enrichment	Bonferroni	Benjamini	FDR	Genes
INTERPRO	IPR000195:Rab-GTPase-TBC domain	3	1.24481	0.0601477		238	3	1586	6.66387	1	0.887586	0.872955	Q4KMP7, Q66K14, Q9HA65
UP_SEQ_FEATURE	DOMAIN:Rab-GAP TBC	3	1.24481	0.0612847		239	3	1577	6.59833	1	1	0.992243	Q4KMP7, Q66K14, Q9HA65
SMART	SM00164:TBC	3	1.24481	0.0956531		155	3	804	5.1871	0.999999	1	0.985714	Q4KMP7, Q66K14, Q9HA65
Annotation Cluster 18	Enrichment Score: 1.1364165571589386
Category	Term	Count	%	PValue		List Total	Pop Hits	Pop Total	Fold Enrichment	Bonferroni	Benjamini	FDR	Genes
UP_KW_LIGAND	KW-0862~Zinc	23	9.54357	0.00757963		99	96	699	1.6916	0.160539	0.0871658	0.083376	Q9UPQ0, Q8N3P4, P05129, Q12933, Q9Y5S2, Q9UPW8, Q7RTP6, Q02156, Q6UWE0, Q99490, P52943, Q96CV9, Q86UR5, P53667, Q8N9I9, Q9BTE6, Q9UPA5, Q96SW2, P45974, P05771, P41743, Q9NQC7, Q92974
UP_KW_LIGAND	KW-0479~Metal-binding	47	19.5021	0.104162		99	284	699	1.16848	0.920332	0.479143	0.458311	Q08462, P02792, P05129, P14618, Q9Y5S2, P12814, Q7RTP6, Q86YS7, O00562, Q9UPN3, Q99490, Q96CV9, P53667, Q9BTE6, Q96SW2, Q13085, P45974, P05771, Q9NQC7, P61601, Q92974, Q7KZI7, Q9UPQ0, Q96A23, Q8N3P4, Q9NVE7, Q6DN14, Q12933, Q9NQX3, P35609, Q9UPW8, Q02156, Q9Y2J8, Q6UWE0, Q9UQM7, P52943, Q86UR5, P11498, Q8N9I9, O43707, Q8TDC3, Q9UPA5, O14773, P07384, P41743, Q9HD20, P02794
GOTERM_MF_DIRECT	GO:0046872~metal ion binding	27	11.2033	0.493622		237	170	1572	1.05346	1	1	0.99005	Q08462, Q7RTP6, O00562, Q99490, Q96CV9, P53667, Q9BTE6, Q96RQ3, Q96SW2, Q13085, Q9UPQ0, Q96A23, Q8N3P4, Q9NVE7, Q12933, Q9NQX3, Q02156, Q6UWE0, Q9UQM7, P52943, Q86UR5, P11498, Q8N9I9, Q9UPA5, O14773, P41743, Q9HD20
Annotation Cluster 19	Enrichment Score: 1.124723505256694
Category	Term	Count	%	PValue		List Total	Pop Hits	Pop Total	Fold Enrichment	Bonferroni	Benjamini	FDR	Genes
INTERPRO	IPR002219:Protein kinase C-like, phorbol ester/diacylglycerol binding	7	2.90456	0.0043878		238	12	1586	3.88725	0.909374	0.184288	0.18125	P05129, Q9Y5S2, Q9UPW8, Q02156, P05771, P41743, Q92974
INTERPRO	IPR020454:Diacylglycerol/phorbol-ester binding	5	2.07469	0.0117489		238	7	1586	4.7599	0.998424	0.356382	0.350508	P05129, Q9Y5S2, Q02156, P05771, P41743
SMART	SM00109:C1	7	2.90456	0.0150396		155	12	804	3.02581	0.881955	0.265073	0.259433	P05129, Q9Y5S2, Q9UPW8, Q02156, P05771, P41743, Q92974
UP_SEQ_FEATURE	DOMAIN:Phorbol-ester/DAG-type	6	2.48963	0.0159435		239	11	1577	3.59909	1	0.662156	0.656595	P05129, Q9Y5S2, Q9UPW8, Q02156, P41743, Q92974
UP_KW_DOMAIN	KW-0863~Zinc-finger	16	6.639	0.018839		182	53	1098	1.82127	0.316395	0.125594	0.119314	Q8N3P4, P05129, Q12933, Q9Y5S2, Q9UPW8, Q02156, Q6UWE0, Q99490, Q96CV9, Q86UR5, Q8N9I9, Q9UPA5, P45974, P05771, P41743, Q92974
GOTERM_MF_DIRECT	GO:0004697~protein kinase C activity	4	1.65975	0.0264564		237	5	1572	5.30633	0.99998	0.689106	0.680556	P05129, Q02156, P05771, P41743
GOTERM_MF_DIRECT	GO:0004698~calcium-dependent protein kinase C activity	4	1.65975	0.0264564		237	5	1572	5.30633	0.99998	0.689106	0.680556	P05129, Q02156, P05771, P41743
KEGG_PATHWAY	hsa04750:Inflammatory mediator regulation of TRP channels	6	2.48963	0.035853		120	16	975	3.04688	0.999775	0.732266	0.732266	Q08462, P05129, Q13557, Q02156, P05771, Q9UQM7
INTERPRO	IPR017892:Protein kinase, C-terminal	4	1.65975	0.0465432		238	6	1586	4.44258	1	0.887586	0.872955	P05129, Q02156, P05771, P41743
INTERPRO	IPR000961:AGC-kinase, C-terminal	5	2.07469	0.0488101		238	10	1586	3.33193	1	0.887586	0.872955	P05129, Q9Y5S2, Q02156, P05771, P41743
UP_SEQ_FEATURE	DOMAIN:AGC-kinase C-terminal	5	2.07469	0.0503942		239	10	1577	3.29916	1	1	0.992243	P05129, Q9Y5S2, Q02156, P05771, P41743
KEGG_PATHWAY	hsa04270:Vascular smooth muscle contraction	7	2.90456	0.0731509		120	25	975	2.275	1	0.909485	0.909485	Q08462, P05129, Q02156, O14974, P05771, P35579, Q7Z406
KEGG_PATHWAY	hsa04925:Aldosterone synthesis and secretion	7	2.90456	0.0731509		120	25	975	2.275	1	0.909485	0.909485	Q08462, P05129, Q13557, Q02156, Q16566, P05771, Q9UQM7
UP_SEQ_FEATURE	ZN_FING:Phorbol-ester/DAG-type	4	1.65975	0.074471		239	7	1577	3.77047	1	1	0.992243	Q9Y5S2, Q9UPW8, P41743, Q92974
SMART	SM00133:S_TK_X	5	2.07469	0.105134		155	10	804	2.59355	1	1	0.985714	P05129, Q9Y5S2, Q02156, P05771, P41743
KEGG_PATHWAY	hsa05206:MicroRNAs in cancer	6	2.48963	0.138295		120	23	975	2.11957	1	0.966222	0.966222	P42345, P05129, P24821, Q02156, P05771, P40763
UP_SEQ_FEATURE	ZN_FING:Phorbol-ester/DAG-type 1	3	1.24481	0.166254		239	5	1577	3.959	1	1	0.992243	P05129, Q02156, P05771
UP_SEQ_FEATURE	ZN_FING:Phorbol-ester/DAG-type 2	3	1.24481	0.166254		239	5	1577	3.959	1	1	0.992243	P05129, Q02156, P05771
GOTERM_BP_DIRECT	GO:0043123~positive regulation of I-kappaB kinase/NF-kappaB signaling	5	2.07469	0.236808		233	17	1565	1.97551	1	1	1	Q12933, Q92499, Q9UHD2, Q02156, P05771
BIOCARTA	h_keratinocytePathway:Keratinocyte Differentiation	4	1.65975	0.253841		40	12	264	2.2	1	1	1	P05129, Q12933, Q02156, P05771
KEGG_PATHWAY	hsa04010:MAPK signaling pathway	5	2.07469	0.562521		120	32	975	1.26953	1	1	1	Q9Y4G8, P54652, P05129, Q12933, P05771
KEGG_PATHWAY	hsa04071:Sphingolipid signaling pathway	5	2.07469	0.562521		120	32	975	1.26953	1	1	1	Q13510, P05129, Q12933, Q02156, P05771
KEGG_PATHWAY	hsa05017:Spinocerebellar ataxia	6	2.48963	0.681699		120	46	975	1.05978	1	1	1	O15020, P42345, P05129, Q12933, Q96BY7, P05771
KEGG_PATHWAY	hsa04666:Fc gamma R-mediated phagocytosis	4	1.65975	0.730868		120	30	975	1.08333	1	1	1	P05129, Q02156, P05771, P53667
Annotation Cluster 20	Enrichment Score: 1.0995742181477213
Category	Term	Count	%	PValue		List Total	Pop Hits	Pop Total	Fold Enrichment	Bonferroni	Benjamini	FDR	Genes
UP_SEQ_FEATURE	REPEAT:HEAT 5	8	3.3195	0.00552815		239	16	1577	3.29916	0.999812	0.295089	0.292611	P42345, Q7Z460, O43432, Q8NDA8, Q14008, P53618, O75122, O00410
INTERPRO	IPR011989:Armadillo-like helical	16	6.639	0.00666878		238	52	1586	2.05042	0.974096	0.227572	0.223821	Q8NDA8, Q14008, P53618, O75122, Q96PY5, O00410, O60716, P42345, O60610, Q9Y6D6, Q7Z460, Q9Y6D5, O75170, Q9UQB3, Q27J81, Q92556
UP_SEQ_FEATURE	REPEAT:HEAT 4	8	3.3195	0.00821047		239	17	1577	3.10509	0.999997	0.409994	0.406551	P42345, Q7Z460, O43432, Q8NDA8, Q14008, P53618, O75122, O00410
UP_SEQ_FEATURE	REPEAT:HEAT 6	7	2.90456	0.011509		239	14	1577	3.29916	1	0.523593	0.519196	P42345, Q7Z460, Q8NDA8, Q14008, P53618, O75122, O00410
GOTERM_BP_DIRECT	GO:0007052~mitotic spindle organization	6	2.48963	0.0147846		233	11	1565	3.66368	1	1	1	Q14204, Q7Z460, P27816, Q14008, O75122, Q66K74
UP_SEQ_FEATURE	REPEAT:HEAT 3	8	3.3195	0.0218717		239	20	1577	2.63933	1	0.825791	0.818856	P42345, Q7Z460, O43432, Q8NDA8, Q14008, P53618, O75122, O00410
UP_SEQ_FEATURE	REPEAT:HEAT 7	6	2.48963	0.0240329		239	12	1577	3.29916	1	0.885783	0.878344	P42345, Q7Z460, Q8NDA8, Q14008, O75122, O00410
UP_SEQ_FEATURE	REPEAT:HEAT 1	8	3.3195	0.0287058		239	21	1577	2.51365	1	0.94546	0.93752	P42345, Q7Z460, O43432, Q8NDA8, Q14008, P53618, O75122, O00410
UP_SEQ_FEATURE	REPEAT:HEAT 2	8	3.3195	0.0287058		239	21	1577	2.51365	1	0.94546	0.93752	P42345, Q7Z460, O43432, Q8NDA8, Q14008, P53618, O75122, O00410
INTERPRO	IPR024395:CLASP N-terminal domain	3	1.24481	0.0601477		238	3	1586	6.66387	1	0.887586	0.872955	Q7Z460, Q14008, O75122
UP_SEQ_FEATURE	DOMAIN:TOG	3	1.24481	0.0612847		239	3	1577	6.59833	1	1	0.992243	Q7Z460, Q14008, O75122
INTERPRO	IPR021133:HEAT, type 2	4	1.65975	0.072639		238	7	1586	3.80792	1	1	0.985321	Q7Z460, Q8NDA8, Q14008, O75122
GOTERM_MF_DIRECT	GO:0051010~microtubule plus-end binding	4	1.65975	0.140579		237	9	1572	2.94796	1	1	0.99005	Q7Z460, Q14008, O75122, Q9UDT6
UP_SEQ_FEATURE	REPEAT:HEAT 8	4	1.65975	0.181663		239	10	1577	2.63933	1	1	0.992243	P42345, Q14008, O75122, O00410
UP_SEQ_FEATURE	REPEAT:HEAT	3	1.24481	0.225494		239	6	1577	3.29916	1	1	0.992243	Q7Z460, Q8NDA8, O75122
UP_KW_BIOLOGICAL_PROCESS	KW-0498~Mitosis	7	2.90456	0.365017		128	36	932	1.4158	1	1	1	Q14204, Q7Z460, Q14008, O75122, Q9NQW6, Q93008, Q92974
UP_SEQ_FEATURE	REPEAT:HEAT 9	3	1.24481	0.40393		239	9	1577	2.19944	1	1	0.992243	P42345, Q14008, O00410
UP_SEQ_FEATURE	REPEAT:HEAT 10	3	1.24481	0.40393		239	9	1577	2.19944	1	1	0.992243	P42345, Q14008, O00410
UP_KW_CELLULAR_COMPONENT	KW-0995~Kinetochore	3	1.24481	0.59814		222	13	1485	1.54366	1	1	1	Q7Z460, Q14008, O75122
UP_KW_CELLULAR_COMPONENT	KW-0137~Centromere	3	1.24481	0.713274		222	16	1485	1.25422	1	1	1	Q7Z460, Q14008, O75122
GOTERM_CC_DIRECT	GO:0000776~kinetochore	4	1.65975	0.787245		239	27	1607	0.996126	1	1	0.997429	Q7Z460, Q14008, O75122, O14974
UP_KW_CELLULAR_COMPONENT	KW-0158~Chromosome	3	1.24481	0.937004		222	28	1485	0.716699	1	1	1	Q7Z460, Q14008, O75122
Annotation Cluster 21	Enrichment Score: 1.0984980749591415
Category	Term	Count	%	PValue		List Total	Pop Hits	Pop Total	Fold Enrichment	Bonferroni	Benjamini	FDR	Genes
GOTERM_BP_DIRECT	GO:0031032~actomyosin structure organization	7	2.90456	0.0105373		233	14	1565	3.35837	1	1	1	Q9UPQ0, Q9Y5S2, Q9C0D0, Q92614, Q07157, P35579, Q7Z406
INTERPRO	IPR000048:IQ motif, EF-hand binding site	6	2.48963	0.0230867		238	12	1586	3.33193	0.999997	0.620103	0.609882	Q6DN90, Q5JU85, Q92614, P35579, Q9Y4I1, Q7Z406
INTERPRO	IPR004009:Myosin, N-terminal, SH3-like	4	1.65975	0.0261216		238	5	1586	5.33109	0.999999	0.620103	0.609882	Q92614, P35579, Q9Y4I1, Q7Z406
UP_SEQ_FEATURE	DOMAIN:Myosin N-terminal SH3-like	4	1.65975	0.0268443		239	5	1577	5.27866	1	0.923443	0.915688	Q92614, P35579, Q9Y4I1, Q7Z406
GOTERM_BP_DIRECT	GO:0030048~actin filament-based movement	4	1.65975	0.045566		233	6	1565	4.47783	1	1	1	A6NGB9, P35579, Q9Y4I1, Q7Z406
INTERPRO	IPR001609:Myosin head, motor domain	4	1.65975	0.0465432		238	6	1586	4.44258	1	0.887586	0.872955	Q92614, P35579, Q9Y4I1, Q7Z406
UP_SEQ_FEATURE	DOMAIN:Myosin motor	4	1.65975	0.0477734		239	6	1577	4.39888	1	1	0.992243	Q92614, P35579, Q9Y4I1, Q7Z406
UP_SEQ_FEATURE	DOMAIN:IQ	5	2.07469	0.0503942		239	10	1577	3.29916	1	1	0.992243	Q6DN90, Q5JU85, Q92614, P35579, Q7Z406
SMART	SM00242:MYSc	4	1.65975	0.0880062		155	6	804	3.45806	0.999998	1	0.985714	Q92614, P35579, Q9Y4I1, Q7Z406
GOTERM_CC_DIRECT	GO:0016459~myosin complex	4	1.65975	0.101555		239	8	1607	3.36192	1	1	0.997429	Q92614, P35579, Q9Y4I1, Q7Z406
GOTERM_CC_DIRECT	GO:0042641~actomyosin	4	1.65975	0.101555		239	8	1607	3.36192	1	1	0.997429	Q9Y5S2, Q92614, P35579, Q7Z406
UP_KW_MOLECULAR_FUNCTION	KW-0518~Myosin	4	1.65975	0.103037		142	8	945	3.32746	0.99459	0.449618	0.402782	Q92614, P35579, Q9Y4I1, Q7Z406
GOTERM_CC_DIRECT	GO:0032982~myosin filament	3	1.24481	0.106837		239	4	1607	5.04289	1	1	0.997429	Q92614, P35579, Q7Z406
INTERPRO	IPR002928:Myosin tail	3	1.24481	0.108556		238	4	1586	4.9979	1	1	0.985321	Q92614, P35579, Q7Z406
GOTERM_MF_DIRECT	GO:0000146~microfilament motor activity	3	1.24481	0.164789		237	5	1572	3.97975	1	1	0.99005	P35579, Q9Y4I1, Q7Z406
SMART	SM00015:IQ	4	1.65975	0.238945		155	9	804	2.30538	1	1	0.985714	Q92614, P35579, Q9Y4I1, Q7Z406
GOTERM_MF_DIRECT	GO:0003774~motor activity	4	1.65975	0.264235		237	12	1572	2.21097	1	1	0.99005	Q92614, P35579, Q9Y4I1, Q7Z406
GOTERM_CC_DIRECT	GO:0016460~myosin II complex	3	1.24481	0.278017		239	7	1607	2.88165	1	1	0.997429	Q92614, P35579, Q7Z406
UP_KW_MOLECULAR_FUNCTION	KW-0505~Motor protein	5	2.07469	0.491992		142	24	945	1.38644	1	1	0.914894	Q14204, Q92614, P35579, Q9Y4I1, Q7Z406
Annotation Cluster 22	Enrichment Score: 1.0941508010017944
Category	Term	Count	%	PValue		List Total	Pop Hits	Pop Total	Fold Enrichment	Bonferroni	Benjamini	FDR	Genes
INTERPRO	IPR015425:Actin-binding FH2	4	1.65975	0.0261216		238	5	1586	5.33109	0.999999	0.620103	0.609882	O60610, Q9NZ56, Q96PY5, Q27J81
UP_SEQ_FEATURE	DOMAIN:FH2	4	1.65975	0.0268443		239	5	1577	5.27866	1	0.923443	0.915688	O60610, Q9NZ56, Q96PY5, Q27J81
SMART	SM00498:FH2	4	1.65975	0.0510767		155	5	804	4.14968	0.999384	0.800202	0.783176	O60610, Q9NZ56, Q96PY5, Q27J81
INTERPRO	IPR010472:Diaphanous FH3	3	1.24481	0.108556		238	4	1586	4.9979	1	1	0.985321	O60610, Q96PY5, Q27J81
INTERPRO	IPR014768:GTPase-binding/formin homology 3	3	1.24481	0.108556		238	4	1586	4.9979	1	1	0.985321	O60610, Q96PY5, Q27J81
INTERPRO	IPR010473:Diaphanous GTPase-binding	3	1.24481	0.108556		238	4	1586	4.9979	1	1	0.985321	O60610, Q96PY5, Q27J81
UP_SEQ_FEATURE	DOMAIN:GBD/FH3	3	1.24481	0.11049		239	4	1577	4.94874	1	1	0.992243	O60610, Q96PY5, Q27J81
SMART	SM01140:SM01140	3	1.24481	0.16755		155	4	804	3.89032	1	1	0.985714	O60610, Q96PY5, Q27J81
SMART	SM01139:SM01139	3	1.24481	0.16755		155	4	804	3.89032	1	1	0.985714	O60610, Q96PY5, Q27J81
Annotation Cluster 23	Enrichment Score: 1.0441750839469512
Category	Term	Count	%	PValue		List Total	Pop Hits	Pop Total	Fold Enrichment	Bonferroni	Benjamini	FDR	Genes
INTERPRO	IPR001781:Zinc finger, LIM-type	4	1.65975	0.072639		238	7	1586	3.80792	1	1	0.985321	Q9UPQ0, Q7RTP6, P52943, P53667
UP_SEQ_FEATURE	DOMAIN:LIM zinc-binding	4	1.65975	0.074471		239	7	1577	3.77047	1	1	0.992243	Q9UPQ0, Q7RTP6, P52943, P53667
UP_KW_DOMAIN	KW-0440~LIM domain	4	1.65975	0.0925885		182	7	1098	3.44741	0.856753	0.462942	0.439795	Q9UPQ0, Q7RTP6, P52943, P53667
SMART	SM00132:LIM	4	1.65975	0.132919		155	7	804	2.96406	1	1	0.985714	Q9UPQ0, Q7RTP6, P52943, P53667
