# Supplementary material for: Targeting the post-synaptic proteome has therapeutic potential for psychosis in Alzheimer Disease
Source: Commun Biol. 2023 Jun 2;6:598. doi: 10.1038/s42003-023-04961-5 (PMC10238472; doi:10.1038/s42003-023-04961-5)
Supplement: Supplementary file 5 — Supplementary Data 3 [file 42003_2023_4961_MOESM5_ESM.xlsx]

## Sheet: Legend
Column Header	Definition
protein	Uniprot Accession #
external gene name	Official Gene Symbol
logFC	Log Base 2 of the Fold Change of AD+P relative to AD-P, adjusted for clinical and neuropathological variables
AveExpr AD+P	Average expression across all P samples, in log2
t	t statistic
P.Value
q.value

## Sheet: S3A 
protein	external_gene_name	logFC	AveExpr	t	P.Value	Q.Val
O95819	MAP4K4	-0.790994	-0.114497	-3.4291	0.000605656	0.304706
P42684	ABL2	-0.666027	-0.11409	-3.20372	0.00135676	0.304706
Q6UB35	MTHFD1L	-0.612838	-0.191578	-3.13073	0.00174384	0.304706
Q9Y6B6	SAR1B	-0.676808	-0.0286086	-3.01166	0.00259839	0.304706
Q5M775	SPECC1	-0.581355	-0.164744	-2.9745	0.00293487	0.304706
P27708	CAD	-0.63416	-0.0352541	-2.97195	0.00295936	0.304706
Q9Y512	SAMM50	-0.637806	-0.0558828	-2.95923	0.00308432	0.304706
Q6P158	DHX57	-0.80958	-0.0682503	-2.94563	0.00322315	0.304706
P08572	COL4A2	-0.575149	-0.167807	-2.91464	0.00356122	0.304706
Q96BY6	DOCK10	-0.599112	-0.105817	-2.91391	0.00356955	0.304706
O43314	PPIP5K2	-0.745931	-0.106651	-2.85569	0.00429465	0.304706
Q86UU1	PHLDB1	-0.587279	-0.099254	-2.84496	0.00444202	0.304706
Q15283	RASA2	-0.710544	0.00578112	-2.84278	0.00447245	0.304706
Q9Y2H0	DLGAP4	-0.58253	-0.231027	-2.84063	0.0045027	0.304706
Q70CQ4	USP31	-0.591937	-0.162411	-2.8225	0.00476529	0.304706
Q9NRU3	CNNM1	-0.631795	-0.0957554	-2.79818	0.00513936	0.304706
Q5JTZ9	AARS2	-0.597852	-0.0275028	-2.79688	0.00516007	0.304706
Q5EBM0	CMPK2	-0.598457	0.0382784	-2.79356	0.00521339	0.304706
Q9P227	ARHGAP23	-0.573673	-0.00618483	-2.79146	0.00524734	0.304706
Q8N3V7	SYNPO	-0.543427	-0.164488	-2.7835	0.0053779	0.304706
Q8N2Y8	RUSC2	-0.578765	-0.19641	-2.77777	0.00547358	0.304706
P07602	PSAP	-0.560111	-0.0676073	-2.77724	0.00548255	0.304706
Q8IVF2	AHNAK2	-0.537775	-0.143308	-2.75514	0.00586704	0.304706
Q9P1A6	DLGAP2	-0.537124	-0.175254	-2.74912	0.00597587	0.304706
O15068	MCF2L	-0.543419	-0.137478	-2.74624	0.00602862	0.304706
Q8TDY2	RB1CC1	-0.596464	-0.125328	-2.7369	0.00620243	0.304706
A4D1P6	WDR91	-0.571618	-0.0850755	-2.73005	0.00633275	0.304706
O75410	TACC1	-0.543322	-0.107965	-2.72031	0.00652245	0.304706
Q99569	PKP4	-0.534346	-0.110111	-2.71694	0.00658911	0.304706
Q70E73	RAPH1	-0.541182	-0.0879807	-2.71528	0.00662221	0.304706
Q9H4L5	OSBPL3	-0.632075	-0.128766	-2.70222	0.00688811	0.304706
Q9Y2K2	SIK3	-0.550123	-0.18259	-2.698	0.00697613	0.304706
Q6PGP7	TTC37	-0.52716	-0.224124	-2.68273	0.00730263	0.304706
Q8NI60	COQ8A	-0.523563	-0.125998	-2.67809	0.00740472	0.304706
Q6NXE6	ARMC6	-0.547433	-0.0982008	-2.67607	0.00744936	0.304706
Q8N7J2	AMER2	-0.520068	-0.131001	-2.66246	0.00775741	0.304706
Q9UQ26	RIMS2	-0.521536	-0.120064	-2.66209	0.00776607	0.304706
Q86V48	LUZP1	-0.518801	-0.117801	-2.64788	0.00810029	0.304706
O95613	PCNT	-0.691037	-0.0541935	-2.62969	0.00854674	0.304706
Q86VP1	TAX1BP1	-0.513282	-0.161141	-2.62924	0.00855788	0.304706
Q07343	PDE4B	-0.610735	-0.0798942	-2.62797	0.00858998	0.304706
Q86YR5	GPSM1	-0.515093	-0.108027	-2.61585	0.00890085	0.304706
Q9Y4F5	CEP170B	-0.508904	-0.149556	-2.60712	0.00913112	0.304706
Q9UBL6	CPNE7	-0.50842	-0.143514	-2.60475	0.00919461	0.304706
O15084	ANKRD28	-0.58121	-0.106173	-2.60425	0.00920796	0.304706
P02549	SPTA1	-0.507265	-0.16031	-2.59844	0.00936522	0.304706
Q9BZL4	PPP1R12C	-0.50717	-0.148075	-2.5983	0.00936891	0.304706
Q9NXD2	MTMR10	-0.509705	-0.220749	-2.59494	0.00946114	0.304706
Q9UPX8	SHANK2	-0.50311	-0.137197	-2.57705	0.00996508	0.304706
P54803	GALC	-0.513371	-0.0867498	-2.57373	0.0100613	0.304706
P23378	GLDC	-0.622104	0.00794203	-2.57209	0.010109	0.304706
Q6Y7W6	GIGYF2	-0.518765	-0.0672203	-2.57173	0.0101195	0.304706
P49189	ALDH9A1	-0.517921	-0.0703897	-2.57162	0.0101227	0.304706
Q8NF91	SYNE1	-0.50196	-0.122095	-2.56523	0.010311	0.304706
Q9H254	SPTBN4	-0.502393	-0.117014	-2.56324	0.0103705	0.304706
Q13023	AKAP6	-0.617432	-0.026092	-2.56087	0.0104414	0.304706
Q92574	TSC1	-0.497767	-0.124915	-2.54562	0.0109087	0.304706
O60242	ADGRB3	-0.575152	-0.102643	-2.5435	0.0109753	0.304706
P11172	UMPS	-0.536523	-0.000991072	-2.54305	0.0109895	0.304706
Q8N1I0	DOCK4	-0.495249	-0.180666	-2.53326	0.011301	0.304706
Q2M3C7	SPHKAP	-0.493128	-0.132121	-2.52483	0.0115757	0.304706
Q9HA65	TBC1D17	-0.492687	-0.167426	-2.52325	0.0116281	0.304706
Q15477	SKIV2L	-0.492172	-0.139104	-2.52125	0.0116944	0.304706
Q14008	CKAP5	-0.497693	-0.103873	-2.52106	0.0117008	0.304706
Q9NQX3	GPHN	-0.491169	-0.15436	-2.5161	0.0118666	0.304706
P11274	BCR	-0.492937	-0.115152	-2.51293	0.0119739	0.304706
Q9UM54	MYO6	-0.490098	-0.148497	-2.51083	0.0120453	0.304706
A3KMH1	VWA8	-0.493288	-0.246769	-2.50326	0.0123058	0.304706
Q13387	MAPK8IP2	-0.672926	-0.0777801	-2.50091	0.0123879	0.304706
Q9UPA5	BSN	-0.486937	-0.14652	-2.4947	0.0126067	0.304706
Q5JU85	IQSEC2	-0.494487	-0.0950723	-2.49174	0.0127124	0.304706
P57737	CORO7	-0.485015	-0.140882	-2.48479	0.0129631	0.304706
Q92597	NDRG1	-0.551486	-0.0664617	-2.48063	0.0131157	0.304706
Q14BN4	SLMAP	-0.615295	-0.0745096	-2.47998	0.0131394	0.304706
O14490	DLGAP1	-0.48312	-0.14601	-2.47514	0.0133188	0.304706
Q9H2Z4	NKX2-4	-0.703102	-0.0795434	-2.47342	0.0133831	0.304706
Q9NZ56	FMN2	-0.497974	-0.0700004	-2.4721	0.0134328	0.304706
Q5T5Y3	CAMSAP1	-0.482467	-0.155133	-2.47151	0.0134547	0.304706
Q14244	MAP7	-0.480697	-0.178358	-2.45946	0.0139151	0.304706
Q9UPR3	SMG5	-0.548003	-0.213903	-2.45885	0.0139387	0.304706
O00411	POLRMT	-0.500314	-0.159422	-2.4578	0.0139796	0.304706
Q5T1M5	FKBP15	-0.502124	-0.0318483	-2.45164	0.0142214	0.304706
Q9UPQ0	LIMCH1	-0.478444	-0.158326	-2.45086	0.0142521	0.304706
O76039	CDKL5	-0.652389	-0.0895109	-2.4499	0.0142902	0.304706
P42331	ARHGAP25	-0.590783	-0.0149609	-2.4481	0.0143619	0.304706
Q8NAB2	KBTBD3	-0.513055	-0.130756	-2.44738	0.0143905	0.304706
Q96JQ2	CLMN	-0.480699	-0.168646	-2.44627	0.0144347	0.304706
Q93052	LPP	-0.561489	-0.0748673	-2.4422	0.0145987	0.304706
Q14185	DOCK1	-0.476819	-0.167016	-2.44203	0.0146054	0.304706
Q8IZQ1	WDFY3	-0.487076	-0.182755	-2.44148	0.0146275	0.304706
Q96BY7	ATG2B	-0.474544	-0.144057	-2.4312	0.0150495	0.304706
Q27J81	INF2	-0.474703	-0.130992	-2.43022	0.0150903	0.304706
Q9NRL3	STRN4	-0.554489	-0.0417406	-2.42942	0.0151236	0.304706
O60486	PLXNC1	-0.485212	-0.084197	-2.4286	0.0151578	0.304706
O95714	HERC2	-0.579723	-0.0752804	-2.4278	0.015191	0.304706
Q9UJ41	RABGEF1	-0.51321	0.038107	-2.42655	0.0152436	0.304706
Q92614	MYO18A	-0.474817	-0.118089	-2.4237	0.0153638	0.304706
Q96ME1	FBXL18	-0.511387	-0.0824894	-2.42257	0.0154118	0.304706
O95294	RASAL1	-0.478964	-0.0991963	-2.41934	0.0155493	0.304706
Q8TDZ2	MICAL1	-0.62179	-0.0636945	-2.41903	0.0155624	0.304706
Q7Z2K8	GPRIN1	-0.473368	-0.121486	-2.41871	0.0155761	0.304706
C9J069	AJM1	-0.472521	-0.176565	-2.41811	0.0156018	0.304706
Q9Y3P9	RABGAP1	-0.471777	-0.152614	-2.41679	0.0156585	0.304706
P27694	RPA1	-0.493367	-0.117146	-2.41415	0.0157726	0.304706
O43293	DAPK3	-0.496407	-0.0502665	-2.41344	0.0158031	0.304706
Q9Y4D7	PLXND1	-0.492454	-0.0779002	-2.41144	0.0158903	0.304706
Q3V6T2	CCDC88A	-0.471843	-0.189332	-2.41108	0.0159057	0.304706
Q9UHD2	TBK1	-0.478464	-0.0927521	-2.40765	0.016056	0.304706
Q8N387	MUC15	-0.471933	-0.116308	-2.40708	0.0160812	0.304706
Q86T65	DAAM2	-0.4734	-0.110031	-2.40694	0.0160872	0.304706
P02679	FGG	-0.475501	-0.102686	-2.40687	0.0160906	0.304706
Q9BST9	RTKN	-0.471719	-0.116816	-2.40653	0.0161055	0.304706
Q13490	BIRC2	-0.53291	-0.100761	-2.40595	0.016131	0.304706
Q8IWB9	TEX2	-0.472219	-0.110925	-2.4022	0.0162973	0.304706
Q6PKG0	LARP1	-0.468888	-0.154707	-2.40196	0.016308	0.304706
O95886	DLGAP3	-0.468691	-0.143981	-2.40121	0.0163416	0.304706
O60346	PHLPP1	-0.572292	0.00294598	-2.40076	0.0163614	0.304706
Q5TH69	ARFGEF3	-0.469056	-0.127573	-2.39999	0.0163962	0.304706
Q8IYQ7	THNSL1	-0.475495	-0.0963749	-2.39787	0.016491	0.304706
Q92974	ARHGEF2	-0.469331	-0.119679	-2.39689	0.0165355	0.304706
Q12955	ANK3	-0.468785	-0.123877	-2.39688	0.016536	0.304706
O14578	CIT	-0.467854	-0.15824	-2.39661	0.0165481	0.304706
Q13325	IFIT5	-0.527846	-0.00504538	-2.39319	0.0167032	0.304706
O15040	TECPR2	-0.629766	-0.0139235	-2.39268	0.0167264	0.304706
P42224	STAT1	-0.471394	-0.106053	-2.39108	0.0167994	0.304706
Q9Y6D5	ARFGEF2	-0.475448	-0.0904134	-2.38912	0.0168892	0.304706
Q5VT25	CDC42BPA	-0.548079	-0.0981309	-2.3885	0.0169178	0.304706
O15294	OGT	-0.466686	-0.124224	-2.38636	0.0170165	0.304706
Q9P0V9	SEPTIN10	-0.468286	-0.110899	-2.38215	0.0172123	0.304706
Q7Z406	MYH14	-0.471148	-0.0999229	-2.38087	0.0172725	0.304706
P35609	ACTN2	-0.464626	-0.142642	-2.38038	0.0172955	0.304706
O95163	ELP1	-0.466426	-0.116462	-2.37915	0.0173529	0.304706
Q6NV74	CRACDL	-0.468233	-0.10719	-2.37671	0.0174682	0.304706
Q9P2D3	HEATR5B	-0.608238	-0.115507	-2.37497	0.0175509	0.304706
Q9H269	VPS16	-0.463279	-0.131128	-2.37176	0.017704	0.304706
Q96RY7	IFT140	-0.495207	-0.0325685	-2.3717	0.017707	0.304706
P11277	SPTB	-0.462732	-0.135897	-2.37008	0.0177848	0.304706
O94829	IPO13	-0.726654	-0.0737774	-2.36999	0.0177891	0.304706
Q8N1G4	LRRC47	-0.483579	-0.0428976	-2.36858	0.0178571	0.304706
P24821	TNC	-0.462447	-0.133889	-2.36817	0.0178768	0.304706
Q6DN90	IQSEC1	-0.461852	-0.144167	-2.36617	0.0179736	0.304706
Q9Y2H9	MAST1	-0.461721	-0.148596	-2.36544	0.018009	0.304706
Q9Y5S2	CDC42BPB	-0.46154	-0.141121	-2.36455	0.0180523	0.304706
P42226	STAT6	-0.464999	-0.231822	-2.3642	0.0180698	0.304706
Q8IZD9	DOCK3	-0.462229	-0.181473	-2.36414	0.0180726	0.304706
Q15149	PLEC	-0.477022	-0.0665433	-2.36397	0.0180809	0.304706
Q8NFZ8	CADM4	-0.463175	-0.146847	-2.36336	0.0181108	0.304706
O14531	DPYSL4	-0.472621	-0.0767242	-2.35469	0.0185387	0.304706
Q08AE8	SPIRE1	-0.483819	-0.200718	-2.35458	0.0185442	0.304706
Q99767	APBA2	-0.459584	-0.152375	-2.35434	0.0185563	0.304706
Q9UPN3	MACF1	-0.462446	-0.110521	-2.35193	0.018677	0.304706
Q03001	DST	-0.468074	-0.0899887	-2.35147	0.0186998	0.304706
Q8N4C8	MINK1	-0.473142	-0.071094	-2.35011	0.0187685	0.304706
Q92667	AKAP1	-0.477661	-0.135617	-2.34693	0.0189295	0.304706
Q96EY7	PTCD3	-0.460333	-0.114874	-2.34643	0.018955	0.304706
P52824	DGKQ	-0.457862	-0.138576	-2.34543	0.0190056	0.304706
Q9P2B4	CTTNBP2NL	-0.470998	-0.0756142	-2.34516	0.0190197	0.304706
Q13510	ASAH1	-0.46933	-0.0793322	-2.34187	0.0191878	0.304706
Q03426	MVK	-0.457085	-0.132596	-2.34041	0.0192633	0.304706
P52943	CRIP2	-0.45906	-0.115226	-2.3403	0.0192687	0.304706
Q13224	GRIN2B	-0.456869	-0.132892	-2.33937	0.0193169	0.304706
P45974	USP5	-0.457907	-0.118913	-2.33805	0.0193853	0.304706
O75170	PPP6R2	-0.459777	-0.110161	-2.33786	0.0193953	0.304706
Q92871	PMM1	-0.456564	-0.174253	-2.33701	0.0194392	0.304706
Q92556	ELMO1	-0.465777	-0.0866997	-2.33505	0.0195416	0.304706
Q14160	SCRIB	-0.475038	-0.0513609	-2.33484	0.0195521	0.304706
Q9NQ86	TRIM36	-0.467131	-0.0808769	-2.33319	0.0196389	0.304706
P46199	MTIF2	-0.455396	-0.137855	-2.33272	0.0196634	0.304706
Q8TD55	PLEKHO2	-0.553074	0.0313227	-2.33266	0.0196668	0.304706
P12110	COL6A2	-0.702124	-0.199295	-2.33255	0.0196723	0.304706
O75962	TRIO	-0.455289	-0.122486	-2.32698	0.019967	0.304706
O00562	PITPNM1	-0.463414	-0.0891052	-2.32677	0.0199783	0.304706
P51157	RAB28	-0.473737	-0.10595	-2.32672	0.0199807	0.304706
O14827	RASGRF2	-0.454144	-0.147331	-2.32668	0.0199831	0.304706
Q96CV9	OPTN	-0.457588	-0.110037	-2.32656	0.0199895	0.304706
O75145	PPFIA3	-0.468608	-0.0688581	-2.32499	0.0200732	0.304706
P48553	TRAPPC10	-0.45351	-0.168801	-2.32246	0.0202089	0.304706
Q86UR5	RIMS1	-0.453754	-0.126097	-2.32105	0.0202847	0.304706
P52757	CHN2	-0.513161	-0.148919	-2.3197	0.0203577	0.304706
Q9P2Q2	FRMD4A	-0.468533	-0.0618509	-2.3159	0.020564	0.304706
P61916	NPC2	-0.715453	-0.0799275	-2.31389	0.0206745	0.304706
Q5TBA9	FRY	-0.461713	-0.0852241	-2.31249	0.020751	0.304706
P00505	GOT2	-0.456034	-0.105397	-2.31223	0.0207658	0.304706
O15079	SNPH	-0.470884	-0.0491563	-2.31197	0.0207801	0.304706
Q96P63	SERPINB12	-0.5863	-0.102019	-2.31124	0.0208199	0.304706
O75912	DGKI	-0.486791	-0.0972308	-2.31036	0.0208689	0.304706
Q5T4S7	UBR4	-0.451012	-0.138204	-2.3103	0.020872	0.304706
P11498	PC	-0.467904	-0.0579696	-2.30777	0.0210125	0.304706
P27448	MARK3	-0.474076	0.00879388	-2.30702	0.0210545	0.304706
Q92551	IP6K1	-0.498363	0.00982548	-2.30664	0.0210757	0.304706
P55196	AFDN	-0.464317	-0.069578	-2.30453	0.0211936	0.304706
O94875	SORBS2	-0.451019	-0.192353	-2.30386	0.0212311	0.304706
Q96T76	MMS19	-0.449958	-0.13093	-2.30352	0.0212502	0.304706
P21980	TGM2	-0.593033	-0.0909808	-2.30318	0.0212696	0.304706
Q92736	RYR2	-0.452183	-0.113116	-2.30309	0.0212742	0.304706
P53355	DAPK1	-0.483868	-0.0702698	-2.30192	0.0213405	0.304706
Q86UX6	STK32C	-0.449308	-0.165281	-2.30132	0.021374	0.304706
Q5H9R7	PPP6R3	-0.469395	-0.0451266	-2.30099	0.0213927	0.304706
O75592	MYCBP2	-0.449636	-0.178536	-2.3005	0.0214207	0.304706
Q9H7D0	DOCK5	-0.46651	-0.102432	-2.30003	0.0214469	0.304706
Q8N3R9	PALS1	-0.455397	-0.0970806	-2.29746	0.0215928	0.304706
Q9Y4H2	IRS2	-0.448393	-0.146489	-2.29723	0.0216061	0.304706
Q7L8L6	FASTKD5	-0.498206	-0.0633935	-2.29649	0.0216485	0.304706
Q5SW79	CEP170	-0.459809	-0.0797958	-2.29504	0.0217312	0.304706
Q9UI10	EIF2B4	-0.490369	-0.0500564	-2.29428	0.0217749	0.304706
Q8TEQ6	GEMIN5	-0.480484	-0.108999	-2.29356	0.0218161	0.304706
O14773	TPP1	-0.457123	-0.0879019	-2.29342	0.0218245	0.304706
Q9BX66	SORBS1	-0.451966	-0.106342	-2.29295	0.0218516	0.304706
Q14289	PTK2B	-0.447705	-0.127315	-2.29063	0.0219853	0.304706
Q9C0H9	SRCIN1	-0.449142	-0.11546	-2.28998	0.0220233	0.304706
Q9BZ29	DOCK9	-0.448529	-0.117786	-2.2892	0.0220681	0.304706
Q86UL8	MAGI2	-0.447094	-0.131332	-2.28895	0.0220828	0.304706
Q9UPT6	MAPK8IP3	-0.446742	-0.150055	-2.28865	0.0221005	0.304706
P42345	MTOR	-0.452171	-0.10259	-2.28864	0.0221011	0.304706
O94832	MYO1D	-0.446476	-0.135313	-2.28672	0.0222129	0.304706
Q16822	PCK2	-0.45843	-0.0775601	-2.28505	0.0223107	0.304706
Q9BTE6	NA	-0.45413	-0.0920037	-2.28418	0.0223617	0.304706
Q9BSB4	ATG101	-0.529212	-0.117717	-2.28197	0.0224915	0.304706
Q6PD74	AAGAB	-0.477143	-0.110284	-2.27936	0.0226464	0.304706
O60610	DIAPH1	-0.456952	-0.0786437	-2.27912	0.0226607	0.304706
O60285	NUAK1	-0.447582	-0.219461	-2.27902	0.0226667	0.304706
Q08499	PDE4D	-0.487304	-0.0254839	-2.27885	0.0226766	0.304706
Q9H2M9	RAB3GAP2	-0.449966	-0.102569	-2.27745	0.0227601	0.304706
Q15334	LLGL1	-0.458459	-0.0704842	-2.27648	0.0228176	0.304706
Q9NV70	EXOC1	-0.455861	-0.0803051	-2.27607	0.0228426	0.304706
Q96RS6	NUDCD1	-0.529623	0.0380982	-2.27573	0.022863	0.304706
P48050	KCNJ4	-0.58727	-0.121417	-2.27454	0.0229343	0.304706
Q9BW30	TPPP3	-0.443898	-0.148292	-2.27414	0.0229579	0.304706
Q9HAU5	UPF2	-0.478395	-0.065693	-2.27253	0.0230554	0.304706
P35579	MYH9	-0.450625	-0.095458	-2.27124	0.0231329	0.304706
Q8IYB4	PEX5L	-0.445144	-0.116757	-2.2709	0.0231539	0.304706
Q6WCQ1	MPRIP	-0.444308	-0.133488	-2.26965	0.0232292	0.304706
P54652	HSPA2	-0.445946	-0.111008	-2.26866	0.0232897	0.304706
O75122	CLASP2	-0.451612	-0.0895799	-2.26819	0.0233181	0.304706
Q96L34	MARK4	-0.442276	-0.143434	-2.26587	0.0234597	0.304706
Q02156	PRKCE	-0.442041	-0.137674	-2.26429	0.0235568	0.304706
P78559	MAP1A	-0.448249	-0.097398	-2.26182	0.0237089	0.304706
P02792	FTL	-0.453014	-0.0791512	-2.2602	0.0238095	0.304706
Q9UPP2	IQSEC3	-0.441304	-0.169717	-2.25983	0.0238322	0.304706
P02794	FTH1	-0.453473	-0.0757371	-2.25805	0.0239432	0.304706
Q9UPR0	PLCL2	-0.449922	-0.08797	-2.25739	0.0239845	0.304706
O60381	HBP1	-0.463738	-0.00525967	-2.25643	0.0240442	0.304706
Q14C86	GAPVD1	-0.441924	-0.118734	-2.25633	0.0240506	0.304706
Q9H270	NA	-0.44052	-0.134511	-2.25603	0.0240695	0.304706
Q9NZ94	NLGN3	-0.45201	-0.144319	-2.25597	0.0240733	0.304706
Q9Y5P4	CERT1	-0.504743	-0.115623	-2.25589	0.0240784	0.304706
Q8TE49	OTUD7A	-0.580182	-0.0860893	-2.25528	0.0241162	0.304706
O60447	EVI5	-0.486559	-0.0963851	-2.25494	0.0241379	0.304706
Q9NS86	LANCL2	-0.448904	-0.0895166	-2.2545	0.0241651	0.304706
P21359	NF1	-0.442479	-0.112715	-2.25326	0.0242431	0.304706
Q92796	DLG3	-0.444356	-0.105338	-2.25293	0.0242643	0.304706
Q9UPW8	UNC13A	-0.44073	-0.191604	-2.2515	0.0243546	0.304706
P01859	IGHG2	-0.463048	-0.114201	-2.25024	0.0244344	0.304706
O60343	TBC1D4	-0.511412	-0.0526652	-2.24911	0.0245062	0.304706
O00291	HIP1	-0.442243	-0.110132	-2.24866	0.0245346	0.304706
Q9H4A3	WNK1	-0.445576	-0.097353	-2.24828	0.0245591	0.304706
P09543	CNP	-0.449902	-0.0804616	-2.24654	0.02467	0.304706
Q9Y4I1	MYO5A	-0.442672	-0.106495	-2.24601	0.0247041	0.304706
P05129	PRKCG	-0.444162	-0.100623	-2.24541	0.0247423	0.304706
Q96PU5	NEDD4L	-0.438468	-0.130061	-2.2445	0.024801	0.304706
Q08495	DMTN	-0.444128	-0.0994775	-2.24374	0.0248496	0.304706
Q9NRY4	ARHGAP35	-0.438844	-0.123493	-2.24355	0.024862	0.304706
O75508	CLDN11	-0.44324	-0.10136	-2.24172	0.0249803	0.304706
Q86VN1	VPS36	-0.460368	-0.0149478	-2.2413	0.0250069	0.304706
Q96EK5	KIFBP	-0.438891	-0.118311	-2.24054	0.0250568	0.304706
Q96RR4	CAMKK2	-0.442535	-0.102539	-2.23979	0.025105	0.304706
P40763	STAT3	-0.454853	-0.054819	-2.23949	0.0251249	0.304706
O60307	MAST3	-0.438284	-0.190735	-2.23923	0.0251414	0.304706
Q8TAF3	WDR48	-0.447507	-0.0824227	-2.23736	0.0252634	0.304706
O60518	RANBP6	-0.45148	-0.066015	-2.23674	0.0253039	0.304706
Q9NQW6	ANLN	-0.438623	-0.114928	-2.23582	0.0253642	0.304706
Q6ZSY5	PPP1R3F	-0.476012	-0.0407336	-2.23437	0.0254593	0.304706
Q9Y4D8	NA	-0.441335	-0.102548	-2.23374	0.0255011	0.304706
Q5T0F9	CC2D1B	-0.458842	-0.00440613	-2.23252	0.0255809	0.304706
O15020	SPTBN2	-0.454177	-0.0508453	-2.23174	0.0256331	0.304706
Q13972	RASGRF1	-0.437274	-0.116951	-2.23094	0.0256859	0.304706
Q9C0H5	ARHGAP39	-0.435529	-0.129011	-2.22904	0.0258117	0.304706
Q96HH9	GRAMD2B	-0.519294	-0.0112401	-2.22546	0.0260513	0.304706
Q9NZH0	GPRC5B	-0.445758	-0.111644	-2.22511	0.0260747	0.304706
Q9Y4G6	TLN2	-0.452323	-0.0530497	-2.22507	0.0260773	0.304706
Q8NEY1	NAV1	-0.435967	-0.200814	-2.22475	0.0260985	0.304706
Q05397	PTK2	-0.494062	-0.0683714	-2.22337	0.0261915	0.304706
Q8N1N4	KRT78	-0.519395	-0.0562012	-2.22314	0.0262069	0.304706
Q92529	SHC3	-0.435109	-0.119427	-2.22196	0.0262869	0.304706
Q9Y3D0	CIAO2B	-0.481402	-0.0765691	-2.2201	0.0264127	0.304706
Q16531	DDB1	-0.433831	-0.184786	-2.21803	0.0265534	0.304706
Q6A555	TXNDC8	-0.480454	-0.0745403	-2.2179	0.0265623	0.304706
Q99996	AKAP9	-0.495365	-0.0991754	-2.21772	0.0265744	0.304706
O00401	WASL	-0.432438	-0.136602	-2.21499	0.0267612	0.304706
O43236	SEPTIN4	-0.442697	-0.0832607	-2.21449	0.0267959	0.304706
O75044	SRGAP2	-0.440425	-0.0908273	-2.21368	0.0268512	0.304706
Q96RT1	ERBIN	-0.455454	-0.114514	-2.21364	0.0268542	0.304706
P23677	ITPKA	-0.431977	-0.132198	-2.21176	0.0269842	0.304706
Q9Y5W7	SNX14	-0.488926	-0.0815419	-2.20925	0.0271578	0.304706
Q12979	ABR	-0.432144	-0.118839	-2.20646	0.0273525	0.304706
Q15700	DLG2	-0.445318	-0.0660332	-2.20623	0.0273684	0.304706
O15069	NACAD	-0.558818	-0.117442	-2.206	0.0273847	0.304706
Q9H3S7	PTPN23	-0.43892	-0.0901213	-2.20519	0.0274417	0.304706
Q8N122	RPTOR	-0.438221	-0.0921041	-2.20429	0.0275046	0.304706
O43149	ZZEF1	-0.506093	-0.00695024	-2.20319	0.0275818	0.304706
Q9UQB3	CTNND2	-0.432871	-0.111419	-2.20267	0.0276185	0.304706
Q13085	ACACA	-0.437699	-0.0921767	-2.20176	0.0276829	0.304706
P40818	USP8	-0.43102	-0.120167	-2.20152	0.0276996	0.304706
Q9BQ70	TCF25	-0.448431	-0.0460095	-2.19899	0.0278791	0.304706
Q7Z2W4	ZC3HAV1	-0.48069	-0.0248937	-2.19843	0.0279193	0.304706
O43741	PRKAB2	-0.448212	-0.0461734	-2.19806	0.0279455	0.304706
P20591	MX1	-0.468908	-0.106797	-2.19693	0.0280262	0.304706
Q8NAN2	MIGA1	-0.44159	-0.117493	-2.19533	0.0281409	0.304706
P20338	RAB4A	-0.51098	-0.0460247	-2.19517	0.0281522	0.304706
Q96RQ3	MCCC1	-0.450958	-0.00303529	-2.19411	0.0282284	0.304706
Q96Q04	LMTK3	-0.43141	-0.109426	-2.19267	0.0283317	0.304706
P12814	ACTN1	-0.429064	-0.189673	-2.1924	0.0283512	0.304706
Q92616	GCN1	-0.438165	-0.0836296	-2.19233	0.0283565	0.304706
O60733	PLA2G6	-0.434229	-0.0981414	-2.19203	0.0283782	0.304706
Q92538	GBF1	-0.649166	0.00828234	-2.19198	0.0283819	0.304706
Q8N9B5	JMY	-0.469429	-0.0779079	-2.19178	0.028396	0.304706
Q8TDC3	BRSK1	-0.429928	-0.114401	-2.19099	0.0284534	0.304706
Q14204	DYNC1H1	-0.438439	-0.0793653	-2.18778	0.0286864	0.304706
Q9HCD6	TANC2	-0.427056	-0.16008	-2.18758	0.0287011	0.304706
Q96SW2	CRBN	-0.449251	-0.0153608	-2.18727	0.0287232	0.304706
A5YKK6	CNOT1	-0.436981	-0.0841124	-2.18708	0.0287376	0.304706
Q86VW0	SESTD1	-0.430862	-0.105956	-2.18535	0.0288635	0.304706
Q13045	FLII	-0.430221	-0.105466	-2.18144	0.0291515	0.304706
Q8WXD9	CASKIN1	-0.426504	-0.125553	-2.18144	0.0291517	0.304706
P84243	NA	-0.426339	-0.12759	-2.18143	0.0291526	0.304706
P60201	PLP1	-0.439685	-0.0685079	-2.1811	0.0291763	0.304706
P53816	PLAAT3	-0.463804	-0.109783	-2.179	0.0293321	0.304706
Q7Z7A4	PXK	-0.510014	-0.0173444	-2.17893	0.0293377	0.304706
Q4V328	GRIPAP1	-0.426532	-0.120265	-2.17866	0.0293573	0.304706
Q9P0N9	TBC1D7	-0.437404	-0.122948	-2.17813	0.0293968	0.304706
P01860	NA	-0.453625	-0.0894437	-2.17755	0.0294402	0.304706
P42704	LRPPRC	-0.437981	-0.0722747	-2.17675	0.0295002	0.304706
O00471	EXOC5	-0.433252	-0.090051	-2.17661	0.02951	0.304706
O15056	SYNJ2	-0.540948	-0.094171	-2.17653	0.0295166	0.304706
Q7Z6L1	TECPR1	-0.452907	-0.10727	-2.17615	0.0295449	0.304706
Q16352	INA	-0.42688	-0.114946	-2.17598	0.0295576	0.304706
Q07157	TJP1	-0.424498	-0.146289	-2.17481	0.0296451	0.304706
Q14764	MVP	-0.42512	-0.126506	-2.17475	0.0296495	0.304706
Q9H9A5	CNOT10	-0.535849	-0.0487016	-2.17453	0.0296659	0.304706
P02042	HBD	-0.441837	-0.162336	-2.17391	0.0297124	0.304706
Q6ZTN6	ANKRD13D	-0.444198	-0.039387	-2.17321	0.0297653	0.304706
Q5THJ4	VPS13D	-0.424375	-0.170749	-2.17294	0.0297858	0.304706
Q99570	PIK3R4	-0.432996	-0.0871663	-2.17135	0.0299051	0.304706
O75140	DEPDC5	-0.441612	-0.145597	-2.16974	0.0300272	0.304706
Q9UEW8	STK39	-0.423389	-0.153693	-2.1689	0.0300912	0.304706
Q96A00	PPP1R14A	-0.467596	-0.0966031	-2.1674	0.0302048	0.304706
Q5T5U3	ARHGAP21	-0.430437	-0.0926151	-2.1658	0.0303274	0.304706
Q5U4P2	ASPHD1	-0.433732	-0.0788269	-2.16355	0.0304993	0.304706
Q9BV44	THUMPD3	-0.59692	-0.0852678	-2.16237	0.0305903	0.304706
Q9UF11	PLEKHB1	-0.422856	-0.124276	-2.16226	0.0305988	0.304706
Q9H4G4	GLIPR2	-0.427259	-0.102367	-2.16225	0.0306	0.304706
Q9ULJ8	PPP1R9A	-0.422541	-0.127178	-2.16183	0.0306321	0.304706
Q9HD20	ATP13A1	-0.428231	-0.0981939	-2.16181	0.0306333	0.304706
Q9UKE5	TNIK	-0.446515	-0.0309966	-2.16151	0.0306567	0.304706
Q9Y6K8	AK5	-0.42167	-0.130422	-2.15859	0.0308825	0.304706
Q92845	KIFAP3	-0.432741	-0.142172	-2.15819	0.0309136	0.304706
Q7Z460	CLASP1	-0.435099	-0.0676401	-2.15742	0.0309737	0.304706
A2RRP1	NBAS	-0.420464	-0.148478	-2.15408	0.0312343	0.304706
Q9Y2J8	PADI2	-0.424744	-0.105339	-2.1535	0.0312805	0.304706
Q9Y5W8	SNX13	-0.57781	-0.086829	-2.15323	0.0313011	0.304706
O00505	KPNA3	-0.581371	0.0437838	-2.15297	0.031322	0.304706
O75165	DNAJC13	-0.434158	-0.066992	-2.15206	0.0313936	0.304706
P05089	ARG1	-0.619543	-0.0506339	-2.14937	0.0316061	0.304706
Q9Y5L0	TNPO3	-0.419506	-0.137211	-2.14881	0.0316498	0.304706
Q9H9H5	MAP6D1	-0.419313	-0.157958	-2.14796	0.0317175	0.304706
Q8N9I9	DTX3	-0.439916	-0.0316935	-2.14784	0.0317273	0.304706
P30876	POLR2B	-0.426856	-0.0926246	-2.14779	0.031731	0.304706
Q14533	KRT81	-0.511213	-0.0950723	-2.14534	0.0319264	0.304706
O15085	ARHGEF11	-0.418341	-0.137713	-2.1429	0.0321221	0.304706
Q9UHY1	NRBP1	-0.419437	-0.120581	-2.14261	0.0321453	0.304706
Q6NUQ1	RINT1	-0.450148	-0.237888	-2.14181	0.0322098	0.304706
Q9BPU6	DPYSL5	-0.426656	-0.0886549	-2.14159	0.0322271	0.304706
P82932	MRPS6	-0.481337	0.00754202	-2.14011	0.0323462	0.304706
O00192	ARVCF	-0.429837	-0.07498	-2.13946	0.0323994	0.304706
Q14643	ITPR1	-0.42811	-0.0815975	-2.13926	0.0324151	0.304706
Q8IZJ1	UNC5B	-0.624627	-0.0774576	-2.1383	0.0324933	0.304706
Q7Z6Z7	HUWE1	-0.425678	-0.0896492	-2.13804	0.0325143	0.304706
Q969Z0	TBRG4	-0.417982	-0.1841	-2.13717	0.0325848	0.304706
Q96CW5	TUBGCP3	-0.418688	-0.198933	-2.13705	0.0325944	0.304706
O43759	SYNGR1	-0.417077	-0.150812	-2.13664	0.0326278	0.304706
Q8NDA8	MROH1	-0.417104	-0.161213	-2.13658	0.032633	0.304706
P09417	QDPR	-0.431644	-0.064087	-2.1362	0.0326639	0.304706
Q7KZI7	MARK2	-0.416729	-0.140316	-2.1349	0.0327697	0.304706
P84095	RHOG	-0.419023	-0.113667	-2.13472	0.0327848	0.304706
Q9H425	C1orf198	-0.416641	-0.138654	-2.13428	0.0328203	0.304706
O00178	GTPBP1	-0.43588	-0.0418161	-2.1342	0.032827	0.304706
O75155	CAND2	-0.416901	-0.173657	-2.1341	0.0328353	0.304706
O95248	SBF1	-0.41926	-0.109416	-2.13091	0.0330974	0.304706
Q9NQC7	CYLD	-0.415926	-0.155103	-2.13065	0.0331188	0.304706
P08123	COL1A2	-0.461505	-0.375409	-2.13026	0.0331509	0.304706
Q12933	TRAF2	-0.42238	-0.0959092	-2.12944	0.0332183	0.304706
P14618	PKM	-0.423639	-0.0906117	-2.12904	0.0332518	0.304706
P50440	GATM	-0.477758	-0.0982388	-2.12845	0.0333007	0.304706
O43865	AHCYL1	-0.41505	-0.141367	-2.12638	0.0334726	0.304706
Q96P47	AGAP3	-0.415595	-0.126697	-2.1261	0.033496	0.304706
Q14980	NUMA1	-0.553406	-0.0588721	-2.12523	0.0335681	0.304706
Q93008	USP9X	-0.434807	-0.0243218	-2.11983	0.0340207	0.304706
P21926	CD9	-0.416172	-0.113034	-2.1196	0.0340402	0.304706
P49815	TSC2	-0.414074	-0.129272	-2.11934	0.0340624	0.304706
Q6GYQ0	RALGAPA1	-0.418684	-0.102366	-2.11885	0.0341041	0.304706
Q9NZN5	ARHGEF12	-0.413587	-0.130675	-2.11727	0.0342377	0.304706
Q9Y4G8	RAPGEF2	-0.423999	-0.0798319	-2.11635	0.0343155	0.304706
Q07002	CDK18	-0.412412	-0.169188	-2.11195	0.0346912	0.304706
Q99490	AGAP2	-0.41288	-0.125257	-2.11164	0.0347182	0.304706
O14879	IFIT3	-0.44228	-0.0444696	-2.11155	0.0347254	0.304706
P11137	MAP2	-0.423361	-0.0781129	-2.1109	0.0347819	0.304706
Q9NZL9	MAT2B	-0.466573	-0.0145349	-2.11038	0.0348263	0.304706
Q5VZE5	NAA35	-0.436629	-0.0440002	-2.10852	0.0349871	0.304706
P49619	DGKG	-0.424501	-0.0700182	-2.10737	0.0350859	0.304706
Q86VR2	RETREG3	-0.531929	-0.04527	-2.1067	0.0351446	0.304706
P46939	UTRN	-0.470938	-0.0888664	-2.10502	0.0352903	0.304706
Q9P286	PAK5	-0.497384	0.00215783	-2.10495	0.035296	0.304706
Q9Y6D6	ARFGEF1	-0.41997	-0.0850827	-2.10323	0.035446	0.304706
P06213	INSR	-0.466862	-0.0804406	-2.1031	0.0354581	0.304706
Q8IZU2	WDR17	-0.431873	0.0428419	-2.10269	0.0354938	0.304706
Q7L099	RUFY3	-0.423311	-0.0707759	-2.10226	0.0355312	0.304706
Q9BW62	KATNAL1	-0.580086	-0.0417433	-2.10204	0.0355508	0.304706
O94874	UFL1	-0.42663	-0.0557917	-2.10162	0.0355875	0.304706
Q9BUP0	EFHD1	-0.483639	-0.054812	-2.1012	0.0356242	0.304706
P07437	TUBB	-0.410668	-0.123681	-2.09961	0.0357635	0.304706
Q15042	RAB3GAP1	-0.412848	-0.109979	-2.09901	0.0358168	0.304706
O94855	SEC24D	-0.580914	-0.0485682	-2.09856	0.035856	0.304706
Q96CU9	FOXRED1	-0.595178	-0.014315	-2.0959	0.0360921	0.304706
Q9H7D7	WDR26	-0.420447	-0.0776778	-2.09586	0.0360956	0.304706
Q09019	DMWD	-0.411977	-0.110381	-2.09508	0.0361648	0.304706
P12271	RLBP1	-0.415506	-0.136925	-2.09468	0.0362005	0.304706
Q9Y2H5	PLEKHA6	-0.418829	-0.0824707	-2.09404	0.0362568	0.304706
Q9UPQ3	AGAP1	-0.412425	-0.247189	-2.0928	0.0363678	0.304706
Q9Y3Q8	TSC22D4	-0.502945	-0.135714	-2.09238	0.0364054	0.304706
P02671	FGA	-0.408434	-0.157887	-2.09223	0.0364187	0.304706
Q8TEQ0	SNX29	-0.442038	-0.0345046	-2.08834	0.036768	0.304706
P78527	PRKDC	-0.408263	-0.180969	-2.08825	0.0367764	0.304706
Q92599	SEPTIN8	-0.4141	-0.0962428	-2.0881	0.0367892	0.304706
Q9BZC7	ABCA2	-0.407388	-0.166507	-2.08649	0.0369348	0.304706
Q96CS3	FAF2	-0.407206	-0.147009	-2.08622	0.0369598	0.304706
O60229	KALRN	-0.425121	-0.157454	-2.08577	0.0369999	0.304706
Q15751	HERC1	-0.416938	-0.0831736	-2.08552	0.0370232	0.304706
Q9UQM7	CAMK2A	-0.412164	-0.100017	-2.08291	0.0372598	0.304706
O95219	SNX4	-0.407407	-0.122849	-2.08246	0.0373009	0.304706
P51784	USP11	-0.420263	-0.0657435	-2.08177	0.0373642	0.304706
A6XGL0	YJEFN3	-0.482641	-0.0447575	-2.07999	0.0375269	0.304706
Q05655	PRKCD	-0.645275	-0.0719092	-2.07945	0.0375768	0.304706
O95671	ASMTL	-0.427312	0.00509228	-2.07926	0.0375941	0.304706
Q86YS7	C2CD5	-0.425834	-0.0302942	-2.07849	0.0376654	0.304706
Q2NKQ1	SGSM1	-0.40573	-0.137592	-2.07829	0.0376838	0.304706
Q15878	CACNA1E	-0.417402	-0.0755639	-2.07824	0.0376883	0.304706
Q8IYI6	EXOC8	-0.4064	-0.123743	-2.07783	0.037726	0.304706
Q9NRY5	FAM114A2	-0.477728	0.111616	-2.07766	0.0377417	0.304706
Q9C0D0	PHACTR1	-0.405569	-0.165603	-2.07727	0.0377778	0.304706
P61927	RPL37	-0.425661	-0.0242746	-2.07522	0.0379665	0.304706
Q9BXW7	HDHD5	-0.424573	-0.0356958	-2.07502	0.0379854	0.304706
P27816	MAP4	-0.40496	-0.139711	-2.07455	0.0380293	0.304706
Q96AY3	FKBP10	-0.556871	0.0739766	-2.07381	0.038098	0.304706
Q9NVE7	PANK4	-0.409955	-0.10092	-2.07284	0.0381878	0.304706
Q9UQD0	SCN8A	-0.421441	-0.0554003	-2.07114	0.0383466	0.304706
Q5T442	GJC2	-0.411331	-0.0929869	-2.07012	0.0384414	0.304706
Q96J02	ITCH	-0.45778	-0.103092	-2.06982	0.0384696	0.304706
A0JNW5	UHRF1BP1L	-0.404722	-0.124028	-2.06941	0.0385082	0.304706
P02675	FGB	-0.403959	-0.165947	-2.06899	0.0385482	0.304706
O94805	ACTL6B	-0.403801	-0.150729	-2.06863	0.0385812	0.304706
Q9H9P8	L2HGDH	-0.495062	-0.0959089	-2.06802	0.0386386	0.304706
P78357	CNTNAP1	-0.404851	-0.117543	-2.06606	0.0388236	0.304706
Q17R89	ARHGAP44	-0.421375	-0.0451704	-2.06563	0.0388641	0.304706
O95834	EML2	-0.41915	-0.0558793	-2.06488	0.0389355	0.304706
O75334	PPFIA2	-0.40402	-0.121857	-2.06458	0.0389633	0.304706
Q96PY5	FMNL2	-0.408898	-0.0983599	-2.06442	0.038979	0.304706
P53618	COPB1	-0.420656	-0.0456561	-2.0625	0.0391607	0.304706
A6NL88	SHISA7	-0.402552	-0.140434	-2.06228	0.0391819	0.304706
O95140	MFN2	-0.407793	-0.100266	-2.06113	0.0392918	0.304706
Q9NZQ3	NCKIPSD	-0.403713	-0.118239	-2.06089	0.0393145	0.304706
P09914	IFIT1	-0.417621	-0.0588247	-2.06076	0.0393269	0.304706
Q52LJ0	FAM98B	-0.469235	-0.0838206	-2.05986	0.0394124	0.304706
P54105	CLNS1A	-0.462376	-0.0213063	-2.05858	0.0395357	0.304706
Q8NI08	NCOA7	-0.405293	-0.107446	-2.05754	0.0396348	0.304706
Q4AE62	GTDC1	-0.505372	-0.0300374	-2.05683	0.0397038	0.304706
Q03113	GNA12	-0.522801	-0.0809355	-2.05674	0.0397121	0.304706
Q52LD8	RFTN2	-0.412808	-0.0760563	-2.05592	0.0397906	0.304706
Q13131	PRKAA1	-0.411763	-0.0803292	-2.05592	0.0397907	0.304706
Q5JVS0	HABP4	-0.403265	-0.21162	-2.05525	0.0398557	0.304706
Q9NXC5	MIOS	-0.462505	-0.0697567	-2.05382	0.0399935	0.304706
Q9BZ72	PITPNM2	-0.402005	-0.191155	-2.05378	0.0399978	0.304706
Q8WXS3	BAALC	-0.429533	-0.0594245	-2.05311	0.0400622	0.304706
P36873	PPP1CC	-0.41238	-0.10238	-2.05285	0.0400882	0.304706
Q96PX6	CCDC85A	-0.433957	-0.0389002	-2.05262	0.04011	0.304706
P46379	BAG6	-0.40145	-0.123111	-2.05216	0.0401546	0.304706
Q9BX40	LSM14B	-0.400542	-0.143842	-2.05206	0.0401643	0.304706
Q9NZJ9	NUDT4	-0.408646	-0.0914821	-2.05177	0.0401925	0.304706
Q9Y2I1	NISCH	-0.645909	0.000286661	-2.05129	0.0402395	0.304706
Q9UBF2	COPG2	-0.40808	-0.0931292	-2.05095	0.0402726	0.304706
Q96A65	EXOC4	-0.41843	-0.0447731	-2.05087	0.0402802	0.304706
Q9BZZ5	API5	-0.43324	-0.0638684	-2.05086	0.0402811	0.304706
Q14155	ARHGEF7	-0.409159	-0.0860602	-2.05037	0.040329	0.304706
Q7Z4K8	TRIM46	-0.544835	-0.0695176	-2.05007	0.0403582	0.304706
Q8WZA2	RAPGEF4	-0.406023	-0.0969246	-2.04819	0.0405419	0.304706
O00186	STXBP3	-0.413457	-0.0639805	-2.04607	0.0407503	0.304706
Q9Y3S1	WNK2	-0.410113	-0.0782485	-2.04499	0.0408561	0.304706
P18031	PTPN1	-0.45032	-0.0624375	-2.04488	0.0408678	0.304706
Q96CN4	EVI5L	-0.400316	-0.119349	-2.04423	0.0409311	0.304706
Q9P253	VPS18	-0.406784	-0.0904032	-2.04407	0.0409469	0.304706
Q9HBF4	ZFYVE1	-0.399959	-0.121916	-2.04387	0.0409675	0.304706
Q9BWH6	RPAP1	-0.512293	-0.0524245	-2.04319	0.0410343	0.304706
Q96T51	RUFY1	-0.483571	0.00300451	-2.04178	0.0411741	0.304706
Q8NHG7	SVIP	-0.446159	-0.0905255	-2.04077	0.0412743	0.304706
Q684P5	RAP1GAP2	-0.412934	-0.0610319	-2.04016	0.0413348	0.304706
P46821	MAP1B	-0.402629	-0.104124	-2.03983	0.0413681	0.304706
O95363	FARS2	-0.508403	-0.126773	-2.03953	0.0413977	0.304706
Q8NFX7	STXBP6	-0.399582	-0.11703	-2.03871	0.0414798	0.304706
Q68DU8	KCTD16	-0.411116	-0.0675963	-2.03845	0.0415053	0.304706
Q14161	GIT2	-0.41487	-0.050251	-2.03798	0.0415522	0.304706
O14974	PPP1R12A	-0.398082	-0.129971	-2.03775	0.0415761	0.304706
Q9BV23	ABHD6	-0.397709	-0.138493	-2.03729	0.0416222	0.304706
Q86XP1	DGKH	-0.441751	-0.14505	-2.03682	0.0416684	0.304706
Q9NUQ3	TXLNG	-0.62196	-0.0436265	-2.03675	0.041676	0.304706
Q96BH1	RNF25	-0.480936	0.0450112	-2.0367	0.0416809	0.304706
Q96T49	PPP1R16B	-0.397523	-0.152147	-2.03642	0.0417086	0.304706
Q8IWA4	MFN1	-0.504438	-0.11153	-2.03631	0.0417196	0.304706
A6NGB9	WIPF3	-0.416541	-0.0331426	-2.03441	0.0419112	0.304706
Q6ZT12	UBR3	-0.399348	-0.113503	-2.03433	0.0419186	0.304706
O75153	CLUH	-0.434923	-0.00914844	-2.0337	0.0419825	0.304706
Q9UJF2	RASAL2	-0.397769	-0.184895	-2.03363	0.0419895	0.304706
P54646	PRKAA2	-0.39663	-0.145343	-2.03203	0.0421514	0.304706
Q9BT88	SYT11	-0.430468	-0.0986906	-2.03168	0.0421863	0.304706
Q9NRL2	BAZ1A	-0.518109	-0.13015	-2.03	0.0423576	0.304706
Q9P1Y5	CAMSAP3	-0.400312	-0.104445	-2.02849	0.0425106	0.304706
Q86VP3	PACS2	-0.40843	-0.0707946	-2.02838	0.0425226	0.304706
Q09470	KCNA1	-0.477477	-0.098587	-2.02813	0.0425475	0.304706
Q9NZJ4	SACS	-0.396751	-0.122406	-2.02774	0.0425871	0.304706
Q15031	LARS2	-0.403209	-0.0907809	-2.02657	0.0427071	0.304706
Q9NUU7	DDX19A	-0.407056	-0.0736309	-2.02455	0.0429147	0.304706
Q71UI9	H2AZ2	-0.408972	-0.0680971	-2.02439	0.0429304	0.304706
Q8N5S9	CAMKK1	-0.412159	-0.0490112	-2.02352	0.0430204	0.304706
Q6UWR7	ENPP6	-0.407581	-0.0681683	-2.02151	0.043228	0.304706
P20073	ANXA7	-0.394687	-0.169567	-2.02114	0.0432657	0.304706
Q6IQ26	DENND5A	-0.419825	-0.0650527	-2.02041	0.0433416	0.304706
Q8IXS6	PALM2AKAP2	-0.407085	-0.0686738	-2.01956	0.0434303	0.304706
Q9Y2B5	VPS9D1	-0.448361	-0.0974536	-2.01846	0.0435445	0.304706
P42261	GRIA1	-0.398404	-0.103847	-2.01808	0.0435839	0.304706
Q8NFP9	NBEA	-0.397135	-0.108843	-2.01778	0.0436149	0.304706
O95208	EPN2	-0.445722	0.0806415	-2.01705	0.0436906	0.304706
Q8WU79	SMAP2	-0.413883	-0.0220719	-2.01703	0.0436933	0.304706
Q5XPI4	RNF123	-0.39369	-0.153396	-2.01676	0.0437215	0.304706
Q8IVF5	TIAM2	-0.413869	0.0524139	-2.01663	0.0437347	0.304706
P42566	EPS15	-0.404904	-0.0823828	-2.01636	0.0437635	0.304706
Q96PE5	OPALIN	-0.396381	-0.227752	-2.01632	0.043767	0.304706
Q8TF61	FBXO41	-0.393145	-0.156982	-2.01393	0.0440181	0.304706
P42858	HTT	-0.398004	-0.101924	-2.01364	0.0440484	0.304706
Q5VWQ8	DAB2IP	-0.405508	-0.070082	-2.01315	0.0440994	0.304706
Q96K21	ZFYVE19	-0.541354	-0.0690558	-2.01227	0.0441926	0.304706
P12036	NEFH	-0.393472	-0.121705	-2.01059	0.0443691	0.304706
Q9NZM3	ITSN2	-0.452918	-0.115378	-2.01049	0.0443798	0.304706
Q7Z3V4	UBE3B	-0.447427	-0.057164	-2.00892	0.0445463	0.304706
P23469	PTPRE	-0.432623	-0.00949629	-2.00788	0.044657	0.304706
P49419	ALDH7A1	-0.391811	-0.153336	-2.00713	0.0447361	0.304706
A0AVT1	UBA6	-0.409406	-0.0427782	-2.0052	0.0449419	0.304706
Q96TC7	RMDN3	-0.400705	-0.0838209	-2.00514	0.0449485	0.304706
Q96Q05	TRAPPC9	-0.402389	-0.0769368	-2.00502	0.0449618	0.304706
P47736	RAP1GAP	-0.399935	-0.086231	-2.00437	0.0450315	0.304706
O94850	DDN	-0.412644	-0.107512	-2.00408	0.0450617	0.304706
Q8N442	GUF1	-0.395431	-0.169038	-2.0036	0.0451134	0.304706
Q7RTP6	MICAL3	-0.408838	-0.0441997	-2.0034	0.0451348	0.304706
P12532	NA	-0.401296	-0.0800558	-2.00332	0.0451441	0.304706
O75390	CS	-0.398934	-0.0891779	-2.00311	0.0451662	0.304706
Q9NSY0	NRBP2	-0.391008	-0.138715	-2.00298	0.0451799	0.304706
Q9NRD5	PICK1	-0.407643	-0.0500334	-2.00227	0.0452569	0.304706
Q14012	CAMK1	-0.397345	-0.094109	-2.00108	0.0453842	0.304706
Q9Y566	SHANK1	-0.390725	-0.171776	-2.00045	0.0454522	0.304706
P78352	DLG4	-0.394166	-0.106269	-1.99962	0.045542	0.304706
P11532	DMD	-0.410246	-0.0228644	-1.99958	0.0455466	0.304706
P61018	RAB4B	-0.396902	-0.0968447	-1.99917	0.0455905	0.304706
Q8NFA0	USP32	-0.405966	-0.0548797	-1.99885	0.0456254	0.304706
Q8NEL9	DDHD1	-0.585609	-0.0824289	-1.99777	0.0457428	0.304706
Q1L5Z9	LONRF2	-0.419339	-0.0969796	-1.99732	0.0457915	0.304706
Q00839	HNRNPU	-0.395599	-0.0983708	-1.99729	0.0457948	0.304706
Q9Y485	DMXL1	-0.396389	-0.0945857	-1.99684	0.0458434	0.304706
O75146	HIP1R	-0.401594	-0.0730915	-1.99678	0.0458495	0.304706
P62805	NA	-0.395562	-0.0977478	-1.99638	0.0458937	0.304706
P38117	ETFB	-0.396373	-0.0933277	-1.99525	0.046016	0.304706
Q12767	TMEM94	-0.429978	0.00331799	-1.9952	0.0460217	0.304706
Q14088	RAB33A	-0.438341	-0.0241637	-1.99519	0.0460224	0.304706
Q69YU3	ANKRD34A	-0.58235	-0.0931037	-1.99331	0.046228	0.304706
O15075	DCLK1	-0.395081	-0.0969815	-1.99306	0.0462557	0.304706
P55060	CSE1L	-0.394174	-0.100731	-1.99283	0.0462812	0.304706
Q02952	AKAP12	-0.401417	-0.0698167	-1.99258	0.0463086	0.304706
Q9Y6E2	BZW2	-0.540818	-0.0490595	-1.99182	0.0463921	0.304706
P07197	NEFM	-0.391409	-0.111499	-1.99179	0.0463953	0.304706
O94979	SEC31A	-0.405363	-0.0505892	-1.99162	0.0464135	0.304706
P43121	MCAM	-0.511552	-0.163106	-1.99098	0.0464839	0.304706
Q9Y2X7	GIT1	-0.395521	-0.0919124	-1.98928	0.0466716	0.304706
O95622	ADCY5	-0.489527	-0.0918336	-1.98897	0.0467048	0.304706
Q66K14	TBC1D9B	-0.388853	-0.124635	-1.98852	0.046755	0.304706
P05090	APOD	-0.408481	-0.012708	-1.98838	0.0467702	0.304706
Q96SB3	PPP1R9B	-0.388686	-0.125704	-1.98807	0.0468048	0.304706
P00918	CA2	-0.388578	-0.126945	-1.98797	0.0468152	0.304706
Q01082	SPTBN1	-0.40012	-0.0702968	-1.98661	0.0469658	0.304706
Q9H6R3	ACSS3	-0.407362	-0.0255788	-1.98646	0.0469825	0.304706
Q4G0X4	KCTD21	-0.425519	0.0334399	-1.98594	0.0470408	0.304706
Q9P1Z2	CALCOCO1	-0.405312	-0.0432047	-1.98543	0.0470977	0.304706
Q7Z4S6	KIF21A	-0.39301	-0.0990566	-1.98501	0.0471442	0.304706
Q9BUF5	TUBB6	-0.393561	-0.0965436	-1.98488	0.0471581	0.304706
Q96JH7	VCPIP1	-0.396015	-0.0839128	-1.98179	0.0475033	0.304706
Q9NSE4	IARS2	-0.40529	-0.0370163	-1.98146	0.0475401	0.304706
Q96JJ3	ELMO2	-0.404693	-0.0414922	-1.98129	0.0475592	0.304706
O94856	NFASC	-0.388425	-0.116397	-1.98123	0.0475664	0.304706
P52597	HNRNPF	-0.39302	-0.145434	-1.98064	0.0476327	0.304706
Q14832	GRM3	-0.389182	-0.11028	-1.97904	0.0478124	0.304706
Q9P0L0	VAPA	-0.39227	-0.096028	-1.97778	0.0479544	0.304706
Q8IU85	CAMK1D	-0.389437	-0.107905	-1.97758	0.0479768	0.304706
Q9NR56	MBNL1	-0.464571	0.02162	-1.97726	0.0480128	0.304706
Q16637	NA	-0.436355	-0.11939	-1.9772	0.0480195	0.304706
Q8IXJ6	SIRT2	-0.385865	-0.146486	-1.97688	0.0480557	0.304706
Q9Y342	PLLP	-0.38874	-0.234857	-1.97573	0.0481863	0.304706
Q9NRZ5	AGPAT4	-0.401337	-0.0535341	-1.97473	0.0482994	0.304706
Q9UDT6	CLIP2	-0.387637	-0.112956	-1.9742	0.0483595	0.304706
P43897	TSFM	-0.386088	-0.119907	-1.97188	0.0486236	0.304706
P49754	VPS41	-0.3847	-0.141294	-1.97089	0.0487371	0.304706
Q14183	DOC2A	-0.404692	-0.0155366	-1.97038	0.0487961	0.304706
Q8TCU6	PREX1	-0.384685	-0.168143	-1.97006	0.0488323	0.304706
Q9Y4F1	FARP1	-0.388496	-0.104956	-1.96925	0.0489256	0.304706
P22234	PAICS	-0.385107	-0.123895	-1.96904	0.048949	0.304706
Q92633	LPAR1	-0.432917	-0.0981151	-1.96881	0.0489757	0.304706
P01871	IGHM	-0.386788	-0.127455	-1.96864	0.0489947	0.304706
Q8NBL1	POGLUT1	-0.395868	-0.0763439	-1.96764	0.0491107	0.304706
Q9Y2W6	TDRKH	-0.407904	-0.101479	-1.96756	0.0491191	0.304706
Q8N9N7	LRRC57	-0.384229	-0.175557	-1.9665	0.0492415	0.304706
P68371	TUBB4B	-0.398742	-0.0577917	-1.96645	0.0492469	0.304706
P08133	ANXA6	-0.389617	-0.0961858	-1.96458	0.0494632	0.304706
Q96QG7	MTMR9	-0.401375	-0.0407647	-1.96458	0.0494635	0.304706
Q8WXI2	CNKSR2	-0.38384	-0.128869	-1.96444	0.0494794	0.304706
P11586	MTHFD1	-0.396533	-0.0654553	-1.96391	0.0495408	0.304706
Q99689	FEZ1	-0.544674	-0.0940418	-1.96332	0.0496102	0.304706
P50897	PPT1	-0.387382	-0.104437	-1.96296	0.0496512	0.304706
Q4KMP7	TBC1D10B	-0.400145	-0.0460311	-1.96222	0.0497371	0.304706
Q8IX12	CCAR1	-0.482752	-0.0491948	-1.96036	0.0499549	0.304706
Q7L0Y3	TRMT10C	-0.40137	-0.0325602	-1.96001	0.049995	0.304706
Q9BTW9	TBCD	-0.394797	-0.0697986	-1.95969	0.0500323	0.304706
P40967	PMEL	-0.424016	-0.064329	-1.95946	0.0500603	0.304706
Q13255	GRM1	-0.401867	-0.119823	-1.95919	0.0500917	0.304706
Q9P2R3	ANKFY1	-0.394577	-0.0700896	-1.95889	0.0501268	0.304706
Q53GT1	KLHL22	-0.382421	-0.166887	-1.95858	0.0501622	0.304706
O60716	CTNND1	-0.381992	-0.140615	-1.95697	0.0503519	0.304706
P28838	LAP3	-0.382547	-0.12518	-1.95647	0.0504104	0.304706
Q13574	DGKZ	-0.381904	-0.131889	-1.95532	0.0505464	0.304706
Q6U841	SLC4A10	-0.384668	-0.108399	-1.95392	0.050711	0.304706
P60891	PRPS1	-0.389991	-0.0854821	-1.9536	0.0507498	0.304706
Q9UM82	SPATA2	-0.383881	-0.109606	-1.95131	0.0510209	0.304706
Q8TAG9	EXOC6	-0.395277	-0.0594205	-1.95116	0.051039	0.304706
Q8NCE2	MTMR14	-0.530988	-0.11145	-1.95009	0.0511659	0.304706
Q9BR61	ACBD6	-0.398011	-0.0430359	-1.94956	0.0512297	0.304706
Q9BX67	JAM3	-0.534389	-0.099334	-1.94916	0.0512774	0.304706
Q8TDJ6	DMXL2	-0.388444	-0.0877593	-1.94867	0.0513354	0.304706
Q9P260	RELCH	-0.386874	-0.0941313	-1.94838	0.0513708	0.304706
Q96PV0	SYNGAP1	-0.380705	-0.12452	-1.94681	0.0515581	0.304706
Q9BZR6	RTN4R	-0.413132	-0.108791	-1.94631	0.0516177	0.304706
Q99615	DNAJC7	-0.399919	0.0105068	-1.9462	0.0516316	0.304706
P62834	RAP1A	-0.391034	-0.0733762	-1.94458	0.0518261	0.304706
P60484	PTEN	-0.380611	-0.121081	-1.94454	0.0518308	0.304706
O75363	BCAS1	-0.393047	-0.0633658	-1.94441	0.0518471	0.304706
Q15126	PMVK	-0.386864	-0.0899254	-1.94342	0.0519661	0.304706
Q8N9F0	NAT8L	-0.385172	-0.0970984	-1.9432	0.0519922	0.304706
Q8WU76	SCFD2	-0.407435	-0.0394345	-1.94192	0.0521474	0.304706
Q9H0B6	KLC2	-0.394603	-0.0535226	-1.94159	0.0521875	0.304706
Q8IWP9	NA	-0.414448	-0.0711646	-1.93989	0.0523935	0.304706
Q8NDY3	ADPRHL1	-0.509038	0.00543558	-1.93974	0.0524123	0.304706
Q7KZF4	SND1	-0.396539	-0.0384541	-1.93945	0.052447	0.304706
Q96RF0	SNX18	-0.423707	-0.109598	-1.93831	0.0525857	0.304706
Q12959	DLG1	-0.391483	-0.0636024	-1.93692	0.0527555	0.304706
Q01813	PFKP	-0.386315	-0.0865895	-1.93655	0.0528015	0.304706
Q09666	AHNAK	-0.381628	-0.106543	-1.93634	0.0528264	0.304706
Q7Z6G8	ANKS1B	-0.37913	-0.11955	-1.93616	0.0528492	0.304706
Q96A23	CPNE4	-0.378523	-0.125038	-1.93584	0.0528879	0.304706
Q9UKU7	ACAD8	-0.421989	-0.0820875	-1.9357	0.0529058	0.304706
Q15057	ACAP2	-0.38927	-0.0729971	-1.9354	0.0529416	0.304706
O14936	CASK	-0.389449	-0.0706065	-1.93393	0.0531226	0.304706
Q8WUY3	PRUNE2	-0.385089	-0.0882506	-1.93245	0.0533048	0.304706
Q08AD1	CAMSAP2	-0.388384	-0.0739688	-1.93204	0.0533549	0.304706
Q6UWE0	LRSAM1	-0.391108	-0.0607097	-1.93198	0.0533626	0.304706
P04350	TUBB4A	-0.382995	-0.0967623	-1.93184	0.0533798	0.304706
Q13049	TRIM32	-0.386658	-0.0811384	-1.93157	0.0534137	0.304706
P62854	RPS26	-0.380786	-0.140094	-1.93137	0.0534382	0.304706
Q16653	MOG	-0.384078	-0.0914044	-1.93113	0.0534672	0.304706
Q96JC1	VPS39	-0.3921	-0.0553219	-1.93101	0.0534829	0.304706
Q15048	LRRC14	-0.392458	-0.0531863	-1.93071	0.0535194	0.304706
Q00341	HDLBP	-0.379472	-0.110851	-1.9303	0.05357	0.304706
O14980	XPO1	-0.386371	-0.0811542	-1.93015	0.0535888	0.304706
P00367	GLUD1	-0.389064	-0.0685387	-1.93002	0.053605	0.304706
P14923	JUP	-0.379289	-0.110558	-1.92904	0.0537263	0.304706
P08240	SRPRA	-0.427511	-0.0734876	-1.92891	0.0537434	0.304706
Q9UDY2	TJP2	-0.387203	-0.0764479	-1.92882	0.0537534	0.304706
Q9NY65	TUBA8	-0.379755	-0.10822	-1.92877	0.0537607	0.304706
O75037	KIF21B	-0.409532	-0.0492129	-1.92836	0.0538113	0.304706
Q15750	TAB1	-0.376925	-0.180321	-1.9281	0.0538441	0.304706
Q13557	CAMK2D	-0.385366	-0.0835375	-1.92804	0.0538507	0.304706
Q9Y6G9	DYNC1LI1	-0.381789	-0.0980926	-1.92725	0.0539493	0.304706
Q8IXI2	RHOT1	-0.387937	-0.070735	-1.92655	0.054037	0.304706
Q96FJ0	STAMBPL1	-0.461025	-0.0320152	-1.92654	0.0540376	0.304706
P41743	PRKCI	-0.390092	-0.0595734	-1.92573	0.0541389	0.304706
Q8N568	DCLK2	-0.38906	-0.0642085	-1.92558	0.0541576	0.304706
Q9NZT2	OGFR	-0.375823	-0.146522	-1.92543	0.0541758	0.304706
Q9H6L5	RETREG1	-0.51604	-0.0781968	-1.92531	0.0541917	0.304706
Q9BQT9	CLSTN3	-0.443673	0.0817654	-1.92499	0.054231	0.304706
Q9NUQ7	UFSP2	-0.407799	-0.0643557	-1.92497	0.0542343	0.304706
Q14258	TRIM25	-0.385085	-0.0811912	-1.92377	0.0543841	0.304706
Q9P0L2	MARK1	-0.378962	-0.106333	-1.92257	0.0545352	0.304706
Q562E7	WDR81	-0.40782	-0.0050669	-1.9215	0.05467	0.304706
P16157	ANK1	-0.376588	-0.115494	-1.92008	0.0548482	0.304706
O60861	GAS7	-0.383349	-0.0850716	-1.91982	0.0548812	0.304706
O75131	CPNE3	-0.392197	-0.0392512	-1.91871	0.0550216	0.304706
Q9UQB8	BAIAP2	-0.375115	-0.125295	-1.91851	0.0550475	0.304706
O14787	TNPO2	-0.386269	-0.0697913	-1.91736	0.0551934	0.304706
Q9BUK6	MSTO1	-0.398446	0.00887998	-1.91716	0.0552181	0.304706
O00159	MYO1C	-0.376191	-0.212565	-1.91706	0.0552315	0.304706
Q6DN14	MCTP1	-0.378663	-0.101562	-1.91536	0.0554477	0.304706
Q8N5V2	NGEF	-0.375091	-0.195596	-1.91528	0.055458	0.304706
Q96PE3	INPP4A	-0.386733	-0.0646488	-1.91453	0.0555536	0.304706
P98194	ATP2C1	-0.393326	-0.00932227	-1.91417	0.0555997	0.304706
P49588	AARS1	-0.39318	-0.014339	-1.91412	0.055606	0.304706
Q92947	GCDH	-0.374904	-0.198898	-1.91358	0.0556745	0.304706
Q96EL3	MRPL53	-0.466887	-0.078838	-1.91298	0.0557518	0.304706
Q9GZV7	HAPLN2	-0.383085	-0.0802622	-1.91266	0.0557929	0.304706
P40222	TXLNA	-0.421647	-0.0602923	-1.91239	0.0558265	0.304706
Q86YM7	HOMER1	-0.373306	-0.136849	-1.91213	0.0558597	0.304706
P50995	ANXA11	-0.385345	-0.0679576	-1.91102	0.056003	0.304706
Q66K74	MAP1S	-0.377762	-0.101494	-1.91072	0.0560419	0.304706
Q99683	MAP3K5	-0.37655	-0.10659	-1.91063	0.0560525	0.304706
Q8IWV7	UBR1	-0.401448	-0.06851	-1.9098	0.0561604	0.304706
Q76NI1	KNDC1	-0.37316	-0.17811	-1.90931	0.0562233	0.304706
P12268	IMPDH2	-0.386474	-0.11599	-1.90851	0.0563261	0.304706
Q13813	SPTAN1	-0.381985	-0.080903	-1.90794	0.0564003	0.304706
Q8IZ57	NRSN1	-0.494819	-0.0317494	-1.9078	0.0564184	0.304706
O75874	IDH1	-0.574624	-0.0246134	-1.90776	0.0564229	0.304706
P42262	GRIA2	-0.37257	-0.132408	-1.90763	0.0564403	0.304706
Q9BSQ5	CCM2	-0.511881	-0.124107	-1.9071	0.0565088	0.304706
P04075	ALDOA	-0.386068	-0.0606696	-1.90704	0.0565163	0.304706
Q07954	LRP1	-0.381567	-0.0818739	-1.90702	0.0565187	0.304706
Q5VUB5	FAM171A1	-0.372967	-0.123144	-1.90658	0.0565759	0.304706
P53667	LIMK1	-0.379118	-0.0913312	-1.90611	0.0566364	0.304706
Q96P70	IPO9	-0.389581	-0.0388974	-1.90569	0.0566907	0.304706
Q04446	GBE1	-0.381264	-0.0819275	-1.90557	0.0567063	0.304706
Q13017	ARHGAP5	-0.388627	-0.0457299	-1.90552	0.0567135	0.304706
P13051	UNG	-0.429423	-0.0386281	-1.90464	0.0568277	0.304706
Q5VYK3	ECPAS	-0.383712	-0.0696894	-1.90457	0.0568369	0.304706
P02462	COL4A1	-0.415185	-0.0681853	-1.90446	0.0568515	0.304706
P35580	MYH10	-0.378024	-0.0942198	-1.9039	0.0569235	0.304706
Q13144	EIF2B5	-0.391122	-0.0114536	-1.90371	0.0569482	0.304706
P56945	BCAR1	-0.390013	-0.0298775	-1.90348	0.0569782	0.304706
Q674X7	KAZN	-0.371523	-0.159757	-1.90312	0.0570257	0.304706
Q9Y243	AKT3	-0.400875	0.0430474	-1.90118	0.0572791	0.304706
Q02410	APBA1	-0.390663	0.00462264	-1.90091	0.057315	0.304706
Q99460	PSMD1	-0.384658	-0.0612209	-1.90066	0.057347	0.304706
O43670	ZNF207	-0.390243	-0.0135234	-1.89971	0.0574715	0.304706
O43307	ARHGEF9	-0.389509	-0.0317229	-1.89968	0.0574765	0.304706
P30626	SRI	-0.379259	-0.0852382	-1.89954	0.0574942	0.304706
Q96RU3	FNBP1	-0.418064	-0.0477919	-1.89914	0.0575465	0.304706
P51610	HCFC1	-0.383905	-0.179304	-1.89912	0.0575494	0.304706
Q92820	GGH	-0.372096	-0.117491	-1.89886	0.057584	0.304706
Q96JN2	CCDC136	-0.370592	-0.142744	-1.89862	0.0576154	0.304706
Q02218	OGDH	-0.381396	-0.0743324	-1.89767	0.057741	0.304706
Q96RL7	VPS13A	-0.370338	-0.134672	-1.89664	0.0578763	0.304706
Q14166	TTLL12	-0.372668	-0.11114	-1.89602	0.0579588	0.304706
Q96NW7	NA	-0.407841	-0.185286	-1.89589	0.0579755	0.304706
Q8NE62	CHDH	-0.38732	-0.0404935	-1.89562	0.0580114	0.304706
P00390	GSR	-0.387456	-0.0378374	-1.89468	0.0581358	0.304706
Q15418	RPS6KA1	-0.386647	-0.0432277	-1.89401	0.0582245	0.304706
O00233	PSMD9	-0.369681	-0.140467	-1.89389	0.0582407	0.304706
Q8WWI5	SLC44A1	-0.383018	-0.0624716	-1.89386	0.0582439	0.304706
P02689	PMP2	-0.384228	-0.0565202	-1.89352	0.0582894	0.304706
P50570	DNM2	-0.386756	-0.0381313	-1.89141	0.0585709	0.304706
Q7L1V2	MON1B	-0.427265	-0.087476	-1.89103	0.0586205	0.304706
O14976	GAK	-0.372339	-0.107405	-1.8902	0.0587322	0.304706
Q96T17	MAP7D2	-0.369965	-0.193084	-1.88966	0.058804	0.304706
Q15111	PLCL1	-0.375454	-0.0929659	-1.88954	0.0588202	0.304706
Q9Y3I0	RTCB	-0.383662	-0.0540939	-1.88829	0.0589875	0.304706
Q16849	PTPRN	-0.386205	-0.0369443	-1.88812	0.0590106	0.304706
Q9UMZ2	SYNRG	-0.492203	-0.0626037	-1.88776	0.0590595	0.304706
Q9H4B0	OSGEPL1	-0.387427	-0.0205052	-1.88761	0.0590792	0.304706
Q9P0V3	SH3BP4	-0.398848	-0.0617505	-1.88586	0.0593152	0.304706
Q15366	PCBP2	-0.383954	-0.0496309	-1.88554	0.0593585	0.304706
Q7Z2D5	PLPPR4	-0.439856	-0.141985	-1.88492	0.0594412	0.304706
Q8IWA5	SLC44A2	-0.372125	-0.102742	-1.88366	0.0596112	0.304706
Q8IWW6	ARHGAP12	-0.369557	-0.114123	-1.88309	0.0596885	0.304706
Q9P0J7	KCMF1	-0.382983	-0.0506196	-1.88169	0.0598788	0.304706
P15056	BRAF	-0.383645	-0.0460761	-1.88135	0.0599254	0.304706
Q13884	SNTB1	-0.383734	-0.0434137	-1.87985	0.0601288	0.304706
Q9UIC8	LCMT1	-0.515061	0.0778834	-1.87936	0.0601965	0.304706
P61289	PSME3	-0.474936	-0.172797	-1.87913	0.0602271	0.304706
Q8N6N2	TTC9B	-0.374367	-0.0884019	-1.87883	0.0602691	0.304706
P62333	PSMC6	-0.384548	-0.0317505	-1.87753	0.0604462	0.304706
Q6P1M0	SLC27A4	-0.372619	-0.0949396	-1.87749	0.0604513	0.304706
Q9UQC2	GAB2	-0.385288	-0.0925923	-1.87721	0.0604903	0.304706
P25054	APC	-0.367704	-0.183943	-1.87648	0.0605905	0.304706
Q00535	CDK5	-0.367879	-0.11569	-1.87584	0.0606779	0.304706
P09874	PARP1	-0.368118	-0.213572	-1.87569	0.060698	0.304706
O43301	HSPA12A	-0.368018	-0.114521	-1.87558	0.0607135	0.304706
P07196	NEFL	-0.366896	-0.122907	-1.87542	0.0607359	0.304706
Q1KMD3	HNRNPUL2	-0.483252	-0.0349176	-1.87512	0.060777	0.304706
Q96P53	WDFY2	-0.391986	-0.0579066	-1.87493	0.0608037	0.304706
P20916	MAG	-0.376858	-0.0741616	-1.87491	0.0608065	0.304706
O60645	EXOC3	-0.379427	-0.0612533	-1.87485	0.0608142	0.304706
Q9H8M5	CNNM2	-0.402582	0.00800497	-1.87411	0.0609161	0.304706
Q96LJ8	UBXN10	-0.437319	-0.068561	-1.87406	0.0609233	0.304706
Q9UFN0	NIPSNAP3A	-0.365835	-0.160331	-1.87397	0.0609352	0.304706
O43432	EIF4G3	-0.384761	-0.0175304	-1.87385	0.0609516	0.304706
Q7L3T8	PARS2	-0.551287	0.0208035	-1.87375	0.0609654	0.304706
P33402	GUCY1A2	-0.381995	-0.0465926	-1.87364	0.0609814	0.304706
Q7LG56	RRM2B	-0.376741	-0.0729509	-1.87306	0.0610606	0.304706
Q9UPP5	BTBD8	-0.365584	-0.148278	-1.87294	0.0610781	0.304706
P02545	LMNA	-0.365577	-0.157802	-1.8727	0.0611113	0.304706
Q99755	PIP5K1A	-0.422224	0.0495595	-1.87024	0.0614515	0.304706
Q9Y217	MTMR6	-0.375854	-0.07428	-1.87004	0.0614797	0.304706
P12955	PEPD	-0.392876	-0.0692113	-1.86967	0.0615301	0.304706
Q14457	BECN1	-0.365003	-0.16472	-1.86957	0.0615441	0.304706
Q9NT62	ATG3	-0.377005	-0.0670111	-1.86877	0.0616552	0.304706
P04040	CAT	-0.407013	-0.0900453	-1.86829	0.0617228	0.304706
Q9UNF1	MAGED2	-0.41978	-0.114695	-1.86792	0.061774	0.304706
A5YM72	CARNS1	-0.365733	-0.196613	-1.86727	0.0618641	0.304706
Q13614	MTMR2	-0.38957	-0.0812552	-1.86703	0.061898	0.304706
Q8TBX8	PIP4K2C	-0.371849	-0.0890644	-1.86698	0.0619055	0.304706
Q8TDN4	CABLES1	-0.399038	-0.0464726	-1.86646	0.0619779	0.304706
Q86X10	RALGAPB	-0.37185	-0.0884096	-1.8662	0.0620136	0.304706
Q9Y3A5	SBDS	-0.365329	-0.118164	-1.86488	0.062199	0.304706
Q8N0X7	SPART	-0.377875	-0.0589039	-1.86472	0.0622221	0.304706
Q9Y5J5	PHLDA3	-0.379615	-0.0491862	-1.86387	0.0623405	0.304706
P16298	PPP3CB	-0.381274	-0.0347639	-1.86295	0.0624699	0.304706
Q5VWJ9	SNX30	-0.372958	-0.0807137	-1.86262	0.0625161	0.304706
A7KAX9	ARHGAP32	-0.373106	-0.0799458	-1.86246	0.0625394	0.304706
Q96HC4	PDLIM5	-0.363242	-0.153424	-1.86078	0.0627756	0.304706
Q12768	WASHC5	-0.380555	-0.0853813	-1.86055	0.0628085	0.304706
Q9Y2D4	EXOC6B	-0.364303	-0.118724	-1.86001	0.0628847	0.304706
P02452	COL1A1	-0.369809	-0.29627	-1.85915	0.0630061	0.304706
Q86XE0	SNX32	-0.382062	0.00290231	-1.85897	0.0630324	0.304706
Q9ULI1	NWD2	-0.494895	-0.0796969	-1.85851	0.0630979	0.304706
Q9BT73	PSMG3	-0.57693	0.0266055	-1.85844	0.0631079	0.304706
P01889	HLA-B	-0.494429	-0.108101	-1.85775	0.0632056	0.304706
P08670	VIM	-0.363383	-0.188519	-1.85704	0.0633065	0.304706
Q6X4W1	NSMF	-0.371578	-0.0817441	-1.85694	0.0633199	0.304706
P41594	GRM5	-0.365337	-0.109249	-1.85666	0.0633606	0.304706
Q02108	GUCY1A1	-0.403256	0.00231822	-1.85664	0.0633636	0.304706
Q96L92	SNX27	-0.376899	-0.0537599	-1.8547	0.0636406	0.30535
Q14689	DIP2A	-0.371221	-0.0808743	-1.85414	0.06372	0.30535
Q9NP61	ARFGAP3	-0.476315	-0.0698989	-1.8541	0.0637252	0.30535
Q8WUH2	TGFBRAP1	-0.366048	-0.102693	-1.85285	0.063905	0.305475
O14874	BCKDK	-0.363809	-0.119003	-1.85243	0.063965	0.305475
Q9UPU5	USP24	-0.363454	-0.114535	-1.85233	0.0639789	0.305475
Q9ULH7	MRTFB	-0.374504	-0.0615793	-1.85085	0.0641914	0.305933
O60825	PFKFB2	-0.363973	-0.108671	-1.8491	0.0644439	0.305933
Q8N414	PGBD5	-0.360954	-0.161939	-1.84894	0.0644674	0.305933
Q13492	PICALM	-0.3614	-0.125377	-1.84839	0.0645468	0.305933
P13807	GYS1	-0.404914	0.00109031	-1.84814	0.0645823	0.305933
Q12849	GRSF1	-0.368698	-0.086431	-1.84805	0.0645956	0.305933
Q8WXA3	RUFY2	-0.362061	-0.199146	-1.84797	0.064607	0.305933
Q76N89	HECW1	-0.361757	-0.119088	-1.8472	0.0647188	0.306102
Q9ULH1	ASAP1	-0.369833	-0.0804177	-1.84667	0.0647959	0.306107
P01009	SERPINA1	-0.362499	-0.111599	-1.84478	0.065071	0.306631
Q6PJW8	CNST	-0.398936	-0.0423102	-1.84455	0.0651043	0.306631
Q9UBM7	DHCR7	-0.378777	-0.0160549	-1.84433	0.0651354	0.306631
Q9NUQ8	ABCF3	-0.359879	-0.136632	-1.84334	0.0652807	0.306914
Q9NUJ3	TCP11L1	-0.364868	-0.0989474	-1.84275	0.0653663	0.306914
Q9Y2I8	WDR37	-0.363351	-0.105423	-1.84232	0.0654285	0.306914
Q9BZV1	UBXN6	-0.365141	-0.0960522	-1.84102	0.0656191	0.306914
Q00013	MPP1	-0.367136	-0.0863341	-1.84011	0.0657532	0.306914
P07947	YES1	-0.366088	-0.0905074	-1.83969	0.0658143	0.306914
Q9Y4E6	WDR7	-0.367789	-0.0826553	-1.83907	0.0659055	0.306914
P07339	CTSD	-0.367193	-0.084985	-1.83881	0.0659439	0.306914
Q8NDH6	ICA1L	-0.40066	-0.0951481	-1.83875	0.065953	0.306914
O60359	CACNG3	-0.359238	-0.143065	-1.8379	0.066078	0.306914
P49411	TUFM	-0.363919	-0.0987239	-1.83772	0.0661046	0.306914
P55268	LAMB2	-0.445634	-0.0765413	-1.83707	0.0662008	0.306914
O15254	ACOX3	-0.402671	-0.0489501	-1.837	0.0662108	0.306914
P26639	TARS1	-0.371773	-0.0606549	-1.83641	0.0662972	0.306914
Q13496	MTM1	-0.376426	-0.0259955	-1.83574	0.0663965	0.306914
Q01484	ANK2	-0.373655	-0.0502329	-1.83551	0.0664316	0.306914
Q00796	SORD	-0.40633	-0.175513	-1.83479	0.0665372	0.306914
O14514	ADGRB1	-0.458116	-0.180161	-1.83258	0.0668655	0.306914
Q8N5C8	TAB3	-0.384649	-0.100639	-1.8324	0.0668931	0.306914
Q9HBT6	CDH20	-0.357918	-0.172432	-1.83238	0.0668961	0.306914
Q16777	H2AC20	-0.411342	0.00175948	-1.83194	0.0669605	0.306914
Q8N145	LGI3	-0.357627	-0.163677	-1.83187	0.0669719	0.306914
Q8N6T3	ARFGAP1	-0.362042	-0.101062	-1.83073	0.0671416	0.306914
P60842	EIF4A1	-0.364497	-0.0988088	-1.82969	0.0672972	0.306914
Q9Y263	PLAA	-0.371578	-0.0542047	-1.82892	0.0674124	0.306914
Q2M2I8	AAK1	-0.37309	-0.0451148	-1.82889	0.0674169	0.306914
Q9UHD8	SEPTIN9	-0.362061	-0.0990938	-1.82873	0.0674406	0.306914
P25098	GRK2	-0.361759	-0.100141	-1.82832	0.0675024	0.306914
Q13905	RAPGEF1	-0.47257	-0.0745793	-1.82458	0.0680655	0.306914
Q92499	DDX1	-0.364861	-0.0817687	-1.8234	0.068243	0.306914
Q15386	UBE3C	-0.3725	-0.0403773	-1.82302	0.0683012	0.306914
Q9BV47	DUSP26	-0.431085	-0.0924183	-1.82258	0.068368	0.306914
O95155	UBE4B	-0.465944	0.0178079	-1.82247	0.0683844	0.306914
A5PKW4	PSD	-0.356184	-0.182232	-1.82159	0.0685174	0.306914
Q9NWT6	HIF1AN	-0.425861	0.0399837	-1.8207	0.0686527	0.306914
O15530	PDPK1	-0.368936	-0.0589898	-1.82069	0.0686548	0.306914
O94967	WDR47	-0.355817	-0.125054	-1.81972	0.068802	0.306914
Q6NW29	RWDD4	-0.475094	-0.0846102	-1.81939	0.0688527	0.306914
Q9C026	TRIM9	-0.385756	-0.0607049	-1.81897	0.068917	0.306914
Q13619	CUL4A	-0.373586	-0.0144123	-1.81874	0.0689525	0.306914
O00139	KIF2A	-0.372202	-0.0341573	-1.81834	0.0690132	0.306914
Q9H9C1	VIPAS39	-0.37588	-0.104536	-1.81655	0.0692873	0.306914
O43295	SRGAP3	-0.364911	-0.0743567	-1.81567	0.0694222	0.306914
Q8N3P4	VPS8	-0.356397	-0.113456	-1.8155	0.0694476	0.306914
O75689	ADAP1	-0.373028	-0.00485948	-1.81503	0.0695202	0.306914
O94759	TRPM2	-0.368761	-0.070246	-1.81355	0.0697477	0.306914
O43707	ACTN4	-0.353922	-0.146163	-1.81323	0.0697969	0.306914
P42167	TMPO	-0.360582	-0.118626	-1.81188	0.0700049	0.306914
Q9H6K4	OPA3	-0.371983	-0.0168206	-1.81144	0.0700735	0.306914
Q13875	MOBP	-0.353882	-0.12755	-1.81068	0.0701917	0.306914
Q9BSU1	PHAF1	-0.358546	-0.0985958	-1.81045	0.0702266	0.306914
P63167	DYNLL1	-0.360923	-0.0875828	-1.81041	0.0702337	0.306914
Q9Y3D3	MRPS16	-0.407291	-0.0840876	-1.80972	0.0703393	0.306914
O43318	MAP3K7	-0.370108	-0.0374237	-1.80965	0.0703509	0.306914
Q9ULV4	CORO1C	-0.37161	-0.00724287	-1.80832	0.0705583	0.306914
Q8TF30	WHAMM	-0.419073	-0.0159376	-1.80752	0.0706824	0.306914
O43427	FIBP	-0.361188	-0.0837714	-1.80734	0.0707099	0.306914
P05771	PRKCB	-0.355367	-0.110245	-1.80705	0.0707557	0.306914
Q6PCB7	SLC27A1	-0.362473	-0.0771364	-1.80632	0.0708688	0.306914
P29972	AQP1	-0.369414	-0.04867	-1.80607	0.0709078	0.306914
Q96DM3	RMC1	-0.370533	-0.0229217	-1.80604	0.0709137	0.306914
Q9NNW7	TXNRD2	-0.35935	-0.0905296	-1.80586	0.0709416	0.306914
O75129	ASTN2	-0.366697	-0.112496	-1.80542	0.0710096	0.306914
P61586	RHOA	-0.386317	-0.0411128	-1.80518	0.0710467	0.306914
Q9P265	DIP2B	-0.356994	-0.0994725	-1.80354	0.0713047	0.306914
Q13136	PPFIA1	-0.35273	-0.123437	-1.80327	0.0713462	0.306914
Q9BZ71	PITPNM3	-0.362335	-0.074674	-1.80317	0.0713627	0.306914
Q5TF21	SOGA3	-0.363021	-0.0701977	-1.80233	0.0714946	0.306914
Q13009	TIAM1	-0.370318	0.0328766	-1.80216	0.0715208	0.306914
Q13554	CAMK2B	-0.359317	-0.0873897	-1.80213	0.0715258	0.306914
O75382	TRIM3	-0.35573	-0.103697	-1.80175	0.0715858	0.306914
Q9UJX2	CDC23	-0.380779	-0.0705887	-1.8017	0.0715939	0.306914
Q9BYB0	NA	-0.352637	-0.120057	-1.80112	0.0716856	0.306914
P17858	PFKL	-0.362871	-0.0695638	-1.80101	0.0717021	0.306914
Q9NSD9	FARSB	-0.360166	-0.0825321	-1.80081	0.0717331	0.306914
P82675	MRPS5	-0.351931	-0.178724	-1.80056	0.0717728	0.306914
Q5QNW6	H2BC18	-0.3525	-0.119709	-1.80024	0.0718233	0.306914
O15034	RIMBP2	-0.372986	-0.122107	-1.7997	0.0719088	0.306914
Q96N67	DOCK7	-0.448715	0.00229767	-1.79932	0.0719692	0.306914
P50747	HLCS	-0.411411	-0.0414346	-1.7988	0.072051	0.306914
P02686	MBP	-0.353999	-0.109007	-1.79879	0.0720535	0.306914
P02730	SLC4A1	-0.356036	-0.221627	-1.7981	0.0721626	0.306914
P35221	CTNNA1	-0.554127	0.0249462	-1.7977	0.0722248	0.306914
O75335	PPFIA4	-0.363731	-0.0598439	-1.79587	0.0725166	0.306914
Q8WV93	AFG1L	-0.378484	-0.0471038	-1.79543	0.0725857	0.306914
Q9NTX5	ECHDC1	-0.368709	-0.0114094	-1.79462	0.072715	0.306914
Q7L5Y9	MAEA	-0.360911	-0.0731709	-1.79458	0.0727217	0.306914
Q93100	PHKB	-0.360685	-0.0741221	-1.7944	0.0727498	0.306914
O00213	APBB1	-0.355499	-0.0977066	-1.79414	0.0727919	0.306914
Q9Y608	LRRFIP2	-0.357537	-0.088045	-1.79395	0.0728214	0.306914
Q7Z3J2	VPS35L	-0.365652	-0.0458363	-1.79294	0.0729835	0.306914
Q7L2E3	DHX30	-0.366398	-0.0375936	-1.79159	0.0731993	0.306914
Q96DZ5	CLIP3	-0.382285	-0.0482704	-1.79106	0.0732841	0.306914
P09110	ACAA1	-0.355659	-0.111353	-1.79058	0.0733614	0.306914
Q9UHP3	USP25	-0.38707	-0.197473	-1.79048	0.0733772	0.306914
Q13613	MTMR1	-0.362207	-0.0619563	-1.79045	0.0733818	0.306914
Q2TAZ0	ATG2A	-0.509374	-0.136654	-1.79045	0.0733827	0.306914
P17980	PSMC3	-0.367905	-0.0053116	-1.79014	0.0734324	0.306914
P36507	MAP2K2	-0.367826	-0.00489102	-1.78972	0.0734999	0.306914
Q14156	EFR3A	-0.357226	-0.0853886	-1.78936	0.0735582	0.306914
Q7Z7E8	UBE2Q1	-0.356514	-0.0884978	-1.78934	0.0735616	0.306914
Q7RTV0	PHF5A	-0.413384	-0.072617	-1.78902	0.0736125	0.306914
Q9Y678	COPG1	-0.366012	-0.0339238	-1.78799	0.0737792	0.306914
P36969	GPX4	-0.361284	-0.0638703	-1.78777	0.0738132	0.306914
Q5VWZ2	LYPLAL1	-0.364025	-0.0496633	-1.7877	0.0738258	0.306914
P35527	KRT9	-0.34951	-0.12518	-1.78751	0.073856	0.306914
Q15262	PTPRK	-0.35167	-0.109273	-1.78723	0.0739013	0.306914
P50416	CPT1A	-0.362975	-0.0543531	-1.7867	0.0739862	0.306914
P61601	NCALD	-0.350934	-0.221545	-1.78646	0.074026	0.306914
Q8N6M0	OTUD6B	-0.440316	-0.0474223	-1.78434	0.0743691	0.306914
Q5TCY1	TTBK1	-0.348996	-0.156276	-1.78401	0.0744231	0.306914
P23743	DGKA	-0.351253	-0.108104	-1.78389	0.074443	0.306914
Q7Z3U7	MON2	-0.374521	-0.0404653	-1.78347	0.074511	0.306914
Q9NR19	ACSS2	-0.4117	-0.00189319	-1.78331	0.0745367	0.306914
Q15555	MAPRE2	-0.350202	-0.11189	-1.7825	0.0746683	0.306914
Q86XL3	ANKLE2	-0.425038	-0.0575524	-1.78245	0.0746771	0.306914
Q8NBQ5	HSD17B11	-0.361378	-0.0578088	-1.78221	0.0747163	0.306914
A1L390	PLEKHG3	-0.519425	-0.0863253	-1.78146	0.074839	0.306914
Q5VZ66	JAKMIP3	-0.363166	-0.103947	-1.78144	0.0748418	0.306914
Q9Y2L5	TRAPPC8	-0.363781	-0.0410596	-1.78074	0.0749554	0.306914
Q02252	ALDH6A1	-0.365763	0.0344822	-1.78006	0.0750667	0.306914
P60033	CD81	-0.348158	-0.123672	-1.78002	0.0750743	0.306914
Q8NFW8	CMAS	-0.351613	-0.156261	-1.77979	0.0751119	0.306914
Q96KG9	SCYL1	-0.365631	0.0171681	-1.7794	0.0751753	0.306914
Q6GMV3	PTRHD1	-0.347667	-0.128345	-1.77914	0.0752171	0.306914
Q8TEA7	TBCK	-0.391178	-0.0188183	-1.779	0.0752413	0.306914
P49368	CCT3	-0.36392	-0.0363572	-1.7789	0.0752569	0.306914
Q8NCB2	CAMKV	-0.354894	-0.0862871	-1.7787	0.0752901	0.306914
P47914	RPL29	-0.347486	-0.129099	-1.77847	0.075328	0.306914
P42263	GRIA3	-0.346742	-0.143516	-1.77643	0.0756625	0.306914
Q99536	VAT1	-0.391414	-0.0147328	-1.77562	0.0757968	0.306914
P17931	LGALS3	-0.346491	-0.147577	-1.77514	0.0758759	0.306914
O95747	OXSR1	-0.347334	-0.121856	-1.77491	0.0759134	0.306914
O15484	CAPN5	-0.352109	-0.0956064	-1.77486	0.0759218	0.306914
Q9UH65	SWAP70	-0.364694	0.0251878	-1.7747	0.0759481	0.306914
P0C7P0	CISD3	-0.364016	-0.0960406	-1.77469	0.0759502	0.306914
Q12879	GRIN2A	-0.346653	-0.130168	-1.77452	0.0759778	0.306914
P48454	PPP3CC	-0.375616	-0.0639591	-1.77266	0.0762855	0.306914
P07108	DBI	-0.412141	-0.102047	-1.77203	0.07639	0.306914
P02647	APOA1	-0.392791	-0.128245	-1.77173	0.0764405	0.306914
Q8TE77	SSH3	-0.43923	-0.037059	-1.77103	0.0765565	0.306914
Q96KP1	EXOC2	-0.36221	-0.0369253	-1.7708	0.0765944	0.306914
Q70CQ3	USP30	-0.362672	-0.173251	-1.76943	0.076823	0.306914
Q92506	HSD17B8	-0.362953	-0.186719	-1.76928	0.0768484	0.306914
P00338	LDHA	-0.349918	-0.100539	-1.76888	0.0769145	0.306914
O00116	AGPS	-0.345858	-0.182654	-1.7687	0.0769451	0.306914
Q9Y2G0	EFR3B	-0.357275	-0.0646026	-1.76865	0.0769531	0.306914
Q96JB5	CDK5RAP3	-0.353736	-0.0819355	-1.768	0.0770623	0.306914
Q9UG63	ABCF2	-0.349717	-0.10022	-1.76754	0.0771384	0.306914
P62068	USP46	-0.351647	-0.11091	-1.76752	0.0771419	0.306914
Q5TC12	ATPAF1	-0.345715	-0.122703	-1.76705	0.0772206	0.306914
Q9HCU5	PREB	-0.345042	-0.134131	-1.76699	0.0772305	0.306914
P06241	FYN	-0.352042	-0.0881935	-1.76655	0.0773052	0.306914
Q96FZ7	CHMP6	-0.355186	-0.0735589	-1.76649	0.0773142	0.306914
O43526	KCNQ2	-0.435044	-0.0680076	-1.76618	0.0773671	0.306914
Q9Y4X5	ARIH1	-0.362927	-0.0022916	-1.7658	0.0774307	0.306914
Q71U36	TUBA1A	-0.358408	-0.0551128	-1.76489	0.0775825	0.306914
Q9UQF2	MAPK8IP1	-0.381922	-0.0458909	-1.76473	0.0776102	0.306914
Q13491	GPM6B	-0.354666	-0.0773675	-1.76385	0.0777587	0.306914
P50990	CCT8	-0.354257	-0.07551	-1.76378	0.0777691	0.306914
P35222	CTNNB1	-0.347339	-0.107884	-1.76378	0.07777	0.306914
Q9H1U4	MEGF9	-0.44503	0.0345273	-1.76359	0.0778025	0.306914
Q96S97	MYADM	-0.34432	-0.165677	-1.76355	0.077809	0.306914
Q12800	TFCP2	-0.375891	-0.0851983	-1.76313	0.077879	0.306914
P86790	CCZ1B	-0.36214	0.0264572	-1.76227	0.0780244	0.306914
P05091	ALDH2	-0.361844	-0.0167904	-1.76206	0.0780596	0.306914
P22830	FECH	-0.348393	-0.101016	-1.76167	0.0781266	0.306914
Q13162	PRDX4	-0.406354	-0.0810748	-1.76148	0.0781575	0.306914
Q969N2	PIGT	-0.351461	-0.0844523	-1.75943	0.0785051	0.306914
Q13367	AP3B2	-0.361552	-0.00746013	-1.75939	0.0785123	0.306914
O60684	KPNA6	-0.34771	-0.100514	-1.7577	0.0787996	0.306914
Q9Y371	SH3GLB1	-0.424493	0.0452235	-1.75748	0.0788363	0.306914
Q96CM8	ACSF2	-0.36097	-0.0134432	-1.7572	0.0788842	0.306914
P51398	DAP3	-0.345892	-0.108589	-1.75716	0.0788915	0.306914
O43813	LANCL1	-0.357862	-0.0490443	-1.75697	0.0789241	0.306914
P54136	RARS1	-0.359908	-0.0306767	-1.75684	0.0789462	0.306914
Q96DB2	HDAC11	-0.343083	-0.132783	-1.75672	0.078967	0.306914
Q9UL51	HCN2	-0.361543	-0.0537723	-1.75649	0.0790053	0.306914
Q13200	PSMD2	-0.360919	-0.00852301	-1.75639	0.0790222	0.306914
O94991	SLITRK5	-0.355565	-0.0606842	-1.75638	0.0790242	0.306914
P19525	EIF2AK2	-0.34718	-0.101141	-1.75566	0.0791475	0.306914
Q9Y6V0	PCLO	-0.34706	-0.101581	-1.75552	0.079171	0.306914
Q13418	ILK	-0.351657	-0.0798074	-1.75523	0.07922	0.306914
Q92843	NA	-0.342601	-0.14789	-1.7552	0.0792257	0.306914
P16104	H2AX	-0.343848	-0.15237	-1.75432	0.0793767	0.307105
Q15438	CYTH1	-0.354157	-0.0695446	-1.75369	0.0794844	0.307105
Q9Y676	MRPS18B	-0.349917	-0.0875799	-1.75333	0.0795459	0.307105
P26232	CTNNA2	-0.349072	-0.0888413	-1.75237	0.0797115	0.307105
Q96PU8	QKI	-0.355436	-0.0567268	-1.75183	0.0798033	0.307105
Q9NRF2	SH2B1	-0.379407	-0.0482302	-1.75167	0.0798308	0.307105
Q6VY07	PACS1	-0.345996	-0.102776	-1.75144	0.0798709	0.307105
Q02318	CYP27A1	-0.390879	-0.0302209	-1.75136	0.0798854	0.307105
Q9UN37	VPS4A	-0.342314	-0.124536	-1.7505	0.0800331	0.30714
O43795	MYO1B	-0.345101	-0.146723	-1.75004	0.0801125	0.30714
O96028	NSD2	-0.369299	-0.0606638	-1.74995	0.0801281	0.30714
Q5VIR6	VPS53	-0.341519	-0.136324	-1.74927	0.0802452	0.30714
P07814	EPRS1	-0.357175	-0.0422625	-1.74909	0.080276	0.30714
O00214	LGALS8	-0.351862	-0.0700218	-1.74677	0.0806784	0.308386
Q5TCZ1	SH3PXD2A	-0.355551	-0.0489338	-1.74555	0.0808906	0.308457
P55735	SEC13	-0.354986	-0.0521316	-1.74545	0.0809074	0.308457
Q9ULD0	OGDHL	-0.357062	-0.0362791	-1.74534	0.0809269	0.308457
O95741	CPNE6	-0.348463	-0.0844959	-1.74447	0.0810782	0.308553
P63096	GNAI1	-0.345171	-0.0993116	-1.74364	0.0812228	0.308553
P17987	TCP1	-0.355122	-0.0484569	-1.74311	0.0813149	0.308553
O00408	PDE2A	-0.358106	0.0305087	-1.74264	0.0813974	0.308553
Q96MW5	COG8	-0.389085	-0.0864892	-1.7424	0.0814397	0.308553
Q15052	ARHGEF6	-0.340364	-0.157579	-1.74165	0.0815713	0.308553
Q9NUQ2	AGPAT5	-0.348893	-0.0799625	-1.74161	0.0815776	0.308553
Q9P2P5	HECW2	-0.340448	-0.18155	-1.74126	0.0816393	0.308553
Q8NCA5	FAM98A	-0.357497	-0.0146729	-1.74044	0.0817824	0.308553
O43300	LRRTM2	-0.443884	-0.101334	-1.74019	0.0818267	0.308553
Q8NEB9	PIK3C3	-0.347	-0.102723	-1.74006	0.0818486	0.308553
Q7Z392	TRAPPC11	-0.356422	-0.210792	-1.73993	0.0818719	0.308553
Q16850	CYP51A1	-0.349079	-0.0770052	-1.73945	0.0819563	0.308582
Q9Y4C2	TCAF1	-0.39061	-0.0268661	-1.73729	0.0823367	0.309113
Q86TV6	TTC7B	-0.350208	-0.068287	-1.73705	0.0823791	0.309113
Q14203	DCTN1	-0.356517	-0.0198736	-1.73686	0.0824131	0.309113
P42356	PI4KA	-0.347596	-0.080865	-1.73613	0.0825419	0.309113
P46459	NSF	-0.345458	-0.0902116	-1.73571	0.0826155	0.309113
Q99832	CCT7	-0.353191	-0.0507998	-1.73547	0.0826584	0.309113
Q92552	MRPS27	-0.353402	-0.0489479	-1.735	0.0827411	0.309113
Q86UE6	LRRTM1	-0.483741	-0.0694252	-1.7349	0.0827589	0.309113
Q9NWV8	BABAM1	-0.339099	-0.124093	-1.7339	0.0829362	0.309113
P47756	CAPZB	-0.349991	-0.0654734	-1.73342	0.0830215	0.309113
P68104	EEF1A1	-0.348667	-0.0728805	-1.73342	0.0830227	0.309113
P40855	PEX19	-0.347978	-0.0760414	-1.73303	0.0830905	0.309113
P08237	PFKM	-0.348218	-0.0747709	-1.733	0.0830958	0.309113
P40939	HADHA	-0.353141	-0.0464987	-1.73205	0.0832657	0.30937
P23458	JAK1	-0.502046	-0.0952689	-1.73133	0.0833931	0.30937
Q08AM6	VAC14	-0.355431	-0.0188398	-1.73132	0.0833953	0.30937
Q9Y496	KIF3A	-0.348501	-0.0705808	-1.73057	0.0835296	0.309468
Q8IWQ3	BRSK2	-0.338758	-0.120236	-1.73031	0.0835756	0.309468
Q05469	LIPE	-0.378898	-0.0106248	-1.72945	0.08373	0.309491
P53621	COPA	-0.349384	-0.0644237	-1.72942	0.0837357	0.309491
Q5VZK9	CARMIL1	-0.435635	-0.044477	-1.72898	0.0838133	0.309494
P81605	DCD	-0.37052	-0.181683	-1.728	0.0839888	0.309858
Q9UL25	RAB21	-0.345198	-0.0834717	-1.727	0.0841683	0.310236
Q9NX05	FAM120C	-0.363593	-0.0638259	-1.7254	0.0844555	0.310896
Q8N2K0	ABHD12	-0.345403	-0.0799653	-1.72419	0.0846741	0.310896
Q9Y6R0	NUMBL	-0.33757	-0.19504	-1.7238	0.0847439	0.310896
Q3KQU3	MAP7D1	-0.338122	-0.209672	-1.72364	0.0847735	0.310896
Q8WUX9	CHMP7	-0.35842	-0.0397677	-1.72346	0.0848066	0.310896
O00560	SDCBP	-0.354153	-0.00810778	-1.72343	0.0848109	0.310896
Q9Y5F6	PCDHGC5	-0.351642	-0.103615	-1.7221	0.0850528	0.310922
O94812	BAIAP3	-0.425357	-0.0876333	-1.72193	0.0850837	0.310922
Q9UID3	VPS51	-0.342521	-0.0907055	-1.72147	0.0851665	0.310922
Q08211	DHX9	-0.343572	-0.0846458	-1.72015	0.0854058	0.310922
O75385	ULK1	-0.448768	-0.110583	-1.7201	0.0854143	0.310922
Q16134	ETFDH	-0.457206	-0.00327269	-1.71965	0.0854967	0.310922
P11047	LAMC1	-0.463626	-0.0608193	-1.71919	0.0855805	0.310922
Q147X3	NAA30	-0.353189	0.0157912	-1.71886	0.0856413	0.310922
P62136	PPP1CA	-0.437614	-0.160153	-1.71877	0.0856573	0.310922
Q96FN4	CPNE2	-0.336841	-0.207989	-1.71745	0.0858978	0.310922
P13591	NCAM1	-0.335257	-0.163935	-1.71727	0.0859304	0.310922
Q9Y2Z4	YARS2	-0.341192	-0.0926919	-1.71683	0.0860114	0.310922
Q9BRX2	PELO	-0.376405	-0.015969	-1.71643	0.0860838	0.310922
A0MZ66	SHTN1	-0.350812	-0.0393587	-1.71631	0.0861065	0.310922
P49841	GSK3B	-0.346591	-0.0651509	-1.71628	0.0861124	0.310922
P35908	KRT2	-0.337431	-0.110306	-1.71591	0.0861803	0.310922
Q6P9F7	LRRC8B	-0.335031	-0.135124	-1.7159	0.0861816	0.310922
Q99250	SCN2A	-0.349223	-0.0502253	-1.71549	0.0862572	0.310922
Q9UL15	BAG5	-0.350747	-0.0381754	-1.71533	0.0862858	0.310922
Q9H2X9	SLC12A5	-0.343269	-0.0809077	-1.71456	0.0864266	0.311091
P50542	PEX5	-0.418625	-0.0887849	-1.71423	0.0864872	0.311091
Q9Y4P8	WIPI2	-0.346593	-0.0620549	-1.71336	0.0866464	0.311128
Q96F07	CYFIP2	-0.347175	-0.0587738	-1.71309	0.0866965	0.311128
O14727	APAF1	-0.497795	0.010205	-1.71291	0.0867292	0.311128
Q86UW7	CADPS2	-0.351913	-0.00387924	-1.71222	0.0868577	0.311311
O95197	RTN3	-0.344261	-0.0728298	-1.71146	0.0869964	0.311444
P63279	UBE2I	-0.382899	-0.0445855	-1.71118	0.0870495	0.311444
Q96G28	CFAP36	-0.379153	-0.12396	-1.71067	0.0871423	0.311474
P30086	PEBP1	-0.333813	-0.13981	-1.71008	0.0872515	0.311474
P46060	RANGAP1	-0.543662	-0.0285257	-1.70974	0.0873141	0.311474
O15457	MSH4	-0.454603	-0.0403072	-1.70946	0.0873675	0.311474
O94830	DDHD2	-0.333514	-0.146977	-1.70867	0.0875125	0.311646
O43264	ZW10	-0.344517	-0.0677411	-1.70836	0.0875706	0.311646
P51648	ALDH3A2	-0.350278	-0.0225229	-1.70719	0.0877882	0.312026
Q9H6U6	BCAS3	-0.336597	-0.105189	-1.70642	0.0879303	0.312026
Q9Y224	RTRAF	-0.345862	-0.0576252	-1.70551	0.0881001	0.312026
Q14642	INPP5A	-0.333131	-0.179917	-1.70415	0.0883542	0.312026
Q96FQ6	S100A16	-0.342099	-0.0759952	-1.70371	0.0884355	0.312026
O94921	CDK14	-0.356287	-0.0775114	-1.70358	0.0884603	0.312026
A4D1U4	DENND11	-0.439556	-0.0795289	-1.7031	0.0885509	0.312026
P06748	NPM1	-0.336442	-0.102359	-1.70264	0.0886369	0.312026
Q9NPQ8	RIC8A	-0.3342	-0.113076	-1.70214	0.0887297	0.312026
Q9NT68	TENM2	-0.376535	-0.150454	-1.70206	0.0887445	0.312026
Q9HCE6	ARHGEF10L	-0.364053	-0.0452849	-1.70202	0.0887518	0.312026
Q9UPT5	EXOC7	-0.348768	-0.0285187	-1.70171	0.0888105	0.312026
O60941	DTNB	-0.420947	-0.0905892	-1.70166	0.0888197	0.312026
Q96I24	FUBP3	-0.451493	-0.0965045	-1.70151	0.0888475	0.312026
O15269	SPTLC1	-0.340654	-0.0801191	-1.70065	0.0890091	0.312026
Q8N398	VWA5B2	-0.450949	-0.118663	-1.69988	0.0891548	0.312026
Q13685	AAMP	-0.38168	-0.077531	-1.69977	0.0891743	0.312026
Q9BZF3	OSBPL6	-0.342697	-0.0674472	-1.69908	0.0893041	0.312026
P63010	AP2B1	-0.339387	-0.0843672	-1.69889	0.0893401	0.312026
Q9NZV8	KCND2	-0.357265	-0.0401858	-1.69872	0.0893735	0.312026
Q9UNA1	ARHGAP26	-0.335372	-0.103647	-1.69858	0.0893989	0.312026
P0DP58	LYNX1	-0.331579	-0.135264	-1.69824	0.0894627	0.312026
Q9ULA0	DNPEP	-0.358038	-0.0253549	-1.6979	0.0895279	0.312026
Q9NZB2	FAM120A	-0.331261	-0.146456	-1.69713	0.0896722	0.312026
Q8IVH4	MMAA	-0.331651	-0.177497	-1.69704	0.08969	0.312026
P31930	UQCRC1	-0.336321	-0.0973756	-1.69702	0.0896929	0.312026
Q13555	CAMK2G	-0.341716	-0.0684436	-1.69506	0.0900643	0.312909
Q2LD37	KIAA1109	-0.354894	-0.0849711	-1.69486	0.0901024	0.312909
O43491	EPB41L2	-0.344831	-0.0499451	-1.69367	0.0903284	0.313354
Q6P2E9	EDC4	-0.341059	-0.0702918	-1.69337	0.0903861	0.313354
Q7Z3C6	ATG9A	-0.343437	-0.055769	-1.69178	0.0906888	0.314133
O60331	PIP5K1C	-0.33177	-0.114411	-1.69076	0.0908827	0.314367
Q9H6K5	PRR36	-0.34652	-0.156249	-1.69061	0.0909127	0.314367
P29144	TPP2	-0.330032	-0.177339	-1.68878	0.0912615	0.314765
Q709C8	VPS13C	-0.338473	-0.0788246	-1.68838	0.0913398	0.314765
Q8NEZ2	VPS37A	-0.348827	-0.0842291	-1.6883	0.091355	0.314765
P48426	PIP4K2A	-0.341681	-0.060854	-1.68796	0.0914202	0.314765
Q9Y4D2	DAGLA	-0.33056	-0.197172	-1.68758	0.0914926	0.314765
Q9NVH0	EXD2	-0.377778	-0.0753764	-1.68743	0.0915215	0.314765
Q6GMV2	SMYD5	-0.39225	-0.0360147	-1.68715	0.0915751	0.314765
P07384	CAPN1	-0.343594	-0.0479407	-1.68618	0.0917613	0.314857
Q6P1Q0	LETMD1	-0.329984	-0.1906	-1.68594	0.0918075	0.314857
P15924	DSP	-0.329895	-0.12015	-1.685	0.0919897	0.314857
Q5JRX3	PITRM1	-0.341416	-0.0590121	-1.6849	0.0920089	0.314857
P61758	VBP1	-0.340058	-0.0652287	-1.684	0.0921828	0.314857
P41240	CSK	-0.345498	0.0548416	-1.68388	0.0922051	0.314857
Q6QEF8	CORO6	-0.374628	0.0916502	-1.68351	0.0922781	0.314857
P37235	HPCAL1	-0.328709	-0.134954	-1.68349	0.0922811	0.314857
Q9NP92	MRPS30	-0.353993	-0.0942521	-1.68336	0.0923058	0.314857
Q96PX8	SLITRK1	-0.384964	0.0120905	-1.6824	0.0924924	0.3149
Q14DG7	TMEM132B	-0.328439	-0.164825	-1.68228	0.0925161	0.3149
Q9NP78	ABCB9	-0.372721	-0.0850176	-1.68208	0.0925533	0.3149
Q9Y5S9	RBM8A	-0.468778	-0.0153302	-1.68032	0.0928967	0.315802
Q15695	NA	-0.388983	-0.0594068	-1.67879	0.0931945	0.315864
Q8TCG5	CPT1C	-0.342856	-0.0416286	-1.67862	0.0932265	0.315864
P67775	PPP2CA	-0.344533	0.0513283	-1.67862	0.0932266	0.315864
O76070	SNCG	-0.327641	-0.141032	-1.67856	0.0932387	0.315864
P50336	PPOX	-0.334174	-0.0892878	-1.67806	0.093337	0.315864
Q4G176	ACSF3	-0.328845	-0.11623	-1.67721	0.0935029	0.315864
Q9NZ32	ACTR10	-0.344356	0.0133628	-1.67589	0.0937605	0.315864
Q765P7	MTSS2	-0.328071	-0.120126	-1.67568	0.0938027	0.315864
Q9Y4P3	TBL2	-0.331331	-0.100928	-1.6753	0.0938754	0.315864
Q16401	PSMD5	-0.333298	-0.0904591	-1.67487	0.0939609	0.315864
O15197	NA	-0.326912	-0.15966	-1.6746	0.0940127	0.315864
O60299	LZTS3	-0.334449	-0.0845022	-1.67432	0.0940684	0.315864
Q16555	DPYSL2	-0.342187	-0.0396488	-1.67427	0.0940786	0.315864
Q9Y5L4	TIMM13	-0.470013	-0.0574177	-1.67361	0.0942076	0.315864
Q03252	LMNB2	-0.328513	-0.216398	-1.67334	0.0942615	0.315864
P35237	SERPINB6	-0.429504	-0.0994793	-1.67296	0.0943365	0.315864
Q9Y3A3	MOB4	-0.340645	-0.0493554	-1.67265	0.0943978	0.315864
Q9HA77	CARS2	-0.387478	-0.00783534	-1.67257	0.0944131	0.315864
P62140	PPP1CB	-0.337356	-0.0673964	-1.67256	0.0944144	0.315864
P17812	CTPS1	-0.337463	-0.0659471	-1.67181	0.0945626	0.315864
Q9BXM9	FSD1L	-0.343425	-0.0135836	-1.67181	0.0945629	0.315864
P35270	SPR	-0.353165	-0.0629525	-1.67096	0.0947296	0.316087
P00387	CYB5R3	-0.340512	-0.0600813	-1.67061	0.0948004	0.316087
Q96P50	ACAP3	-0.465435	-0.111008	-1.66991	0.0949383	0.316087
Q9Y698	CACNG2	-0.330048	-0.109381	-1.66953	0.0950131	0.316087
Q7Z7L7	ZER1	-0.355459	-0.0422814	-1.66935	0.0950498	0.316087
Q14139	UBE4A	-0.336424	-0.0683536	-1.66874	0.0951698	0.316087
P53779	MAPK10	-0.34228	-0.024186	-1.66869	0.0951796	0.316087
Q02153	GUCY1B1	-0.338178	-0.0577291	-1.66771	0.0953736	0.316471
Q5VT66	MTARC1	-0.344176	-0.0705506	-1.66661	0.0955921	0.316934
Q16566	CAMK4	-0.325181	-0.136617	-1.66561	0.0957917	0.31711
Q96AX1	VPS33A	-0.335703	-0.0688251	-1.66556	0.0958026	0.31711
Q9UI26	IPO11	-0.511514	-0.0636212	-1.66484	0.0959454	0.317276
Q9NR50	EIF2B3	-0.472224	-0.130885	-1.66451	0.0960111	0.317276
Q9Y490	TLN1	-0.329369	-0.099623	-1.66412	0.0960893	0.317276
Q13671	RIN1	-0.342461	-0.103015	-1.66323	0.0962673	0.317448
Q9H267	VPS33B	-0.336055	-0.0640249	-1.66307	0.0962992	0.317448
Q9UQ13	SHOC2	-0.333893	-0.0793054	-1.66246	0.0964222	0.317455
P13861	PRKAR2A	-0.33226	-0.0826647	-1.66142	0.0966296	0.317455
Q9UM22	EPDR1	-0.340808	-0.0229925	-1.66117	0.0966808	0.317455
Q9H5N1	RABEP2	-0.417894	0.0504855	-1.65897	0.0971237	0.317455
Q9Y2A7	NCKAP1	-0.334884	-0.065363	-1.6585	0.0972174	0.317455
O43402	EMC8	-0.324312	-0.124424	-1.65841	0.0972359	0.317455
Q9Y3F4	STRAP	-0.327978	-0.100549	-1.65798	0.0973216	0.317455
P83436	COG7	-0.376303	-0.115699	-1.65793	0.0973323	0.317455
P23919	DTYMK	-0.339019	-0.155043	-1.65778	0.0973621	0.317455
Q96EE3	SEH1L	-0.368641	-0.0908582	-1.6572	0.0974802	0.317455
P00533	EGFR	-0.334406	-0.0665227	-1.65719	0.0974823	0.317455
P61619	SEC61A1	-0.397957	-0.0723016	-1.65685	0.0975517	0.317455
O60763	USO1	-0.339267	-0.0319197	-1.6565	0.0976205	0.317455
Q9BZF1	OSBPL8	-0.326028	-0.10857	-1.65623	0.0976757	0.317455
Q9Y237	PIN4	-0.338623	-0.0996945	-1.6559	0.0977438	0.317455
P42679	MATK	-0.351813	-0.0475147	-1.65547	0.0978308	0.317455
Q8TC12	RDH11	-0.33036	-0.086016	-1.65545	0.0978346	0.317455
Q68D91	MBLAC2	-0.325026	-0.112651	-1.65509	0.0979063	0.317455
Q9H977	WDR54	-0.496967	0.0164168	-1.65473	0.0979793	0.317455
P58005	SESN3	-0.44502	-0.048182	-1.6547	0.0979865	0.317455
O60241	ADGRB2	-0.322934	-0.148601	-1.65442	0.0980428	0.317455
Q16773	KYAT1	-0.390137	0.0238734	-1.65426	0.0980753	0.317455
Q9Y3E5	PTRH2	-0.335362	-0.057982	-1.65406	0.0981153	0.317455
Q9HCC0	MCCC2	-0.323325	-0.182884	-1.65342	0.098246	0.317623
Q03405	PLAUR	-0.483487	0.0477448	-1.65262	0.0984098	0.317655
P55087	AQP4	-0.336917	-0.0465263	-1.65249	0.0984355	0.317655
Q01968	OCRL	-0.339498	0.0186398	-1.65221	0.0984929	0.317655
O43815	STRN	-0.335783	-0.0530764	-1.6518	0.0985755	0.317667
P51649	ALDH5A1	-0.322701	-0.126025	-1.65067	0.0988077	0.318161
Q15311	RALBP1	-0.339145	0.00379057	-1.65019	0.098905	0.318219
Q15746	MYLK	-0.339012	0.0231242	-1.64976	0.0989929	0.318248
Q9H2K0	MTIF3	-0.424918	0.0673038	-1.64916	0.0991162	0.318252
Q16798	ME3	-0.321897	-0.139091	-1.64898	0.0991524	0.318252
Q15233	NONO	-0.332564	-0.0661703	-1.64774	0.0994062	0.318813
Q9H019	MTFR1L	-0.329488	-0.0806875	-1.6455	0.0998676	0.319767
Q9Y5X1	SNX9	-0.336864	-0.0331388	-1.64526	0.0999166	0.319767
Q9Y484	WDR45	-0.335203	-0.0476794	-1.64483	0.100005	0.319767
P46020	PHKA1	-0.346639	-0.0742647	-1.64475	0.100022	0.319767
O60282	KIF5C	-0.337101	-0.0250758	-1.6437	0.100239	0.319929
P49585	PCYT1A	-0.39747	-0.0699346	-1.64322	0.100338	0.319929
O94903	PLPBP	-0.33749	-0.0156897	-1.64322	0.100339	0.319929
Q9Y6Y8	SEC23IP	-0.34029	-0.141551	-1.64281	0.100424	0.319929
O95470	SGPL1	-0.349558	-0.0605884	-1.64251	0.100485	0.319929
A4D1E9	GTPBP10	-0.320526	-0.142495	-1.64212	0.100567	0.319929
Q9NZD2	GLTP	-0.34623	-0.0956802	-1.64176	0.100641	0.319929
Q96C36	PYCR2	-0.368361	-0.110479	-1.64119	0.100758	0.319929
P11171	EPB41	-0.323747	-0.104967	-1.64105	0.100788	0.319929
Q7L804	RAB11FIP2	-0.321097	-0.191022	-1.64046	0.100911	0.320069
P82663	MRPS25	-0.324294	-0.100685	-1.63949	0.101112	0.320414
Q5T440	IBA57	-0.325974	-0.0911765	-1.63877	0.101263	0.320414
Q676U5	ATG16L1	-0.339041	-0.0774813	-1.63636	0.101764	0.320414
Q05084	ICA1	-0.333518	-0.047109	-1.6362	0.101799	0.320414
Q8WWI1	LMO7	-0.333057	-0.0501896	-1.63604	0.101832	0.320414
P48643	CCT5	-0.333419	-0.0475699	-1.63601	0.101839	0.320414
P01023	A2M	-0.319369	-0.156811	-1.636	0.10184	0.320414
Q86VP6	CAND1	-0.320557	-0.117489	-1.63585	0.101873	0.320414
Q9Y5K5	UCHL5	-0.319315	-0.156032	-1.63573	0.101896	0.320414
Q70YC5	ZNF365	-0.324543	-0.0952887	-1.6356	0.101925	0.320414
O95822	MLYCD	-0.336093	0.0246409	-1.63553	0.10194	0.320414
O95786	DDX58	-0.409414	-0.0313788	-1.63536	0.101975	0.320414
Q00975	CACNA1B	-0.332737	-0.0503748	-1.63462	0.102129	0.320551
Q9UHC6	CNTNAP2	-0.324144	-0.0956071	-1.6339	0.102281	0.320551
P36578	RPL4	-0.323298	-0.100022	-1.63382	0.102297	0.320551
Q12756	KIF1A	-0.334902	-0.027256	-1.63363	0.102337	0.320551
Q14247	CTTN	-0.331822	-0.0495159	-1.62943	0.103223	0.322795
Q8TEA1	NSUN6	-0.398028	-0.110193	-1.62888	0.103339	0.322795
P28289	TMOD1	-0.366279	-0.126498	-1.62886	0.103344	0.322795
Q96T83	SLC9A7	-0.334571	-0.0844564	-1.62871	0.103375	0.322795
P31153	MAT2A	-0.333525	-0.0285646	-1.62735	0.103664	0.323068
Q9Y2Q3	GSTK1	-0.326261	-0.078575	-1.6272	0.103695	0.323068
P05165	PCCA	-0.321364	-0.102898	-1.62688	0.103764	0.323068
P06396	GSN	-0.330895	-0.0518761	-1.62679	0.103783	0.323068
Q8N128	FAM177A1	-0.332785	-0.0342836	-1.62582	0.103988	0.32324
O96008	TOMM40	-0.317335	-0.142291	-1.62577	0.103999	0.32324
P20936	RASA1	-0.331646	-0.0417746	-1.62382	0.104416	0.323818
Q8N2F6	ARMC10	-0.316733	-0.141278	-1.62268	0.104659	0.323818
Q9NP80	PNPLA8	-0.316734	-0.150379	-1.62261	0.104674	0.323818
P60953	CDC42	-0.322721	-0.0905105	-1.62176	0.104855	0.323818
Q6P2M8	PNCK	-0.401717	-0.108578	-1.62144	0.104923	0.323818
Q9Y6T7	DGKB	-0.316479	-0.141506	-1.62138	0.104937	0.323818
Q99816	TSG101	-0.324539	-0.0808119	-1.62091	0.105037	0.323818
Q96JG6	VPS50	-0.326231	-0.071725	-1.62091	0.105038	0.323818
Q9H9A6	LRRC40	-0.323118	-0.0871891	-1.62037	0.105154	0.323818
O14617	AP3D1	-0.332459	-0.0212773	-1.61999	0.105236	0.323818
P19174	PLCG1	-0.354525	0.0521055	-1.6186	0.105535	0.323818
Q9H1Z4	WDR13	-0.328805	-0.0540836	-1.61829	0.105601	0.323818
Q6ZV89	SH2D5	-0.31596	-0.167892	-1.61812	0.105637	0.323818
Q7L592	NDUFAF7	-0.338682	-0.00694594	-1.61798	0.105668	0.323818
P35998	PSMC2	-0.330863	-0.0378069	-1.61792	0.10568	0.323818
O95359	TACC2	-0.452983	-0.0784206	-1.61778	0.10571	0.323818
Q9HB21	PLEKHA1	-0.326254	-0.0675009	-1.6176	0.105749	0.323818
A0FGR8	ESYT2	-0.32903	-0.0514019	-1.61724	0.105828	0.323818
P68871	HBB	-0.316112	-0.1821	-1.61669	0.105947	0.323818
O95562	SFT2D2	-0.370884	-0.0208247	-1.61666	0.105952	0.323818
Q4G0N8	SLC9C1	-0.38346	-0.0142854	-1.61635	0.106019	0.323818
Q9Y2E4	DIP2C	-0.330582	-0.0373182	-1.61634	0.106021	0.323818
Q96I34	PPP1R16A	-0.335405	0.0559822	-1.6156	0.106182	0.323818
P58107	EPPK1	-0.451047	-0.0654601	-1.61557	0.106188	0.323818
P78318	IGBP1	-0.323415	-0.0805793	-1.61506	0.106298	0.323818
P01834	NA	-0.321382	-0.0901586	-1.6147	0.106377	0.323818
O43237	DYNC1LI2	-0.325732	-0.0666712	-1.61434	0.106455	0.323818
P60660	MYL6	-0.321761	-0.0873466	-1.61372	0.106588	0.323818
P27635	RPL10	-0.314937	-0.148179	-1.61347	0.106644	0.323818
P78356	PIP4K2B	-0.325116	-0.0688329	-1.61304	0.106738	0.323818
Q14CZ8	HEPACAM	-0.314914	-0.133485	-1.6126	0.106833	0.323818
Q9BT22	ALG1	-0.315193	-0.126665	-1.61245	0.106865	0.323818
Q9BW83	IFT27	-0.318789	-0.100262	-1.61126	0.107123	0.323818
Q7L576	CYFIP1	-0.327431	-0.0697996	-1.61103	0.107175	0.323818
Q9UPV7	PHF24	-0.319064	-0.0981162	-1.61064	0.107259	0.323818
Q9ULN7	PNMA8B	-0.336202	-0.0352041	-1.6099	0.107421	0.323818
Q9UNH7	SNX6	-0.330576	-0.0162766	-1.60968	0.107468	0.323818
Q8WVF1	OSCP1	-0.331962	0.00807464	-1.60907	0.107602	0.323818
Q9UDY4	DNAJB4	-0.324068	-0.0702201	-1.60895	0.107628	0.323818
Q13033	STRN3	-0.326922	-0.0538701	-1.60885	0.107649	0.323818
Q9HB19	NA	-0.315429	-0.116246	-1.60879	0.107663	0.323818
P28288	ABCD3	-0.320914	-0.0864876	-1.6086	0.107705	0.323818
Q6IAN0	DHRS7B	-0.319895	-0.0908373	-1.60788	0.107862	0.323818
O95573	ACSL3	-0.313964	-0.132176	-1.60751	0.107942	0.323818
Q86VU5	COMTD1	-0.330072	-0.0155877	-1.60707	0.108039	0.323818
Q8N163	CCAR2	-0.314473	-0.145368	-1.60597	0.108281	0.323818
Q15365	PCBP1	-0.324152	-0.065957	-1.60587	0.108302	0.323818
O14639	ABLIM1	-0.315703	-0.110682	-1.60576	0.108327	0.323818
Q9NY59	SMPD3	-0.460206	-0.0755669	-1.60553	0.108377	0.323818
P36915	GNL1	-0.320779	-0.0836109	-1.60498	0.1085	0.323818
Q8IWR0	ZC3H7A	-0.446234	-0.0564838	-1.60457	0.10859	0.323818
Q99848	EBNA1BP2	-0.351278	-0.0898749	-1.60453	0.108599	0.323818
Q9UL18	AGO1	-0.326619	-0.1337	-1.60449	0.108607	0.323818
Q05586	GRIN1	-0.313507	-0.127955	-1.60422	0.108667	0.323818
P11441	UBL4A	-0.318147	-0.0961275	-1.60416	0.108681	0.323818
P01116	KRAS	-0.316926	-0.102599	-1.60411	0.10869	0.323818
Q8IZS8	CACNA2D3	-0.312818	-0.137135	-1.60232	0.109085	0.324693
P01857	IGHG1	-0.312757	-0.162205	-1.60205	0.109145	0.324693
Q9UBV8	PEF1	-0.349401	-0.159881	-1.60119	0.109335	0.324699
O14523	C2CD2L	-0.316161	-0.103542	-1.60118	0.109338	0.324699
P21860	ERBB3	-0.480783	-0.080898	-1.60095	0.109389	0.324699
P0CW24	PNMA6A	-0.332291	-0.0889788	-1.60036	0.109519	0.324845
Q9BUT1	BDH2	-0.475741	-0.0681342	-1.5986	0.10991	0.325764
Q96QZ7	MAGI1	-0.311821	-0.154582	-1.59736	0.110187	0.326346
P46734	MAP2K3	-0.317462	-0.092143	-1.5969	0.110289	0.326406
O00308	WWP2	-0.311591	-0.159292	-1.59613	0.110462	0.326448
P15954	COX7C	-0.327208	-0.147592	-1.59583	0.110527	0.326448
O00170	AIP	-0.325241	-0.0473531	-1.59575	0.110546	0.326448
Q99797	MIPEP	-0.426964	-0.0279664	-1.59513	0.110685	0.326554
Q8IYU2	HACE1	-0.448312	-0.00386958	-1.59483	0.110751	0.326554
O60488	ACSL4	-0.343021	-0.00226049	-1.5945	0.110825	0.326554
P17252	PRKCA	-0.323513	-0.0534931	-1.59178	0.111436	0.327007
Q9UQ16	DNM3	-0.31963	-0.0755285	-1.5914	0.111521	0.327007
P52272	HNRNPM	-0.313555	-0.106517	-1.59092	0.111627	0.327007
P10586	PTPRF	-0.325132	-0.0395335	-1.59076	0.111664	0.327007
P26038	MSN	-0.311099	-0.124065	-1.59072	0.111674	0.327007
P27986	PIK3R1	-0.310632	-0.13079	-1.59023	0.111783	0.327007
P63000	RAC1	-0.317332	-0.0856639	-1.58981	0.111879	0.327007
O00168	FXYD1	-0.396416	-0.0590701	-1.58974	0.111894	0.327007
P56192	MARS1	-0.32006	-0.0707158	-1.58945	0.11196	0.327007
P36776	LONP1	-0.326576	0.0105874	-1.58928	0.111998	0.327007
Q8IYJ1	CPNE9	-0.368258	-0.168471	-1.58899	0.112064	0.327007
Q8TEH3	DENND1A	-0.407902	-0.050203	-1.58894	0.112074	0.327007
Q9BUP3	HTATIP2	-0.365717	0.0131711	-1.58795	0.112299	0.327007
P53992	SEC24C	-0.316896	-0.0859049	-1.58787	0.112318	0.327007
Q9NQR7	CCDC177	-0.313769	-0.1018	-1.58734	0.112436	0.327007
P00915	CA1	-0.385641	0.028104	-1.58727	0.112454	0.327007
P33121	ACSL1	-0.324785	-0.0345149	-1.58684	0.112551	0.327007
Q96DD7	SHISA4	-0.363247	-0.0904895	-1.58607	0.112725	0.327007
Q06830	PRDX1	-0.310897	-0.116488	-1.58584	0.112775	0.327007
Q9Y295	DRG1	-0.321638	-0.0572669	-1.58574	0.1128	0.327007
O94819	KBTBD11	-0.32442	-0.0356254	-1.58551	0.112851	0.327007
Q9HD26	GOPC	-0.329018	-0.154493	-1.58547	0.112862	0.327007
O75521	ECI2	-0.318115	-0.0770646	-1.58521	0.112919	0.327007
O75534	CSDE1	-0.318064	-0.0769406	-1.58484	0.113003	0.327007
Q8N8R5	C2orf69	-0.371498	-0.0346198	-1.58468	0.11304	0.327007
Q6NTF9	RHBDD2	-0.315911	-0.0874101	-1.58445	0.113092	0.327007
P43155	CRAT	-0.324193	-0.0335592	-1.58355	0.113297	0.327111
Q16836	HADH	-0.323269	-0.0424953	-1.58317	0.113383	0.327111
Q9NQC3	RTN4	-0.32442	-0.0288974	-1.58304	0.113414	0.327111
Q01064	PDE1B	-0.325255	-0.00895953	-1.58287	0.113453	0.327111
Q7L1I2	SV2B	-0.311542	-0.240125	-1.58233	0.113575	0.32714
P50395	GDI2	-0.309366	-0.182499	-1.58211	0.113625	0.32714
Q6ZWB6	KCTD8	-0.323078	-0.0409276	-1.58143	0.11378	0.327352
Q9P2J5	LARS1	-0.314116	-0.0905068	-1.57852	0.114447	0.328807
Q6YN16	HSDL2	-0.320994	-0.0522796	-1.57843	0.114468	0.328807
Q92688	ANP32B	-0.356552	-0.0631222	-1.57778	0.114616	0.328807
Q13724	MOGS	-0.322113	-0.042532	-1.57753	0.114674	0.328807
Q7Z4G1	COMMD6	-0.39521	0.0588953	-1.57742	0.114699	0.328807
O75110	ATP9A	-0.308042	-0.131508	-1.57709	0.114776	0.328807
Q15019	SEPTIN2	-0.307848	-0.124444	-1.57422	0.115437	0.330388
Q9Y2T2	AP3M1	-0.317602	-0.0658366	-1.57332	0.115645	0.330388
O95831	AIFM1	-0.310622	-0.102841	-1.57244	0.115849	0.330388
Q9H936	SLC25A22	-0.308969	-0.111567	-1.57233	0.115875	0.330388
P15531	NME1	-0.320952	-0.0423287	-1.57174	0.116012	0.330388
P53805	RCAN1	-0.317943	-0.110353	-1.57164	0.116034	0.330388
Q92623	TTC9	-0.318031	-0.0612616	-1.57148	0.116072	0.330388
P11142	HSPA8	-0.315914	-0.0738679	-1.57145	0.11608	0.330388
Q15049	MLC1	-0.320466	-0.0449969	-1.57085	0.116218	0.330388
O43166	SIPA1L1	-0.327471	-0.134709	-1.57083	0.116224	0.330388
P18206	VCL	-0.308342	-0.113585	-1.5708	0.116231	0.330388
Q99719	SEPTIN5	-0.314674	-0.0783443	-1.56918	0.116606	0.330879
Q8TD19	NEK9	-0.445012	-0.0700614	-1.56878	0.1167	0.330879
Q99798	ACO2	-0.320002	-0.0449172	-1.56853	0.116759	0.330879
Q13393	PLD1	-0.36876	-0.0604709	-1.56781	0.116926	0.330879
O00743	PPP6C	-0.31386	-0.0808382	-1.5676	0.116975	0.330879
Q96B97	SH3KBP1	-0.306922	-0.19934	-1.56651	0.117231	0.330879
O94822	LTN1	-0.396615	-0.0558273	-1.56647	0.117238	0.330879
P21333	FLNA	-0.306143	-0.124415	-1.56549	0.117468	0.330879
P21291	CSRP1	-0.31925	-0.0455579	-1.56524	0.117527	0.330879
Q5W0V3	FHIP2A	-0.31564	-0.0670015	-1.56459	0.11768	0.330879
Q969E8	TSR2	-0.444713	-0.00432267	-1.56365	0.117901	0.330879
P68366	TUBA4A	-0.309596	-0.098788	-1.56346	0.117946	0.330879
Q04637	EIF4G1	-0.321259	0.0102795	-1.5634	0.11796	0.330879
P19086	GNAZ	-0.312725	-0.0822922	-1.56337	0.117966	0.330879
Q9UK17	KCND3	-0.453496	-0.0373712	-1.56304	0.118044	0.330879
P22102	GART	-0.320114	-0.0320599	-1.56303	0.118046	0.330879
P19367	HK1	-0.311501	-0.0877401	-1.56266	0.118133	0.330879
O95630	STAMBP	-0.336544	-0.0138736	-1.56244	0.118186	0.330879
P49190	PTH2R	-0.440478	-0.0106057	-1.56227	0.118225	0.330879
Q15120	PDK3	-0.315374	-0.0657775	-1.56223	0.118234	0.330879
Q15831	STK11	-0.309206	-0.0994459	-1.56208	0.118269	0.330879
Q9H1Y0	ATG5	-0.367494	-0.0662264	-1.56196	0.118299	0.330879
Q9UNM6	PSMD13	-0.308951	-0.100411	-1.56167	0.118366	0.330879
Q96PE2	ARHGEF17	-0.453909	-0.0357561	-1.56107	0.118507	0.330879
P48058	GRIA4	-0.309589	-0.0958183	-1.56072	0.11859	0.330879
Q9BXJ9	NAA15	-0.321164	0.0406067	-1.56009	0.118741	0.330879
Q6NZI2	CAVIN1	-0.317488	-0.147341	-1.56003	0.118754	0.330879
Q9ULB5	CDH7	-0.362623	-0.0539174	-1.56003	0.118755	0.330879
O95757	HSPA4L	-0.320087	-0.017473	-1.55887	0.119029	0.330879
P61158	ACTR3	-0.320033	-0.0185732	-1.55884	0.119036	0.330879
P78344	EIF4G2	-0.32009	-0.0165011	-1.55867	0.119075	0.330879
P49327	FASN	-0.320302	-0.00130892	-1.55841	0.119136	0.330879
Q92945	KHSRP	-0.376743	0.0291929	-1.55838	0.119144	0.330879
O76094	SRP72	-0.320026	-0.0143445	-1.55798	0.119238	0.330879
Q9NXW2	DNAJB12	-0.314706	-0.12917	-1.55749	0.119355	0.330879
P51570	GALK1	-0.318645	-0.03604	-1.55746	0.119363	0.330879
Q9BVA1	TUBB2B	-0.332263	-0.0343172	-1.55675	0.119531	0.330894
P30405	PPIF	-0.319807	0.0326328	-1.55634	0.119628	0.330894
O14920	IKBKB	-0.342864	-0.0963702	-1.55608	0.11969	0.330894
P63208	SKP1	-0.303757	-0.154522	-1.55605	0.119697	0.330894
P11279	LAMP1	-0.31279	-0.16034	-1.55555	0.119816	0.330995
O75695	RP2	-0.325983	-0.138033	-1.55488	0.119977	0.331006
O14525	ASTN1	-0.309025	-0.0925189	-1.55481	0.119992	0.331006
P48444	ARCN1	-0.315325	-0.0567912	-1.55419	0.120139	0.331006
Q9UL26	RAB22A	-0.313107	-0.067994	-1.5528	0.120471	0.331006
P22033	MMUT	-0.318969	0.0205971	-1.55227	0.120599	0.331006
Q13409	DYNC1I2	-0.31276	-0.069129	-1.55196	0.120672	0.331006
O76031	CLPX	-0.443782	-0.0363884	-1.55185	0.1207	0.331006
Q9Y383	LUC7L2	-0.343332	-0.0554439	-1.55176	0.120721	0.331006
Q14738	PPP2R5D	-0.309354	-0.087579	-1.55173	0.120727	0.331006
O76024	WFS1	-0.318141	-0.0260393	-1.55151	0.12078	0.331006
Q96A35	MRPL24	-0.308179	-0.0935015	-1.55146	0.120791	0.331006
P51572	BCAP31	0.318808	0.00508174	1.55129	0.120834	0.331006
O94910	ADGRL1	-0.30576	-0.106188	-1.55106	0.120889	0.331006
Q9Y6R1	SLC4A4	-0.302551	-0.150984	-1.54993	0.121158	0.331076
Q15942	ZYX	-0.332717	-0.13945	-1.5499	0.121166	0.331076
P11310	ACADM	-0.428569	-0.0308601	-1.5498	0.121191	0.331076
Q5JSH3	WDR44	-0.317045	0.0782929	-1.5494	0.121286	0.331076
P52209	PGD	-0.305724	-0.104379	-1.54913	0.121352	0.331076
P31040	SDHA	-0.308486	-0.0888587	-1.54864	0.12147	0.331076
P11182	DBT	-0.312304	-0.0676477	-1.54855	0.121491	0.331076
Q9NXC2	GFOD1	-0.317617	0.0459129	-1.54676	0.121921	0.332024
P14136	GFAP	-0.314666	-0.0507777	-1.54616	0.122068	0.332083
P04899	GNAI2	-0.310749	-0.0735776	-1.5455	0.122225	0.332083
P35241	RDX	-0.302004	-0.127033	-1.54509	0.122326	0.332083
O00305	CACNB4	-0.309829	-0.0782894	-1.54497	0.122354	0.332083
Q9BSJ8	ESYT1	-0.315704	-0.0401925	-1.54497	0.122355	0.332083
Q9HAV0	GNB4	-0.398211	-0.0183292	-1.54425	0.122529	0.33233
Q16774	GUK1	-0.305586	-0.0992791	-1.54365	0.122674	0.332436
P52294	KPNA1	-0.328026	0.00102065	-1.54327	0.122767	0.332436
Q14974	KPNB1	-0.317027	0.00630631	-1.54267	0.122911	0.332436
Q6ICB0	DESI1	-0.409183	-0.14652	-1.54204	0.123065	0.332436
Q9NSB8	HOMER2	-0.346248	-0.234633	-1.54169	0.123149	0.332436
Q8NEU8	APPL2	-0.315863	-0.0298521	-1.54158	0.123177	0.332436
O14576	DYNC1I1	-0.309177	-0.0779961	-1.54147	0.123204	0.332436
P41252	IARS1	-0.31622	-0.023158	-1.54137	0.123229	0.332436
P29992	GNA11	-0.312757	-0.0546896	-1.53977	0.123617	0.332459
P13639	EEF2	-0.313522	-0.0494259	-1.53951	0.123681	0.332459
P11413	G6PD	-0.312212	-0.0570813	-1.5391	0.12378	0.332459
P32189	GK	-0.300476	-0.136101	-1.53903	0.123797	0.332459
Q8N584	TTC39C	-0.37173	0.0367275	-1.53901	0.123804	0.332459
O00629	KPNA4	-0.31518	-0.0321528	-1.53897	0.123812	0.332459
Q00604	NDP	-0.327313	0.0324485	-1.53896	0.123815	0.332459
Q96EK7	FAM120B	-0.415155	0.00608534	-1.53826	0.123985	0.332692
A1IGU5	ARHGEF37	-0.432469	-0.0648347	-1.53777	0.124105	0.332794
Q86SZ2	TRAPPC6B	-0.310586	-0.0642995	-1.53726	0.124229	0.332905
P12111	COL6A3	-0.30907	-0.282007	-1.53647	0.124424	0.333205
A8TX70	COL6A5	-0.441446	-0.101456	-1.53594	0.124554	0.333266
Q9NUB1	ACSS1	-0.31547	-0.00997634	-1.53534	0.124702	0.333266
Q92841	DDX17	-0.301024	-0.116197	-1.53529	0.124714	0.333266
O95782	AP2A1	-0.309833	-0.0660657	-1.53503	0.124778	0.333266
P34897	SHMT2	-0.312342	-0.0495552	-1.5338	0.125079	0.333304
Q68CJ6	NUGGC	-0.400538	-0.0920543	-1.53359	0.125132	0.333304
Q14694	USP10	-0.314939	-0.0158643	-1.53346	0.125164	0.333304
P62266	RPS23	-0.302189	-0.106593	-1.53333	0.125196	0.333304
Q9Y216	MTMR7	-0.385555	-0.057092	-1.53329	0.125207	0.333304
Q9Y6K9	IKBKG	-0.397023	-0.0773156	-1.53259	0.125379	0.333444
P26196	DDX6	-0.309905	-0.0623961	-1.53229	0.125453	0.333444
P43243	MATR3	-0.308531	-0.208509	-1.53206	0.125507	0.333444
P54886	ALDH18A1	-0.301115	-0.109892	-1.53086	0.125806	0.333843
Q9H0W9	C11orf54	-0.347901	-0.0895991	-1.53077	0.125828	0.333843
Q08378	GOLGA3	-0.3084	-0.069292	-1.53045	0.125907	0.333843
Q9Y2J2	EPB41L3	-0.308246	-0.0696967	-1.53	0.126019	0.333921
O00442	RTCA	-0.306431	-0.0795379	-1.52923	0.126207	0.3342
Q99698	LYST	-0.378036	-0.059134	-1.52703	0.126755	0.334969
Q9H0F7	ARL6	-0.299409	-0.11581	-1.52679	0.126814	0.334969
Q75T13	PGAP1	-0.302723	-0.148539	-1.52667	0.126844	0.334969
P62191	PSMC1	-0.309235	-0.0585754	-1.52571	0.127083	0.334969
Q8TEV9	SMCR8	-0.315563	-0.00635984	-1.52561	0.127108	0.334969
P10746	UROS	-0.356407	-0.073769	-1.52561	0.127108	0.334969
Q0VDF9	HSPA14	-0.368597	-0.138546	-1.52541	0.127157	0.334969
Q86SK9	SCD5	-0.309611	-0.0557427	-1.52513	0.127228	0.334969
Q9H329	EPB41L4B	-0.298993	-0.206542	-1.52474	0.127325	0.334969
P22694	PRKACB	-0.313268	0.0258841	-1.52445	0.127398	0.334969
O14924	RGS12	-0.426219	-0.0469301	-1.52439	0.127413	0.334969
Q9P2Y5	UVRAG	-0.310609	-0.125436	-1.52397	0.127517	0.334996
Q13509	TUBB3	-0.306595	-0.0721638	-1.52368	0.12759	0.334996
A8MVW0	FAM171A2	-0.311328	-0.0383317	-1.52263	0.127852	0.335242
Q96PE7	MCEE	-0.307917	-0.0665993	-1.52239	0.127913	0.335242
P69905	NA	-0.298107	-0.196019	-1.52211	0.127983	0.335242
Q9UBP0	SPAST	-0.312675	0.0197344	-1.52165	0.128096	0.335242
Q5VSL9	STRIP1	-0.335622	-0.0809078	-1.52164	0.1281	0.335242
O94811	TPPP	-0.312141	-0.0213257	-1.521	0.128261	0.335338
O75367	MACROH2A1	-0.337867	-0.04455	-1.52071	0.128332	0.335338
P04264	KRT1	-0.296925	-0.133601	-1.5205	0.128387	0.335338
Q12904	AIMP1	-0.311841	-0.0231418	-1.52002	0.128507	0.335435
Q15599	SLC9A3R2	-0.307319	-0.0617502	-1.51896	0.128773	0.335912
P05166	PCCB	-0.304587	-0.0777461	-1.51838	0.128921	0.335935
Q16181	SEPTIN7	-0.297338	-0.11908	-1.51826	0.128949	0.335935
Q9H479	FN3K	-0.302654	-0.0867412	-1.51731	0.129188	0.336007
O95373	IPO7	-0.308111	-0.0551987	-1.51728	0.129196	0.336007
Q14168	MPP2	-0.296993	-0.120655	-1.51716	0.129227	0.336007
Q92973	TNPO1	-0.310571	-0.0322789	-1.51651	0.129392	0.336024
Q05193	DNM1	-0.304699	-0.0748305	-1.51647	0.129401	0.336024
P05386	RPLP1	-0.302579	-0.0853721	-1.51561	0.129618	0.336064
Q8ND76	CCNY	-0.36372	-0.152067	-1.51547	0.129654	0.336064
Q9Y2S6	TMA7	-0.308341	-0.0512375	-1.51542	0.129667	0.336064
Q86TP1	PRUNE1	-0.311272	-0.00173959	-1.51448	0.129906	0.336296
Q92752	TNR	-0.342745	-0.0492264	-1.51377	0.130084	0.336296
Q92932	PTPRN2	-0.309054	-0.0427895	-1.5137	0.130102	0.336296
P43250	GRK6	-0.417205	-0.0832385	-1.51315	0.130243	0.336296
Q15276	RABEP1	-0.310473	-0.021589	-1.51294	0.130296	0.336296
Q8WUK0	PTPMT1	-0.311749	-0.0763725	-1.5128	0.130331	0.336296
Q15714	TSC22D1	-0.343331	-0.155719	-1.51276	0.130341	0.336296
O60883	GPR37L1	-0.308713	-0.042643	-1.51196	0.130545	0.336475
P43490	NAMPT	-0.29684	-0.113034	-1.51183	0.130577	0.336475
Q92900	UPF1	-0.303091	-0.0771294	-1.5104	0.130943	0.337201
O95167	NDUFA3	-0.361038	-0.0345655	-1.50903	0.131293	0.337852
Q9UPW5	AGTPBP1	-0.307154	-0.0501195	-1.50875	0.131364	0.337852
Q14318	FKBP8	-0.300731	-0.0869349	-1.50786	0.131592	0.338223
P46781	RPS9	-0.294229	-0.147281	-1.5074	0.13171	0.33831
P27695	APEX1	-0.303151	-0.0726442	-1.50693	0.131829	0.338399
P14384	CPM	-0.345014	-0.0691434	-1.50641	0.131963	0.338524
Q8N336	ELMOD1	-0.33097	-0.204799	-1.50609	0.132045	0.338524
Q9H7B4	SMYD3	-0.304973	-0.103531	-1.50464	0.132418	0.339264
Q8IV38	ANKMY2	-0.293473	-0.142977	-1.50352	0.132705	0.339782
Q9BSH4	TACO1	-0.389878	0.0693653	-1.50311	0.132811	0.339839
Q969R2	OSBP2	-0.313937	-0.104605	-1.50226	0.133031	0.340129
P48735	IDH2	-0.308505	-0.0153249	-1.50202	0.133094	0.340129
Q9ULB4	CDH9	-0.293097	-0.156108	-1.50143	0.133246	0.340295
Q02338	BDH1	-0.304908	-0.0546658	-1.50111	0.133328	0.340295
O75439	PMPCB	-0.306338	-0.0916849	-1.50075	0.133421	0.340317
O00571	DDX3X	-0.302739	-0.0645073	-1.4986	0.133979	0.341523
Q8TAM6	ERMN	-0.305533	-0.0451652	-1.49776	0.134197	0.341863
O43272	PRODH	-0.304951	-0.0486539	-1.49697	0.134403	0.342119
P10644	PRKAR1A	-0.302522	-0.0635303	-1.49672	0.134468	0.342119
P47897	QARS1	-0.299189	-0.082824	-1.49621	0.134601	0.342241
Q8NDI1	EHBP1	-0.309448	-0.0413187	-1.4955	0.134785	0.342482
Q10567	AP1B1	-0.307272	0.00388732	-1.49511	0.134887	0.342482
P54829	PTPN5	-0.294484	-0.107292	-1.49486	0.134951	0.342482
O00555	CACNA1A	-0.29965	-0.0956094	-1.49447	0.135055	0.34253
Q13740	ALCAM	-0.384051	-0.131154	-1.49387	0.135212	0.342712
Q5SSJ5	HP1BP3	-0.29247	-0.198041	-1.49297	0.135445	0.342803
Q8WVR3	TRAPPC14	-0.31554	-0.0687831	-1.49214	0.135663	0.342803
Q8NHH9	ATL2	-0.322974	-0.0454305	-1.49208	0.135679	0.342803
P52564	MAP2K6	-0.30566	-0.0305482	-1.492	0.1357	0.342803
O75061	DNAJC6	-0.300898	-0.0676056	-1.49197	0.135709	0.342803
O60503	ADCY9	-0.317986	-0.0761926	-1.49178	0.135759	0.342803
Q9BRJ7	NUDT16L1	-0.350226	-0.0813129	-1.4893	0.136408	0.343896
Q969E2	SCAMP4	-0.294525	-0.100873	-1.48916	0.136447	0.343896
Q99700	ATXN2	-0.399821	-0.0928068	-1.48906	0.136472	0.343896
Q15631	TSN	-0.320786	0.012583	-1.48883	0.136533	0.343896
Q96H20	SNF8	-0.290434	-0.141042	-1.48794	0.136768	0.344201
Q9Y399	MRPS2	-0.355907	-0.117327	-1.48717	0.136969	0.344201
Q9BT40	INPP5K	-0.301758	-0.0561318	-1.48677	0.137076	0.344201
Q14416	GRM2	-0.299536	-0.0696853	-1.48675	0.137081	0.344201
O75832	PSMD10	-0.305473	0.0312934	-1.48654	0.137138	0.344201
Q16620	NTRK2	-0.304125	-0.0344281	-1.48586	0.137316	0.344201
Q9H2G2	SLK	-0.302867	-0.0465131	-1.48548	0.137418	0.344201
Q07866	KLC1	-0.30527	0.00584923	-1.48545	0.137426	0.344201
Q6ZVM7	TOM1L2	-0.304436	-0.0283692	-1.48536	0.137449	0.344201
Q15643	TRIP11	-0.368906	-0.105612	-1.48488	0.137576	0.344201
Q9H0C5	BTBD1	-0.32329	-0.0958665	-1.48481	0.137595	0.344201
O60658	PDE8A	-0.424596	-0.103071	-1.4838	0.137864	0.344567
Q9BVC4	MLST8	-0.29888	-0.0698386	-1.48361	0.137912	0.344567
Q7RTN6	STRADA	-0.304681	0.0174111	-1.48278	0.138135	0.344909
Q9BXF6	RAB11FIP5	-0.303165	-0.0372081	-1.48225	0.138275	0.345044
Q8TCX1	DYNC2LI1	-0.394585	-0.0570147	-1.48111	0.138577	0.345443
O43617	TRAPPC3	-0.289997	-0.119	-1.48075	0.138675	0.345443
Q00005	PPP2R2B	-0.333281	-0.0621968	-1.48048	0.138745	0.345443
P22607	FGFR3	-0.29835	-0.135947	-1.47974	0.138944	0.345443
P11229	CHRM1	-0.300667	-0.0590481	-1.47968	0.13896	0.345443
B2RTY4	MYO9A	-0.374195	-0.0565894	-1.47938	0.13904	0.345443
O15031	PLXNB2	-0.303967	-0.00761548	-1.47918	0.139094	0.345443
O75340	PDCD6	-0.289939	-0.203635	-1.47908	0.139121	0.345443
Q8NC51	SERBP1	-0.288397	-0.162637	-1.47727	0.139605	0.345753
Q9BXP2	SLC12A9	-0.303106	0.054182	-1.47718	0.139629	0.345753
P53007	SLC25A1	-0.293465	-0.0932531	-1.47717	0.139631	0.345753
A0A0B4J2D5	GATD3B	-0.293463	-0.0930069	-1.47694	0.139692	0.345753
Q9Y277	VDAC3	-0.295281	-0.083012	-1.47684	0.13972	0.345753
Q9UK41	VPS28	-0.291595	-0.102781	-1.47607	0.139926	0.345753
Q5JPH6	EARS2	-0.299194	-0.0580957	-1.47577	0.140007	0.345753
B9A064	IGLL5	-0.305181	-0.16003	-1.47547	0.140087	0.345753
Q6P1N0	CC2D1A	-0.296523	-0.0728718	-1.47417	0.140436	0.345753
Q9Y5S1	TRPV2	-0.312826	-0.0220059	-1.47414	0.140445	0.345753
P13637	ATP1A3	-0.291094	-0.103112	-1.47383	0.140528	0.345753
Q96MZ0	GDAP1L1	-0.302862	0.00736539	-1.47379	0.14054	0.345753
O15394	NCAM2	-0.288203	-0.12411	-1.47367	0.140573	0.345753
P30622	CLIP1	-0.312475	-0.0177856	-1.47366	0.140573	0.345753
O95292	VAPB	-0.296341	-0.0731285	-1.47348	0.140623	0.345753
P31948	STIP1	-0.302388	-0.0205919	-1.4733	0.14067	0.345753
Q9P2K5	MYEF2	-0.322328	0.0696287	-1.47317	0.140706	0.345753
Q15811	ITSN1	-0.302325	-0.0149797	-1.47188	0.141055	0.346141
Q8N118	CYP4X1	-0.301225	-0.17928	-1.47104	0.141282	0.346141
O60502	OGA	-0.289465	-0.109169	-1.471	0.141291	0.346141
Q96MX6	DNAAF10	-0.313116	-0.0528588	-1.47017	0.141517	0.346141
Q96HU8	DIRAS2	-0.289671	-0.10673	-1.46993	0.141581	0.346141
Q15437	SEC23B	-0.338156	-0.00335944	-1.46937	0.141734	0.346141
Q9BXQ6	TMEM121B	-0.301887	-0.111194	-1.46934	0.141741	0.346141
Q7LDG7	RASGRP2	-0.346766	-0.0366431	-1.46926	0.141763	0.346141
Q9BQ69	MACROD1	-0.299603	0.104132	-1.46906	0.141818	0.346141
Q9NRZ7	AGPAT3	-0.301754	0.0182144	-1.46853	0.141962	0.346141
P55039	DRG2	-0.29969	-0.0434459	-1.46815	0.142064	0.346141
Q6P587	FAHD1	-0.331735	-0.0633475	-1.46815	0.142065	0.346141
Q9UGM6	WARS2	-0.292557	-0.0879067	-1.46778	0.142164	0.346141
Q8N461	FBXL16	-0.294492	-0.0772592	-1.46765	0.1422	0.346141
P78371	CCT2	-0.296827	-0.0621656	-1.46744	0.142258	0.346141
O94973	AP2A2	-0.298321	-0.052807	-1.46733	0.142288	0.346141
O95825	CRYZL1	-0.301351	-0.116016	-1.46702	0.142372	0.346141
Q96KR6	FAM210B	-0.406948	-0.0586605	-1.46687	0.142412	0.346141
Q96BJ3	AIDA	-0.299221	-0.0446482	-1.46651	0.142509	0.346167
Q5ST30	VARS2	-0.344546	-0.0139632	-1.46618	0.142601	0.346181
Q13873	BMPR2	-0.325974	0.0914631	-1.46548	0.142791	0.34636
Q9Y4C0	NRXN3	-0.292722	-0.0842144	-1.46516	0.142879	0.34636
P40227	CCT6A	-0.292732	-0.08395	-1.46496	0.142933	0.34636
O75569	PRKRA	-0.290332	-0.0963788	-1.46412	0.143162	0.346671
Q8TBF8	FAM81A	-0.285664	-0.141241	-1.46351	0.143328	0.346671
O75970	MPDZ	-0.285656	-0.136817	-1.46317	0.143421	0.346671
P04839	CYBB	-0.289896	-0.126398	-1.46304	0.143458	0.346671
P02768	ALB	-0.285772	-0.17384	-1.46283	0.143514	0.346671
Q16204	CCDC6	-0.300469	0.0326676	-1.46224	0.143678	0.346671
P35240	NF2	-0.298972	-0.0380868	-1.46208	0.14372	0.346671
Q86UE4	MTDH	-0.290079	-0.0953595	-1.46197	0.14375	0.346671
P17655	CAPN2	-0.298238	-0.0458272	-1.46145	0.143892	0.346807
Q12905	ILF2	-0.285789	-0.122508	-1.46067	0.144106	0.346915
Q9Y6A2	CYP46A1	-0.285687	-0.123762	-1.46066	0.14411	0.346915
Q8WW22	DNAJA4	-0.285929	-0.119856	-1.46032	0.144204	0.346934
P07195	LDHB	-0.284692	-0.161134	-1.45831	0.144756	0.348054
Q9UIW2	PLXNA1	-0.299387	-0.015891	-1.45774	0.144914	0.348076
P41222	PTGDS	-0.299509	0.00128239	-1.45726	0.145046	0.348076
P78406	RAE1	-0.298931	-0.0223644	-1.45689	0.145147	0.348076
Q15173	PPP2R5B	-0.299251	0.0414001	-1.45683	0.145163	0.348076
O76071	CIAO1	-0.287992	-0.127018	-1.45666	0.145212	0.348076
O15511	ARPC5	-0.297072	-0.0453717	-1.4564	0.145284	0.348076
Q9Y2R9	MRPS7	-0.284197	-0.154844	-1.45585	0.145436	0.348233
Q6PHR2	ULK3	-0.292366	-0.0746034	-1.45491	0.145695	0.348573
P62701	RPS4X	-0.284094	-0.130903	-1.45439	0.145839	0.348573
P63302	SELENOW	-0.297965	-0.0297308	-1.45419	0.145894	0.348573
Q9UI32	GLS2	-0.29878	0.0135447	-1.45408	0.145924	0.348573
Q504Y0	SLC39A12	-0.298187	0.0564775	-1.45353	0.146077	0.348625
Q969S9	GFM2	-0.294185	-0.0609246	-1.45338	0.146119	0.348625
P82664	MRPS10	-0.316841	-0.0991579	-1.45267	0.146315	0.348885
Q96MC5	BMERB1	-0.291393	-0.0771501	-1.45212	0.146469	0.348927
P23258	TUBG1	-0.292807	-0.0677997	-1.45199	0.146506	0.348927
Q96JE9	MAP6	-0.29038	-0.0811133	-1.45058	0.146897	0.349651
Q9Y6I9	TEX264	-0.383254	-0.0566777	-1.44997	0.147069	0.349673
Q7Z2K6	ERMP1	-0.310581	-0.101917	-1.44993	0.14708	0.349673
Q07817	BCL2L1	-0.324062	-0.0545132	-1.44805	0.147605	0.350714
O14579	COPE	-0.295627	-0.100724	-1.44727	0.147823	0.350924
Q6FI81	CIAPIN1	-0.29224	-0.0651121	-1.44711	0.147868	0.350924
O95487	SEC24B	-0.286211	-0.099335	-1.44582	0.148227	0.351567
Q8NC96	NECAP1	-0.295777	-0.0351961	-1.44537	0.148356	0.351567
Q99747	NAPG	-0.290784	-0.0723066	-1.44521	0.148401	0.351567
Q9HAR2	ADGRL3	-0.283465	-0.114732	-1.4448	0.148516	0.351567
Q86U28	ISCA2	-0.296785	-0.0118207	-1.44458	0.148575	0.351567
P46779	RPL28	-0.281853	-0.154047	-1.44384	0.148784	0.351617
Q96I59	NARS2	-0.309253	0.090129	-1.44347	0.148888	0.351617
Q10713	PMPCA	-0.296703	-0.0738398	-1.44307	0.149003	0.351617
Q8IYB8	SUPV3L1	-0.291191	-0.070719	-1.44275	0.149092	0.351617
Q9BYN8	MRPS26	-0.2988	-0.14397	-1.44251	0.149159	0.351617
Q9UJW0	DCTN4	-0.296062	-0.0202404	-1.44241	0.149188	0.351617
Q8TF21	ANKRD24	-0.373264	-0.20683	-1.44234	0.149208	0.351617
P02511	CRYAB	-0.289132	-0.0774662	-1.4411	0.149556	0.352231
Q9Y2H6	FNDC3A	-0.380605	-0.0897479	-1.44077	0.149651	0.352248
Q9ULB1	NRXN1	-0.296038	-0.00502081	-1.44043	0.149747	0.352268
Q5T8D3	ACBD5	-0.281315	-0.126509	-1.4391	0.150124	0.352683
P31321	PRKAR1B	-0.295528	-0.0157732	-1.43892	0.150174	0.352683
Q5R3F8	ELFN2	-0.295635	-0.000623503	-1.4384	0.15032	0.352683
Q14123	PDE1C	-0.293801	-0.0408716	-1.4381	0.150407	0.352683
Q02246	CNTN2	-0.280611	-0.145803	-1.43764	0.150538	0.352683
P60763	RAC3	-0.31205	-0.0362711	-1.43733	0.150625	0.352683
Q13596	SNX1	-0.294841	-0.0225429	-1.437	0.150718	0.352683
P52594	AGFG1	-0.291361	-0.0577317	-1.43684	0.150765	0.352683
Q8WXG6	MADD	-0.282873	-0.108338	-1.43681	0.150773	0.352683
P0CG08	GPR89B	-0.280403	-0.149217	-1.43652	0.150856	0.352683
Q9NQ79	CRTAC1	-0.280887	-0.182842	-1.43641	0.150887	0.352683
Q93034	CUL5	-0.320314	-0.051461	-1.43567	0.151097	0.35297
Q96HY7	DHTKD1	-0.337783	-0.0162076	-1.43498	0.151294	0.353225
O00273	DFFA	-0.414107	0.113305	-1.43425	0.151502	0.353242
Q5FWE3	PRRT3	-0.288353	-0.0731978	-1.43381	0.151626	0.353242
O95352	ATG7	-0.280383	-0.122559	-1.43306	0.151841	0.353242
P61221	ABCE1	-0.288723	-0.0695818	-1.43301	0.151856	0.353242
Q8N3F0	MTURN	-0.316347	0.0561462	-1.43283	0.151907	0.353242
P62714	PPP2CB	-0.294412	0.0165568	-1.43281	0.151914	0.353242
P19022	CDH2	-0.28459	-0.0935209	-1.43273	0.151937	0.353242
P22695	UQCRC2	-0.283411	-0.099853	-1.43211	0.152113	0.353242
Q14194	CRMP1	-0.292374	-0.0426098	-1.43192	0.152168	0.353242
Q8NBF6	AVL9	-0.288987	-0.0660551	-1.43174	0.152219	0.353242
O00487	PSMD14	-0.291807	-0.046697	-1.43134	0.152335	0.353242
Q9H4G0	EPB41L1	-0.288494	-0.0687334	-1.43127	0.152355	0.353242
Q9Y4D1	DAAM1	-0.28422	-0.0911858	-1.42887	0.153043	0.354465
P62979	RPS27A	-0.283547	-0.0950863	-1.42881	0.153058	0.354465
P16389	KCNA2	-0.282507	-0.0991414	-1.42695	0.153595	0.355503
P51659	HSD17B4	-0.286982	-0.0724492	-1.42641	0.15375	0.355658
Q969Z3	MTARC2	-0.28217	-0.0987858	-1.42496	0.154171	0.356426
Q9BUE6	ISCA1	-0.292153	-0.0308315	-1.42407	0.154426	0.356445
Q9UBS5	GABBR1	-0.283847	-0.0875202	-1.42373	0.154525	0.356445
P14621	ACYP2	-0.289788	-0.0499527	-1.42333	0.154642	0.356445
P55011	SLC12A2	-0.278367	-0.123254	-1.42303	0.154728	0.356445
O75038	PLCH2	-0.375801	-0.078535	-1.42301	0.154735	0.356445
Q9BYD6	MRPL1	-0.29516	-0.0635482	-1.42261	0.15485	0.356445
Q9UN36	NDRG2	-0.279064	-0.210519	-1.42244	0.154899	0.356445
Q8NFZ4	NLGN2	-0.27765	-0.14081	-1.42243	0.154902	0.356445
Q9UQ03	CORO2B	-0.291017	-0.0353807	-1.42218	0.154976	0.356445
Q9UHG2	PCSK1N	-0.277663	-0.126091	-1.4203	0.15552	0.357492
P55072	VCP	-0.284564	-0.0791706	-1.41978	0.155673	0.357639
O95816	BAG2	-0.289688	-0.0425645	-1.41875	0.155974	0.358
Q567U6	CCDC93	-0.281184	-0.0970599	-1.41855	0.156031	0.358
Q86XP3	DDX42	-0.380703	-0.017037	-1.41832	0.156097	0.358
Q5SQI0	ATAT1	-0.280645	-0.098304	-1.41686	0.156526	0.358236
Q8N4Q0	ZADH2	-0.291097	0.0365565	-1.41677	0.15655	0.358236
O43854	EDIL3	-0.276721	-0.173532	-1.41654	0.156618	0.358236
Q5HYI7	MTX3	-0.277525	-0.117845	-1.41647	0.156638	0.358236
Q13885	TUBB2A	-0.286235	-0.0639308	-1.41645	0.156645	0.358236
P31150	GDI1	-0.285703	-0.066903	-1.41612	0.15674	0.358251
Q9HBL8	NMRAL1	-0.284197	-0.183898	-1.41564	0.156882	0.358371
Q9UBC2	EPS15L1	-0.287389	-0.0543343	-1.41463	0.157179	0.358846
Q96K76	USP47	-0.284029	-0.0750255	-1.41375	0.157436	0.359228
Q9NZW5	PALS2	-0.2898	-0.0258763	-1.41326	0.15758	0.359355
P49207	RPL34	-0.275769	-0.162217	-1.41259	0.157777	0.359519
P49674	CSNK1E	-0.288446	-0.0420083	-1.41241	0.157831	0.359519
P52566	ARHGDIB	-0.359755	0.0415478	-1.41204	0.15794	0.359564
Q92777	SYN2	-0.283892	-0.0731547	-1.4116	0.158069	0.359615
A6NDB9	PALM3	-0.289656	-0.0151621	-1.41021	0.158478	0.359615
Q68DH5	LMBRD2	-0.331855	-0.0688671	-1.41014	0.1585	0.359615
Q96NX5	CAMK1G	-0.329997	-0.123454	-1.40921	0.158773	0.359615
Q8WVD5	RNF141	-0.289593	-0.0058907	-1.40912	0.158799	0.359615
P16435	POR	-0.287069	-0.0484952	-1.40909	0.158808	0.359615
P40925	MDH1	-0.281034	-0.0863974	-1.40861	0.15895	0.359615
Q9BVJ7	DUSP23	-0.314608	0.01352	-1.4085	0.158984	0.359615
O60784	TOM1	-0.289408	0.00927312	-1.40837	0.159022	0.359615
P30041	PRDX6	-0.285885	-0.055841	-1.40833	0.159033	0.359615
O43310	CTIF	-0.407189	-0.0788481	-1.40809	0.159106	0.359615
Q5D862	FLG2	-0.279688	-0.0932548	-1.40783	0.159184	0.359615
Q9UJS0	SLC25A13	-0.280985	-0.0842468	-1.40644	0.159594	0.359615
Q9Y426	C2CD2	-0.287709	-0.0358208	-1.40617	0.159675	0.359615
Q969L2	MAL2	-0.280582	-0.0861482	-1.40613	0.159687	0.359615
Q9HBH5	RDH14	-0.286	-0.0518165	-1.40603	0.159717	0.359615
P17174	GOT1	-0.274442	-0.148445	-1.406	0.159726	0.359615
P28066	PSMA5	-0.277596	-0.103625	-1.40594	0.159742	0.359615
Q16186	ADRM1	-0.298765	-0.0348481	-1.40591	0.159751	0.359615
O75821	EIF3G	-0.337603	0.0347381	-1.40552	0.159866	0.359615
P04271	S100B	-0.286638	-0.0505504	-1.40525	0.159949	0.359615
P54619	PRKAG1	-0.285785	-0.0518725	-1.40501	0.160019	0.359615
P00441	SOD1	-0.274249	-0.160596	-1.40482	0.160074	0.359615
Q15008	PSMD6	-0.286257	-0.0473477	-1.40447	0.16018	0.359615
O95081	AGFG2	-0.288625	0.00487372	-1.40442	0.160196	0.359615
P56211	ARPP19	-0.318905	-0.124251	-1.40335	0.160513	0.359857
Q96P48	ARAP1	-0.337884	-0.048672	-1.40316	0.16057	0.359857
Q14644	RASA3	-0.373394	-0.0405863	-1.40315	0.160572	0.359857
Q96ND0	FAM210A	-0.3328	-0.0354435	-1.40215	0.160871	0.360154
Q9NRW7	VPS45	-0.287367	-0.0284643	-1.40211	0.160884	0.360154
Q9P2W9	STX18	-0.274981	-0.147961	-1.4015	0.161064	0.360357
P62753	RPS6	-0.273455	-0.153265	-1.40083	0.161265	0.360606
Q9UBS9	SUCO	-0.338449	-0.0701439	-1.40021	0.161451	0.360822
Q9H492	MAP1LC3A	-0.27354	-0.176329	-1.39987	0.161553	0.36085
Q9NQZ5	STARD7	-0.301105	-0.018615	-1.3987	0.161905	0.361189
P40926	MDH2	-0.28296	-0.0616337	-1.39847	0.161973	0.361189
Q92609	TBC1D5	-0.38667	0.0278994	-1.39847	0.161974	0.361189
P48449	LSS	-0.386959	-0.00234396	-1.39797	0.162122	0.361319
P0DMV9	HSPA1B	-0.283489	-0.0571445	-1.39756	0.162247	0.361397
Q13057	COASY	-0.27979	-0.0797017	-1.39643	0.162585	0.36195
P82933	MRPS9	-0.30401	-0.0761347	-1.39479	0.163079	0.362436
O00165	HAX1	-0.319997	-0.114479	-1.39479	0.163081	0.362436
O95149	SNUPN	-0.394665	-0.0451946	-1.39452	0.16316	0.362436
Q8IV01	SYT12	-0.27553	-0.102515	-1.39451	0.163164	0.362436
Q9GZZ9	UBA5	-0.286338	0.0204133	-1.39348	0.163477	0.362931
Q13616	CUL1	-0.398712	-0.0388691	-1.39269	0.163713	0.363256
P13645	KRT10	-0.272126	-0.121579	-1.39048	0.164383	0.363737
P63173	RPL38	-0.291455	-0.0831881	-1.39032	0.164432	0.363737
P82650	MRPS22	-0.283681	-0.153176	-1.3902	0.16447	0.363737
Q9H0R4	HDHD2	-0.282033	-0.0564629	-1.38985	0.164576	0.363737
Q9Y5X2	SNX8	-0.297283	-0.041443	-1.38929	0.164745	0.363737
Q9BR76	CORO1B	-0.281073	-0.0616684	-1.38917	0.164781	0.363737
Q9UL54	TAOK2	-0.289458	-0.0874244	-1.38883	0.164885	0.363737
Q96DZ9	CMTM5	-0.323979	-0.0602588	-1.38871	0.164923	0.363737
P61019	RAB2A	-0.28125	-0.115584	-1.38863	0.164945	0.363737
O15091	PRORP	-0.390456	-0.0625855	-1.38862	0.164948	0.363737
P55036	PSMD4	-0.285249	0.0110832	-1.38817	0.165085	0.363737
P13647	KRT5	-0.273605	-0.106108	-1.38787	0.165177	0.363737
P48728	AMT	-0.288915	-0.00589138	-1.38771	0.165226	0.363737
Q14CM0	FRMPD4	-0.365403	-0.104844	-1.38749	0.165293	0.363737
P28676	GCA	-0.307338	-0.0136941	-1.38723	0.165371	0.363737
P12956	XRCC6	-0.272471	-0.220757	-1.38717	0.165392	0.363737
O43583	DENR	-0.280706	-0.0610739	-1.3869	0.165472	0.363737
Q08462	ADCY2	-0.282406	-0.0486844	-1.38631	0.165653	0.363737
P62829	RPL23	-0.273332	-0.105676	-1.38611	0.165713	0.363737
O94885	SASH1	-0.351171	-0.0286285	-1.38598	0.165754	0.363737
Q9P015	MRPL15	-0.28553	-0.111222	-1.38545	0.165916	0.363737
P33176	KIF5B	-0.282385	-0.0472831	-1.38544	0.165918	0.363737
Q05639	EEF1A2	-0.282685	-0.0435826	-1.3849	0.166082	0.36374
O14908	GIPC1	-0.273666	-0.102245	-1.38485	0.166101	0.36374
Q8IYR6	TMEFF1	-0.309836	0.0187495	-1.38373	0.166441	0.364041
Q8NCN5	PDPR	-0.335826	0.027611	-1.38366	0.166464	0.364041
Q9Y2H1	STK38L	-0.272507	-0.107537	-1.3835	0.166512	0.364041
Q6ZMI0	PPP1R21	-0.283165	-0.0337586	-1.38322	0.1666	0.364041
O00232	PSMD12	-0.283818	-0.0169573	-1.38213	0.166932	0.364484
O76003	GLRX3	-0.283965	0.0168568	-1.38196	0.166984	0.364484
Q99614	TTC1	-0.303621	-0.0877558	-1.38047	0.167444	0.36529
P28331	NDUFS1	-0.275192	-0.0862582	-1.37921	0.167831	0.365937
P05023	ATP1A1	-0.269252	-0.129985	-1.37828	0.168118	0.36624
P48556	PSMD8	-0.283208	-0.00778794	-1.37817	0.168152	0.36624
Q8N8S7	ENAH	-0.269259	-0.127532	-1.37769	0.1683	0.366304
P29323	EPHB2	-0.273813	-0.0923238	-1.37749	0.168363	0.366304
Q96GF1	RNF185	-0.393354	-0.0730228	-1.37622	0.168754	0.366956
Q96S59	RANBP9	-0.279365	-0.083758	-1.37566	0.168928	0.367136
Q9Y5M8	SRPRB	-0.275732	-0.078026	-1.37474	0.169211	0.367553
Q08345	DDR1	-0.391324	-0.0446113	-1.37407	0.16942	0.367795
Q2Y0W8	SLC4A8	-0.37613	-0.0392914	-1.3738	0.169506	0.367795
P09972	ALDOC	-0.281057	-0.0321255	-1.37235	0.169955	0.368362
Q9NRG7	SDR39U1	-0.280316	-0.0410525	-1.37217	0.170011	0.368362
Q9NWU5	MRPL22	-0.290218	-0.0967229	-1.37199	0.170066	0.368362
P02533	KRT14	-0.267702	-0.142433	-1.37149	0.170223	0.368362
P60709	ACTB	-0.279698	-0.0458616	-1.37149	0.170224	0.368362
P34896	SHMT1	-0.275559	-0.0736724	-1.37056	0.170512	0.368409
Q15119	PDK2	-0.281211	-0.0219386	-1.37043	0.170555	0.368409
O00410	IPO5	-0.281588	0.00993428	-1.37033	0.170585	0.368409
O75157	TSC22D2	-0.290294	-0.0893257	-1.37024	0.170612	0.368409
Q9BV38	WDR18	-0.280031	-0.0766333	-1.36977	0.170761	0.368532
P50993	ATP1A2	-0.267377	-0.13318	-1.36913	0.17096	0.368765
Q9Y2J0	RPH3A	-0.267291	-0.129484	-1.36812	0.171276	0.369203
Q7Z6B0	CCDC91	-0.32446	0.0239463	-1.36789	0.171347	0.369203
Q9NZU7	CABP1	-0.329135	-0.101871	-1.3672	0.171564	0.369473
Q9ULC3	RAB23	-0.270519	-0.0994043	-1.36661	0.171749	0.369647
Q9Y5Y2	NUBP2	-0.3528	0.0058765	-1.36624	0.171865	0.369647
Q15436	SEC23A	-0.278955	-0.0421064	-1.36598	0.171946	0.369647
Q9UBE0	SAE1	-0.280635	0.0179854	-1.36575	0.172019	0.369647
P20309	CHRM3	-0.411541	-0.0478509	-1.36548	0.172104	0.369647
Q9NTJ5	SACM1L	-0.279261	-0.0346058	-1.36445	0.172428	0.370145
Q8WU90	ZC3H15	-0.33703	-0.0534873	-1.36275	0.172963	0.370756
P54725	RAD23A	-0.380091	0.0283123	-1.3625	0.17304	0.370756
P61962	DCAF7	-0.267939	-0.110277	-1.3625	0.173041	0.370756
O60243	HS6ST1	-0.343955	-0.0445539	-1.36237	0.173081	0.370756
Q96AC1	FERMT2	-0.360946	-0.0297932	-1.36181	0.173259	0.370799
Q8IUS5	EPHX4	-0.265752	-0.140469	-1.36145	0.173371	0.370799
P61160	ACTR2	-0.268127	-0.107163	-1.36097	0.173524	0.370799
Q15785	TOMM34	-0.279501	-0.0160276	-1.36094	0.173534	0.370799
Q7L523	RRAGA	-0.265793	-0.130887	-1.3607	0.173611	0.370799
Q5JQF8	NA	-0.278711	-0.0303016	-1.36038	0.17371	0.370799
P24666	ACP1	-0.290082	-0.0366852	-1.35996	0.173844	0.370799
P61960	UFM1	-0.383197	0.0324439	-1.3597	0.173927	0.370799
Q9Y2R5	MRPS17	-0.279195	-0.0168815	-1.35961	0.173955	0.370799
Q9NQ92	COPRS	-0.306211	0.0350557	-1.3594	0.174022	0.370799
O75323	NIPSNAP2	-0.274903	-0.0622159	-1.35909	0.17412	0.37081
Q96F24	NRBF2	-0.355638	-0.057799	-1.35794	0.174483	0.371388
Q14376	GALE	-0.387181	0.0163321	-1.3573	0.174687	0.371624
P31689	DNAJA1	-0.266834	-0.110328	-1.35692	0.174806	0.371683
Q8N3J5	PPM1K	-0.332919	0.0243394	-1.35655	0.174925	0.371739
Q8WZ64	ARAP2	-0.366731	-0.0483963	-1.35605	0.175083	0.371807
O43572	AKAP10	-0.291963	-0.0565709	-1.35587	0.175142	0.371807
Q86SQ6	ADGRA1	-0.341378	-0.0784027	-1.35451	0.175576	0.372422
P20810	CAST	-0.264389	-0.154435	-1.35438	0.175617	0.372422
Q8TCS8	PNPT1	-0.277594	-0.027204	-1.35407	0.175714	0.372425
Q86VX2	COMMD7	-0.366645	-0.0105606	-1.35379	0.175803	0.372425
Q9BQI5	SGIP1	-0.27305	-0.0664578	-1.35309	0.176029	0.372645
Q9NR31	SAR1A	-0.277194	-0.0299809	-1.35289	0.176092	0.372645
P35611	ADD1	-0.274563	-0.0552648	-1.35212	0.176338	0.372782
O60493	SNX3	-0.272426	-0.0695596	-1.35211	0.176342	0.372782
Q5TA50	CPTP	-0.314305	-0.00843593	-1.35139	0.176572	0.372914
P50402	EMD	-0.271081	-0.0777057	-1.35131	0.176596	0.372914
Q8WVM8	SCFD1	-0.277664	-0.00523201	-1.35104	0.176683	0.372914
P22681	CBL	-0.295316	0.00873084	-1.35005	0.177	0.373189
Q00587	CDC42EP1	-0.286251	-0.0723506	-1.35003	0.177006	0.373189
P22307	SCP2	-0.304162	0.0488677	-1.34977	0.177091	0.373189
Q9BXI3	NT5C1A	-0.263384	-0.15054	-1.34929	0.177244	0.373315
Q8WWM7	ATXN2L	-0.287538	-0.0499723	-1.34813	0.177616	0.373529
Q9Y570	PPME1	-0.277063	0.00187433	-1.34805	0.177642	0.373529
P31939	ATIC	-0.276959	0.0257803	-1.34776	0.177736	0.373529
Q9UHQ9	CYB5R1	-0.267926	-0.0921324	-1.34772	0.177751	0.373529
Q13190	STX5	-0.274597	-0.047855	-1.34753	0.177809	0.373529
P23610	NA	-0.276792	0.0321978	-1.347	0.177983	0.37353
P13611	VCAN	-0.273212	-0.0572258	-1.34696	0.177995	0.37353
O94772	LY6H	-0.262762	-0.13394	-1.3456	0.178432	0.373916
Q96PQ0	SORCS2	-0.264653	-0.133174	-1.34551	0.17846	0.373916
Q9BYC9	MRPL20	-0.271292	-0.0676244	-1.34518	0.178568	0.373916
Q5GLZ8	HERC4	-0.279348	0.0717342	-1.34499	0.178628	0.373916
Q9UI30	TRMT112	-0.269183	-0.127083	-1.34495	0.178643	0.373916
Q92575	UBXN4	-0.295225	-0.0595257	-1.34421	0.178881	0.374028
Q8TDX7	NEK7	-0.294675	-0.0295778	-1.3442	0.178883	0.374028
P52788	SMS	-0.276072	0.000445233	-1.34322	0.1792	0.374497
P62745	RHOB	-0.264029	-0.110009	-1.34241	0.179465	0.374567
Q9UPR5	SLC8A2	-0.272672	-0.0545857	-1.34236	0.179481	0.374567
Q9UI08	EVL	-0.263716	-0.158617	-1.34217	0.179541	0.374567
Q96F86	EDC3	-0.342066	-0.0671603	-1.34195	0.179614	0.374567
Q9ULU8	CADPS	-0.275711	0.0286418	-1.34168	0.179699	0.374567
P10109	FDX1	-0.295625	0.061333	-1.34124	0.179843	0.374673
O00468	AGRN	-0.277523	0.0154732	-1.34053	0.180073	0.374804
P13010	XRCC5	-0.262494	-0.196969	-1.34012	0.180207	0.374804
Q9NQW7	XPNPEP1	-0.275164	-0.118959	-1.3399	0.18028	0.374804
Q7Z6G3	NECAB2	-0.261658	-0.132308	-1.33973	0.180335	0.374804
Q15843	NEDD8	-0.274458	-0.030253	-1.33961	0.180372	0.374804
P09525	ANXA4	-0.268556	-0.0783108	-1.33918	0.180512	0.374903
P18433	PTPRA	-0.275033	0.0168467	-1.33849	0.180737	0.375176
P53396	ACLY	-0.273791	-0.0354092	-1.338	0.180897	0.375314
P26640	VARS1	-0.274728	-0.0112591	-1.33717	0.181168	0.375683
Q92561	PHYHIP	-0.274391	-0.0202975	-1.33684	0.181275	0.375698
Q9UJU6	DBNL	-0.274152	-0.0239147	-1.33649	0.18139	0.375698
P09455	RBP1	-0.370862	0.0422418	-1.33629	0.181455	0.375698
P15311	EZR	-0.272833	-0.0412872	-1.33564	0.181666	0.375709
P37837	TALDO1	-0.260739	-0.161549	-1.33561	0.181679	0.375709
P14866	HNRNPL	-0.264545	-0.097829	-1.33521	0.18181	0.375709
Q9P2E9	RRBP1	-0.260635	-0.156593	-1.33513	0.181834	0.375709
O95817	BAG3	-0.263203	-0.132286	-1.33449	0.182046	0.375729
P78362	SRPK2	-0.273184	-0.135124	-1.33432	0.182101	0.375729
Q8TB37	NUBPL	-0.260455	-0.138572	-1.3342	0.182139	0.375729
P61163	ACTR1A	-0.273994	-0.0151612	-1.33396	0.182217	0.375729
P55795	HNRNPH2	-0.265304	-0.163302	-1.33328	0.182439	0.375995
Q8NC56	LEMD2	-0.274902	-0.162813	-1.33185	0.18291	0.376772
O75351	VPS4B	-0.261136	-0.115236	-1.33128	0.183097	0.376965
P40123	CAP2	-0.26372	-0.097209	-1.33056	0.183334	0.377164
P12236	SLC25A6	-0.259712	-0.154905	-1.33042	0.183381	0.377164
P07203	GPX1	-0.268013	-0.0651081	-1.32714	0.184464	0.379196
Q15814	TBCC	-0.281491	0.0331328	-1.32651	0.184671	0.379279
Q8IY33	MICALL2	-0.370994	-0.0863178	-1.32645	0.184692	0.379279
P57772	EEFSEC	-0.264332	-0.0872074	-1.32558	0.184978	0.379387
Q8TAT6	NPLOC4	-0.318109	0.0609983	-1.32539	0.185043	0.379387
Q13362	PPP2R5C	-0.269009	-0.0560602	-1.32536	0.185052	0.379387
Q6L8Q7	PDE12	-0.272212	-0.0136869	-1.32515	0.185122	0.379387
Q9BVS5	TRMT61B	-0.324162	-0.0253689	-1.32318	0.185778	0.380004
Q14344	GNA13	-0.27124	-0.0269503	-1.32301	0.185833	0.380004
Q5QJ74	TBCEL	-0.270929	-0.171219	-1.32242	0.186028	0.380004
Q9NRV9	HEBP1	-0.273936	-0.102738	-1.32239	0.186039	0.380004
Q9H3P7	ACBD3	-0.271079	0.0625984	-1.32225	0.186086	0.380004
P48059	LIMS1	-0.282768	-0.0649614	-1.32192	0.186196	0.380004
P35606	COPB2	-0.27134	-0.0189545	-1.32173	0.186259	0.380004
Q06124	PTPN11	-0.270432	-0.0353895	-1.32158	0.186309	0.380004
Q96LZ7	RMDN2	-0.285723	-0.116792	-1.32138	0.186376	0.380004
Q9Y250	LZTS1	-0.258235	-0.179372	-1.3211	0.18647	0.380004
Q86UP2	KTN1	-0.270642	-0.029221	-1.32071	0.1866	0.380004
Q9H1K0	RBSN	-0.266263	-0.0681461	-1.32059	0.186639	0.380004
P27144	AK4	-0.271004	-0.0213816	-1.32056	0.18665	0.380004
P51149	RAB7A	-0.261801	-0.0959472	-1.31991	0.186866	0.380006
Q9NZ01	TECR	-0.265153	-0.0751593	-1.31989	0.186872	0.380006
O75064	DENND4B	-0.312757	-0.0524794	-1.31961	0.186966	0.380006
Q8NFH8	REPS2	-0.353647	-0.0260436	-1.31942	0.187029	0.380006
P13804	ETFA	-0.269071	-0.043473	-1.31816	0.18745	0.38055
O43150	ASAP2	-0.351193	-0.000485344	-1.31806	0.187486	0.38055
Q8IXI1	RHOT2	-0.259771	-0.105661	-1.31733	0.187729	0.380592
Q15029	EFTUD2	-0.34053	-0.037026	-1.31722	0.187764	0.380592
Q96T66	NMNAT3	-0.314713	-0.00772585	-1.3168	0.187906	0.380592
Q14195	DPYSL3	-0.270059	-0.0246127	-1.3167	0.187941	0.380592
Q9HCH3	CPNE5	-0.257002	-0.139726	-1.31658	0.187979	0.380592
P30153	PPP2R1A	-0.270384	-0.0106041	-1.31597	0.188186	0.38066
Q9NP81	SARS2	-0.270005	0.0546418	-1.31592	0.188202	0.38066
Q330K2	NDUFAF6	-0.266567	-0.0591192	-1.3156	0.188311	0.380688
Q9Y696	CLIC4	-0.269431	-0.0286048	-1.31463	0.188634	0.381077
Q6P6B7	ANKRD16	-0.322876	-0.0734803	-1.31446	0.188692	0.381077
Q9NRX2	MRPL17	-0.336642	-0.0749144	-1.31404	0.188832	0.381169
Q7Z4W1	DCXR	-0.261232	-0.0913482	-1.31342	0.189041	0.381253
Q9P0K1	ADAM22	-0.2622	-0.0850126	-1.31306	0.189165	0.381253
Q92854	SEMA4D	-0.268279	-0.0393341	-1.31252	0.189347	0.381253
Q9Y450	HBS1L	-0.262836	-0.0805461	-1.31252	0.189347	0.381253
Q9P121	NTM	-0.256617	-0.125541	-1.31251	0.189348	0.381253
[truncated: 2,026 more rows]

## Sheet: S3B
Annotation Cluster 1	Enrichment Score: 12.799548596130341
Category	Term	Count	%	PValue	List Total	Pop Hits	Pop Total	Fold Enrichment	Bonferroni	Benjamini	FDR	Genes
INTERPRO	IPR011993:Pleckstrin homology-like domain	75	11.5207	6.10874e-15	642	189	3950	2.44153	6.42375e-12	5.86598e-12	5.73774e-12	O15085, Q9UPR0, Q9BST9, Q96QG7, Q8IZQ1, Q6WCQ1, Q99490, Q96P47, Q99767, O14827, Q9Y4G6, Q92974, Q9H4L5, O95248, P54105, Q92529, Q96BY6, Q9Y4H2, Q9Y2H5, Q01082, Q86XP1, Q9P227, P42331, Q8IYI6, Q96HH9, Q9NXD2, O15020, Q13972, Q8TCU6, Q86UU1, O15068, Q9UPP2, O75962, Q9Y5S2, Q5VWQ8, Q8WXI2, O95294, Q9NQW6, Q5JU85, Q5VT25, O60229, Q05397, O00401, O60346, P11274, Q8IVF5, O60343, Q9NZM3, Q8NFP9, Q15283,…
UP_SEQ_FEATURE	DOMAIN:PH	57	8.75576	6.20129e-15	647	122	3957	2.85744	1.94165e-11	6.45554e-12	6.37286e-12	O15085, Q9UPR0, Q9BST9, Q9UJF2, Q6WCQ1, Q99490, Q96P47, O14827, Q92974, Q9H4L5, O95248, Q96BY6, Q9Y4H2, Q9Y2H5, Q01082, Q86XP1, Q9P227, P42331, Q8IYI6, O15020, Q13972, Q8TCU6, Q86UU1, O15068, Q9UPP2, O75962, Q9Y5S2, Q5VWQ8, Q8WXI2, O95294, Q9NQW6, Q5JU85, Q5VT25, O60229, O60346, P11274, Q8IVF5, Q9NZM3, Q15283, Q9BZ29, Q14155, Q92556, Q70E73, Q8TD55, Q9UPQ3, Q5T5U3, Q12979, Q9Y4F1, Q9H254, Q9Y5P4,…
INTERPRO	IPR001849:Pleckstrin homology domain	55	8.44854	1.11521e-14	642	117	3950	2.89227	1.16795e-11	5.86598e-12	5.73774e-12	O15085, Q9UPR0, Q9BST9, Q9UJF2, Q6WCQ1, Q99490, Q96P47, O14827, Q92974, Q9H4L5, O95248, Q96BY6, Q9Y4H2, Q9Y2H5, Q01082, Q86XP1, Q9P227, P42331, Q8IYI6, O15020, Q13972, Q8TCU6, Q86UU1, O15068, O75962, Q9Y5S2, Q5VWQ8, Q8WXI2, O95294, Q9NQW6, Q5JU85, Q5VT25, O60229, O60346, P11274, Q8IVF5, Q9NZM3, Q15283, Q9BZ29, Q14155, Q92556, Q70E73, Q8TD55, Q9UPQ3, Q5T5U3, Q12979, Q9Y4F1, Q9H254, Q9Y5P4, P11277,…
SMART	SM00233:PH	52	7.98771	1.49974e-09	437	113	2107	2.21875	3.71936e-07	3.71936e-07	3.64437e-07	O15085, Q9UPR0, Q9BST9, Q9UJF2, Q6WCQ1, Q99490, Q96P47, O14827, Q92974, Q9H4L5, O95248, Q96BY6, Q9Y4H2, Q9Y2H5, Q01082, Q86XP1, Q9P227, P42331, Q8IYI6, O15020, Q13972, Q8TCU6, Q86UU1, O15068, O75962, Q9Y5S2, Q5VWQ8, Q8WXI2, O95294, Q9NQW6, Q5JU85, Q5VT25, O60229, P11274, Q8IVF5, Q9NZM3, Q15283, Q9BZ29, Q14155, Q70E73, Q8TD55, Q9UPQ3, Q5T5U3, Q12979, Q9Y4F1, Q9H254, Q9Y5P4, P11277, Q6DN90, Q9UF11,…
Annotation Cluster 2	Enrichment Score: 8.661285257996456
Category	Term	Count	%	PValue	List Total	Pop Hits	Pop Total	Fold Enrichment	Bonferroni	Benjamini	FDR	Genes
UP_KW_MOLECULAR_FUNCTION	KW-0343~GTPase activation	41	6.298	2.38813e-10	389	91	2359	2.73225	1.57617e-08	1.57617e-08	1.409e-08	O15085, Q9H2M9, Q5VWQ8, Q9NRY4, O95294, P52757, Q9UJF2, Q99490, O75044, O75140, Q14C86, Q96CN4, Q96P47, Q9Y4G8, P11274, Q9P0N9, O60343, Q15042, Q15283, P49815, P47736, Q2NKQ1, Q6GYQ0, Q9Y2X7, Q9UPQ3, Q5T5U3, Q12979, Q684P5, Q9Y3P9, Q9P227, Q9Y2B5, Q8WU79, P21359, Q4KMP7, P42331, Q66K14, Q17R89, Q9NZN5, Q14161, Q9HA65
GOTERM_MF_DIRECT	GO:0005096~GTPase activator activity	50	7.68049	1.11615e-09	622	131	3890	2.38703	7.84655e-07	2.61552e-07	2.57459e-07	Q8N1I0, O15085, Q9H2M9, P52757, Q9UJF2, Q99490, O75140, O60447, Q96P47, Q9Y4G8, Q9P0N9, O60242, P49815, Q6GYQ0, Q9Y2X7, Q684P5, Q9P227, Q8WU79, P42331, Q14185, Q17R89, Q8TCU6, Q5VWQ8, Q9NRY4, O95294, O75044, Q14C86, Q96CN4, P11274, Q8IVF5, O60343, Q15042, Q15283, P47736, Q9H7D0, Q2NKQ1, Q9UPQ3, Q5T5U3, Q12979, Q9Y3P9, Q9Y2B5, P21359, Q4KMP7, Q66K14, Q9C0H5, Q9NZN5, Q14161, Q15334, Q9HA65
GOTERM_BP_DIRECT	GO:0090630~activation of GTPase activity	25	3.84025	3.8937e-08	622	48	3871	3.24139	0.000107616	1.34527e-05	1.33846e-05	Q13972, Q2NKQ1, Q6GYQ0, Q9UPQ3, Q12979, Q99490, Q684P5, Q9Y3P9, Q96CN4, O60447, Q96P47, P84095, P11274, Q9P0N9, Q8IVF5, Q4KMP7, P42331, Q14160, Q66K14, O60343, Q92574, Q14289, P47736, Q9HA65
Annotation Cluster 3	Enrichment Score: 6.653792859401359
Category	Term	Count	%	PValue	List Total	Pop Hits	Pop Total	Fold Enrichment	Bonferroni	Benjamini	FDR	Genes
GOTERM_BP_DIRECT	GO:0006336~DNA replication-independent nucleosome assembly	16	2.45776	1.41811e-11	622	16	3871	6.22347	3.91966e-08	1.95982e-08	1.94989e-08	P84243, P62805
GOTERM_BP_DIRECT	GO:0032200~telomere organization	16	2.45776	1.41811e-11	622	16	3871	6.22347	3.91966e-08	1.95982e-08	1.94989e-08	P84243, P62805
GOTERM_CC_DIRECT	GO:0000228~nuclear chromosome	18	2.76498	7.68154e-11	637	21	3978	5.35277	4.70879e-08	4.70879e-08	4.58588e-08	Q9NRL2, P84243, P62805, Q00839
GOTERM_CC_DIRECT	GO:0043505~CENP-A containing nucleosome	14	2.15054	4.80669e-10	637	14	3978	6.2449	2.9465e-07	1.47325e-07	1.4348e-07	P62805
GOTERM_BP_DIRECT	GO:0006335~DNA replication-dependent nucleosome assembly	14	2.15054	5.00893e-10	622	14	3871	6.22347	1.38447e-06	2.76894e-07	2.75491e-07	P62805
GOTERM_BP_DIRECT	GO:0061644~protein localization to CENP-A containing chromatin	14	2.15054	5.00893e-10	622	14	3871	6.22347	1.38447e-06	2.76894e-07	2.75491e-07	P62805
INTERPRO	IPR001951:Histone H4	14	2.15054	5.82493e-10	642	14	3950	6.15265	6.12782e-07	8.20504e-08	8.02565e-08	P62805
INTERPRO	IPR019809:Histone H4, conserved site	14	2.15054	5.82493e-10	642	14	3950	6.15265	6.12782e-07	8.20504e-08	8.02565e-08	P62805
INTERPRO	IPR004823:TATA box binding protein associated factor (TAF)	14	2.15054	5.82493e-10	642	14	3950	6.15265	6.12782e-07	8.20504e-08	8.02565e-08	P62805
UP_SEQ_FEATURE	DOMAIN:TAF	14	2.15054	6.29644e-10	647	14	3957	6.11592	1.96638e-06	1.77318e-07	1.75047e-07	P62805
UP_SEQ_FEATURE	CROSSLNK:Glycyl lysine isopeptide (Lys-Gly) (interchain with G-Cter in UFM1); alternate	14	2.15054	6.29644e-10	647	14	3957	6.11592	1.96638e-06	1.77318e-07	1.75047e-07	P62805
UP_SEQ_FEATURE	MUTAGEN:K->A: Impaired methylation by N6AMT1.	14	2.15054	6.29644e-10	647	14	3957	6.11592	1.96638e-06	1.77318e-07	1.75047e-07	P62805
UP_SEQ_FEATURE	MUTAGEN:K->R: Abolished ufmylation.	14	2.15054	6.29644e-10	647	14	3957	6.11592	1.96638e-06	1.77318e-07	1.75047e-07	P62805
GOTERM_BP_DIRECT	GO:0006352~DNA-templated transcription, initiation	14	2.15054	3.2073e-09	622	15	3871	5.80857	8.86495e-06	1.26643e-06	1.26001e-06	P62805
GOTERM_BP_DIRECT	GO:0045653~negative regulation of megakaryocyte differentiation	14	2.15054	3.2073e-09	622	15	3871	5.80857	8.86495e-06	1.26643e-06	1.26001e-06	P62805
UP_KW_CELLULAR_COMPONENT	KW-0544~Nucleosome core	17	2.61137	4.73511e-09	588	22	3654	4.80195	2.2255e-07	7.41835e-08	6.62916e-08	P84243, P62805, Q71UI9
INTERPRO	IPR009072:Histone-fold	17	2.61137	5.58014e-09	642	22	3950	4.75432	5.87029e-06	6.52256e-07	6.37996e-07	P84243, P62805, Q71UI9
SMART	SM00417:H4	14	2.15054	1.25677e-08	437	14	2107	4.82151	3.11679e-06	1.03893e-06	1.01799e-06	P62805
SMART	SM00803:TAF	14	2.15054	1.25677e-08	437	14	2107	4.82151	3.11679e-06	1.03893e-06	1.01799e-06	P62805
KEGG_PATHWAY	hsa05322:Systemic lupus erythematosus	19	2.91859	2.24721e-08	303	32	2139	4.19152	6.04497e-06	6.04499e-06	6.00005e-06	Q13224, P84243, P62805, P12814, Q71UI9
GOTERM_MF_DIRECT	GO:0030527~structural constituent of chromatin	17	2.61137	6.84994e-07	622	28	3890	3.79708	0.000481435	8.02585e-05	7.90027e-05	P84243, P62805, Q71UI9
KEGG_PATHWAY	hsa05034:Alcoholism	23	3.53303	1.02458e-06	303	54	2139	3.00678	0.000275574	0.000137806	0.000136781	Q92529, O95622, Q96RR4, Q13224, P84243, P62805, Q8N5S9, P36873, Q71UI9
GOTERM_CC_DIRECT	GO:0000781~chromosome, telomeric region	22	3.37942	1.81745e-06	637	46	3978	2.98669	0.00111348	0.000371365	0.000361672	P27694, Q8IXJ6, P30876, P84243, P62805, Q16531, P36873, P78527
GOTERM_CC_DIRECT	GO:0000786~nucleosome	17	2.61137	1.21951e-05	637	33	3978	3.21707	0.00744779	0.0018689	0.00182012	P84243, P62805, Q71UI9
KEGG_PATHWAY	hsa04613:Neutrophil extracellular trap formation	22	3.37942	1.22288e-05	303	57	2139	2.72468	0.00328416	0.00109652	0.00108836	P02671, P42345, P05129, P84243, P62805, P02679, P02675, Q71UI9
GOTERM_BP_DIRECT	GO:0006334~nucleosome assembly	17	2.61137	2.05032e-05	622	34	3871	3.11174	0.0550955	0.00404792	0.00402742	Q9NRL2, P84243, P62805
KEGG_PATHWAY	hsa05203:Viral carcinogenesis	22	3.37942	0.000117603	303	65	2139	2.38934	0.0311417	0.00790877	0.00784997	Q5T4S7, P14618, Q14160, P62805, Q12933, P12814, Q16531, Q15283, P40763
GOTERM_MF_DIRECT	GO:0019904~protein domain specific binding	37	5.68356	0.00019871	622	126	3890	1.8365	0.130387	0.0116411	0.011459	P07437, Q8N3R9, Q14643, P62805, O94856, P35609, P12814, O94832, Q9Y4H2, P36873, Q9P0L0, P78527, Q07157, P35579, A5YKK6, Q9ULJ8, P42345, Q9Y4D7, Q9H270, P21980, Q9C0H9, Q9NRD5, Q14980, P06213
GOTERM_MF_DIRECT	GO:0003677~DNA binding	36	5.52995	0.000826409	622	130	3890	1.73188	0.440776	0.0414975	0.0408482	P27694, P30876, P62805, Q9NRY4, Q8TE49, Q9BQ70, O00411, Q71UI9, Q9BWH6, P42224, Q9NRL2, Q99996, P84243, Q8TAF3, Q7Z6Z7, Q9UJ41, Q16531, Q92614, O60381, Q00839, P40763, P42226
UP_KW_PTM	KW-0164~Citrullination	17	2.61137	0.000990221	592	42	3428	2.34379	0.0234966	0.0123778	0.0123778	P84243, P62805, Q00839
UP_KW_CELLULAR_COMPONENT	KW-0158~Chromosome	27	4.14747	0.00114719	588	89	3654	1.88523	0.0525194	0.00770256	0.00688313	O94874, P51784, P62805, Q14008, O75122, P36873, Q71UI9, Q8IXJ6, Q7Z460, P84243, P21980, Q00839, Q14980
UP_KW_PTM	KW-0379~Hydroxylation	22	3.37942	0.00165779	592	64	3428	1.9905	0.0390376	0.0138149	0.0138149	P02671, P12110, P14618, P84243, P62805, P08123, P08572, O14974
UP_SEQ_FEATURE	CROSSLNK:Glycyl lysine isopeptide (Lys-Gly) (interchain with G-Cter in ubiquitin); alternate	16	2.45776	0.00172496	647	42	3957	2.32987	0.995446	0.114618	0.11315	P07437, P27694, P62805
UP_KW_MOLECULAR_FUNCTION	KW-0238~DNA-binding	32	4.91551	0.0179772	389	131	2359	1.48135	0.697988	0.148312	0.132582	P27694, P62805, Q9NRY4, Q9BQ70, P78527, Q71UI9, Q9BWH6, Q9H2Z4, P42224, P84243, P42704, Q8TAF3, Q7Z6Z7, Q16531, O60381, Q00839, P40763, P42226
GOTERM_MF_DIRECT	GO:0046982~protein heterodimerization activity	22	3.37942	0.0334387	622	88	3890	1.5635	1	0.810601	0.797917	O00291, P84243, P62805, Q6GYQ0, O75146, Q9P0L0, Q8NAN2, Q71UI9
UP_SEQ_FEATURE	CROSSLNK:Glycyl lysine isopeptide (Lys-Gly) (interchain with G-Cter in SUMO2); alternate	23	3.53303	0.354018	647	123	3957	1.14363	1	1	0.987508	P52597, Q9NUU7, P42224, P14618, P62805, Q8IX12, Q8IXS6, Q5JVS0, Q00839, Q14980
Annotation Cluster 4	Enrichment Score: 6.4591780836324215
Category	Term	Count	%	PValue	List Total	Pop Hits	Pop Total	Fold Enrichment	Bonferroni	Benjamini	FDR	Genes
UP_SEQ_FEATURE	REGION:Actin-binding	21	3.22581	1.96453e-09	647	31	3957	4.14304	6.13521e-06	4.71941e-07	4.65896e-07	O15020, Q15149, Q96SB3, Q8NF91, P35609, O94832, P12814, Q96JQ2, Q03001, P11532, Q9UPN3, Q01082, Q9H254, Q9Y4I1, P35579, Q9ULJ8, Q7Z406, P11277, P46939, Q9UM54, Q00839
GOTERM_MF_DIRECT	GO:0003779~actin binding	50	7.68049	2.86823e-07	622	152	3890	2.05724	0.000201616	4.03273e-05	3.96962e-05	P12814, Q9P253, O75146, Q9UPN3, P35579, Q9Y4G6, Q13045, P46821, Q00839, Q7Z7A4, P57737, Q15149, Q96SB3, Q8NF91, P35609, O94832, Q96JQ2, P11532, Q01082, Q08AE8, Q3V6T2, O60610, P46939, Q9UM54, Q9NRD5, Q27J81, O15020, Q86T65, Q7RTP6, Q9H269, Q9NQW6, A6NGB9, Q9Y4I1, Q05397, O00401, Q7Z406, O00291, Q8N9B5, Q08495, Q9UPQ0, Q5T1M5, Q9BX66, Q03001, Q9H254, P78559, P11277, Q9NZ56, Q8TDZ2, Q9C0D0, Q8N3V7
UP_KW_MOLECULAR_FUNCTION	KW-0009~Actin-binding	43	6.60522	2.63088e-06	389	129	2359	2.02142	0.000173623	3.47276e-05	3.10444e-05	O15020, P12814, O75146, Q7RTP6, Q9NQW6, Q9UPN3, Q6WCQ1, A6NGB9, P35579, Q9Y4I1, Q9ULJ8, O00401, Q7Z406, O00291, Q8N9B5, P02549, Q92614, Q13045, Q7Z7A4, Q08495, P57737, Q15149, Q5T1M5, Q96SB3, Q8NF91, P35609, O94832, Q96JQ2, Q03001, P11532, Q01082, Q9H254, Q08AE8, P11277, O60610, P46939, Q9NZ56, Q8TDZ2, Q9C0D0, Q8N3V7, Q9UM54, Q9NRD5, Q27J81
GOTERM_MF_DIRECT	GO:0051015~actin filament binding	37	5.68356	9.8246e-06	622	111	3890	2.08467	0.00688293	0.00098667	0.000971232	O15020, P12814, O75146, Q7RTP6, Q9H269, O75122, Q9UPN3, Q6WCQ1, P35579, Q9Y4I1, Q9ULJ8, Q7Z406, O00291, Q9Y4G6, P02549, P55196, Q92614, Q13045, P42684, Q08495, P57737, Q96SB3, Q8NF91, Q9P1Y5, P35609, O94832, Q96JQ2, P11532, Q96PY5, Q01082, Q9H254, P11277, P46939, Q8TDZ2, P08133, Q9UM54, Q9NRD5
Annotation Cluster 5	Enrichment Score: 4.90389291382058
Category	Term	Count	%	PValue	List Total	Pop Hits	Pop Total	Fold Enrichment	Bonferroni	Benjamini	FDR	Genes
INTERPRO	IPR001478:PDZ domain	29	4.45469	2.64283e-06	642	72	3950	2.47815	0.0027764	0.000214639	0.000209946	Q9UPX8, O15085, Q9Y566, Q8TCU6, Q8WXI2, Q07157, Q9ULJ8, O60307, Q8IVF2, Q99767, Q9Y4G8, Q8IVF5, P55196, Q92796, P78352, Q92614, Q15700, Q8N3R9, Q96SB3, Q5T5U3, Q9UQ26, Q86UR5, Q9P227, Q14160, Q96RT1, Q86UL8, Q9Y2H9, Q9NZN5, Q9NRD5
UP_SEQ_FEATURE	DOMAIN:PDZ	29	4.45469	2.98939e-06	647	72	3957	2.46336	0.00929243	0.000340256	0.000335898	Q9UPX8, O15085, Q9Y566, Q8TCU6, Q8WXI2, Q07157, Q9ULJ8, O60307, Q8IVF2, Q99767, Q9Y4G8, Q8IVF5, P55196, Q92796, P78352, Q92614, Q15700, Q8N3R9, Q96SB3, Q5T5U3, Q9UQ26, Q86UR5, Q9P227, Q14160, Q96RT1, Q86UL8, Q9Y2H9, Q9NZN5, Q9NRD5
SMART	SM00228:PDZ	29	4.45469	0.00024585	437	72	2107	1.942	0.0591563	0.00871011	0.00853451	Q9UPX8, O15085, Q9Y566, Q8TCU6, Q8WXI2, Q07157, Q9ULJ8, O60307, Q8IVF2, Q99767, Q9Y4G8, Q8IVF5, P55196, Q92796, P78352, Q92614, Q15700, Q8N3R9, Q96SB3, Q5T5U3, Q9UQ26, Q86UR5, Q9P227, Q14160, Q96RT1, Q86UL8, Q9Y2H9, Q9NZN5, Q9NRD5
Annotation Cluster 6	Enrichment Score: 4.890799824989324
Category	Term	Count	%	PValue	List Total	Pop Hits	Pop Total	Fold Enrichment	Bonferroni	Benjamini	FDR	Genes
GOTERM_MF_DIRECT	GO:0005085~guanyl-nucleotide exchange factor activity	43	6.60522	1.59457e-11	622	93	3890	2.89164	1.12098e-08	1.12099e-08	1.10345e-08	Q8N1I0, O15085, Q13972, Q92538, Q8TCU6, Q9H2M9, O95714, O15068, Q9UPP2, O75962, Q5JU85, Q8WZA2, Q14C86, O60229, Q9Y4G8, O14827, P11274, Q8IVF5, Q9UJ41, Q15042, Q9NZM3, Q9BZ29, Q8IZD9, Q9H7D0, Q14155, Q92974, Q92556, O95248, Q6IQ26, Q96BY6, Q12979, Q9Y4F1, Q3V6T2, O75592, Q9Y2B5, Q5TH69, Q9Y6D6, Q9Y6D5, Q6DN90, Q9UI10, Q14185, Q9NZN5, Q15751
UP_KW_MOLECULAR_FUNCTION	KW-0344~Guanine-nucleotide releasing factor	33	5.06912	7.95487e-10	389	66	2359	3.03213	5.25021e-08	2.62511e-08	2.34669e-08	Q8N1I0, O15085, Q13972, Q92538, Q8TCU6, O15068, O75962, Q8WZA2, Q14C86, O60229, Q9Y4G8, O14827, P11274, Q8IVF5, Q9BZ29, Q8IZD9, Q9H7D0, Q14155, Q92974, O95248, Q6IQ26, Q96BY6, Q12979, Q9Y4F1, Q3V6T2, O75592, Q5TH69, Q9Y6D6, Q9Y6D5, Q6DN90, Q14185, Q9NZN5, Q15751
INTERPRO	IPR000219:Dbl homology (DH) domain	15	2.30415	1.94387e-05	642	27	3950	3.41814	0.0202421	0.00120292	0.00117662	O15085, Q13972, Q8TCU6, O15068, O75962, Q9Y4F1, Q12979, O60229, O14827, P11274, Q8IVF5, Q9NZM3, Q9NZN5, Q14155, Q92974
UP_SEQ_FEATURE	DOMAIN:DH	15	2.30415	2.08727e-05	647	27	3957	3.39773	0.0631068	0.00197531	0.00195001	O15085, Q13972, Q8TCU6, O15068, O75962, Q9Y4F1, Q12979, O60229, O14827, P11274, Q8IVF5, Q9NZM3, Q9NZN5, Q14155, Q92974
SMART	SM00325:RhoGEF	15	2.30415	0.000178527	437	26	2107	2.78164	0.0433127	0.00737913	0.00723035	O15085, Q13972, Q8TCU6, O15068, O75962, Q9Y4F1, Q12979, O60229, O14827, P11274, Q8IVF5, Q9NZM3, Q9NZN5, Q14155, Q92974
INTERPRO	IPR001331:Guanine-nucleotide dissociation stimulator, CDC24, conserved site	8	1.22888	0.000520001	642	11	3950	4.47465	0.421423	0.0248655	0.0243219	Q13972, P11274, Q8IVF5, Q8TCU6, O15068, Q9NZN5, Q12979, Q14155
UP_SEQ_FEATURE	DOMAIN:PH 2	7	1.07527	0.034186	647	16	3957	2.67571	1	1	0.987508	Q13972, O14827, Q8IVF5, O75962, Q9Y4F1, Q6WCQ1, O60229
UP_SEQ_FEATURE	DOMAIN:PH 1	7	1.07527	0.0457636	647	17	3957	2.51832	1	1	0.987508	Q13972, O14827, Q8IVF5, O75962, Q9Y4F1, Q6WCQ1, O60229
Annotation Cluster 7	Enrichment Score: 4.69714870501345
Category	Term	Count	%	PValue	List Total	Pop Hits	Pop Total	Fold Enrichment	Bonferroni	Benjamini	FDR	Genes
INTERPRO	IPR018159:Spectrin/alpha-actinin	17	2.61137	5.00647e-10	642	20	3950	5.22975	5.26681e-07	8.20504e-08	8.02565e-08	O15020, Q15149, Q8NF91, O15068, O75962, P35609, P12814, Q03001, P11532, Q9UPN3, Q01082, Q9H254, O60229, P11277, P46939, P02549, Q13023
UP_SEQ_FEATURE	REPEAT:Spectrin 2	17	2.61137	5.49468e-10	647	20	3957	5.19853	1.71599e-06	1.77318e-07	1.75047e-07	O15020, Q15149, Q8NF91, O75962, P35609, Q86VW0, P12814, Q03001, P11532, Q9UPN3, Q01082, Q9H254, O60229, P11277, P46939, P02549, Q13023
UP_SEQ_FEATURE	REPEAT:Spectrin 1	17	2.61137	5.49468e-10	647	20	3957	5.19853	1.71599e-06	1.77318e-07	1.75047e-07	O15020, Q15149, Q8NF91, O75962, P35609, Q86VW0, P12814, Q03001, P11532, Q9UPN3, Q01082, Q9H254, O60229, P11277, P46939, P02549, Q13023
INTERPRO	IPR002017:Spectrin repeat	16	2.45776	6.23957e-10	642	18	3950	5.46902	6.56403e-07	8.20504e-08	8.02565e-08	O15020, Q8NF91, O15068, O75962, P35609, P12814, Q03001, P11532, Q9UPN3, Q01082, Q9H254, O60229, P11277, P46939, P02549, Q13023
UP_SEQ_FEATURE	REPEAT:Spectrin 3	16	2.45776	6.81338e-10	647	18	3957	5.43637	2.12781e-06	1.77318e-07	1.75047e-07	O15020, Q15149, Q8NF91, O75962, P35609, Q86VW0, P12814, Q03001, P11532, Q9UPN3, Q01082, Q9H254, O60229, P11277, P46939, P02549
UP_SEQ_FEATURE	REGION:Actin-binding	21	3.22581	1.96453e-09	647	31	3957	4.14304	6.13521e-06	4.71941e-07	4.65896e-07	O15020, Q15149, Q96SB3, Q8NF91, P35609, O94832, P12814, Q96JQ2, Q03001, P11532, Q9UPN3, Q01082, Q9H254, Q9Y4I1, P35579, Q9ULJ8, Q7Z406, P11277, P46939, Q9UM54, Q00839
UP_SEQ_FEATURE	REPEAT:Spectrin 4	15	2.30415	1.3583e-08	647	18	3957	5.0966	4.24188e-05	3.02998e-06	2.99117e-06	O15020, Q15149, Q8NF91, O75962, P35609, P12814, Q03001, P11532, Q9UPN3, Q01082, Q9H254, O60229, P11277, P46939, P02549
SMART	SM00150:SPEC	17	2.61137	1.89882e-08	437	20	2107	4.09828	4.70905e-06	1.17727e-06	1.15353e-06	O15020, Q15149, Q8NF91, O15068, O75962, P35609, P12814, Q03001, P11532, Q9UPN3, Q01082, Q9H254, O60229, P11277, P46939, P02549, Q13023
INTERPRO	IPR001715:Calponin homology domain	21	3.22581	2.23617e-07	642	38	3950	3.40015	0.000235217	2.35245e-05	2.30102e-05	Q9UPQ0, O15020, Q15149, Q8NF91, Q9P1Y5, P35609, P12814, Q96JQ2, Q7RTP6, Q03001, P11532, Q5M775, Q9UPN3, Q01082, Q9H254, P11277, Q3V6T2, P46939, Q5T5Y3, Q8TDZ2, Q14155
UP_SEQ_FEATURE	DOMAIN:Calponin-homology (CH)	21	3.22581	2.47734e-07	647	38	3957	3.37985	0.000773375	5.15783e-05	5.09177e-05	Q9UPQ0, O15020, Q15149, Q8NF91, Q9P1Y5, P35609, P12814, Q96JQ2, Q7RTP6, Q03001, P11532, Q5M775, Q9UPN3, Q01082, Q9H254, P11277, Q3V6T2, P46939, Q5T5Y3, Q8TDZ2, Q14155
INTERPRO	IPR001589:Actinin-type, actin-binding, conserved site	13	1.99693	2.94271e-07	642	16	3950	4.99903	0.000309525	2.8143e-05	2.75277e-05	O15020, Q15149, Q8NF91, P35609, P12814, Q96JQ2, Q03001, P11532, Q9UPN3, Q01082, Q9H254, P11277, P46939
UP_SEQ_FEATURE	DOMAIN:Calponin-homology (CH) 1	13	1.99693	3.15141e-07	647	16	3957	4.96918	0.000983703	5.78933e-05	5.71518e-05	O15020, Q15149, Q8NF91, P35609, P12814, Q96JQ2, Q03001, P11532, Q9UPN3, Q01082, Q9H254, P11277, P46939
UP_SEQ_FEATURE	DOMAIN:Calponin-homology (CH) 2	13	1.99693	3.15141e-07	647	16	3957	4.96918	0.000983703	5.78933e-05	5.71518e-05	O15020, Q15149, Q8NF91, P35609, P12814, Q96JQ2, Q03001, P11532, Q9UPN3, Q01082, Q9H254, P11277, P46939
UP_SEQ_FEATURE	REPEAT:Spectrin 7	11	1.68971	6.09902e-07	647	12	3957	5.60626	0.00190291	9.52361e-05	9.40163e-05	O15020, P46939, Q8NF91, P02549, Q03001, P11532, Q01082, Q9UPN3, Q9H254, O60229, P11277
UP_SEQ_FEATURE	REPEAT:Spectrin 8	11	1.68971	6.09902e-07	647	12	3957	5.60626	0.00190291	9.52361e-05	9.40163e-05	O15020, P46939, Q8NF91, P02549, Q03001, P11532, Q01082, Q9UPN3, Q9H254, O60229, P11277
UP_SEQ_FEATURE	REPEAT:Spectrin 9	11	1.68971	6.09902e-07	647	12	3957	5.60626	0.00190291	9.52361e-05	9.40163e-05	O15020, P46939, Q8NF91, P02549, Q03001, P11532, Q01082, Q9UPN3, Q9H254, O60229, P11277
UP_SEQ_FEATURE	REPEAT:Spectrin 5	11	1.68971	2.2567e-06	647	13	3957	5.17501	0.00702291	0.000306421	0.000302496	O15020, P46939, Q8NF91, P02549, Q03001, P11532, Q01082, Q9UPN3, Q9H254, O60229, P11277
UP_SEQ_FEATURE	REPEAT:Spectrin 6	11	1.68971	2.2567e-06	647	13	3957	5.17501	0.00702291	0.000306421	0.000302496	O15020, P46939, Q8NF91, P02549, Q03001, P11532, Q01082, Q9UPN3, Q9H254, O60229, P11277
UP_SEQ_FEATURE	REPEAT:Spectrin 10	10	1.5361	3.1596e-06	647	11	3957	5.55993	0.00981892	0.000340256	0.000335898	O15020, P46939, Q8NF91, P02549, Q03001, P11532, Q01082, Q9UPN3, Q9H254, P11277
UP_SEQ_FEATURE	REPEAT:Spectrin 11	10	1.5361	3.1596e-06	647	11	3957	5.55993	0.00981892	0.000340256	0.000335898	O15020, P46939, Q8NF91, P02549, Q03001, P11532, Q01082, Q9UPN3, Q9H254, P11277
UP_SEQ_FEATURE	REPEAT:Spectrin 12	10	1.5361	3.1596e-06	647	11	3957	5.55993	0.00981892	0.000340256	0.000335898	O15020, P46939, Q8NF91, P02549, Q03001, P11532, Q01082, Q9UPN3, Q9H254, P11277
UP_SEQ_FEATURE	REPEAT:Spectrin 13	10	1.5361	3.1596e-06	647	11	3957	5.55993	0.00981892	0.000340256	0.000335898	O15020, P46939, Q8NF91, P02549, Q03001, P11532, Q01082, Q9UPN3, Q9H254, P11277
UP_SEQ_FEATURE	REPEAT:Spectrin 14	10	1.5361	3.1596e-06	647	11	3957	5.55993	0.00981892	0.000340256	0.000335898	O15020, P46939, Q8NF91, P02549, Q03001, P11532, Q01082, Q9UPN3, Q9H254, P11277
SMART	SM00033:CH	18	2.76498	1.43155e-05	437	30	2107	2.89291	0.00354397	0.000710048	0.000695733	Q9UPQ0, O15020, Q15149, Q8NF91, P35609, P12814, Q96JQ2, Q7RTP6, Q03001, P11532, Q5M775, Q9UPN3, Q01082, Q9H254, P11277, P46939, Q8TDZ2, Q14155
UP_SEQ_FEATURE	REPEAT:Spectrin 15	9	1.38249	1.60621e-05	647	10	3957	5.50433	0.048925	0.00156756	0.00154748	O15020, P46939, Q8NF91, P02549, Q03001, P11532, Q01082, Q9UPN3, P11277
UP_SEQ_FEATURE	REPEAT:Spectrin 16	9	1.38249	1.60621e-05	647	10	3957	5.50433	0.048925	0.00156756	0.00154748	O15020, P46939, Q8NF91, P02549, Q03001, P11532, Q01082, Q9UPN3, P11277
UP_SEQ_FEATURE	REPEAT:Spectrin 17	9	1.38249	1.60621e-05	647	10	3957	5.50433	0.048925	0.00156756	0.00154748	O15020, P46939, Q8NF91, P02549, Q03001, P11532, Q01082, Q9UPN3, P11277
GOTERM_CC_DIRECT	GO:0042995~cell projection	26	3.99386	0.00144638	637	86	3978	1.88799	0.588223	0.0591087	0.0575659	O15020, O75962, P12814, Q7RTP6, Q9UPN3, Q07157, Q05397, P27708, P02549, Q96T49, Q9NQC7, Q68DU8, O15294, O94850, O15056, P35609, Q03001, P11532, Q9UQ26, Q01082, Q9H254, Q86UR5, P11277, P84095, Q9UPA5, P46939
GOTERM_BP_DIRECT	GO:0051693~actin filament capping	6	0.921659	0.00383589	622	8	3871	4.6676	0.999976	0.41963	0.417505	Q08495, O15020, P02549, Q01082, Q9H254, P11277
PIR_SUPERFAMILY	PIRSF002297:spectrin, beta subunit	4	0.614439	0.00504291	57	4	496	8.70175	0.215471	0.24206	0.24206	O15020, Q01082, Q9H254, P11277
UP_SEQ_FEATURE	REPEAT:Spectrin 20	5	0.768049	0.00801082	647	6	3957	5.0966	1	0.384889	0.379959	P46939, Q8NF91, P02549, Q03001, P11532
UP_SEQ_FEATURE	REPEAT:Spectrin 18	5	0.768049	0.00801082	647	6	3957	5.0966	1	0.384889	0.379959	P46939, Q8NF91, P02549, Q03001, P11532
UP_SEQ_FEATURE	REPEAT:Spectrin 19	5	0.768049	0.00801082	647	6	3957	5.0966	1	0.384889	0.379959	P46939, Q8NF91, P02549, Q03001, P11532
INTERPRO	IPR016343:Spectrin, beta subunit	4	0.614439	0.0149628	642	4	3950	6.15265	1	0.366066	0.358063	O15020, Q01082, Q9H254, P11277
GOTERM_CC_DIRECT	GO:0014731~spectrin-associated cytoskeleton	5	0.768049	0.0151223	637	7	3978	4.46064	0.999912	0.313049	0.304878	Q08495, Q12955, P02549, Q01082, P11277
UP_SEQ_FEATURE	REPEAT:Spectrin 21	4	0.614439	0.0152223	647	4	3957	6.11592	1	0.625517	0.617506	P46939, Q8NF91, Q03001, P11532
UP_SEQ_FEATURE	REPEAT:Spectrin 22	4	0.614439	0.0152223	647	4	3957	6.11592	1	0.625517	0.617506	P46939, Q8NF91, Q03001, P11532
GOTERM_CC_DIRECT	GO:0030864~cortical actin cytoskeleton	13	1.99693	0.0153205	637	39	3978	2.08163	0.999922	0.313049	0.304878	O15020, Q96SB3, P35609, P12814, P11532, Q9NS86, Q01082, Q9H254, Q9ULJ8, P11277, P46939, P02549, Q15334
GOTERM_CC_DIRECT	GO:0008091~spectrin	5	0.768049	0.0264666	637	8	3978	3.90306	1	0.463544	0.451445	O15020, P02549, Q01082, Q9H254, P11277
COG_ONTOLOGY	DNA replication, recombination, and repair	7	1.07527	0.0345225	73	16	433	2.59503	0.487019	0.290373	0.290373	P09914, P46939, Q8NF91, Q9BV44, Q03001, Q15477, Q5VT25
UP_KW_MOLECULAR_FUNCTION	KW-0117~Actin capping	6	0.921659	0.0481841	389	13	2359	2.79889	0.961586	0.289105	0.258442	Q08495, O15020, P02549, Q01082, Q9H254, P11277
UP_SEQ_FEATURE	REPEAT:Spectrin 23	3	0.460829	0.0711846	647	3	3957	6.11592	1	1	0.987508	Q8NF91, Q03001, P11532
UP_SEQ_FEATURE	REPEAT:Spectrin 24	3	0.460829	0.0711846	647	3	3957	6.11592	1	1	0.987508	Q8NF91, Q03001, P11532
INTERPRO	IPR001605:Pleckstrin homology domain, spectrin-type	4	0.614439	0.089524	642	7	3950	3.5158	1	1	0.979068	O15020, Q01082, Q9H254, P11277
GOTERM_MF_DIRECT	GO:0030506~ankyrin binding	4	0.614439	0.161862	622	9	3890	2.77956	1	1	0.985755	Q15149, Q01082, Q9H254, P11277
Annotation Cluster 8	Enrichment Score: 4.525446778532626
Category	Term	Count	%	PValue	List Total	Pop Hits	Pop Total	Fold Enrichment	Bonferroni	Benjamini	FDR	Genes
GOTERM_BP_DIRECT	GO:0035556~intracellular signal transduction	55	8.44854	2.35146e-11	622	138	3871	2.48037	6.49944e-08	2.16648e-08	2.15551e-08	Q9UPR0, Q9NZJ9, P05129, Q9NSY0, P52757, Q9Y2K2, O75140, Q9Y4G8, P49619, O60285, Q92974, Q7KZI7, Q92529, Q9UPW8, Q9UKE5, Q86XP1, Q7Z460, Q9Y6D5, Q8TDC3, Q9Y2H9, O43293, Q13131, Q8TCU6, Q8N5S9, O15068, Q9Y3S1, Q9Y5S2, Q8WXI2, O95294, Q96L34, Q5VT25, O60229, O60307, Q9UHY1, P11274, Q9UEW8, Q15283, P27448, Q14155, O95819, O95622, O15075, O75912, P53355, Q86UX6, Q9P286, Q12979, P52824, Q02156, P54646,…
UP_KW_MOLECULAR_FUNCTION	KW-0418~Kinase	74	11.3671	7.07512e-08	389	251	2359	1.78787	4.66957e-06	1.55653e-06	1.39144e-06	P05129, Q16822, O76039, Q99570, O43314, Q9Y2K2, P12532, Q03426, P42345, P49619, Q9Y6K8, O60285, Q14012, Q7Z7A4, Q7KZI7, Q9Y2X7, Q5EBM0, O95163, Q9UKE5, Q9UQM7, Q86XP1, Q99996, Q8TDC3, Q9Y2H9, P23677, O43293, Q13131, Q8IU85, P14618, Q8N5S9, Q9Y3S1, O75962, Q9Y5S2, Q9UPT6, Q8WXI2, Q9UHD2, Q96L34, P78527, Q5VT25, Q8NI60, O60229, Q05397, O60307, Q96Q04, P11274, Q92551, Q9UEW8, Q13023, P42684, P27448,…
GOTERM_MF_DIRECT	GO:0004674~protein serine/threonine kinase activity	45	6.91244	9.00589e-08	622	126	3890	2.23358	6.33094e-05	1.58278e-05	1.55802e-05	Q8IU85, P05129, Q9NSY0, Q8N5S9, Q9Y3S1, O75962, Q9Y5S2, O76039, Q9UHD2, Q96L34, Q99570, P78527, Q9Y2K2, Q5VT25, O60229, O60307, P42345, Q96Q04, P11274, O60285, Q9UEW8, P27448, Q14012, O95819, Q7KZI7, O15075, P53355, Q86UX6, Q9P286, Q02156, Q12979, Q07002, Q9UKE5, Q9UQM7, P54646, Q96RR4, Q8TDC3, Q7Z460, Q8N4C8, Q05655, Q9Y2H9, Q9H4A3, O43293, O14578, Q13131
GOTERM_BP_DIRECT	GO:0006468~protein phosphorylation	50	7.68049	8.06111e-07	622	156	3871	1.9947	0.00222561	0.000222809	0.000221681	P05129, Q9NSY0, Q8TDY2, O76039, Q99570, Q9Y2K2, P42345, O60285, Q14012, Q7Z7A4, Q7KZI7, Q9UKE5, Q9UQM7, Q9BSB4, Q8TDC3, Q9Y2H9, O43293, Q9NRD5, Q13131, Q8N5S9, Q9Y3S1, O75962, Q9Y5S2, Q9UHD2, Q96L34, P78527, Q5VT25, Q8NI60, O60229, Q05397, Q9UHY1, Q96Q04, P11274, Q9UJ41, Q9UEW8, P27448, O95819, O15075, P53355, O43741, Q9P286, Q02156, Q07002, P54646, Q96RR4, Q8N4C8, Q05655, Q9H4A3, Q14289, P06213
UP_KW_MOLECULAR_FUNCTION	KW-0723~Serine/threonine-protein kinase	42	6.45161	1.375e-06	389	122	2359	2.0877	9.07462e-05	2.26876e-05	2.02813e-05	Q8IU85, P05129, Q8N5S9, Q9Y3S1, O75962, Q9Y5S2, O76039, Q9UHD2, Q96L34, Q99570, P78527, Q9Y2K2, Q5VT25, O60229, O60307, P42345, Q96Q04, P11274, O60285, Q9UEW8, P27448, Q14012, O95819, Q7KZI7, O15075, P53355, Q86UX6, Q9P286, Q02156, Q07002, Q9UKE5, Q9UQM7, P54646, Q96RR4, Q8TDC3, Q8N4C8, Q05655, Q9Y2H9, Q9H4A3, O43293, O14578, Q13131
UP_SEQ_FEATURE	DOMAIN:Protein kinase	48	7.37327	2.02489e-06	647	149	3957	1.97023	0.00630378	0.00030113	0.000297273	Q8IU85, P05129, Q9NSY0, Q8N5S9, Q9Y3S1, O75962, Q9Y5S2, O76039, Q9UHD2, Q96L34, Q99570, Q9Y2K2, Q5VT25, Q8NI60, O60229, Q05397, O60307, Q9UHY1, Q96Q04, O60285, Q9UEW8, P42684, P27448, Q14012, O95819, Q7Z7A4, Q7KZI7, O15075, P53355, Q86UX6, Q9P286, Q02156, Q07002, Q9UKE5, Q9UQM7, P54646, Q96RR4, Q8TDC3, Q7Z460, Q8N4C8, Q05655, Q9Y2H9, Q9H4A3, Q14289, O43293, O14578, Q13131, P06213
INTERPRO	IPR011009:Protein kinase-like domain	50	7.68049	2.65239e-06	642	160	3950	1.9227	0.00278642	0.000214639	0.000209946	P05129, Q9NSY0, O76039, Q99570, Q9Y2K2, P42345, O60285, Q14012, Q7Z7A4, Q7KZI7, Q9UKE5, Q9UQM7, Q7Z460, Q8TDC3, Q9Y2H9, O43293, Q13131, Q8IU85, Q8N5S9, Q9Y3S1, O75962, Q9Y5S2, Q9UHD2, Q96L34, P78527, Q5VT25, Q8NI60, O60229, Q05397, O60307, Q9UHY1, Q96Q04, Q9UEW8, P42684, P27448, O95819, O15075, P53355, Q86UX6, Q9P286, Q02156, Q07002, P54646, Q96RR4, Q8N4C8, Q05655, Q9H4A3, Q14289, O14578, P06213
INTERPRO	IPR000719:Protein kinase, catalytic domain	47	7.21966	3.46604e-06	642	148	3950	1.95388	0.00363964	0.000260448	0.000254754	Q8IU85, P05129, Q9NSY0, Q8N5S9, Q9Y3S1, O75962, Q9Y5S2, O76039, Q9UHD2, Q96L34, Q99570, Q9Y2K2, Q5VT25, O60229, Q05397, O60307, Q9UHY1, Q96Q04, O60285, Q9UEW8, P42684, P27448, Q14012, O95819, Q7Z7A4, Q7KZI7, O15075, P53355, Q86UX6, Q9P286, Q02156, Q07002, Q9UKE5, Q9UQM7, P54646, Q96RR4, Q8TDC3, Q7Z460, Q8N4C8, Q05655, Q9Y2H9, Q9H4A3, Q14289, O43293, O14578, Q13131, P06213
INTERPRO	IPR008271:Serine/threonine-protein kinase, active site	35	5.37634	7.93939e-06	642	100	3950	2.15343	0.00831749	0.000522015	0.000510602	Q8IU85, P05129, Q8N5S9, Q9Y3S1, O75962, Q9Y5S2, O76039, Q96L34, Q99570, Q9Y2K2, Q5VT25, O60229, O60307, O60285, P27448, Q14012, O95819, Q7KZI7, O15075, P53355, Q86UX6, Q02156, Q07002, Q9UKE5, Q9UQM7, P54646, Q96RR4, Q8TDC3, Q8N4C8, Q05655, Q9Y2H9, Q9H4A3, O43293, O14578, Q13131
GOTERM_MF_DIRECT	GO:0004672~protein kinase activity	37	5.68356	6.57894e-05	622	120	3890	1.92832	0.0451982	0.00513888	0.00505848	P05129, Q9NSY0, Q8N5S9, Q9Y5S2, O76039, Q9UHD2, Q96L34, Q99570, P78527, Q9Y2K2, Q05397, Q9UHY1, P42345, Q96Q04, P27708, O60285, Q9UEW8, P42684, Q14012, O95819, Q7Z7A4, Q7KZI7, O15075, P53355, Q96SB3, Q02156, Q07002, Q9UKE5, P54646, Q96RR4, Q8TDC3, Q8N4C8, Q05655, Q9H4A3, O43293, O14578, Q13131
UP_KW_MOLECULAR_FUNCTION	KW-0808~Transferase	110	16.8971	9.07052e-05	389	489	2359	1.36415	0.00596893	0.000997757	0.000891935	O95714, Q7L0Y3, O43314, P12532, O95671, Q03426, P42345, P11172, Q5VZE5, O75390, Q7Z3V4, O60285, O94874, P30876, Q9Y2X7, O95163, P53816, Q9UKE5, Q9Y4D8, Q99996, Q8TDC3, Q9Y2H9, P23677, Q13490, Q6ZT12, O43293, Q13131, Q9Y3S1, Q8WXI2, Q5XPI4, Q05397, Q8NI60, O60307, Q96Q04, P11274, Q8IXJ6, Q92551, Q7Z6Z7, P21980, Q13023, P42684, P27448, Q13387, P50440, O75912, Q9NQX3, Q9NRZ5, Q02156, P54646, O75592,…
INTERPRO	IPR017441:Protein kinase, ATP binding site	37	5.68356	9.40786e-05	642	120	3950	1.89707	0.094235	0.00549837	0.00537816	Q8IU85, P05129, Q8N5S9, Q9Y5S2, O76039, Q9UHD2, Q96L34, Q9Y2K2, Q5VT25, O60229, Q05397, Q96Q04, O60285, Q9UEW8, P42684, P27448, Q14012, O95819, Q7KZI7, O15075, P53355, Q86UX6, Q9P286, Q02156, Q07002, Q9UKE5, Q9UQM7, P54646, Q96RR4, Q8TDC3, Q8N4C8, Q05655, Q14289, O43293, O14578, Q13131, P06213
UP_SEQ_FEATURE	BINDING:ATP	61	9.3702	0.000354264	647	243	3957	1.53527	0.669306	0.0283684	0.028005	P05129, P54652, O76039, Q99570, O43314, Q9Y2K2, P12532, Q03426, Q9NUU7, Q96RQ3, O60285, Q9NSE4, Q14012, Q7KZI7, Q5JTZ9, Q9UKE5, Q9UQM7, P11498, Q8TDC3, Q9Y2H9, P23677, Q15031, O43293, Q13131, Q9HD20, Q8IU85, P14618, Q8N5S9, Q9Y3S1, O75962, Q9Y5S2, Q9UHD2, Q96L34, Q5VT25, Q8NI60, O60229, Q05397, A0AVT1, O60307, Q96Q04, Q9UEW8, P42684, P27448, O95819, O95622, O15075, P53355, Q86UX6, Q9P286, Q9H6R3,…
UP_SEQ_FEATURE	NP_BIND:ATP	78	11.9816	0.000781458	647	338	3957	1.41137	0.912965	0.058107	0.0573627	A3KMH1, Q14204, P05129, P54652, O76039, Q7Z4S6, Q99570, O43314, Q9Y2K2, P12532, P35579, Q03426, Q9NUU7, Q9UQD0, P27708, Q13085, O60285, Q92614, Q14012, Q00839, Q6P158, Q7KZI7, Q9BW62, O94832, Q5EBM0, Q5JTZ9, Q9UKE5, Q9UQM7, Q8TDC3, Q9Y2H9, P23677, Q9UM54, Q15477, O43293, Q13131, Q9HD20, Q8IU85, P14618, Q8N5S9, Q9Y3S1, O75962, Q9Y5S2, Q9UHD2, Q96L34, Q5VT25, Q9Y4I1, Q8NI60, O60229, P11586, Q05397,…
SMART	SM00220:S_TKc	38	5.83717	0.00200761	437	115	2107	1.59319	0.39249	0.0622358	0.0609811	Q8IU85, P05129, Q9NSY0, Q8N5S9, Q9Y3S1, O75962, Q9Y5S2, O76039, Q9UHD2, Q96L34, Q99570, Q9Y2K2, Q5VT25, O60229, O60307, O60285, Q9UEW8, P27448, Q14012, O95819, Q7KZI7, O15075, P53355, Q86UX6, Q02156, Q07002, Q9UKE5, Q9UQM7, P54646, Q96RR4, Q8TDC3, Q8N4C8, Q05655, Q9Y2H9, Q9H4A3, O43293, O14578, Q13131
UP_KW_LIGAND	KW-0067~ATP-binding	95	14.5929	0.00349547	252	488	1628	1.25764	0.0902115	0.0471889	0.0454411	A3KMH1, Q14204, P05129, P54652, O76039, Q7Z4S6, Q99570, O43314, Q9Y2K2, P12532, P35579, Q03426, Q9NUU7, P42345, P49619, Q9UQD0, Q96RQ3, P27708, Q9Y6K8, Q13085, O60285, Q9NSE4, Q92614, Q14012, Q00839, Q6P158, Q7KZI7, Q9BW62, O94832, Q5EBM0, Q5JTZ9, Q9UKE5, Q9UQM7, Q86XP1, P11498, O95363, Q8TDC3, Q9Y2H9, P23677, Q15031, Q9UM54, Q15477, O43293, Q13131, Q9HD20, Q8IU85, P14618, Q8N5S9, Q9Y3S1, O75962,…
UP_SEQ_FEATURE	ACT_SITE:Proton acceptor	60	9.21659	0.00468063	647	263	3957	1.39527	1	0.270696	0.267229	P51784, Q9NZJ9, P05129, P49189, O76039, Q70CQ4, Q99570, Q9Y2K2, O95671, Q03426, O60285, P45974, P49419, Q14012, O15294, Q7KZI7, P09417, Q9UKE5, Q9UQM7, O60733, Q8TDC3, Q9Y2H9, P09543, Q8NFA0, O43293, Q13131, Q8IU85, Q8N5S9, Q9Y3S1, Q9Y5S2, Q8TE49, Q9UHD2, Q96L34, Q5VT25, Q8NI60, O60229, Q05397, O60307, Q8IXJ6, Q96Q04, Q9UEW8, P42684, P27448, Q93008, O95819, Q9NQC7, O15075, P53355, Q86UX6, P40818,…
GOTERM_MF_DIRECT	GO:0005524~ATP binding	103	15.8218	0.0125575	622	525	3890	1.22698	0.999861	0.390421	0.384312	A3KMH1, Q14204, Q9NSY0, Q9NS86, O43314, Q99490, P12532, Q9BTE6, Q03426, Q9NUU7, P42345, Q13085, O60285, Q92614, Q00839, Q9UKE5, Q7Z460, Q8TDC3, Q9Y2H9, P23677, Q15031, O43293, Q13131, Q9HD20, Q9Y3S1, Q05397, Q8NI60, A0AVT1, O60307, Q9UHY1, Q96Q04, P11274, Q92551, P21980, P42684, P27448, O95622, Q8N3R9, O75912, Q9NQX3, Q02156, Q6UB35, P54646, Q8N4C8, Q96RR4, Q05655, Q9H4A3, O14578, P05129, P54652,…
GOTERM_BP_DIRECT	GO:0018105~peptidyl-serine phosphorylation	19	2.91859	0.0134433	622	66	3871	1.79161	1	1	0.995295	Q7KZI7, Q8IU85, O15075, P05129, Q86UX6, Q9UHD2, P52824, Q02156, P78527, Q9UQM7, O60307, P42345, Q8TDC3, Q05655, Q9Y2H9, Q9UEW8, Q9H4A3, P27448, Q14012
UP_KW_LIGAND	KW-0547~Nucleotide-binding	123	18.894	0.0146453	252	686	1628	1.15834	0.328572	0.0988561	0.0951947	A3KMH1, Q14204, Q9BST9, O43314, Q9P0V9, Q99490, P12532, Q03426, Q9NUU7, P42345, Q13085, O60285, Q92614, Q00839, Q9UKE5, P84095, Q9BUF5, Q8TDC3, Q9H270, Q9Y2H9, Q8IWA4, P23677, Q15031, O43293, Q13131, Q9HD20, Q9Y3S1, Q9NRY4, Q05397, Q8NI60, A0AVT1, O60307, Q96Q04, P11274, Q92551, P21980, Q8N442, P42684, P27448, O95622, Q8N3R9, O75912, Q9NQX3, Q9UPQ3, O00178, Q02156, Q6UB35, P68371, P54646, Q8N4C8,…
Annotation Cluster 9	Enrichment Score: 4.054152220901581
Category	Term	Count	%	PValue	List Total	Pop Hits	Pop Total	Fold Enrichment	Bonferroni	Benjamini	FDR	Genes
UP_KW_DOMAIN	KW-0863~Zinc-finger	59	9.06298	9.67613e-08	489	173	2791	1.94651	2.51579e-06	1.2579e-06	1.11275e-06	P05129, Q7Z4K8, O95714, Q9P253, Q8IZQ1, Q9NQ86, P52757, Q99490, Q96P47, P49619, P45974, Q6P158, Q92974, P30876, Q9Y2X7, Q9UPW8, Q96K21, P11532, Q86XP1, Q86UR5, Q86VP1, Q8WU79, Q9NRL2, Q7Z2W4, P46939, Q9H270, Q13490, Q6ZT12, P61927, Q9P1Z2, P27694, Q1L5Z9, Q9Y5S2, Q96BH1, O95294, Q8TE49, Q5XPI4, Q96CV9, Q9HBF4, Q5VT25, Q9UJ41, P49754, Q15283, Q5T4S7, O75912, Q12933, Q9UPQ3, P52824, Q02156, Q9UQ26,…
UP_KW_LIGAND	KW-0862~Zinc	77	11.828	4.28163e-06	252	316	1628	1.57419	0.000115598	0.000115604	0.000111322	P05129, Q7Z4K8, O95714, Q9P253, Q8IZQ1, Q9NQ86, P52757, Q99490, Q9BTE6, Q96P47, P49619, P27708, Q6UWR7, Q96SW2, P45974, Q6P158, Q92974, P30876, Q9Y2X7, Q9UPW8, Q96K21, P11532, Q5JTZ9, Q07343, Q86XP1, Q86UR5, Q86VP1, Q93052, Q8WU79, Q9NRL2, Q7Z2W4, P46939, Q9H270, Q13490, Q6ZT12, Q9NRD5, P61927, Q9P1Z2, P27694, Q1L5Z9, Q9Y5S2, Q96BH1, Q7RTP6, O95294, Q8TE49, Q5XPI4, Q96CV9, Q9HBF4, Q5VT25, Q8IXJ6,…
UP_KW_LIGAND	KW-0479~Metal-binding	131	20.1229	0.0061085	252	722	1628	1.17216	0.152475	0.0549765	0.0529403	Q9BUP0, O95714, P12814, Q8IZQ1, Q9UPN3, Q99490, Q9BTE6, Q03426, Q96SW2, Q13085, O60285, P45974, Q92974, P30876, P02042, Q9Y2X7, Q9UPW8, Q07343, Q86VP1, Q8TDC3, P46939, Q9H270, Q9Y2H9, P02679, Q14183, Q13490, Q6ZT12, Q8NFA0, Q9UBL6, Q13131, Q9HD20, P02794, Q9BZ72, Q9P1Z2, P27694, Q1L5Z9, O95294, Q8TE49, O00562, Q5XPI4, Q9HBF4, Q96CV9, Q96Q04, Q8IXJ6, P21980, Q9UJ41, P49754, Q15283, P42684, P42566,…
GOTERM_MF_DIRECT	GO:0046872~metal ion binding	88	13.5177	0.0239964	622	450	3890	1.22301	1	0.602926	0.593492	Q9NZJ9, Q16822, Q9P253, Q8IZQ1, Q9NQ86, P52757, Q03113, Q99490, Q9BTE6, Q96P47, Q96RQ3, P27708, Q6UWR7, Q96SW2, Q13085, O60285, P08123, Q8NEL9, Q6P158, P30876, P02042, Q9Y2X7, Q96K21, Q07343, Q9UQM7, Q86XP1, Q86UR5, P11498, Q86VP1, Q93052, Q8WU79, Q9NRL2, Q7Z2W4, Q9H270, P02679, Q13490, Q9UBL6, Q9NRD5, Q13131, Q9HD20, Q9BZ72, P61927, Q9P1Z2, P02671, P27694, Q1L5Z9, Q15878, Q96BH1, Q7RTP6, O95294,…
Annotation Cluster 10	Enrichment Score: 3.4820465852917715
Category	Term	Count	%	PValue	List Total	Pop Hits	Pop Total	Fold Enrichment	Bonferroni	Benjamini	FDR	Genes
GOTERM_BP_DIRECT	GO:0000226~microtubule cytoskeleton organization	24	3.68664	1.63561e-05	622	59	3871	2.53158	0.0442018	0.00347755	0.00345994	Q7KZI7, P07437, O95834, Q9P1Y5, O95613, P11137, O75410, Q03001, O75122, Q96L34, P78559, P68371, Q9Y2K2, P12036, Q9BUF5, Q7Z460, Q96EK5, Q5T5Y3, P27816, P09543, Q9H9H5, P46821, P27448, Q14244
UP_KW_CELLULAR_COMPONENT	KW-0493~Microtubule	32	4.91551	9.71248e-05	588	99	3654	2.00866	0.00455468	0.000912973	0.000815848	Q5SW79, Q9BW30, Q14204, Q8NEY1, O95834, O95613, O75122, Q7Z4S6, Q9UPN3, Q96TC7, Q99689, Q8IXJ6, Q5T5Y3, Q92597, P46821, Q9NQC7, Q92974, P07437, Q9BW62, Q9P1Y5, Q96CW5, P11137, Q03001, P68371, P78559, Q9BUF5, Q7Z460, P27816, Q9Y4F5, Q9UDT6, Q14244, Q14980
GOTERM_CC_DIRECT	GO:0005874~microtubule	31	4.7619	0.0225347	637	131	3978	1.4778	0.999999	0.424469	0.41339	Q5SW79, Q9BW30, Q14204, Q8NEY1, O95834, O95613, O75122, Q7Z4S6, Q9UPN3, Q99689, Q8IXJ6, P42704, Q5T5Y3, Q92597, Q9H9H5, P46821, Q9NQC7, Q92974, P07437, Q9BW62, P20591, Q96CW5, P11137, Q03001, P68371, P78559, Q9BUF5, P27816, Q9Y4F5, P09543, Q14244
Annotation Cluster 11	Enrichment Score: 3.1099345888693968
Category	Term	Count	%	PValue	List Total	Pop Hits	Pop Total	Fold Enrichment	Bonferroni	Benjamini	FDR	Genes
GOTERM_BP_DIRECT	GO:0051056~regulation of small GTPase mediated signal transduction	24	3.68664	2.05362e-07	622	48	3871	3.11174	0.00056746	6.30691e-05	6.27496e-05	O15085, Q8TCU6, Q6GYQ0, O15068, O75962, Q9NRY4, Q5T5U3, P52757, Q12979, Q684P5, O75044, O60229, Q9P227, O14827, P11274, Q8IVF5, Q9C0H5, Q17R89, Q9NZN5, P49815, Q8IZD9, P47736, Q27J81, Q92974
INTERPRO	IPR008936:Rho GTPase activation protein	18	2.76498	0.000140894	642	42	3950	2.63685	0.137768	0.00780109	0.00763053	Q5VWQ8, Q9NRY4, O95294, Q5T5U3, P52757, Q9UJF2, Q12979, O75044, Q14C86, Q9P227, P11274, Q9Y4D7, P21359, P42331, O60486, Q9C0H5, Q17R89, Q15283
INTERPRO	IPR000198:Rho GTPase-activating protein domain	10	1.5361	0.0129993	642	25	3950	2.46106	0.999999	0.341882	0.334408	P11274, P42331, Q9NRY4, Q9C0H5, Q5T5U3, Q17R89, P52757, Q12979, O75044, Q9P227
UP_SEQ_FEATURE	DOMAIN:Rho-GAP	10	1.5361	0.0135089	647	25	3957	2.44637	1	0.580151	0.57272	P11274, P42331, Q9NRY4, Q9C0H5, Q5T5U3, Q17R89, P52757, Q12979, O75044, Q9P227
SMART	SM00324:RhoGAP	10	1.5361	0.0555103	437	25	2107	1.9286	0.999999	0.783123	0.767334	P11274, P42331, Q9NRY4, Q9C0H5, Q5T5U3, Q17R89, P52757, Q12979, O75044, Q9P227
Annotation Cluster 12	Enrichment Score: 2.6748263150321168
Category	Term	Count	%	PValue	List Total	Pop Hits	Pop Total	Fold Enrichment	Bonferroni	Benjamini	FDR	Genes
INTERPRO	IPR026791:Dedicator of cytokinesis	6	0.921659	0.00174906	642	7	3950	5.2737	0.84144	0.0681486	0.0666586	Q8N1I0, Q96BY6, Q14185, Q9BZ29, Q8IZD9, Q9H7D0
INTERPRO	IPR027007:DHR-1 domain	6	0.921659	0.00174906	642	7	3950	5.2737	0.84144	0.0681486	0.0666586	Q8N1I0, Q96BY6, Q14185, Q9BZ29, Q8IZD9, Q9H7D0
INTERPRO	IPR010703:Dedicator of cytokinesis C-terminal	6	0.921659	0.00174906	642	7	3950	5.2737	0.84144	0.0681486	0.0666586	Q8N1I0, Q96BY6, Q14185, Q9BZ29, Q8IZD9, Q9H7D0
INTERPRO	IPR027357:DHR-2 domain	6	0.921659	0.00174906	642	7	3950	5.2737	0.84144	0.0681486	0.0666586	Q8N1I0, Q96BY6, Q14185, Q9BZ29, Q8IZD9, Q9H7D0
UP_SEQ_FEATURE	DOMAIN:C2 DOCK-type	6	0.921659	0.00179915	647	7	3957	5.24222	0.996389	0.114668	0.1132	Q8N1I0, Q96BY6, Q14185, Q9BZ29, Q8IZD9, Q9H7D0
UP_SEQ_FEATURE	DOMAIN:DOCKER	6	0.921659	0.00179915	647	7	3957	5.24222	0.996389	0.114668	0.1132	Q8N1I0, Q96BY6, Q14185, Q9BZ29, Q8IZD9, Q9H7D0
GOTERM_BP_DIRECT	GO:0007264~small GTPase mediated signal transduction	16	2.45776	0.00623536	622	48	3871	2.07449	1	0.594295	0.591284	Q8N1I0, Q13972, Q96BY6, Q12979, Q8WZA2, Q3V6T2, P84095, Q9Y4G8, O14827, P11274, Q8IVF5, Q96T51, Q14185, Q9BZ29, Q8IZD9, Q9H7D0
Annotation Cluster 13	Enrichment Score: 2.2712314176843704
Category	Term	Count	%	PValue	List Total	Pop Hits	Pop Total	Fold Enrichment	Bonferroni	Benjamini	FDR	Genes
UP_SEQ_FEATURE	REPEAT:ANK 2	19	2.91859	0.000939013	647	52	3957	2.23466	0.946812	0.0666486	0.0657949	Q9UPX8, Q9Y566, O75912, O15084, P53355, Q12955, Q9Y2X7, Q9UPQ3, Q9HCD6, Q8WXD9, Q99490, Q69YU3, O60733, Q96P47, Q9BZL4, Q14161, Q6ZTN6, O14974, Q96T49
UP_SEQ_FEATURE	REPEAT:ANK 1	19	2.91859	0.000939013	647	52	3957	2.23466	0.946812	0.0666486	0.0657949	Q9UPX8, Q9Y566, O75912, O15084, P53355, Q12955, Q9Y2X7, Q9UPQ3, Q9HCD6, Q8WXD9, Q99490, Q69YU3, O60733, Q96P47, Q9BZL4, Q14161, Q6ZTN6, O14974, Q96T49
UP_KW_DOMAIN	KW-0040~ANK repeat	19	2.91859	0.00262954	489	53	2791	2.04611	0.0661675	0.017092	0.0151199	Q9UPX8, Q9Y566, O75912, O15084, P53355, Q12955, Q9Y2X7, Q9UPQ3, Q9HCD6, Q8WXD9, Q99490, Q69YU3, O60733, Q96P47, Q9BZL4, Q14161, Q6ZTN6, O14974, Q96T49
UP_SEQ_FEATURE	REPEAT:ANK	16	2.45776	0.00292259	647	44	3957	2.22397	0.999893	0.175524	0.173276	Q9Y566, O75912, O15084, P53355, Q12955, Q9Y2X7, Q9UPQ3, Q9HCD6, Q8WXD9, Q99490, Q69YU3, O60733, Q96P47, Q9BZL4, Q14161, O14974
UP_SEQ_FEATURE	REPEAT:ANK 3	15	2.30415	0.0039293	647	41	3957	2.23753	0.999995	0.231532	0.228566	Q9UPX8, Q9Y566, O15084, P53355, Q12955, Q9Y2X7, Q9HCD6, Q8WXD9, Q69YU3, O60733, Q96P47, Q9BZL4, Q14161, O14974, Q96T49
INTERPRO	IPR020683:Ankyrin repeat-containing domain	17	2.61137	0.00415319	642	50	3950	2.0919	0.987453	0.150661	0.147367	Q9Y566, O75912, O15084, P53355, Q12955, Q9Y2X7, Q9UPQ3, Q9HCD6, Q8WXD9, Q99490, Q69YU3, O60733, Q96P47, Q9BZL4, Q14161, O14974, Q96T49
INTERPRO	IPR002110:Ankyrin repeat	17	2.61137	0.00516584	642	51	3950	2.05088	0.995697	0.181149	0.177188	Q9Y566, O75912, O15084, P53355, Q12955, Q9Y2X7, Q9UPQ3, Q9HCD6, Q8WXD9, Q99490, Q69YU3, O60733, Q96P47, Q9BZL4, Q14161, O14974, Q96T49
UP_SEQ_FEATURE	REPEAT:ANK 4	12	1.84332	0.00738922	647	31	3957	2.36745	1	0.384889	0.379959	Q9UPX8, O60733, Q9Y566, Q9BZL4, O15084, P53355, Q12955, Q9HCD6, Q8WXD9, O14974, Q96T49, Q69YU3
UP_SEQ_FEATURE	REPEAT:ANK 6	9	1.38249	0.013561	647	21	3957	2.62111	1	0.580151	0.57272	Q9UPX8, O60733, Q9Y566, O15084, P53355, Q12955, Q9HCD6, Q8WXD9, O14974
UP_SEQ_FEATURE	REPEAT:ANK 5	10	1.5361	0.0177503	647	26	3957	2.35228	1	0.692926	0.68405	Q9UPX8, O60733, Q9Y566, O15084, P53355, Q12955, Q9HCD6, Q8WXD9, O14974, Q96T49
SMART	SM00248:ANK	15	2.30415	0.102219	437	48	2107	1.50672	1	1	0.983806	Q9Y566, O75912, O15084, P53355, Q12955, Q9Y2X7, Q9UPQ3, Q9HCD6, Q8WXD9, Q69YU3, O60733, Q9BZL4, Q14161, O14974, Q96T49
Annotation Cluster 14	Enrichment Score: 2.214760133122902
Category	Term	Count	%	PValue	List Total	Pop Hits	Pop Total	Fold Enrichment	Bonferroni	Benjamini	FDR	Genes
UP_KW_CELLULAR_COMPONENT	KW-0965~Cell junction	92	14.1321	0.000176996	588	403	3654	1.41865	0.00828504	0.00138647	0.00123897	P05129, O43236, P12814, Q07157, P48050, Q9ULJ8, O43759, Q99569, Q9Y4G8, O00192, Q9Y4G6, P55196, Q4V328, P78352, Q13045, P46821, O75508, Q8WXS3, Q92974, O95886, Q9BT88, Q15700, Q15149, Q96SB3, O15056, Q96BY6, Q12955, Q9Y2X7, C9J069, Q9P1Y5, O94875, Q9UPW8, P42261, Q5T442, O75334, P11532, Q9UQM7, Q86UR5, Q93052, Q9NRL3, Q9Y6D5, Q8TDC3, P46939, Q96RT1, Q96PX6, Q17R89, Q14183, Q9NRD5, Q9P1A6, O14490,…
UP_KW_CELLULAR_COMPONENT	KW-0770~Synapse	62	9.52381	0.0159676	588	294	3654	1.3105	0.530709	0.0833863	0.0745154	Q7Z2K8, P05129, O43236, P48050, Q9ULJ8, O43759, Q9Y4G6, Q4V328, P78352, P46821, Q8WXS3, O95886, Q9BT88, Q15700, Q96SB3, O15056, Q96BY6, Q12955, Q9Y2X7, Q9UPW8, P42261, O75334, P11532, Q9UQM7, Q86UR5, Q9NRL3, Q9Y6D5, Q8TDC3, P46939, Q17R89, Q14183, Q9NRD5, Q9P1A6, O14490, Q9UPX8, Q9Y566, Q09470, Q9UPP2, Q9HCD6, O75044, P11274, Q92599, A6NL88, Q68DU8, O94850, O75912, Q13224, O15079, Q9NQX3, Q12979,…
GOTERM_CC_DIRECT	GO:0070161~anchoring junction	51	7.8341	0.0802632	637	259	3978	1.22969	1	0.89457	0.871221	O43236, P48050, Q9ULJ8, O43759, Q4V328, P46821, Q8WXS3, O95886, Q9BT88, O15056, Q96BY6, Q9UPW8, P42261, O75334, Q9UQM7, Q86UR5, Q9NRL3, Q9Y6D5, Q8TDC3, P46939, Q17R89, Q14183, Q9NRD5, Q9P1A6, O14490, Q9UPX8, Q9Y566, Q09470, Q9UPP2, Q9HCD6, O75044, P11274, Q92599, A6NL88, Q68DU8, O94850, O75912, Q13224, O15079, Q9NQX3, Q7L099, Q5T5U3, Q12979, Q9Y4F1, P52824, Q9UQ26, Q9NZ94, Q8N4C8, Q9UPA5, Q6DN90,…
Annotation Cluster 15	Enrichment Score: 2.201553722788045
Category	Term	Count	%	PValue	List Total	Pop Hits	Pop Total	Fold Enrichment	Bonferroni	Benjamini	FDR	Genes
INTERPRO	IPR000195:Rab-GTPase-TBC domain	10	1.5361	0.000287588	642	16	3950	3.8454	0.261095	0.0151271	0.0147964	O60447, Q2NKQ1, Q9P0N9, Q4KMP7, Q66K14, O60343, Q9HA65, Q9Y3P9, Q96CN4
UP_SEQ_FEATURE	DOMAIN:Rab-GAP TBC	10	1.5361	0.000301509	647	16	3957	3.82245	0.610057	0.0247793	0.0244619	O60447, Q2NKQ1, Q9P0N9, Q4KMP7, Q66K14, O60343, Q9HA65, Q9Y3P9, Q96CN4
SMART	SM00164:TBC	8	1.22888	0.0137223	437	14	2107	2.75515	0.967506	0.340312	0.333451	O60447, Q2NKQ1, Q4KMP7, Q66K14, O60343, Q9HA65, Q9Y3P9, Q96CN4
UP_SEQ_FEATURE	SITE:Arginine finger	4	0.614439	0.0908588	647	7	3957	3.49481	1	1	0.987508	Q66K14, Q9HA65, Q9Y3P9, Q96CN4
UP_SEQ_FEATURE	SITE:Glutamine finger	4	0.614439	0.0908588	647	7	3957	3.49481	1	1	0.987508	Q66K14, Q9HA65, Q9Y3P9, Q96CN4
Annotation Cluster 16	Enrichment Score: 1.9271324816620181
Category	Term	Count	%	PValue	List Total	Pop Hits	Pop Total	Fold Enrichment	Bonferroni	Benjamini	FDR	Genes
UP_SEQ_FEATURE	DOMAIN:SH3	29	4.45469	0.00276282	647	102	3957	1.73884	0.999823	0.169182	0.167015	Q8N1I0, Q9UPX8, Q9Y566, O15068, O75962, Q9UPN3, O75044, Q07157, O60229, Q9NZQ3, P02549, Q92796, Q9NZM3, P78352, Q8N2Y8, P42684, Q8IZD9, Q13387, Q9H7D0, Q14155, Q15700, Q8N3R9, Q15149, Q9BX66, O94875, Q03001, Q5T5U3, Q8WXD9, Q14185
INTERPRO	IPR001452:Src homology-3 domain	29	4.45469	0.00342937	642	104	3950	1.71564	0.973053	0.128846	0.126029	Q8N1I0, Q9UPX8, Q9Y566, O15068, O75962, Q9UPN3, O75044, Q07157, O60229, Q9NZQ3, P02549, Q92796, Q9NZM3, P78352, Q8N2Y8, P42684, Q8IZD9, Q13387, Q9H7D0, Q14155, Q15700, Q8N3R9, Q15149, Q9BX66, O94875, Q03001, Q5T5U3, Q8WXD9, Q14185
UP_KW_DOMAIN	KW-0728~SH3 domain	28	4.30108	0.0154671	489	103	2791	1.55157	0.333215	0.080429	0.0711487	Q8N1I0, Q9UPX8, Q9Y566, O15068, O75962, Q9UPN3, O75044, Q07157, O60229, Q9NZQ3, P02549, Q92796, Q9NZM3, P78352, Q8N2Y8, P42684, Q8IZD9, Q13387, Q9H7D0, Q14155, Q15700, Q8N3R9, Q15149, Q9BX66, O94875, Q03001, Q8WXD9, Q14185
SMART	SM00326:SH3	25	3.84025	0.133504	437	93	2107	1.2961	1	1	0.983806	Q8N1I0, Q9UPX8, Q9Y566, O15068, O75962, O75044, O60229, Q9NZQ3, P02549, Q92796, Q9NZM3, P78352, Q8N2Y8, P42684, Q8IZD9, Q13387, Q9H7D0, Q14155, Q15700, Q8N3R9, Q9BX66, O94875, Q5T5U3, Q8WXD9, Q14185
Annotation Cluster 17	Enrichment Score: 1.8789370994936319
Category	Term	Count	%	PValue	List Total	Pop Hits	Pop Total	Fold Enrichment	Bonferroni	Benjamini	FDR	Genes
GOTERM_CC_DIRECT	GO:0099572~postsynaptic specialization	5	0.768049	0.00741285	637	6	3978	5.20408	0.989548	0.206549	0.201158	O95886, O14490, Q9NQX3, Q9Y2H0, Q9P1A6
INTERPRO	IPR005026:Guanylate-kinase-associated protein	4	0.614439	0.0149628	642	4	3950	6.15265	1	0.366066	0.358063	O95886, O14490, Q9Y2H0, Q9P1A6
GOTERM_BP_DIRECT	GO:0098962~regulation of postsynaptic neurotransmitter receptor activity	6	0.921659	0.0208061	622	11	3871	3.39462	1	1	0.995295	O95886, O14490, Q99996, A6NL88, Q9Y2H0, Q9P1A6
Annotation Cluster 18	Enrichment Score: 1.8769786522831098
Category	Term	Count	%	PValue	List Total	Pop Hits	Pop Total	Fold Enrichment	Bonferroni	Benjamini	FDR	Genes
INTERPRO	IPR008984:SMAD/FHA domain	5	0.768049	0.0078343	642	6	3950	5.12721	0.999745	0.230577	0.225536	Q5SW79, Q86UU1, Q9Y4F5, Q14BN4, P55196
INTERPRO	IPR000253:Forkhead-associated (FHA) domain	5	0.768049	0.0078343	642	6	3950	5.12721	0.999745	0.230577	0.225536	Q5SW79, Q86UU1, Q9Y4F5, Q14BN4, P55196
UP_SEQ_FEATURE	DOMAIN:FHA	5	0.768049	0.00801082	647	6	3957	5.0966	1	0.384889	0.379959	Q5SW79, Q86UU1, Q9Y4F5, Q14BN4, P55196
SMART	SM00240:FHA	4	0.614439	0.0631551	437	5	2107	3.85721	1	0.783123	0.767334	Q5SW79, Q9Y4F5, Q14BN4, P55196
Annotation Cluster 19	Enrichment Score: 1.8425306825921683
Category	Term	Count	%	PValue	List Total	Pop Hits	Pop Total	Fold Enrichment	Bonferroni	Benjamini	FDR	Genes
UP_KW_MOLECULAR_FUNCTION	KW-0112~Calmodulin-binding	23	3.53303	0.00467524	389	77	2359	1.8114	0.266032	0.0440808	0.0394056	Q8IU85, Q5T4S7, P53355, Q92736, Q8N5S9, O94832, O95613, P11137, Q01082, Q07157, Q9UQM7, Q9Y4I1, P35579, Q7Z406, O60733, O14827, Q9NRL3, Q96RR4, Q02952, P23677, Q9H9H5, Q9UM54, Q14012
GOTERM_MF_DIRECT	GO:0005516~calmodulin binding	26	3.99386	0.00706744	622	96	3890	1.6938	0.993167	0.248421	0.244534	Q8IU85, Q92736, Q8N5S9, O95613, Q07157, P35579, Q9Y4I1, Q7Z406, O14827, Q5T5Y3, Q02952, Q9H9H5, Q14012, Q5T4S7, P53355, Q9P1Y5, O94832, Q9UPW8, P11137, Q01082, Q9UQM7, O60733, Q9NRL3, Q96RR4, P23677, Q9UM54
UP_SEQ_FEATURE	REGION:Calmodulin-binding	10	1.5361	0.0898136	647	34	3957	1.7988	1	1	0.987508	Q8IU85, Q9NRL3, Q96RR4, P53355, Q8N5S9, O95613, P11137, P23677, Q9UQM7, Q14012
Annotation Cluster 20	Enrichment Score: 1.583853652604784
Category	Term	Count	%	PValue	List Total	Pop Hits	Pop Total	Fold Enrichment	Bonferroni	Benjamini	FDR	Genes
UP_SEQ_FEATURE	METAL:Zinc 1	17	2.61137	0.012052	647	55	3957	1.89038	1	0.545484	0.538497	O95714, Q9UPW8, Q7RTP6, Q8IZQ1, Q96K21, Q9UQ26, O43149, Q07343, Q08499, Q9HBF4, Q86UR5, O75592, Q86VP1, P27708, Q96T51, Q8TDZ2, Q9NQC7
UP_SEQ_FEATURE	METAL:Zinc 2	17	2.61137	0.0236148	647	59	3957	1.76221	1	0.857545	0.846562	O95714, Q9UPW8, Q7RTP6, Q8IZQ1, Q96K21, Q9UQ26, O43149, Q07343, Q08499, Q9HBF4, Q86UR5, O75592, Q86VP1, P27708, Q96T51, Q8TDZ2, Q9NQC7
INTERPRO	IPR017455:Zinc finger, FYVE-related	6	0.921659	0.0622582	642	14	3950	2.63685	1	0.949212	0.928459	Q96T51, Q8IZQ1, Q96K21, Q9UQ26, Q9HBF4, Q86UR5
Annotation Cluster 21	Enrichment Score: 1.563284214692262
Category	Term	Count	%	PValue	List Total	Pop Hits	Pop Total	Fold Enrichment	Bonferroni	Benjamini	FDR	Genes
GOTERM_MF_DIRECT	GO:0017124~SH3 domain binding	18	2.76498	0.0198844	622	64	3890	1.75894	0.999999	0.537645	0.529232	Q8N1I0, P78357, Q9UPX8, Q9Y566, O15056, P40818, Q5VWQ8, O75146, A6NGB9, Q96JJ3, Q9NZQ3, Q96T51, Q14185, Q8TDZ2, Q8IZD9, O14578, P42566, Q92556
UP_SEQ_FEATURE	MOTIF:SH3-binding	9	1.38249	0.0312839	647	24	3957	2.29347	1	1	0.987508	Q8N1I0, P78357, Q96JJ3, Q9UPX8, P40818, Q8IZD9, O14578, Q92556, P42566
UP_KW_DOMAIN	KW-0729~SH3-binding	11	1.68971	0.0328332	489	31	2791	2.02527	0.580207	0.142277	0.125861	Q8N1I0, P78357, Q96JJ3, Q9UPX8, P40818, Q9NZQ3, Q14185, Q8IZD9, O14578, Q92556, P42566
Annotation Cluster 22	Enrichment Score: 1.5188043383101197
Category	Term	Count	%	PValue	List Total	Pop Hits	Pop Total	Fold Enrichment	Bonferroni	Benjamini	FDR	Genes
INTERPRO	IPR004012:RUN	6	0.921659	0.0218157	642	11	3950	3.35599	1	0.488301	0.477625	Q6IQ26, Q8TEQ0, Q2NKQ1, Q96T51, Q7L099, Q8N2Y8
UP_SEQ_FEATURE	DOMAIN:RUN	6	0.921659	0.0223592	647	11	3957	3.33596	1	0.821502	0.81098	Q6IQ26, Q8TEQ0, Q2NKQ1, Q96T51, Q7L099, Q8N2Y8
SMART	SM00593:RUN	6	0.921659	0.0569327	437	11	2107	2.62991	1	0.783123	0.767334	Q6IQ26, Q8TEQ0, Q2NKQ1, Q96T51, Q7L099, Q8N2Y8
Annotation Cluster 23	Enrichment Score: 1.5077749752582372
Category	Term	Count	%	PValue	List Total	Pop Hits	Pop Total	Fold Enrichment	Bonferroni	Benjamini	FDR	Genes
GOTERM_BP_DIRECT	GO:0016567~protein ubiquitination	25	3.84025	0.00548556	622	89	3871	1.74817	1	0.541503	0.53876	O95714, Q1L5Z9, Q96BH1, Q9P253, Q9NQ86, Q5XPI4, A0AVT1, Q96SW2, Q7Z6Z7, Q96PU5, Q9UJ41, Q16531, P45974, Q4G0X4, Q93008, Q5T4S7, O75155, Q96J02, O75592, Q8N9I9, Q9Y4D8, Q9H270, Q6ZT12, Q15751, Q96JH7
UP_KW_BIOLOGICAL_PROCESS	KW-0833~Ubl conjugation pathway	36	5.52995	0.0247731	357	165	2307	1.40993	0.931718	0.742668	0.742668	Q8TF61, P51784, O95714, Q96BH1, Q9NQ86, Q8TE49, Q70CQ4, Q5XPI4, A0AVT1, Q7Z3V4, Q96SW2, Q8TAF3, Q7Z6Z7, Q96PU5, Q9UJ41, Q16531, P45974, Q4G0X4, Q96ME1, Q93008, Q9NQC7, O15294, O94874, Q5T4S7, P40818, Q12933, O75155, Q96J02, O75592, Q8N9I9, Q9Y4D8, Q13490, Q6ZT12, Q8NFA0, Q15751, Q96JH7
GOTERM_MF_DIRECT	GO:0061630~ubiquitin protein ligase activity	15	2.30415	0.0398852	622	54	3890	1.73723	1	0.904493	0.89034	Q5T4S7, O95714, Q1L5Z9, Q96BH1, Q9P253, Q96J02, O75592, Q8N9I9, Q7Z3V4, Q9H270, Q7Z6Z7, Q96PU5, Q9UJ41, Q13490, Q6ZT12
GOTERM_MF_DIRECT	GO:0004842~ubiquitin-protein transferase activity	13	1.99693	0.171746	622	56	3890	1.45183	1	1	0.985755	Q5T4S7, O95714, Q12933, Q96BH1, Q9NQ86, Q5XPI4, Q96J02, Q9Y4D8, Q7Z6Z7, Q96PU5, Q13490, Q6ZT12, Q15751
Annotation Cluster 24	Enrichment Score: 1.494355539829992
Category	Term	Count	%	PValue	List Total	Pop Hits	Pop Total	Fold Enrichment	Bonferroni	Benjamini	FDR	Genes
INTERPRO	IPR011989:Armadillo-like helical	34	5.22273	3.75769e-06	642	93	3950	2.24936	0.00394529	0.000263539	0.000257777	Q9BZZ5, Q9UBF2, Q92616, O00505, Q86T65, Q14008, O75122, Q99570, P78527, O75165, P42345, Q99569, O75170, Q9UQB3, Q9P2D3, Q8N122, O94829, Q92556, Q8NDA8, P53618, O75155, Q96PY5, O60518, Q9Y5L0, Q96T76, Q96JJ3, O60610, Q9Y6D6, Q9Y6D5, Q7Z460, P42858, Q6NXE6, P55060, Q27J81
UP_SEQ_FEATURE	REPEAT:HEAT 1	16	2.45776	7.66406e-05	647	33	3957	2.96529	0.212867	0.00683853	0.00675094	Q92616, Q9UBF2, Q8NDA8, Q14008, P53618, O75122, O75155, Q99570, P78527, O60518, Q96T76, P42345, Q7Z460, P42858, Q9P2D3, O94829
UP_SEQ_FEATURE	REPEAT:HEAT 2	16	2.45776	7.66406e-05	647	33	3957	2.96529	0.212867	0.00683853	0.00675094	Q92616, Q9UBF2, Q8NDA8, Q14008, P53618, O75122, O75155, Q99570, P78527, O60518, Q96T76, P42345, Q7Z460, P42858, Q9P2D3, O94829
UP_SEQ_FEATURE	REPEAT:HEAT 3	15	2.30415	0.000220141	647	32	3957	2.86684	0.497206	0.0185811	0.0183431	Q92616, Q9UBF2, Q8NDA8, Q14008, P53618, O75122, O75155, Q99570, O60518, Q96T76, P42345, Q7Z460, P42858, Q9P2D3, O94829
UP_SEQ_FEATURE	REPEAT:HEAT 4	13	1.99693	0.000522811	647	27	3957	2.9447	0.80469	0.0398229	0.0393128	Q92616, Q9UBF2, Q8NDA8, Q14008, P53618, O75122, O75155, O60518, Q96T76, P42345, Q7Z460, P42858, O94829
UP_SEQ_FEATURE	REPEAT:HEAT 5	12	1.84332	0.000992295	647	25	3957	2.93564	0.954972	0.0688653	0.0679832	P42345, Q92616, Q9UBF2, Q7Z460, P42858, Q8NDA8, Q14008, P53618, O75122, O75155, O60518, O94829
UP_SEQ_FEATURE	REPEAT:HEAT 6	11	1.68971	0.00188442	647	23	3957	2.92501	0.997235	0.117701	0.116193	P42345, Q92616, Q9UBF2, Q7Z460, Q8NDA8, Q14008, P53618, O75122, O75155, O60518, O94829
INTERPRO	IPR021133:HEAT, type 2	6	0.921659	0.00789046	642	9	3950	4.10177	0.99976	0.230577	0.225536	Q92616, Q7Z460, Q8NDA8, Q14008, O75122, Q99570
UP_SEQ_FEATURE	REPEAT:HEAT 7	9	1.38249	0.00975909	647	20	3957	2.75216	1	0.45489	0.449064	P42345, Q92616, Q7Z460, Q8NDA8, Q14008, O75122, O75155, O60518, O94829
UP_SEQ_FEATURE	REPEAT:HEAT 8	6	0.921659	0.130202	647	17	3957	2.15856	1	1	0.987508	P42345, Q92616, Q14008, O75122, O75155, O94829
UP_SEQ_FEATURE	REPEAT:HEAT 20	4	0.614439	0.170126	647	9	3957	2.71819	1	1	0.987508	P42345, Q92616, O75155, O94829
UP_SEQ_FEATURE	REPEAT:HEAT 25	3	0.460829	0.189607	647	5	3957	3.66955	1	1	0.987508	P42345, Q92616, O75155
UP_SEQ_FEATURE	REPEAT:HEAT 26	3	0.460829	0.189607	647	5	3957	3.66955	1	1	0.987508	P42345, Q92616, O75155
UP_SEQ_FEATURE	REPEAT:HEAT 17	4	0.614439	0.215126	647	10	3957	2.44637	1	1	0.987508	P42345, Q92616, O75155, O94829
UP_SEQ_FEATURE	REPEAT:HEAT 18	4	0.614439	0.215126	647	10	3957	2.44637	1	1	0.987508	P42345, Q92616, O75155, O94829
UP_SEQ_FEATURE	REPEAT:HEAT 19	4	0.614439	0.215126	647	10	3957	2.44637	1	1	0.987508	P42345, Q92616, O75155, O94829
UP_SEQ_FEATURE	REPEAT:HEAT 21	3	0.460829	0.25496	647	6	3957	3.05796	1	1	0.987508	P42345, Q92616, O75155
UP_SEQ_FEATURE	REPEAT:HEAT 22	3	0.460829	0.25496	647	6	3957	3.05796	1	1	0.987508	P42345, Q92616, O75155
UP_SEQ_FEATURE	REPEAT:HEAT 23	3	0.460829	0.25496	647	6	3957	3.05796	1	1	0.987508	P42345, Q92616, O75155
UP_SEQ_FEATURE	REPEAT:HEAT 24	3	0.460829	0.25496	647	6	3957	3.05796	1	1	0.987508	P42345, Q92616, O75155
UP_SEQ_FEATURE	REPEAT:HEAT 10	5	0.768049	0.25782	647	16	3957	1.91122	1	1	0.987508	P42345, Q92616, Q14008, O75155, O94829
UP_SEQ_FEATURE	REPEAT:HEAT 9	5	0.768049	0.25782	647	16	3957	1.91122	1	1	0.987508	P42345, Q92616, Q14008, O75155, O94829
UP_SEQ_FEATURE	REPEAT:HEAT 16	4	0.614439	0.262214	647	11	3957	2.22397	1	1	0.987508	P42345, Q92616, O75155, O94829
UP_SEQ_FEATURE	REPEAT:HEAT 12	4	0.614439	0.358773	647	13	3957	1.88182	1	1	0.987508	P42345, Q92616, O75155, O94829
UP_SEQ_FEATURE	REPEAT:HEAT 13	4	0.614439	0.358773	647	13	3957	1.88182	1	1	0.987508	P42345, Q92616, O75155, O94829
UP_SEQ_FEATURE	REPEAT:HEAT 14	4	0.614439	0.358773	647	13	3957	1.88182	1	1	0.987508	P42345, Q92616, O75155, O94829
UP_SEQ_FEATURE	REPEAT:HEAT 15	4	0.614439	0.358773	647	13	3957	1.88182	1	1	0.987508	P42345, Q92616, O75155, O94829
UP_SEQ_FEATURE	REPEAT:HEAT 11	4	0.614439	0.406633	647	14	3957	1.74741	1	1	0.987508	P42345, Q92616, O75155, O94829
Annotation Cluster 25	Enrichment Score: 1.4924438327476754
Category	Term	Count	%	PValue	List Total	Pop Hits	Pop Total	Fold Enrichment	Bonferroni	Benjamini	FDR	Genes
GOTERM_BP_DIRECT	GO:0032012~regulation of ARF protein signal transduction	9	1.38249	0.000943656	622	15	3871	3.73408	0.926428	0.144904	0.14417	Q5TH69, Q9Y6D6, Q9Y6D5, Q92538, Q9Y2X7, Q9UPP2, Q6DN90, Q5JU85, Q14161
INTERPRO	IPR000904:SEC7-like	7	1.07527	0.006841	642	12	3950	3.58904	0.999269	0.230577	0.225536	Q5TH69, Q9Y6D6, Q9Y6D5, Q92538, Q9UPP2, Q6DN90, Q5JU85
UP_SEQ_FEATURE	DOMAIN:SEC7	7	1.07527	0.00705243	647	12	3957	3.56762	1	0.384889	0.379959	Q5TH69, Q9Y6D6, Q9Y6D5, Q92538, Q9UPP2, Q6DN90, Q5JU85
INTERPRO	IPR023394:SEC7-like, alpha orthogonal bundle	6	0.921659	0.0218157	642	11	3950	3.35599	1	0.488301	0.477625	Q9Y6D6, Q9Y6D5, Q92538, Q9UPP2, Q6DN90, Q5JU85
SMART	SM00222:Sec7	7	1.07527	0.0224895	437	12	2107	2.81255	0.996451	0.464783	0.455413	Q5TH69, Q9Y6D6, Q9Y6D5, Q92538, Q9UPP2, Q6DN90, Q5JU85
UP_SEQ_FEATURE	REGION:HUS; DCB:HUS domain interaction	3	0.460829	0.0711846	647	3	3957	6.11592	1	1	0.987508	Q9Y6D6, Q9Y6D5, Q92538
UP_SEQ_FEATURE	REGION:DCB; DCB:DCB domain and DCB:HUS domain interaction	3	0.460829	0.0711846	647	3	3957	6.11592	1	1	0.987508	Q9Y6D6, Q9Y6D5, Q92538
INTERPRO	IPR015403:Domain of unknown function DUF1981, SEC7 associated	3	0.460829	0.12581	642	4	3950	4.61449	1	1	0.979068	Q5TH69, Q9Y6D6, Q9Y6D5
UP_SEQ_FEATURE	DOMAIN:DCB	3	0.460829	0.127147	647	4	3957	4.58694	1	1	0.987508	Q9Y6D6, Q9Y6D5, Q92538
BIOCARTA	h_arapPathway:ADP-Ribosylation Factor	3	0.460829	0.657277	76	15	525	1.38158	1	1	1	Q9Y6D6, Q9Y6D5, Q92538
Annotation Cluster 26	Enrichment Score: 1.4619326542211462
Category	Term	Count	%	PValue	List Total	Pop Hits	Pop Total	Fold Enrichment	Bonferroni	Benjamini	FDR	Genes
GOTERM_CC_DIRECT	GO:0005764~lysosome	27	4.14747	0.00352046	637	96	3978	1.75638	0.884888	0.119891	0.116762	P07602, Q9Y5W7, Q13510, Q8TDY2, Q9P253, Q9H269, O75140, P50897, Q9Y4I1, Q9BZC7, P42345, Q8TAF3, P49754, Q8N122, P45974, P49815, P61916, Q9BT88, Q13224, Q12955, P53816, P54803, Q86VN1, Q9H270, O14773, Q14183, P06213
UP_KW_CELLULAR_COMPONENT	KW-0458~Lysosome	26	3.99386	0.0130239	588	100	3654	1.61571	0.459979	0.0765157	0.0683757	P07602, Q9Y5W7, Q13510, Q8TDY2, Q9P253, Q9H269, O75140, P50897, Q9BZC7, P42345, Q8TAF3, P49754, Q8N122, P61916, Q9BT88, Q13224, Q9NXC5, Q12955, Q9BV23, P53816, P54803, Q7Z6L1, Q9H270, O14773, Q14183, P06213
GOTERM_CC_DIRECT	GO:0005765~lysosomal membrane	18	2.76498	0.89714	637	136	3978	0.826531	1	1	0.97549	P07602, Q9BT88, Q9Y5W7, Q9NXC5, Q9BV23, Q9P253, Q9H269, P53816, O75165, O75140, Q7Z6L1, Q9BZC7, P42345, Q9H270, P49754, Q8N122, P08133, Q9UM54
Annotation Cluster 27	Enrichment Score: 1.433740080203768
Category	Term	Count	%	PValue	List Total	Pop Hits	Pop Total	Fold Enrichment	Bonferroni	Benjamini	FDR	Genes
INTERPRO	IPR001936:Ras GTPase-activating protein	6	0.921659	0.0136984	642	10	3950	3.69159	1	0.351481	0.343796	P21359, Q5VWQ8, O95294, Q9UJF2, Q15283, Q14C86
UP_SEQ_FEATURE	DOMAIN:Ras-GAP	6	0.921659	0.0140521	647	10	3957	3.66955	1	0.593038	0.585442	P21359, Q5VWQ8, O95294, Q9UJF2, Q15283, Q14C86
INTERPRO	IPR023152:Ras GTPase-activating protein, conserved site	5	0.768049	0.043823	642	9	3950	3.41814	1	0.720341	0.704592	P21359, Q5VWQ8, O95294, Q9UJF2, Q15283
GOTERM_BP_DIRECT	GO:0046580~negative regulation of Ras protein signal transduction	5	0.768049	0.0849526	622	11	3871	2.82885	1	1	0.995295	Q5VWQ8, O95294, O95140, Q9UJ41, Q15283
SMART	SM00323:RasGAP	5	0.768049	0.0946256	437	9	2107	2.67862	1	0.977798	0.958084	P21359, Q5VWQ8, O95294, Q9UJF2, Q15283
Annotation Cluster 28	Enrichment Score: 1.4114376371225141
Category	Term	Count	%	PValue	List Total	Pop Hits	Pop Total	Fold Enrichment	Bonferroni	Benjamini	FDR	Genes
INTERPRO	IPR015425:Actin-binding FH2	5	0.768049	0.0078343	642	6	3950	5.12721	0.999745	0.230577	0.225536	O60610, Q86T65, Q9NZ56, Q96PY5, Q27J81
UP_SEQ_FEATURE	DOMAIN:FH2	5	0.768049	0.00801082	647	6	3957	5.0966	1	0.384889	0.379959	O60610, Q86T65, Q9NZ56, Q96PY5, Q27J81
SMART	SM00498:FH2	5	0.768049	0.0190263	437	6	2107	4.01793	0.991468	0.428956	0.420308	O60610, Q86T65, Q9NZ56, Q96PY5, Q27J81
INTERPRO	IPR014768:GTPase-binding/formin homology 3	4	0.614439	0.0329129	642	5	3950	4.92212	1	0.573982	0.561433	O60610, Q86T65, Q96PY5, Q27J81
INTERPRO	IPR010472:Diaphanous FH3	4	0.614439	0.0329129	642	5	3950	4.92212	1	0.573982	0.561433	O60610, Q86T65, Q96PY5, Q27J81
INTERPRO	IPR010473:Diaphanous GTPase-binding	4	0.614439	0.0329129	642	5	3950	4.92212	1	0.573982	0.561433	O60610, Q86T65, Q96PY5, Q27J81
UP_SEQ_FEATURE	DOMAIN:GBD/FH3	4	0.614439	0.0334564	647	5	3957	4.89274	1	1	0.987508	O60610, Q86T65, Q96PY5, Q27J81
SMART	SM01139:SM01139	4	0.614439	0.0631551	437	5	2107	3.85721	1	0.783123	0.767334	O60610, Q86T65, Q96PY5, Q27J81
SMART	SM01140:SM01140	4	0.614439	0.0631551	437	5	2107	3.85721	1	0.783123	0.767334	O60610, Q86T65, Q96PY5, Q27J81
INTERPRO	IPR014767:Diaphanous autoregulatory	3	0.460829	0.12581	642	4	3950	4.61449	1	1	0.979068	O60610, Q86T65, Q96PY5
UP_SEQ_FEATURE	DOMAIN:DAD	3	0.460829	0.127147	647	4	3957	4.58694	1	1	0.987508	O60610, Q86T65, Q96PY5
UP_SEQ_FEATURE	DOMAIN:FH1	3	0.460829	0.127147	647	4	3957	4.58694	1	1	0.987508	O60610, Q86T65, Q9NZ56
Annotation Cluster 29	Enrichment Score: 1.396244511005448
Category	Term	Count	%	PValue	List Total	Pop Hits	Pop Total	Fold Enrichment	Bonferroni	Benjamini	FDR	Genes
GOTERM_CC_DIRECT	GO:0033596~TSC1-TSC2 complex	4	0.614439	0.0143376	637	4	3978	6.2449	0.999857	0.313049	0.304878	Q9P0N9, Q92574, P49815
GOTERM_BP_DIRECT	GO:0032007~negative regulation of TOR signaling	7	1.07527	0.0157451	622	14	3871	3.11174	1	1	0.995295	Q9P0N9, Q92574, P49815, O75140, Q13131, P54646
KEGG_PATHWAY	hsa04150:mTOR signaling pathway	12	1.84332	0.286844	303	64	2139	1.32364	1	1	0.996269	P42345, Q9P0N9, P05129, Q9NXC5, Q92574, Q8N122, P49815, O75140, Q13131, P54646, P06213
Annotation Cluster 30	Enrichment Score: 1.3859155344718108
Category	Term	Count	%	PValue	List Total	Pop Hits	Pop Total	Fold Enrichment	Bonferroni	Benjamini	FDR	Genes
INTERPRO	IPR002999:Tudor domain	4	0.614439	0.0329129	642	5	3950	4.92212	1	0.573982	0.561433	Q16637, Q9Y2W6, Q92667
UP_SEQ_FEATURE	DOMAIN:Tudor	4	0.614439	0.0334564	647	5	3957	4.89274	1	1	0.987508	Q16637, Q9Y2W6, Q92667
SMART	SM00333:TUDOR	4	0.614439	0.0631551	437	5	2107	3.85721	1	0.783123	0.767334	Q16637, Q9Y2W6, Q92667
Annotation Cluster 31	Enrichment Score: 1.3043913907199929
Category	Term	Count	%	PValue	List Total	Pop Hits	Pop Total	Fold Enrichment	Bonferroni	Benjamini	FDR	Genes
GOTERM_MF_DIRECT	GO:0004683~calmodulin-dependent protein kinase activity	8	1.22888	0.00507672	622	15	3890	3.33548	0.972069	0.198274	0.195172	Q8IU85, Q96RR4, P53355, Q8N5S9, P23677, Q14289, Q9UQM7, Q14012
UP_SEQ_FEATURE	REGION:Autoinhibitory domain	6	0.921659	0.0831233	647	15	3957	2.44637	1	1	0.987508	Q8IU85, Q96RR4, P53355, Q8N5S9, Q9H4A3, Q14012
UP_SEQ_FEATURE	REGION:Calmodulin-binding	10	1.5361	0.0898136	647	34	3957	1.7988	1	1	0.987508	Q8IU85, Q9NRL3, Q96RR4, P53355, Q8N5S9, O95613, P11137, P23677, Q9UQM7, Q14012
BIOCARTA	h_CaCaMPathway:Ca++/ Calmodulin-dependent Protein Kinase Activation	4	0.614439	0.159877	76	10	525	2.76316	1	1	1	Q96RR4, Q8N5S9, Q9UQM7, Q14012
Annotation Cluster 32	Enrichment Score: 1.2913196837294312
Category	Term	Count	%	PValue	List Total	Pop Hits	Pop Total	Fold Enrichment	Bonferroni	Benjamini	FDR	Genes
UP_SEQ_FEATURE	REPEAT:ANK 4	12	1.84332	0.00738922	647	31	3957	2.36745	1	0.384889	0.379959	Q9UPX8, O60733, Q9Y566, Q9BZL4, O15084, P53355, Q12955, Q9HCD6, Q8WXD9, O14974, Q96T49, Q69YU3
UP_SEQ_FEATURE	REPEAT:ANK 6	9	1.38249	0.013561	647	21	3957	2.62111	1	0.580151	0.57272	Q9UPX8, O60733, Q9Y566, O15084, P53355, Q12955, Q9HCD6, Q8WXD9, O14974
UP_SEQ_FEATURE	REPEAT:ANK 5	10	1.5361	0.0177503	647	26	3957	2.35228	1	0.692926	0.68405	Q9UPX8, O60733, Q9Y566, O15084, P53355, Q12955, Q9HCD6, Q8WXD9, O14974, Q96T49
UP_SEQ_FEATURE	REPEAT:ANK 9	5	0.768049	0.0446949	647	9	3957	3.39773	1	1	0.987508	O60733, O15084, P53355, Q12955, Q9HCD6
UP_SEQ_FEATURE	REPEAT:ANK 10	4	0.614439	0.0908588	647	7	3957	3.49481	1	1	0.987508	O15084, P53355, Q12955, Q9HCD6
UP_SEQ_FEATURE	REPEAT:ANK 7	5	0.768049	0.149101	647	13	3957	2.35228	1	1	0.987508	O60733, O15084, P53355, Q12955, Q9HCD6
UP_SEQ_FEATURE	REPEAT:ANK 8	4	0.614439	0.170126	647	9	3957	2.71819	1	1	0.987508	O15084, P53355, Q12955, Q9HCD6
UP_SEQ_FEATURE	REPEAT:ANK 11	3	0.460829	0.25496	647	6	3957	3.05796	1	1	0.987508	O15084, Q12955, Q9HCD6
Annotation Cluster 33	Enrichment Score: 1.2797930621183273
Category	Term	Count	%	PValue	List Total	Pop Hits	Pop Total	Fold Enrichment	Bonferroni	Benjamini	FDR	Genes
UP_SEQ_FEATURE	REPEAT:TPR 6	10	1.5361	0.00732925	647	23	3957	2.6591	1	0.384889	0.379959	O15294, P09914, Q13325, P42345, O14879, Q6PGP7, Q1L5Z9, Q96RY7, Q8IYB4, Q86YR5
UP_SEQ_FEATURE	REPEAT:TPR 8	8	1.22888	0.0088452	647	16	3957	3.05796	1	0.418539	0.413178	O15294, P09914, Q13325, P42345, O14879, Q6PGP7, Q96RY7, Q86YR5
UP_SEQ_FEATURE	REPEAT:TPR 5	10	1.5361	0.0100672	647	24	3957	2.5483	1	0.462349	0.456427	O15294, P09914, Q13325, P42345, O14879, Q6PGP7, Q1L5Z9, Q96RY7, Q8IYB4, Q86YR5
UP_SEQ_FEATURE	REPEAT:TPR 4	11	1.68971	0.0130625	647	29	3957	2.31983	1	0.580151	0.57272	O15294, P09914, Q13325, P42345, O14879, Q6PGP7, Q1L5Z9, Q96RY7, Q8IYB4, Q86YR5, O75153
UP_SEQ_FEATURE	REPEAT:TPR 7	8	1.22888	0.0182889	647	18	3957	2.71819	1	0.705137	0.696106	O15294, P09914, Q13325, P42345, O14879, Q6PGP7, Q96RY7, Q86YR5
UP_SEQ_FEATURE	REPEAT:TPR 1	14	2.15054	0.0395551	647	48	3957	1.78381	1	1	0.987508	O15294, P09914, Q13325, Q1L5Z9, Q9HCD6, Q86YR5, Q9H3S7, O75153, P78527, P42345, O14879, Q6PGP7, Q96RY7, Q8IYB4
UP_SEQ_FEATURE	REPEAT:TPR 2	14	2.15054	0.0395551	647	48	3957	1.78381	1	1	0.987508	O15294, P09914, Q13325, Q1L5Z9, Q9HCD6, Q86YR5, Q9H3S7, O75153, P78527, P42345, O14879, Q6PGP7, Q96RY7, Q8IYB4
INTERPRO	IPR011990:Tetratricopeptide-like helical	20	3.0722	0.0399753	642	78	3950	1.5776	1	0.678291	0.663461	O15294, Q96EY7, P09914, Q13325, Q1L5Z9, Q9UPR3, Q9HCD6, Q9BQ70, Q86YR5, O00411, O75153, Q96TC7, Q9H9A5, O14879, Q96EK5, P42704, Q6PGP7, Q9H270, Q8IYB4, P49754
UP_KW_DOMAIN	KW-0802~TPR repeat	15	2.30415	0.0425904	489	50	2791	1.71227	0.677491	0.158193	0.13994	O15294, P09914, Q13325, Q1L5Z9, Q9HCD6, Q86YR5, Q9H3S7, O75153, P78527, Q9H9A5, P42345, O14879, Q6PGP7, Q96RY7, Q8IYB4
UP_SEQ_FEATURE	REPEAT:TPR 9	6	0.921659	0.0470278	647	13	3957	2.82273	1	1	0.987508	O15294, P09914, P42345, Q6PGP7, Q96RY7, Q86YR5
UP_SEQ_FEATURE	REPEAT:TPR 3	13	1.99693	0.060677	647	46	3957	1.72841	1	1	0.987508	O15294, P09914, Q13325, Q1L5Z9, Q9HCD6, Q86YR5, O75153, P78527, P42345, O14879, Q6PGP7, Q96RY7, Q8IYB4
UP_SEQ_FEATURE	REPEAT:TPR 12	3	0.460829	0.127147	647	4	3957	4.58694	1	1	0.987508	O15294, P42345, Q6PGP7
UP_SEQ_FEATURE	REPEAT:TPR 10	4	0.614439	0.128315	647	8	3957	3.05796	1	1	0.987508	O15294, P09914, P42345, Q6PGP7
UP_SEQ_FEATURE	REPEAT:TPR 11	3	0.460829	0.189607	647	5	3957	3.66955	1	1	0.987508	O15294, P42345, Q6PGP7
INTERPRO	IPR019734:Tetratricopeptide repeat	10	1.5361	0.232079	642	42	3950	1.46492	1	1	0.979068	Q9H9A5, O15294, P09914, Q13325, O14879, Q6PGP7, Q1L5Z9, Q9HCD6, Q8IYB4, Q86YR5
UP_SEQ_FEATURE	REPEAT:TPR	7	1.07527	0.426558	647	32	3957	1.33786	1	1	0.987508	Q9H9A5, O15294, Q13325, O14879, Q6PGP7, Q9HCD6, Q86YR5
SMART	SM00028:TPR	10	1.5361	0.482718	437	41	2107	1.17598	1	1	0.983806	Q9H9A5, O15294, P09914, Q13325, O14879, Q6PGP7, Q1L5Z9, Q9HCD6, Q8IYB4, Q86YR5
Annotation Cluster 34	Enrichment Score: 1.2764571857779807
Category	Term	Count	%	PValue	List Total	Pop Hits	Pop Total	Fold Enrichment	Bonferroni	Benjamini	FDR	Genes
INTERPRO	IPR013083:Zinc finger, RING/FYVE/PHD-type	18	2.76498	0.00852704	642	58	3950	1.90944	0.999878	0.242445	0.237144	Q7Z4K8, Q12933, Q1L5Z9, Q96BH1, Q8IZQ1, Q9NQ86, Q96K21, Q9UQ26, Q5XPI4, Q9HBF4, O75592, Q8N9I9, Q9NRL2, Q9UPA5, Q9H270, Q96T51, Q13490, P45974
INTERPRO	IPR001841:Zinc finger, RING-type	12	1.84332	0.0232344	642	36	3950	2.05088	1	0.509222	0.498088	Q8N9I9, Q7Z4K8, Q12933, Q1L5Z9, Q9H270, Q96T51, Q96BH1, Q9NQ86, P49754, Q5XPI4, Q13490, O75592
UP_SEQ_FEATURE	DOMAIN:RING-type	10	1.5361	0.0361671	647	29	3957	2.10894	1	1	0.987508	Q8N9I9, Q12933, Q1L5Z9, Q9H270, Q96T51, Q9NQ86, P49754, Q5XPI4, Q13490, O75592
UP_SEQ_FEATURE	ZN_FING:RING-type	8	1.22888	0.082768	647	24	3957	2.03864	1	1	0.987508	Q8N9I9, Q12933, Q1L5Z9, Q9H270, Q96BH1, Q9P253, Q5XPI4, Q13490
SMART	SM00184:RING	10	1.5361	0.126223	437	29	2107	1.66259	1	1	0.983806	Q8N9I9, Q7Z4K8, Q12933, Q1L5Z9, Q9H270, Q96BH1, Q9NQ86, Q5XPI4, Q13490, O75592
INTERPRO	IPR017907:Zinc finger, RING-type, conserved site	5	0.768049	0.293098	642	17	3950	1.8096	1	1	0.979068	Q8N9I9, Q7Z4K8, Q12933, Q1L5Z9, Q9NQ86
Annotation Cluster 35	Enrichment Score: 1.2687563869218055
Category	Term	Count	%	PValue	List Total	Pop Hits	Pop Total	Fold Enrichment	Bonferroni	Benjamini	FDR	Genes
GOTERM_BP_DIRECT	GO:0010470~regulation of gastrulation	4	0.614439	0.0144766	622	4	3871	6.22347	1	1	0.995295	Q8NBL1, Q7Z460, Q86UU1, O75122
GOTERM_CC_DIRECT	GO:0045180~basal cortex	3	0.460829	0.0684418	637	3	3978	6.2449	1	0.776941	0.756662	Q7Z460, Q86UU1, O75122
GOTERM_BP_DIRECT	GO:1904261~positive regulation of basement membrane assembly involved in embryonic body morphogenesis	3	0.460829	0.0688791	622	3	3871	6.22347	1	1	0.995295	Q7Z460, Q86UU1, O75122
GOTERM_BP_DIRECT	GO:0010717~regulation of epithelial to mesenchymal transition	3	0.460829	0.123282	622	4	3871	4.6676	1	1	0.995295	Q7Z460, Q86UU1, O75122
Annotation Cluster 36	Enrichment Score: 1.2560088950404
Category	Term	Count	%	PValue	List Total	Pop Hits	Pop Total	Fold Enrichment	Bonferroni	Benjamini	FDR	Genes
INTERPRO	IPR000048:IQ motif, EF-hand binding site	12	1.84332	0.000390378	642	23	3950	3.21008	0.336852	0.0195561	0.0191285	Q13972, O14827, Q9UQD0, Q7Z3V4, Q9UPP2, O94832, Q6DN90, Q5JU85, Q92614, P35579, Q9Y4I1, Q7Z406
UP_SEQ_FEATURE	DOMAIN:IQ	11	1.68971	0.000485588	647	20	3957	3.36376	0.7806	0.0379122	0.0374267	Q13972, O14827, Q9UQD0, Q7Z3V4, Q9UPP2, Q6DN90, Q5JU85, Q92614, Q9UM54, P35579, Q7Z406
GOTERM_BP_DIRECT	GO:0031032~actomyosin structure organization	9	1.38249	0.00409914	622	18	3871	3.11174	0.999988	0.41963	0.417505	Q9UPQ0, Q9Y5S2, Q9C0D0, Q92614, O14578, Q07157, P35579, Q5VT25, Q7Z406
INTERPRO	IPR004009:Myosin, N-terminal, SH3-like	5	0.768049	0.0078343	642	6	3950	5.12721	0.999745	0.230577	0.225536	Q92614, Q9UM54, P35579, Q9Y4I1, Q7Z406
UP_SEQ_FEATURE	DOMAIN:Myosin N-terminal SH3-like	5	0.768049	0.00801082	647	6	3957	5.0966	1	0.384889	0.379959	Q92614, Q9UM54, P35579, Q9Y4I1, Q7Z406
GOTERM_BP_DIRECT	GO:0030048~actin filament-based movement	6	0.921659	0.0130422	622	10	3871	3.73408	1	1	0.995295	Q9UM54, A6NGB9, P35579, Q9Y4I1, O00401, Q7Z406
INTERPRO	IPR001609:Myosin head, motor domain	6	0.921659	0.032512	642	12	3950	3.07632	1	0.573982	0.561433	O94832, Q92614, Q9UM54, P35579, Q9Y4I1, Q7Z406
UP_SEQ_FEATURE	DOMAIN:Myosin motor	6	0.921659	0.0332925	647	12	3957	3.05796	1	1	0.987508	O94832, Q92614, Q9UM54, P35579, Q9Y4I1, Q7Z406
GOTERM_CC_DIRECT	GO:0042641~actomyosin	5	0.768049	0.041728	637	9	3978	3.46939	1	0.618223	0.602086	Q9Y5S2, Q92614, P35579, Q5VT25, Q7Z406
GOTERM_CC_DIRECT	GO:0016459~myosin complex	6	0.921659	0.0589388	637	14	3978	2.67638	1	0.708421	0.68993	O94832, Q92614, Q9UM54, P35579, Q9Y4I1, Q7Z406
UP_KW_MOLECULAR_FUNCTION	KW-0518~Myosin	6	0.921659	0.0651688	389	14	2359	2.59897	0.988294	0.358429	0.320413	O94832, Q92614, Q9UM54, P35579, Q9Y4I1, Q7Z406
SMART	SM00242:MYSc	6	0.921659	0.081535	437	12	2107	2.41076	1	0.87916	0.861435	O94832, Q92614, Q9UM54, P35579, Q9Y4I1, Q7Z406
GOTERM_MF_DIRECT	GO:0000146~microfilament motor activity	5	0.768049	0.0837042	622	11	3890	2.84274	1	1	0.985755	O94832, Q9UM54, P35579, Q9Y4I1, Q7Z406
GOTERM_BP_DIRECT	GO:0030050~vesicle transport along actin filament	4	0.614439	0.0870129	622	7	3871	3.55627	1	1	0.995295	O94832, Q9UM54, Q9Y4I1, O00401
GOTERM_CC_DIRECT	GO:0032982~myosin filament	3	0.460829	0.122546	637	4	3978	4.68367	1	1	0.97549	Q92614, P35579, Q7Z406
INTERPRO	IPR008989:Myosin S1 fragment, N-terminal	3	0.460829	0.12581	642	4	3950	4.61449	1	1	0.979068	Q9UM54, P35579, Q7Z406
INTERPRO	IPR002928:Myosin tail	3	0.460829	0.12581	642	4	3950	4.61449	1	1	0.979068	Q92614, P35579, Q7Z406
SMART	SM00015:IQ	7	1.07527	0.149545	437	18	2107	1.87503	1	1	0.983806	Q9UQD0, Q7Z3V4, O94832, Q92614, P35579, Q9Y4I1, Q7Z406
GOTERM_MF_DIRECT	GO:0003774~motor activity	6	0.921659	0.174509	622	19	3890	1.97495	1	1	0.985755	O94832, Q92614, Q9UM54, P35579, Q9Y4I1, Q7Z406
GOTERM_CC_DIRECT	GO:0005903~brush border	6	0.921659	0.268617	637	22	3978	1.70315	1	1	0.97549	Q15149, O94832, P12814, Q13045, P35579, Q7Z406
GOTERM_CC_DIRECT	GO:0016460~myosin II complex	3	0.460829	0.311102	637	7	3978	2.67638	1	1	0.97549	Q92614, P35579, Q7Z406
UP_KW_DISEASE	KW-1010~Non-syndromic deafness	6	0.921659	0.443377	222	26	1324	1.3763	1	1	1	O60610, P24821, O43314, Q9UM54, P35579, Q7Z406
UP_KW_MOLECULAR_FUNCTION	KW-0505~Motor protein	8	1.22888	0.466109	389	39	2359	1.24395	1	1	0.907692	Q14204, O94832, Q7Z4S6, Q92614, Q9UM54, P35579, Q9Y4I1, Q7Z406
GOTERM_MF_DIRECT	GO:0043531~ADP binding	4	0.614439	0.762062	622	24	3890	1.04234	1	1	0.985755	Q92614, Q9UM54, P35579, Q8NI60
GOTERM_CC_DIRECT	GO:0001726~ruffle	6	0.921659	0.911524	637	49	3978	0.764681	1	1	0.97549	P12814, Q9Y4G6, Q9UM54, P35579, Q9Y4I1, Q14155
Annotation Cluster 37	Enrichment Score: 1.2419013653954625
Category	Term	Count	%	PValue	List Total	Pop Hits	Pop Total	Fold Enrichment	Bonferroni	Benjamini	FDR	Genes
INTERPRO	IPR002219:Protein kinase C-like, phorbol ester/diacylglycerol binding	13	1.99693	0.00107717	642	29	3950	2.75808	0.67819	0.0492688	0.0481916	O75912, P05129, Q9Y5S2, Q9UPW8, P52757, P52824, Q02156, Q86XP1, Q5VT25, P49619, Q05655, O14578, Q92974
UP_SEQ_FEATURE	DOMAIN:Phorbol-ester/DAG-type	12	1.84332	0.00147047	647	26	3957	2.82273	0.989904	0.0998322	0.0985535	P49619, P05129, Q05655, Q9Y5S2, Q9UPW8, P52757, P52824, Q02156, Q86XP1, O14578, Q5VT25, Q92974
SMART	SM00109:C1	13	1.99693	0.00873527	437	29	2107	2.16137	0.88649	0.240705	0.235852	O75912, P05129, Q9Y5S2, Q9UPW8, P52757, P52824, Q02156, Q86XP1, Q5VT25, P49619, Q05655, O14578, Q92974
INTERPRO	IPR020454:Diacylglycerol/phorbol-ester binding	7	1.07527	0.0109869	642	13	3950	3.31296	0.999991	0.296366	0.289886	P49619, P05129, Q05655, Q9Y5S2, P52757, P52824, Q02156
UP_SEQ_FEATURE	ZN_FING:Phorbol-ester/DAG-type 2	7	1.07527	0.0171201	647	14	3957	3.05796	1	0.676786	0.668118	P49619, O75912, P05129, Q05655, P52824, Q02156, Q86XP1
UP_SEQ_FEATURE	ZN_FING:Phorbol-ester/DAG-type 1	7	1.07527	0.0171201	647	14	3957	3.05796	1	0.676786	0.668118	P49619, O75912, P05129, Q05655, P52824, Q02156, Q86XP1
UP_SEQ_FEATURE	DOMAIN:CNH	6	0.921659	0.0223592	647	11	3957	3.33596	1	0.821502	0.81098	Q8N4C8, Q9Y5S2, Q9UKE5, O14578, O95819, Q5VT25
INTERPRO	IPR001180:Citron-like	6	0.921659	0.032512	642	12	3950	3.07632	1	0.573982	0.561433	Q8N4C8, Q9Y5S2, Q9UKE5, O14578, O95819, Q5VT25
SMART	SM00036:CNH	6	0.921659	0.037224	437	10	2107	2.89291	0.999918	0.71012	0.695803	Q8N4C8, Q9Y5S2, Q9UKE5, O14578, O95819, Q5VT25
INTERPRO	IPR000961:AGC-kinase, C-terminal	8	1.22888	0.0529958	642	22	3950	2.23733	1	0.857717	0.838965	P05129, Q05655, Q9Y2H9, Q9Y5S2, Q02156, O14578, Q5VT25, O60307
UP_SEQ_FEATURE	DOMAIN:AGC-kinase C-terminal	8	1.22888	0.0545004	647	22	3957	2.22397	1	1	0.987508	P05129, Q05655, Q9Y2H9, Q9Y5S2, Q02156, O14578, Q5VT25, O60307
UP_SEQ_FEATURE	ZN_FING:Phorbol-ester/DAG-type	6	0.921659	0.0636432	647	14	3957	2.62111	1	1	0.987508	Q9Y5S2, Q9UPW8, P52757, O14578, Q5VT25, Q92974
GOTERM_BP_DIRECT	GO:0031532~actin cytoskeleton reorganization	8	1.22888	0.0766374	622	24	3871	2.07449	1	1	0.995295	Q15149, Q8N4C8, Q9Y5S2, P18031, Q9C0D0, Q9UKE5, P35579, Q5VT25
KEGG_PATHWAY	hsa04750:Inflammatory mediator regulation of TRP channels	8	1.22888	0.154467	303	32	2139	1.76485	1	1	0.996269	O60733, O95622, Q14643, P05129, Q05655, P36873, Q02156, Q9UQM7
GOTERM_BP_DIRECT	GO:0043408~regulation of MAPK cascade	5	0.768049	0.175047	622	14	3871	2.22267	1	1	0.995295	O60346, Q8N4C8, Q9P286, Q9UKE5, O95819
GOTERM_BP_DIRECT	GO:0038096~Fc-gamma receptor signaling pathway involved in phagocytosis	4	0.614439	0.207358	622	10	3871	2.48939	1	1	0.995295	O60733, Q05655, Q02156, Q05397
GOTERM_MF_DIRECT	GO:0004698~calcium-dependent protein kinase C activity	3	0.460829	0.246297	622	6	3890	3.12701	1	1	0.985755	P05129, Q05655, Q02156
GOTERM_MF_DIRECT	GO:0004697~protein kinase C activity	3	0.460829	0.310429	622	7	3890	2.68029	1	1	0.985755	P05129, Q05655, Q02156
INTERPRO	IPR017892:Protein kinase, C-terminal	4	0.614439	0.355011	642	13	3950	1.89312	1	1	0.979068	P05129, Q05655, Q02156, Q5VT25
SMART	SM00133:S_TK_X	6	0.921659	0.40062	437	20	2107	1.44645	1	1	0.983806	P05129, Q05655, Q9Y5S2, Q02156, O14578, Q5VT25
BIOCARTA	h_keratinocytePathway:Keratinocyte Differentiation	4	0.614439	0.487522	76	18	525	1.53509	1	1	1	P05129, Q12933, Q05655, Q02156
KEGG_PATHWAY	hsa04666:Fc gamma R-mediated phagocytosis	5	0.768049	0.944073	303	51	2139	0.692099	1	1	0.996269	O60733, P05129, Q05655, Q14185, Q02156
Annotation Cluster 38	Enrichment Score: 1.1081314802445312
Category	Term	Count	%	PValue	List Total	Pop Hits	Pop Total	Fold Enrichment	Bonferroni	Benjamini	FDR	Genes
UP_SEQ_FEATURE	DOMAIN:UBA	10	1.5361	0.0135089	647	25	3957	2.44637	1	0.580151	0.57272	Q7KZI7, Q96CS3, Q8TDC3, Q7Z6Z7, Q5THJ4, Q96L34, P45974, Q9Y2K2, P27448, Q6P158
UP_SEQ_FEATURE	MUTAGEN:T->A: Prevents phosphorylation and activation by STK11/LKB1 complex.	5	0.768049	0.016293	647	7	3957	4.36851	1	0.66082	0.652356	Q7KZI7, Q8TDC3, Q96L34, Q9Y2K2, P27448
INTERPRO	IPR015940:Ubiquitin-associated/translation elongation factor EF1B, N-terminal, eukaryote	9	1.38249	0.0177161	642	22	3950	2.51699	1	0.414164	0.405109	Q7KZI7, Q8TDC3, Q7Z6Z7, Q5THJ4, Q96L34, P45974, Q9Y2K2, P27448, Q6P158
INTERPRO	IPR001772:Kinase associated domain 1 (KA1)	3	0.460829	0.12581	642	4	3950	4.61449	1	1	0.979068	Q7KZI7, Q96L34, P27448
UP_SEQ_FEATURE	DOMAIN:KA1	3	0.460829	0.127147	647	4	3957	4.58694	1	1	0.987508	Q7KZI7, Q96L34, P27448
GOTERM_MF_DIRECT	GO:0050321~tau-protein kinase activity	6	0.921659	0.174509	622	19	3890	1.97495	1	1	0.985755	Q7KZI7, Q8TDC3, Q96L34, Q9Y2K2, P27448, Q13131
SMART	SM00165:UBA	6	0.921659	0.30963	437	18	2107	1.60717	1	1	0.983806	Q7KZI7, Q7Z6Z7, Q5THJ4, Q96L34, P45974, P27448
GOTERM_MF_DIRECT	GO:0048156~tau protein binding	8	1.22888	0.404835	622	38	3890	1.31664	1	1	0.985755	Q7KZI7, P54652, Q8TDC3, P11137, Q96L34, P78559, P27448, Q13131
Annotation Cluster 39	Enrichment Score: 1.105103809612141
Category	Term	Count	%	PValue	List Total	Pop Hits	Pop Total	Fold Enrichment	Bonferroni	Benjamini	FDR	Genes
UP_SEQ_FEATURE	REPEAT:WD 8	7	1.07527	0.034186	647	16	3957	2.67571	1	1	0.987508	P57737, Q8IZU2, Q9Y485, O95834, Q8TAF3, Q8TEQ6, Q15334
UP_SEQ_FEATURE	REPEAT:WD 12	5	0.768049	0.0446949	647	9	3957	3.39773	1	1	0.987508	Q8IZU2, Q9Y485, O95834, Q8TEQ6, Q15334
UP_SEQ_FEATURE	REPEAT:WD 10	5	0.768049	0.0651235	647	10	3957	3.05796	1	1	0.987508	Q8IZU2, Q9Y485, O95834, Q8TEQ6, Q15334
UP_SEQ_FEATURE	REPEAT:WD 11	5	0.768049	0.0651235	647	10	3957	3.05796	1	1	0.987508	Q8IZU2, Q9Y485, O95834, Q8TEQ6, Q15334
UP_SEQ_FEATURE	REPEAT:WD 9	5	0.768049	0.117694	647	12	3957	2.5483	1	1	0.987508	Q8IZU2, Q9Y485, O95834, Q8TEQ6, Q15334
INTERPRO	IPR011047:Quinonprotein alcohol dehydrogenase-like superfamily	4	0.614439	0.306931	642	12	3950	2.05088	1	1	0.979068	Q8IZU2, O95834, Q8TEQ6, Q16531
Annotation Cluster 40	Enrichment Score: 1.060399179791026
Category	Term	Count	%	PValue	List Total	Pop Hits	Pop Total	Fold Enrichment	Bonferroni	Benjamini	FDR	Genes
INTERPRO	IPR000008:C2 calcium-dependent membrane targeting	21	3.22581	0.010177	642	73	3950	1.76994	0.999979	0.281742	0.275582	Q9BT88, Q9UPR0, P05129, Q5VWQ8, Q9UPW8, O95294, Q86YS7, Q9UJF2, Q9UQ26, Q02156, Q96J02, Q12979, Q86UR5, P11274, Q05655, Q96PU5, Q5T0F9, Q9NZM3, Q14183, Q15283, Q9UBL6
UP_SEQ_FEATURE	DOMAIN:C2	19	2.91859	0.0216365	647	68	3957	1.70886	1	0.821502	0.81098	Q9UPR0, P05129, Q5VWQ8, Q9UPW8, O95294, Q86YS7, Q9UJF2, Q9UQ26, Q02156, Q96J02, Q12979, Q86UR5, P11274, Q05655, Q96PU5, Q5T0F9, Q9NZM3, Q14183, Q9UBL6
SMART	SM00239:C2	20	3.0722	0.0712189	437	66	2107	1.46106	1	0.802832	0.786645	Q9BT88, Q9UPR0, P05129, Q5VWQ8, Q9UPW8, O95294, Q86YS7, Q9UJF2, Q9UQ26, Q02156, Q96J02, Q12979, Q86UR5, P11274, Q96PU5, Q5T0F9, Q9NZM3, Q14183, Q15283, Q9UBL6
UP_SEQ_FEATURE	DOMAIN:C2 1	8	1.22888	0.207244	647	30	3957	1.63091	1	1	0.987508	Q9BT88, Q9UPW8, O95294, Q14183, Q15283, Q9UQ26, Q9UBL6, Q86UR5
UP_SEQ_FEATURE	DOMAIN:C2 2	8	1.22888	0.207244	647	30	3957	1.63091	1	1	0.987508	Q9BT88, Q9UPW8, O95294, Q14183, Q15283, Q9UQ26, Q9UBL6, Q86UR5
GOTERM_BP_DIRECT	GO:0017156~calcium ion regulated exocytosis	4	0.614439	0.644524	622	20	3871	1.24469	1	1	0.995295	Q9BT88, Q9UQ26, Q8WZA2, Q86UR5
