# Supplementary material for: Targeting the post-synaptic proteome has therapeutic potential for psychosis in Alzheimer Disease
Source: Commun Biol. 2023 Jun 2;6:598. doi: 10.1038/s42003-023-04961-5 (PMC10238472; doi:10.1038/s42003-023-04961-5)
Supplement: Supplementary file 6 — Supplementary Data 4 [file 42003_2023_4961_MOESM6_ESM.xlsx]

## Sheet: Legend
Column Header	Definition
protein	Uniprot Accession #
external gene name	Official Gene Symbol
logFC	Log Base 2 of the Fold Change of AD+P relative to AD-P, adjusted for clinical variables
AveExpr	Average expression across all samples, in log2
AveExpr AD+/-P	Average expression across all AD+P (or AD-P) samples, in log2
AveExpr Control	Average expression across Control samples, in log2
t	t statistic
P.Value
q.value

## Sheet: S4A AD+P vs Control
protein	external_gene_name	logFC	AveExpr	t	P.Value	Q.Val	AveExpr_AD_plus_P	AveExpr_Control
P05067	APP	1.9969	-1.45295e-16	7.52443	5.3182e-14	8.57825e-11	0.312072	-1.70274
P02768	ALB	-1.38873	-8.34333e-17	-5.26311	1.41789e-07	0.000114353	-0.275311	0.9417
Q8N3V7	SYNPO	-1.31846	-9.62286e-17	-4.99069	6.02169e-07	0.000238627	-0.398607	0.7752
P68871	HBB	-1.31259	1.69059e-16	-4.93364	8.07767e-07	0.000238627	-0.281566	0.95833
Q16566	CAMK4	-1.29954	3.84554e-17	-4.93248	8.12603e-07	0.000238627	-0.38643	0.847842
P49419	ALDH7A1	-1.30397	-1.40166e-16	-4.9152	8.8764e-07	0.000238627	-0.322377	0.774616
Q9HD42	CHMP1A	-1.30982	3.87038e-16	-4.85112	1.22863e-06	0.000283112	-0.352875	0.908785
Q16531	DDB1	-1.2749	-1.29841e-16	-4.8097	1.51275e-06	0.000289945	-0.380699	0.769424
Q6NV74	CRACDL	-1.27652	2.00992e-16	-4.78485	1.71246e-06	0.000289945	-0.396301	0.774706
P51674	GPM6A	-1.27968	2.62457e-16	-4.77357	1.81126e-06	0.000289945	-0.284942	0.830288
P20810	CAST	-1.26102	1.36946e-16	-4.75588	1.97731e-06	0.000289945	-0.3196	0.800149
O76070	SNCG	-1.26902	-3.54369e-16	-4.71274	2.44583e-06	0.000308492	-0.284427	0.733728
P13591	NCAM1	-1.24164	1.47771e-16	-4.67726	2.90925e-06	0.000308492	-0.288555	0.756209
Q14244	MAP7	-1.23275	7.01939e-17	-4.67252	2.97729e-06	0.000308492	-0.337109	0.714786
Q8IVF2	AHNAK2	-1.23318	9.91776e-17	-4.6666	3.06428e-06	0.000308492	-0.367212	0.726718
Q674X7	KAZN	-1.23821	-1.74458e-16	-4.65706	3.20976e-06	0.000308492	-0.347489	0.815814
Q9NQX3	GPHN	-1.24768	-2.94112e-16	-4.65441	3.25131e-06	0.000308492	-0.362344	0.809133
Q16851	UGP2	-1.24638	6.22141e-16	-4.57409	4.78583e-06	0.000428864	-0.257542	0.843314
P35609	ACTN2	-1.20235	-9.24261e-17	-4.55289	5.29468e-06	0.00044949	-0.352451	0.722806
P07195	LDHB	-1.18409	-2.30926e-17	-4.50049	6.78359e-06	0.000547096	-0.2511	0.753856
P07099	EPHX1	-1.19637	-2.61083e-16	-4.47404	7.68008e-06	0.000589904	-0.269527	0.841136
P27816	MAP4	-1.17586	-6.56419e-17	-4.46237	8.11057e-06	0.000594652	-0.302804	0.689017
Q96A23	CPNE4	-1.17098	2.60209e-18	-4.44956	8.60965e-06	0.000603798	-0.333051	0.721429
P46781	RPS9	-1.17867	1.59567e-16	-4.43438	9.23888e-06	0.00062093	-0.282475	0.724915
P21912	SDHB	-1.17831	2.16632e-16	-4.41101	1.02947e-05	0.000664212	-0.257898	0.773286
P15880	RPS2	-1.15659	-2.64511e-17	-4.39573	1.10458e-05	0.000669725	-0.268901	0.74019
Q86UE4	MTDH	-1.17389	-2.52451e-16	-4.39252	1.12105e-05	0.000669725	-0.308653	0.682117
P62913	RPL11	-1.16638	-2.13385e-16	-4.37602	1.2093e-05	0.000671578	-0.266539	0.760156
P62266	RPS23	-1.15975	1.42386e-16	-4.37141	1.23512e-05	0.000671578	-0.285221	0.738795
Q9C0D0	PHACTR1	-1.16707	-2.4572e-16	-4.36896	1.24906e-05	0.000671578	-0.379534	0.767588
P11441	UBL4A	-1.16731	-3.23797e-16	-4.3443	1.39793e-05	0.000727376	-0.302417	0.708123
P30050	RPL12	-1.14172	-8.15736e-17	-4.3276	1.50816e-05	0.000748481	-0.277671	0.725376
P39023	RPL3	-1.16319	3.14269e-16	-4.32425	1.5313e-05	0.000748481	-0.287724	0.741174
Q9NWV8	BABAM1	-1.14004	-1.28009e-16	-4.30164	1.69623e-05	0.000804713	-0.315878	0.692309
P08243	ASNS	-1.14204	1.70614e-16	-4.29194	1.77203e-05	0.000815624	-0.303195	0.756115
P12814	ACTN1	-1.13201	9.13991e-17	-4.28596	1.82036e-05	0.000815624	-0.325795	0.679661
P78324	SIRPA	-1.12975	-9.10105e-17	-4.27859	1.88169e-05	0.000820315	-0.271017	0.704414
P69905	NA	-1.12256	-2.05252e-17	-4.26684	1.9836e-05	0.000830999	-0.248456	0.79955
Q8N387	MUC15	-1.12386	6.63081e-17	-4.26054	2.04027e-05	0.000830999	-0.34879	0.648875
Q96PB7	OLFM3	-1.13075	1.54363e-16	-4.25644	2.0781e-05	0.000830999	-0.310969	0.759478
Q07020	RPL18	-1.13427	2.11109e-16	-4.2481	2.15693e-05	0.000830999	-0.25808	0.708166
Q15388	TOMM20	-1.14289	-3.86302e-16	-4.23591	2.2773e-05	0.000830999	-0.334475	0.695754
Q02543	RPL18A	-1.14064	3.36411e-16	-4.23488	2.28776e-05	0.000830999	-0.280175	0.732149
Q9HCC0	MCCC2	-1.1389	3.26766e-16	-4.23077	2.33001e-05	0.000830999	-0.300245	0.78461
P61313	RPL15	-1.12764	1.95871e-16	-4.22854	2.3532e-05	0.000830999	-0.263094	0.724302
Q09666	AHNAK	-1.12922	2.32425e-16	-4.22181	2.42463e-05	0.000830999	-0.314206	0.677448
O94856	NFASC	-1.11645	1.13576e-16	-4.22031	2.44084e-05	0.000830999	-0.288261	0.607419
P05388	RPLP0	-1.12723	2.23599e-16	-4.21736	2.4729e-05	0.000830999	-0.290025	0.725028
P62917	RPL8	-1.10236	-1.19071e-17	-4.1898	2.79326e-05	0.000901099	-0.249578	0.755978
P62424	RPL7A	-1.10852	-1.25289e-16	-4.18376	2.8685e-05	0.000901099	-0.27191	0.706489
P24821	TNC	-1.10369	8.42937e-17	-4.18038	2.91153e-05	0.000901099	-0.287588	0.641544
P35268	RPL22	-1.12515	-3.60503e-16	-4.17679	2.95781e-05	0.000901099	-0.247768	0.753507
Q6IAN0	DHRS7B	-1.1207	2.76446e-16	-4.17656	2.96083e-05	0.000901099	-0.349717	0.712033
P46779	RPL28	-1.12311	3.65256e-16	-4.16362	3.13383e-05	0.000936087	-0.304762	0.707019
O43865	AHCYL1	-1.11629	-3.15775e-16	-4.157	3.22597e-05	0.000940538	-0.327107	0.64913
P18124	RPL7	-1.10737	-2.14842e-16	-4.15422	3.26535e-05	0.000940538	-0.234195	0.730324
P17096	HMGA1	-1.08145	3.87433e-17	-4.10466	4.05082e-05	0.00114631	-0.198786	0.759148
Q16352	INA	-1.07804	2.2371e-17	-4.09409	4.24004e-05	0.00117917	-0.28716	0.563695
P50993	ATP1A2	-1.07958	-1.20182e-16	-4.07645	4.57469e-05	0.00123478	-0.2681	0.692967
Q12979	ABR	-1.07646	9.20236e-17	-4.07552	4.59309e-05	0.00123478	-0.346323	0.685571
Q7Z6L0	PRRT2	-1.07431	-1.09301e-16	-4.06108	4.88657e-05	0.00125646	-0.288668	0.67434
P17174	GOT1	-1.06809	-6.47815e-17	-4.05357	5.04614e-05	0.00125646	-0.270056	0.5643
O00479	HMGN4	-1.07367	1.31575e-16	-4.05158	5.08921e-05	0.00125646	-0.202411	0.743933
P40429	RPL13A	-1.06232	-4.27436e-17	-4.03585	5.44266e-05	0.00125646	-0.268258	0.665843
P62701	RPS4X	-1.08078	2.52354e-16	-4.03448	5.47447e-05	0.00125646	-0.219805	0.630042
P40925	MDH1	-1.06281	4.65322e-17	-4.03264	5.51744e-05	0.00125646	-0.236497	0.635249
Q96SB3	PPP1R9B	-1.0572	-1.96509e-17	-4.01838	5.86216e-05	0.00125646	-0.328728	0.653549
P62241	RPS8	-1.06412	1.3084e-16	-4.01585	5.92549e-05	0.00125646	-0.258881	0.669666
P62851	RPS25	-1.07638	-3.00704e-16	-4.01325	5.99105e-05	0.00125646	-0.251172	0.706159
Q9H444	CHMP4B	-1.0804	3.33317e-16	-4.01193	6.02481e-05	0.00125646	-0.233307	0.812768
P83731	RPL24	-1.07111	-2.40669e-16	-4.01112	6.04531e-05	0.00125646	-0.23903	0.708294
P42262	GRIA2	-1.06498	1.49492e-16	-4.01102	6.04809e-05	0.00125646	-0.331285	0.679166
Q01105	SET	-1.05858	9.05664e-17	-4.00815	6.12203e-05	0.00125646	-0.195968	0.614374
Q14764	MVP	-1.05606	-6.47676e-17	-4.00792	6.12783e-05	0.00125646	-0.285107	0.603229
P62269	RPS18	-1.08833	5.35127e-16	-4.00751	6.13848e-05	0.00125646	-0.210101	0.748
Q16798	ME3	-1.0545	-5.27633e-17	-4.00473	6.21121e-05	0.00125646	-0.309238	0.623164
P05023	ATP1A1	-1.05357	5.55112e-20	-4.0037	6.23837e-05	0.00125646	-0.287063	0.62727
P62081	RPS7	-1.05762	-9.55347e-17	-4.00363	6.24026e-05	0.00125646	-0.217066	0.682629
P62753	RPS6	-1.06153	1.38167e-16	-4.003	6.2567e-05	0.00125646	-0.29241	0.648798
P62244	RPS15A	-1.05332	-4.42979e-17	-4.00146	6.2977e-05	0.00125646	-0.246496	0.648037
Q9Y6R1	SLC4A4	-1.05699	-9.81992e-17	-4.00015	6.33272e-05	0.00125646	-0.289355	0.631859
O43759	SYNGR1	-1.05942	1.3084e-16	-3.99811	6.38747e-05	0.00125646	-0.30035	0.630838
Q9UHD2	TBK1	-1.0635	1.90542e-16	-3.98976	6.61645e-05	0.00128397	-0.358091	0.652415
O14490	DLGAP1	-1.05231	-8.60423e-17	-3.98726	6.68651e-05	0.00128397	-0.352794	0.627936
Q8WW22	DNAJA4	-1.08145	5.37737e-16	-3.98175	6.84338e-05	0.00129325	-0.307587	0.707453
P32969	RPL9	-1.063	-2.43604e-16	-3.97996	6.89519e-05	0.00129325	-0.22843	0.72071
Q99784	OLFM1	-1.04509	-1.71391e-17	-3.97227	7.12183e-05	0.0013204	-0.252469	0.766631
Q8IWA5	SLC44A2	-1.04381	-4.25771e-17	-3.96556	7.32501e-05	0.00133385	-0.268232	0.57319
P08670	VIM	-1.04885	1.14492e-16	-3.96443	7.35972e-05	0.00133385	-0.25402	0.622485
P60866	RPS20	-1.07118	-4.24494e-16	-3.96119	7.46047e-05	0.00133708	-0.281737	0.696351
P62263	RPS14	-1.04895	-1.43441e-16	-3.95299	7.72073e-05	0.00136852	-0.256237	0.726905
Q96CV9	OPTN	-1.03829	-1.80689e-17	-3.94647	7.93406e-05	0.00137175	-0.354437	0.627439
P50914	RPL14	-1.04005	5.02931e-17	-3.94563	7.96186e-05	0.00137175	-0.221282	0.696079
P18077	RPL35A	-1.04968	-1.88363e-16	-3.94466	7.9941e-05	0.00137175	-0.268649	0.662547
P61601	NCALD	-1.03691	2.24265e-17	-3.93788	8.22322e-05	0.0013948	-0.292577	0.562626
P60484	PTEN	-1.07133	-5.40998e-16	-3.93561	8.30134e-05	0.0013948	-0.322693	0.706602
Q969E2	SCAMP4	-1.04216	1.44412e-16	-3.92731	8.59328e-05	0.00142897	-0.239199	0.651379
Q86YM7	HOMER1	-1.04152	1.51844e-16	-3.92164	8.79778e-05	0.00143577	-0.294594	0.598952
Q9C0H9	SRCIN1	-1.03562	9.47298e-17	-3.92018	8.8512e-05	0.00143577	-0.326527	0.595386
Q12983	BNIP3	-1.06689	6.06459e-16	-3.91768	8.94365e-05	0.00143577	-0.243264	0.707491
P62277	RPS13	-1.03433	9.00252e-17	-3.91643	8.99024e-05	0.00143577	-0.199676	0.694645
Q99490	AGAP2	-1.03189	-9.49241e-17	-3.90646	9.36919e-05	0.00147887	-0.329666	0.646945
P08708	RPS17	-1.04115	1.94858e-16	-3.90455	9.44348e-05	0.00147887	-0.252114	0.692094
Q02878	RPL6	-1.03097	-1.06665e-16	-3.89834	9.68892e-05	0.0014822	-0.245135	0.641591
P62829	RPL23	-1.0265	-5.75512e-17	-3.89736	9.72786e-05	0.0014822	-0.277524	0.622418
Q9BV35	SLC25A23	-1.03353	-1.40291e-16	-3.89574	9.79326e-05	0.0014822	-0.294781	0.697383
Q9BZV1	UBXN6	-1.04123	2.26236e-16	-3.89478	9.83231e-05	0.0014822	-0.32779	0.633778
P84098	RPL19	-1.03609	1.85491e-16	-3.88862	0.00010085	0.00150621	-0.26728	0.665689
P46782	RPS5	-1.0301	-1.46758e-16	-3.88108	0.000104027	0.0015394	-0.248386	0.646881
P26373	RPL13	-1.03557	-2.38351e-16	-3.87862	0.000105084	0.00154091	-0.264924	0.66959
P60033	CD81	-1.02381	-1.23568e-16	-3.86465	0.000111284	0.00161712	-0.268842	0.525681
Q5SQI0	ATAT1	-1.02815	-1.9737e-16	-3.86152	0.000112722	0.0016234	-0.303826	0.632205
O14523	C2CD2L	-1.02086	-1.16407e-16	-3.85618	0.000115212	0.00164458	-0.310329	0.646172
Q969P0	IGSF8	-1.01631	-9.67004e-17	-3.84677	0.000119722	0.00168313	-0.26044	0.645815
P28066	PSMA5	-1.03694	3.54189e-16	-3.8462	0.00012	0.00168313	-0.265138	0.654705
P42658	DPP6	-1.03177	2.86701e-16	-3.84253	0.00012181	0.00169379	-0.274928	0.669198
P04156	PRNP	-1.01175	4.11476e-17	-3.83975	0.000123201	0.00169849	-0.245239	0.605712
Q16181	SEPTIN7	-1.01082	3.35704e-17	-3.83738	0.000124395	0.00170041	-0.292807	0.574394
P23471	PTPRZ1	-1.01431	1.395e-16	-3.8244	0.000131132	0.0017732	-0.234095	0.704322
Q08495	DMTN	-1.02872	3.20466e-16	-3.82293	0.000131918	0.0017732	-0.312024	0.590349
O75340	PDCD6	-1.00694	7.27751e-17	-3.81616	0.000135586	0.00180597	-0.256916	0.619048
Q96PU5	NEDD4L	-1.00982	1.22569e-16	-3.81415	0.000136697	0.00180597	-0.357272	0.622261
Q9NQC7	CYLD	-1.02995	4.01845e-16	-3.81231	0.000137715	0.00180597	-0.355766	0.631531
P53667	LIMK1	-1.00214	-1.6015e-17	-3.809	0.000139576	0.00181562	-0.328351	0.602143
O60716	CTNND1	-1.01075	1.56139e-16	-3.80397	0.00014244	0.00183805	-0.317713	0.658354
P27635	RPL10	-1.00706	1.33754e-16	-3.79935	0.000145119	0.00185776	-0.298707	0.652203
O43707	ACTN4	-1.00697	1.45356e-16	-3.7943	0.000148108	0.00188108	-0.271281	0.597585
P62899	RPL31	-1.00438	-1.25927e-16	-3.79051	0.000150384	0.00188763	-0.20907	0.682718
Q9P121	NTM	-0.998418	-6.29496e-17	-3.78956	0.000150963	0.00188763	-0.250562	0.595966
O15394	NCAM2	-0.997524	-6.87228e-17	-3.7849	0.000153818	0.00190853	-0.286952	0.559482
P32189	GK	-1.00794	1.8674e-16	-3.78255	0.000155278	0.00191133	-0.3127	0.589668
Q9UPQ0	LIMCH1	-0.995475	3.16969e-17	-3.77939	0.000157261	0.00191133	-0.290956	0.560101
P08247	SYP	-0.9983	-9.856e-17	-3.77791	0.000158195	0.00191133	-0.251985	0.646445
P00338	LDHA	-0.993731	-2.30094e-17	-3.77699	0.000158784	0.00191133	-0.29404	0.54786
Q92974	ARHGEF2	-0.999278	1.23929e-16	-3.77385	0.000160797	0.00192123	-0.335944	0.603299
O14974	PPP1R12A	-1.00661	-2.3595e-16	-3.77078	0.000162785	0.00192946	-0.277839	0.57863
Q9UJF2	RASAL2	-1.01665	-3.82749e-16	-3.76886	0.000164044	0.00192946	-0.36646	0.614976
Q96HS1	PGAM5	-1.00839	2.46705e-16	-3.76588	0.00016601	0.00192946	-0.303625	0.644018
Q8N145	LGI3	-0.991838	3.23075e-17	-3.76549	0.000166271	0.00192946	-0.237072	0.56878
Q9H9H5	MAP6D1	-1.01716	4.14585e-16	-3.7631	0.000167873	0.00193414	-0.254981	0.612452
Q8TF44	C2CD4C	-1.0145	-3.92519e-16	-3.75866	0.000170874	0.00195165	-0.282689	0.755524
P42263	GRIA3	-0.993042	1.01481e-16	-3.75729	0.000171813	0.00195165	-0.3215	0.659047
Q00765	REEP5	-0.988565	1.21847e-17	-3.75541	0.000173111	0.00195264	-0.163713	0.6541
P01857	IGHG1	-0.993924	1.31423e-16	-3.75071	0.000176389	0.0019758	-0.255643	0.65862
P39019	RPS19	-0.98605	1.47382e-17	-3.74558	0.000180031	0.00200269	-0.198034	0.647433
O95057	DIRAS1	-0.983816	-7.49262e-17	-3.73111	0.000190694	0.00210677	-0.246871	0.641371
P18621	RPL17	-0.988326	-1.4258e-16	-3.72477	0.000195549	0.00213256	-0.246421	0.667183
P62745	RHOB	-0.984885	1.08691e-16	-3.72461	0.000195672	0.00213256	-0.252083	0.5743
Q12860	CNTN1	-0.979345	-1.12688e-17	-3.72224	0.000197519	0.00213824	-0.246479	0.611314
Q9HBF4	ZFYVE1	-1.00124	3.28924e-16	-3.71891	0.000200144	0.00215221	-0.305249	0.625176
Q99497	PARK7	-1.00761	-4.93439e-16	-3.71155	0.000206052	0.0021962	-0.230478	0.523061
Q8WXS5	CACNG8	-0.986496	-1.73944e-16	-3.71044	0.000206957	0.0021962	-0.287257	0.674418
P05204	HMGN2	-0.996795	3.13263e-16	-3.7059	0.000210697	0.00222127	-0.205467	0.688908
Q8IU85	CAMK1D	-0.974687	2.83662e-17	-3.70094	0.000214862	0.00225047	-0.310004	0.58272
Q9UQN3	CHMP2B	-0.97438	4.70457e-17	-3.69704	0.000218188	0.00226799	-0.267346	0.597264
Q9P0V9	SEPTIN10	-0.973771	4.31044e-17	-3.69535	0.000219649	0.00226799	-0.267979	0.483104
Q96PV0	SYNGAP1	-0.972676	2.12608e-17	-3.69407	0.000220753	0.00226799	-0.335998	0.605014
Q9UQB8	BAIAP2	-0.971815	-4.32154e-17	-3.69196	0.000222596	0.00227245	-0.309401	0.592364
Q12955	ANK3	-0.97731	-1.39444e-16	-3.68406	0.000229609	0.00232534	-0.310085	0.562581
Q96RR4	CAMKK2	-0.970722	4.86278e-17	-3.6829	0.000230659	0.00232534	-0.317819	0.620783
P28072	PSMB6	-0.967939	-4.32432e-17	-3.67723	0.000235845	0.00236284	-0.221999	0.571173
P22748	CA4	-0.971449	-1.10495e-16	-3.6718	0.000240914	0.00239873	-0.178183	0.724037
P62280	RPS11	-0.966875	-6.6655e-17	-3.66905	0.000243524	0.00239901	-0.251657	0.586294
Q07157	TJP1	-0.97425	1.51171e-16	-3.66863	0.000243917	0.00239901	-0.269096	0.530954
Q8N126	CADM3	-0.990835	-4.22939e-16	-3.66441	0.000247972	0.00242411	-0.193184	0.633123
P11277	SPTB	-0.964477	-7.32192e-17	-3.65827	0.000253991	0.00246799	-0.350564	0.623885
Q9ULJ8	PPP1R9A	-0.964264	6.03684e-17	-3.65649	0.000255764	0.00247034	-0.306311	0.563818
P62249	RPS16	-0.988036	-4.1922e-16	-3.65486	0.000257396	0.0024713	-0.229849	0.627677
Q9H7D7	WDR26	-0.980928	-3.1572e-16	-3.65295	0.000259318	0.00247503	-0.319914	0.597323
Q92599	SEPTIN8	-0.95845	-1.96648e-17	-3.64304	0.000269511	0.00255719	-0.28501	0.504485
Q13011	ECH1	-0.970333	-2.226e-16	-3.6382	0.000274623	0.00259045	-0.245082	0.587148
P05026	ATP1B1	-0.95989	8.35026e-17	-3.63586	0.000277126	0.00259886	-0.207695	0.5899
Q5SSJ5	HP1BP3	-0.957827	-7.28584e-17	-3.63315	0.000280052	0.00261112	-0.266614	0.558265
P63096	GNAI1	-0.962135	1.42386e-16	-3.62654	0.000287323	0.00263503	-0.260909	0.53216
Q92556	ELMO1	-0.956365	6.79318e-17	-3.62529	0.000288709	0.00263503	-0.308815	0.544634
O60762	DPM1	-0.974108	-3.27419e-16	-3.62424	0.000289884	0.00263503	-0.255849	0.655335
P46379	BAG6	-0.971634	2.70339e-16	-3.6225	0.000291846	0.00263503	-0.320037	0.549305
O43617	TRAPPC3	-0.953719	1.7486e-17	-3.62248	0.000291872	0.00263503	-0.269192	0.60859
Q9Y217	MTMR6	-0.970655	-2.90545e-16	-3.62199	0.000292418	0.00263503	-0.289661	0.584333
Q9UEW8	STK39	-0.966656	2.16632e-16	-3.61868	0.000296188	0.00264937	-0.33046	0.563369
Q12933	TRAF2	-0.952059	-4.13142e-17	-3.61715	0.000297944	0.00264937	-0.26907	0.535073
P21589	NT5E	-0.953701	6.71962e-17	-3.61531	0.00030006	0.00264937	-0.243809	0.614881
Q15019	SEPTIN2	-0.953977	-8.61186e-17	-3.61466	0.00030082	0.00264937	-0.222702	0.482618
Q9P0L0	VAPA	-0.963477	-2.2099e-16	-3.61289	0.000302876	0.00264937	-0.287983	0.527675
P05129	PRKCG	-0.953448	8.05189e-17	-3.61205	0.000303865	0.00264937	-0.348974	0.585734
P50395	GDI2	-0.95042	-6.8695e-17	-3.60618	0.000310821	0.00269546	-0.251365	0.448171
P78357	CNTNAP1	-0.950066	-8.3919e-17	-3.60048	0.000317705	0.00274042	-0.28339	0.531092
Q9BRQ6	CHCHD6	-0.948728	-7.9492e-17	-3.59671	0.000322354	0.00276573	-0.22012	0.627892
Q13303	KCNAB2	-0.950171	1.04985e-16	-3.59423	0.000325432	0.00277736	-0.234938	0.571062
P13637	ATP1A3	-0.945333	1.06304e-17	-3.59133	0.000329074	0.00278477	-0.268923	0.552713
Q9UHQ9	CYB5R1	-0.959404	-2.53741e-16	-3.58962	0.000331238	0.00278477	-0.280678	0.596738
P48729	CSNK1A1	-0.953218	-1.54946e-16	-3.58943	0.000331479	0.00278477	-0.24052	0.624117
P30041	PRDX6	-0.954451	-2.10498e-16	-3.5816	0.000341581	0.00284782	-0.221975	0.553737
Q9Y6K8	AK5	-0.942182	-6.94583e-18	-3.58089	0.000342516	0.00284782	-0.318321	0.568472
Q16891	IMMT	-0.941034	-1.0672e-17	-3.57661	0.00034816	0.00286711	-0.267645	0.593161
Q8N9N7	LRRC57	-0.943688	7.28584e-17	-3.57644	0.00034839	0.00286711	-0.271888	0.494609
P30086	PEBP1	-0.941992	4.30211e-17	-3.57476	0.000350636	0.00287094	-0.219529	0.502543
Q8TDC3	BRSK1	-0.966106	4.26895e-16	-3.57253	0.000353632	0.00288085	-0.362177	0.592499
P54619	PRKAG1	-0.951283	1.91708e-16	-3.56843	0.000359218	0.00290067	-0.300806	0.555584
Q8IV01	SYT12	-0.946757	-1.4308e-16	-3.56798	0.000359828	0.00290067	-0.293898	0.635115
Q53GQ0	HSD17B12	-0.974137	-6.06237e-16	-3.5668	0.00036146	0.00290067	-0.259877	0.593451
O14773	TPP1	-0.94018	6.77375e-17	-3.56397	0.000365374	0.00290359	-0.305426	0.46366
P02686	MBP	-0.939544	5.28882e-17	-3.56394	0.000365424	0.00290359	-0.21373	0.471256
P63000	RAC1	-0.939466	7.13526e-17	-3.56068	0.000369983	0.00292541	-0.244334	0.486133
Q9H492	MAP1LC3A	-0.947131	-1.91819e-16	-3.5585	0.000373064	0.00292552	-0.235014	0.612983
P13798	APEH	-0.947837	1.83104e-16	-3.55811	0.000373625	0.00292552	-0.191309	0.568098
P23515	OMG	-0.932774	2.35922e-18	-3.54443	0.000393556	0.00305598	-0.210324	0.542361
Q6P1Q0	LETMD1	-0.932372	5.52336e-18	-3.54259	0.00039631	0.00305598	-0.278065	0.578746
Q8N9I9	DTX3	-0.942942	-2.0256e-16	-3.54031	0.000399754	0.00305598	-0.34677	0.582225
Q7Z406	MYH14	-0.93243	4.60326e-17	-3.53803	0.00040322	0.00305598	-0.302851	0.541108
P05387	RPLP2	-0.93794	1.38833e-16	-3.53669	0.000405275	0.00305598	-0.211927	0.573718
Q9Y2J0	RPH3A	-0.936363	1.2558e-16	-3.53567	0.000406846	0.00305598	-0.27429	0.627619
P62857	RPS28	-0.943408	2.06238e-16	-3.53471	0.000408319	0.00305598	-0.235282	0.602853
Q5VUB5	FAM171A1	-0.931058	-6.26305e-17	-3.53395	0.000409491	0.00305598	-0.298603	0.536999
Q7L099	RUFY3	-0.929768	-1.55431e-17	-3.53391	0.00040955	0.00305598	-0.293672	0.517619
Q8N1I0	DOCK4	-0.955702	-4.29295e-16	-3.5332	0.000410666	0.00305598	-0.340878	0.624123
P00505	GOT2	-0.949746	3.11001e-16	-3.53149	0.000413318	0.00305598	-0.290744	0.492066
Q7L0J3	SV2A	-0.929779	-5.09037e-17	-3.5313	0.000413623	0.00305598	-0.268077	0.514682
P21926	CD9	-0.932717	9.55208e-17	-3.53047	0.000414916	0.00305598	-0.212437	0.438535
Q6U841	SLC4A10	-0.941894	2.06335e-16	-3.52901	0.000417221	0.00305899	-0.2982	0.614667
Q99816	TSG101	-0.928092	-2.90219e-17	-3.52713	0.000420184	0.00306678	-0.247022	0.567748
Q9GZY8	MFF	-0.926599	1.19627e-17	-3.52003	0.000431599	0.00312716	-0.245892	0.620781
P07196	NEFL	-0.926548	2.90531e-17	-3.51806	0.000434811	0.00312716	-0.236901	0.449748
P55290	CDH13	-0.929721	-9.96841e-17	-3.51799	0.000434928	0.00312716	-0.224187	0.581345
P23396	RPS3	-0.93369	-1.49283e-16	-3.51721	0.000436213	0.00312716	-0.222243	0.595332
Q92686	NRGN	-0.94253	2.68008e-16	-3.51455	0.000440603	0.00314466	-0.295455	0.600608
Q9NUQ2	AGPAT5	-0.92357	3.39728e-17	-3.50609	0.000454852	0.00322692	-0.276777	0.563997
Q96B97	SH3KBP1	-0.926214	-1.04972e-16	-3.50284	0.000460433	0.00322692	-0.248232	0.608029
Q9UI40	SLC24A2	-0.951486	5.42039e-16	-3.50265	0.000460765	0.00322692	-0.216405	0.533332
O15066	KIF3B	-0.925608	9.99756e-17	-3.50251	0.00046101	0.00322692	-0.194527	0.619247
P78352	DLG4	-0.921209	-4.44089e-19	-3.50076	0.000464042	0.00322692	-0.300571	0.564221
P05386	RPLP1	-0.933853	1.99923e-16	-3.50071	0.000464133	0.00322692	-0.238253	0.476286
Q8N2F6	ARMC10	-0.927112	-1.2749e-16	-3.49839	0.000468184	0.00324112	-0.28227	0.570807
Q02246	CNTN2	-0.919123	1.07622e-17	-3.49175	0.000479984	0.0033086	-0.214085	0.52194
O95747	OXSR1	-0.929175	-2.09791e-16	-3.48692	0.000488728	0.00335454	-0.293446	0.558804
Q9NVA2	SEPTIN11	-0.932063	-2.70284e-16	-3.48334	0.000495308	0.0033853	-0.270391	0.566331
Q96PY5	FMNL2	-0.925664	1.72709e-16	-3.47804	0.0005052	0.00342797	-0.24671	0.470822
O14950	MYL12B	-0.929695	2.30108e-16	-3.47649	0.000508143	0.00342797	-0.228145	0.575901
O75521	ECI2	-0.938379	3.81445e-16	-3.47626	0.000508578	0.00342797	-0.28752	0.570167
Q14642	INPP5A	-0.930922	-2.84189e-16	-3.47548	0.000510052	0.00342797	-0.246739	0.566107
P25686	DNAJB2	-0.923875	-1.82292e-16	-3.4732	0.0005144	0.00344285	-0.229906	0.571178
Q96HU8	DIRAS2	-0.913281	-1.19627e-17	-3.47117	0.000518319	0.00345475	-0.24709	0.511724
Q14982	OPCML	-0.916272	9.07607e-17	-3.46927	0.000521981	0.00345523	-0.232549	0.563732
O60861	GAS7	-0.945002	-5.58123e-16	-3.46837	0.000523733	0.00345523	-0.31855	0.516839
P07384	CAPN1	-0.912565	6.95277e-18	-3.4672	0.00052603	0.00345523	-0.304689	0.519056
O43301	HSPA12A	-0.915876	9.55416e-17	-3.46672	0.00052696	0.00345523	-0.288861	0.531547
Q06830	PRDX1	-0.915615	-9.67768e-17	-3.46562	0.000529118	0.00345534	-0.239883	0.49581
Q9BW30	TPPP3	-0.930694	2.98622e-16	-3.46337	0.000533566	0.00347033	-0.255005	0.468517
P57737	CORO7	-0.911075	-3.47292e-17	-3.46211	0.00053607	0.00347261	-0.314205	0.514535
Q92752	TNR	-0.910289	-4.5533e-17	-3.45793	0.000544452	0.0035128	-0.215324	0.581997
Q96P47	AGAP3	-0.930103	3.23144e-16	-3.45589	0.000548603	0.00352058	-0.290264	0.595789
Q9HA65	TBC1D17	-0.926407	-2.99538e-16	-3.4544	0.000551645	0.00352058	-0.344695	0.513287
Q9UDY4	DNAJB4	-0.908959	-3.39034e-17	-3.45412	0.000552206	0.00352058	-0.27552	0.568261
P51649	ALDH5A1	-0.928598	3.11279e-16	-3.45279	0.000554931	0.00352403	-0.296765	0.547972
P05091	ALDH2	-0.912684	-1.08399e-16	-3.45044	0.000559795	0.00354098	-0.261207	0.452235
P02511	CRYAB	-0.91	-9.32032e-17	-3.44561	0.000569902	0.00359083	-0.183314	0.454505
Q9Y4P3	TBL2	-0.906345	1.51823e-17	-3.44277	0.000575918	0.00361461	-0.288806	0.56307
O15075	DCLK1	-0.904564	-3.24463e-17	-3.43751	0.000587214	0.00367122	-0.291106	0.539252
P07197	NEFM	-0.904147	-2.57294e-17	-3.43633	0.000589775	0.003673	-0.242863	0.427487
P63220	RPS21	-0.917707	2.22003e-16	-3.4339	0.000595087	0.00369183	-0.207862	0.582239
Q8IXJ6	SIRT2	-0.920303	2.7911e-16	-3.42913	0.000605646	0.00374294	-0.228593	0.461132
Q969L2	MAL2	-0.912264	1.96038e-16	-3.42086	0.000624375	0.00384029	-0.265231	0.480616
P16389	KCNA2	-0.910054	1.72667e-16	-3.4194	0.000627718	0.00384029	-0.261874	0.51374
Q13492	PICALM	-0.911752	-2.20712e-16	-3.419	0.000628656	0.00384029	-0.266908	0.464184
Q5T442	GJC2	-0.912532	-2.37477e-16	-3.418	0.000630971	0.00384029	-0.253075	0.518769
Q92522	H1-10	-0.90532	1.32311e-16	-3.41603	0.000635541	0.00384029	-0.209819	0.563439
P60660	MYL6	-0.906092	1.40582e-16	-3.41597	0.000635683	0.00384029	-0.26571	0.539004
Q27J81	INF2	-0.904387	-1.57076e-16	-3.40511	0.000661516	0.00398062	-0.276386	0.500509
Q9P1A6	DLGAP2	-0.898367	7.83956e-17	-3.40377	0.000664753	0.00398062	-0.327079	0.555569
Q9H329	EPB41L4B	-0.917059	3.45085e-16	-3.40313	0.000666316	0.00398062	-0.311873	0.632576
P62906	RPL10A	-0.901789	1.44662e-16	-3.39822	0.000678394	0.00403782	-0.228841	0.56961
P46821	MAP1B	-0.894525	3.30291e-17	-3.39595	0.000684055	0.00405655	-0.273574	0.509098
P49207	RPL34	-0.892621	1.72085e-18	-3.39192	0.000694199	0.00410162	-0.244325	0.532601
P05771	PRKCB	-0.895511	-1.01447e-16	-3.38795	0.000704319	0.00413788	-0.311216	0.528309
P46777	RPL5	-0.893217	-7.49678e-17	-3.3875	0.000705466	0.00413788	-0.219599	0.60017
P02794	FTH1	-0.891434	1.34337e-17	-3.3863	0.000708559	0.00414096	-0.265137	0.412403
Q9UHG3	PCYOX1	-0.890857	-3.67206e-17	-3.38517	0.000711492	0.00414309	-0.223618	0.462813
Q8N414	PGBD5	-0.893434	-9.2093e-17	-3.38326	0.000716462	0.00415527	-0.284938	0.562295
P07093	SERPINE2	-0.910983	3.35634e-16	-3.38239	0.000718736	0.00415527	-0.190294	0.64273
P61247	RPS3A	-0.906495	2.76695e-16	-3.37822	0.000729705	0.00420362	-0.215643	0.564233
Q14012	CAMK1	-0.894146	-1.4392e-16	-3.36951	0.000753164	0.00432307	-0.302669	0.542152
Q8NCB2	CAMKV	-0.886567	-3.95101e-17	-3.36854	0.000755823	0.00432307	-0.299122	0.562372
Q02156	PRKCE	-0.900026	-2.53263e-16	-3.36757	0.000758481	0.00432307	-0.32791	0.552914
Q00688	FKBP3	-0.890583	-1.10717e-16	-3.36607	0.000762619	0.00433135	-0.230051	0.511934
Q6UWR7	ENPP6	-0.884896	-1.113e-17	-3.36326	0.000770427	0.00436035	-0.216941	0.424334
Q6DN14	MCTP1	-0.8865	7.72993e-17	-3.35901	0.000782373	0.00441248	-0.329133	0.530008
O15083	ERC2	-0.886029	-8.33916e-17	-3.35795	0.000785393	0.00441407	-0.263207	0.572617
Q9H4G4	GLIPR2	-0.882747	-9.1871e-18	-3.35505	0.000793671	0.00444511	-0.240775	0.403163
O75077	ADAM23	-0.904631	-3.8182e-16	-3.35377	0.000797346	0.00445024	-0.221766	0.558486
Q7Z6G8	ANKS1B	-0.886012	1.05194e-16	-3.35149	0.000803936	0.00447155	-0.304037	0.544335
Q9UL25	RAB21	-0.883846	-8.04495e-17	-3.35047	0.000806898	0.0044726	-0.278061	0.496665
Q9Y512	SAMM50	-0.883021	6.15341e-17	-3.34824	0.00081343	0.00448718	-0.254248	0.548824
P78559	MAP1A	-0.880791	-1.17545e-17	-3.34767	0.000815092	0.00448718	-0.261924	0.458772
Q96BQ5	CCDC127	-0.898644	2.96624e-16	-3.34455	0.000824331	0.00452261	-0.222957	0.522882
P62750	RPL23A	-0.883684	-1.1216e-16	-3.33949	0.000839469	0.00458489	-0.161672	0.644778
Q14318	FKBP8	-0.880269	-7.47596e-17	-3.33845	0.000842624	0.00458489	-0.29001	0.560511
Q9Y2Z4	YARS2	-0.881926	9.68114e-17	-3.33793	0.000844211	0.00458489	-0.308244	0.525026
P05141	SLC25A5	-0.894814	2.69174e-16	-3.33635	0.000849025	0.00458946	-0.238166	0.57241
P82663	MRPS25	-0.894321	2.63706e-16	-3.33579	0.000850742	0.00458946	-0.293262	0.561716
Q9Y4F5	CEP170B	-0.884351	-1.47174e-16	-3.33184	0.000862894	0.0046395	-0.31242	0.573831
Q96QG7	MTMR9	-0.879695	-1.02685e-16	-3.3277	0.000875829	0.00469339	-0.282007	0.539262
P27797	CALR	0.88405	-1.74916e-16	3.32493	0.000884576	0.00472457	0.214507	-0.809645
P14618	PKM	-0.874	-2.74503e-17	-3.32165	0.000895026	0.00476461	-0.271018	0.475361
P67936	TPM4	-0.890606	2.8505e-16	-3.31717	0.000909505	0.00480087	-0.218245	0.578582
P55196	AFDN	-0.887304	2.36366e-16	-3.3163	0.000912359	0.00480087	-0.269521	0.479841
Q8NBX0	SCCPDH	-0.883718	1.8778e-16	-3.31607	0.000913109	0.00480087	-0.241548	0.566868
Q17R89	ARHGAP44	-0.873114	-5.27217e-17	-3.31587	0.000913743	0.00480087	-0.306007	0.533324
Q5VWJ9	SNX30	-0.872278	-3.88301e-17	-3.31433	0.000918812	0.00480878	-0.292031	0.534087
O94772	LY6H	-0.890137	-3.20542e-16	-3.3136	0.000921212	0.00480878	-0.217941	0.489485
Q9Y484	WDR45	-0.883569	-2.46206e-16	-3.30757	0.000941277	0.00489768	-0.253762	0.543196
Q13557	CAMK2D	-0.870474	2.8505e-17	-3.30523	0.000949174	0.00492289	-0.319377	0.535924
Q9UDT6	CLIP2	-0.877308	-1.57846e-16	-3.30299	0.00095677	0.00494638	-0.280314	0.480459
Q08554	DSC1	-0.887543	-3.29667e-16	-3.30164	0.000961392	0.0049544	-0.237247	0.660651
Q6UWE0	LRSAM1	-0.873788	1.34476e-16	-3.2963	0.00097985	0.00501854	-0.27144	0.495323
Q8N9F0	NAT8L	-0.892467	4.58356e-16	-3.29624	0.000980063	0.00501854	-0.286986	0.550443
P10114	RAP2A	-0.867846	4.46726e-17	-3.29317	0.00099082	0.00505757	-0.230254	0.612449
P52907	CAPZA1	-0.889029	4.43284e-16	-3.28545	0.00101839	0.00518191	-0.217977	0.500864
P42224	STAT1	-0.866153	9.09967e-17	-3.27947	0.00104023	0.00527383	-0.299879	0.505277
Q9BTE6	NA	-0.862601	-1.94844e-17	-3.27871	0.001043	0.00527383	-0.325335	0.528398
Q9P0M9	MRPL27	-0.875702	-2.49009e-16	-3.2775	0.00104749	0.00528001	-0.213848	0.601866
P25789	PSMA4	-0.892559	6.66439e-16	-3.27038	0.0010742	0.00539778	-0.2199	0.523833
Q9BZF1	OSBPL8	-0.873165	-2.45887e-16	-3.26869	0.00108065	0.00541332	-0.292912	0.537747
Q9H6K4	OPA3	-0.871117	1.95566e-16	-3.26669	0.00108834	0.00543494	-0.257935	0.455848
Q13449	LSAMP	-0.862451	1.12854e-16	-3.26037	0.00111287	0.0055403	-0.194496	0.524458
Q7KZI7	MARK2	-0.870521	-2.46636e-16	-3.25863	0.00111971	0.00554775	-0.29377	0.515156
P11233	RALA	-0.866034	1.59428e-16	-3.25824	0.00112124	0.00554775	-0.217587	0.457052
P09543	CNP	-0.857017	-4.52416e-18	-3.25715	0.00112556	0.00555207	-0.242998	0.382009
O75431	MTX2	-0.868832	-2.33841e-16	-3.25511	0.00113368	0.00556509	-0.257588	0.505981
Q9BYB0	NA	-0.856869	-4.7698e-17	-3.25476	0.0011351	0.00556509	-0.243756	0.556767
P10599	TXN	-0.868688	-2.40863e-16	-3.25303	0.001142	0.00557593	-0.23826	0.637111
P12235	SLC25A4	-0.888096	6.80123e-16	-3.25248	0.00114422	0.00557593	-0.269527	0.547101
Q15555	MAPRE2	-0.85432	-2.04281e-17	-3.24726	0.00116543	0.00565253	-0.252103	0.499091
Q8WU79	SMAP2	-0.885714	-5.89917e-16	-3.24558	0.00117232	0.00565253	-0.281319	0.488934
Q53H12	AGK	-0.85401	3.1225e-18	-3.24507	0.00117443	0.00565253	-0.236532	0.59316
O60884	DNAJA2	-0.877932	4.3833e-16	-3.24506	0.00117448	0.00565253	-0.213451	0.58015
P45974	USP5	-0.856407	-8.83738e-17	-3.24425	0.00117781	0.00565253	-0.308178	0.48471
A6ZKI3	RTL8C	-0.87928	4.90247e-16	-3.24349	0.00118097	0.00565253	-0.194727	0.54251
P08133	ANXA6	-0.853331	-6.85008e-17	-3.23783	0.00120464	0.00574877	-0.260788	0.401575
P61353	RPL27	-0.873324	3.75894e-16	-3.23603	0.00121227	0.0057681	-0.212079	0.585696
Q9P0J7	KCMF1	-0.855369	-1.10634e-16	-3.23301	0.00122516	0.00581229	-0.218877	0.448155
Q86YZ3	HRNR	-0.863925	2.25528e-16	-3.23174	0.00123061	0.00582103	-0.246326	0.580157
P02533	KRT14	-0.855194	1.2787e-16	-3.2284	0.00124506	0.00587219	-0.271781	0.595547
Q4V328	GRIPAP1	-0.865738	2.76779e-16	-3.22632	0.00125416	0.00589784	-0.316215	0.557081
P04264	KRT1	-0.848334	5.84255e-18	-3.22326	0.00126762	0.00594379	-0.259434	0.598847
Q9GZS3	WDR61	-0.86128	-2.57419e-16	-3.22169	0.00127457	0.00594981	-0.244578	0.514661
Q92529	SHC3	-0.855696	-1.61621e-16	-3.22087	0.00127823	0.00594981	-0.30964	0.505747
Q16698	DECR1	-0.859404	-2.30677e-16	-3.22048	0.00127997	0.00594981	-0.218991	0.532758
P11169	SLC2A3	-0.865915	-3.39256e-16	-3.21897	0.00128674	0.00596412	-0.217148	0.574725
Q9Y2C4	EXOG	-0.87228	-4.75647e-16	-3.21631	0.0012987	0.0060023	-0.262544	0.476147
Q9UHD8	SEPTIN9	-0.851157	-1.5199e-16	-3.2057	0.00134756	0.00619786	-0.284974	0.452012
Q07002	CDK18	-0.871041	-5.09925e-16	-3.20546	0.0013487	0.00619786	-0.293063	0.490223
Q9UQM7	CAMK2A	-0.842341	-1.41415e-17	-3.20159	0.00136695	0.00626391	-0.306371	0.501922
P35580	MYH10	-0.841075	-6.38378e-18	-3.1966	0.00139078	0.00635504	-0.287985	0.524834
O43236	SEPTIN4	-0.840906	-1.51268e-18	-3.19569	0.00139521	0.00635726	-0.270673	0.387646
P51149	RAB7A	-0.853155	-2.46747e-16	-3.1936	0.00140534	0.00638541	-0.211153	0.454803
P61026	RAB10	-0.846006	-1.32908e-16	-3.19077	0.00141917	0.00643014	-0.20706	0.516891
P35527	KRT9	-0.840432	8.66911e-17	-3.18283	0.00145869	0.00659064	-0.264594	0.574811
P08865	RPSA	-0.85619	-3.48305e-16	-3.18089	0.00146849	0.00661641	-0.178807	0.561888
O00401	WASL	-0.868003	-6.09096e-16	-3.17776	0.00148441	0.00666952	-0.288359	0.540109
O75190	DNAJB6	-0.839296	-1.00642e-16	-3.17553	0.00149588	0.00668457	-0.178027	0.539408
O75899	GABBR2	-0.844803	-1.86101e-16	-3.1752	0.00149755	0.00668457	-0.251931	0.551694
P54829	PTPN5	-0.853505	3.1522e-16	-3.17279	0.00151003	0.00668457	-0.292041	0.542237
P11274	BCR	-0.848015	2.26409e-16	-3.172	0.00151418	0.00668457	-0.327967	0.478963
Q7Z3B1	NEGR1	-0.856398	3.87468e-16	-3.17174	0.00151552	0.00668457	-0.245213	0.536966
Q5XKP0	MICOS13	-0.837737	9.22734e-17	-3.17166	0.00151597	0.00668457	-0.233909	0.505305
Q5FWE3	PRRT3	-0.861676	5.46271e-16	-3.1715	0.00151677	0.00668457	-0.289085	0.459993
P20916	MAG	-0.835734	5.04527e-17	-3.1705	0.00152201	0.00668937	-0.212907	0.397247
P23677	ITPKA	-0.833053	3.63043e-17	-3.16217	0.0015662	0.00686491	-0.317375	0.475888
P49815	TSC2	-0.831625	4.34652e-17	-3.15587	0.00160044	0.00698755	-0.301208	0.516898
Q8TF61	FBXO41	-0.833961	1.0246e-16	-3.15518	0.00160423	0.00698755	-0.310519	0.533334
P11142	HSPA8	-0.82998	-1.59872e-17	-3.15465	0.00160718	0.00698755	-0.225772	0.395468
Q8N5N7	MRPL50	-0.842188	-2.8233e-16	-3.14467	0.001663	0.00720419	-0.223404	0.540183
Q9H2M9	RAB3GAP2	-0.828938	-7.32955e-17	-3.14415	0.00166594	0.00720419	-0.313463	0.481681
Q96A35	MRPL24	-0.828637	5.74887e-17	-3.14259	0.00167484	0.00722332	-0.278454	0.52164
Q86UR5	RIMS1	-0.849467	-4.29906e-16	-3.14034	0.00168778	0.0072395	-0.309822	0.541714
O43581	SYT7	-0.838648	-2.4386e-16	-3.13991	0.00169027	0.0072395	-0.228221	0.53169
P62760	VSNL1	-0.826447	-4.41314e-17	-3.1396	0.00169206	0.0072395	-0.20784	0.434467
P46976	GYG1	-0.838442	2.2167e-16	-3.13739	0.00170483	0.00726705	-0.174658	0.518287
Q6NTF9	RHBDD2	-0.825351	-1.0561e-17	-3.13693	0.00170751	0.00726705	-0.31958	0.491655
P01834	NA	-0.832048	-1.68809e-16	-3.13047	0.00174553	0.0074093	-0.235037	0.556762
P07355	ANXA2	-0.832349	1.6688e-16	-3.12922	0.001753	0.00742148	-0.186658	0.606595
Q00059	TFAM	-0.823589	2.52992e-17	-3.12749	0.00176331	0.0074442	-0.223693	0.548052
Q15286	RAB35	-0.832376	1.75776e-16	-3.12666	0.00176831	0.0074442	-0.209197	0.474457
Q92499	DDX1	-0.825134	8.01165e-17	-3.12601	0.00177221	0.0074442	-0.250284	0.428551
Q8WUH2	TGFBRAP1	-0.843243	3.71592e-16	-3.12516	0.00177736	0.00744646	-0.303498	0.511499
Q8N3R9	PALS1	-0.827149	-1.20987e-16	-3.12304	0.00179023	0.00748092	-0.267597	0.457864
Q02978	SLC25A11	-0.836401	-2.92238e-16	-3.12061	0.00180506	0.00751386	-0.179101	0.590754
Q5T5P2	KIAA1217	-0.826762	-1.25754e-16	-3.12022	0.00180743	0.00751386	-0.24826	0.515195
Q9Y224	RTRAF	-0.822681	9.63674e-17	-3.11379	0.00184727	0.00765975	-0.221232	0.411112
P32119	PRDX2	-0.821691	8.13516e-17	-3.11276	0.00185376	0.00766697	-0.229891	0.489273
Q8N2K0	ABHD12	-0.830168	-2.26846e-16	-3.11175	0.0018601	0.00767351	-0.26929	0.486702
P10586	PTPRF	-0.833833	-2.98914e-16	-3.10936	0.0018752	0.00771606	-0.263328	0.49895
O60313	OPA1	-0.821734	1.0536e-16	-3.10831	0.00188187	0.00771698	-0.245393	0.523963
Q8NBU5	ATAD1	-0.830554	-2.52354e-16	-3.10782	0.00188499	0.00771698	-0.27093	0.52914
P04179	SOD2	-0.817784	-5.28744e-17	-3.10573	0.0018984	0.00775219	-0.218392	0.426786
O15269	SPTLC1	-0.819941	9.40914e-17	-3.1039	0.00191016	0.00775587	-0.244358	0.44698
Q9BRK0	REEP2	-0.826855	1.83409e-16	-3.10387	0.00191034	0.00775587	-0.137595	0.582481
Q8IWQ3	BRSK2	-0.823411	-1.42109e-16	-3.10335	0.00191372	0.00775587	-0.28298	0.462124
P15531	NME1	-0.819473	-9.70057e-17	-3.10165	0.0019247	0.00778081	-0.218262	0.447506
Q8N608	DPP10	-0.819406	1.02189e-16	-3.10017	0.00193437	0.00780036	-0.234525	0.521839
O95831	AIFM1	-0.814118	-4.8711e-18	-3.09412	0.00197428	0.00794142	-0.243554	0.460373
O75334	PPFIA2	-0.821442	-1.77275e-16	-3.08903	0.00200839	0.00805854	-0.318007	0.519948
P10809	HSPD1	-0.813635	4.42146e-17	-3.08752	0.00201866	0.00807966	-0.198002	0.489232
P60201	PLP1	-0.812536	-4.7129e-17	-3.08642	0.00202608	0.00808755	-0.230625	0.321768
Q8N766	EMC1	-0.84128	-5.70294e-16	-3.08575	0.00203066	0.00808755	-0.205207	0.541902
Q15477	SKIV2L	-0.812759	-6.79179e-17	-3.08399	0.00204274	0.00811563	-0.313103	0.499801
O15484	CAPN5	-0.831086	3.52662e-16	-3.08291	0.00205018	0.00811624	-0.262187	0.541317
Q9H254	SPTBN4	-0.813861	-9.02334e-17	-3.0825	0.00205297	0.00811624	-0.285462	0.454672
Q6ZVL6	KIAA1549L	-0.821736	1.94497e-16	-3.08178	0.00205799	0.00811624	-0.241867	0.545244
O95886	DLGAP3	-0.811759	7.44543e-17	-3.07622	0.00209669	0.0082487	-0.310561	0.501969
P49411	TUFM	-0.80935	-5.39846e-17	-3.07353	0.0021157	0.00830139	-0.290208	0.480573
Q9NX63	CHCHD3	-0.810261	5.76969e-17	-3.07287	0.00212038	0.00830139	-0.209826	0.517013
Q5JU85	IQSEC2	-0.808576	1.21569e-17	-3.07166	0.00212903	0.00831507	-0.320974	0.481543
P40123	CAP2	-0.807693	-4.67959e-17	-3.06806	0.00215482	0.00837412	-0.213318	0.504899
Q6PKG0	LARP1	-0.81889	-2.37588e-16	-3.06723	0.00216085	0.00837412	-0.277179	0.462223
P52943	CRIP2	-0.810228	-9.65339e-17	-3.06681	0.00216389	0.00837412	-0.255234	0.483305
P35222	CTNNB1	-0.81732	1.91e-16	-3.06609	0.00216912	0.00837412	-0.250034	0.452866
Q13033	STRN3	-0.821634	2.58349e-16	-3.06581	0.00217109	0.00837412	-0.236967	0.466918
P06753	TPM3	-0.821272	2.54741e-16	-3.06523	0.0021753	0.00837412	-0.207091	0.522858
Q9Y2I8	WDR37	-0.814502	-1.69836e-16	-3.06427	0.0021823	0.00837541	-0.281854	0.481625
Q13813	SPTAN1	-0.806814	2.56045e-17	-3.06376	0.00218602	0.00837541	-0.252458	0.411163
Q9UPA5	BSN	-0.807278	7.24976e-17	-3.05952	0.00221726	0.00847498	-0.299971	0.496381
Q9Y5S2	CDC42BPB	-0.816832	-2.52784e-16	-3.05639	0.00224053	0.00854368	-0.307843	0.501368
P13647	KRT5	-0.808387	1.20237e-16	-3.05395	0.00225878	0.00859295	-0.262355	0.571483
Q9Y6T7	DGKB	-0.812951	-2.01866e-16	-3.05239	0.00227054	0.00861738	-0.253723	0.520062
Q9Y4F1	FARP1	-0.803138	-5.35683e-17	-3.05001	0.00228861	0.00866276	-0.282536	0.514061
Q15773	MLF2	-0.8113	-1.85463e-16	-3.04941	0.00229324	0.00866276	-0.218273	0.51045
P84095	RHOG	-0.808656	1.50741e-16	-3.04522	0.00232542	0.00873099	-0.216824	0.363382
Q15382	RHEB	-0.802373	4.83502e-17	-3.04422	0.00233313	0.00873099	-0.17159	0.52998
Q5D862	FLG2	-0.801486	-5.36932e-17	-3.04372	0.00233706	0.00873099	-0.268925	0.534671
P02792	FTL	-0.8028	-7.85622e-17	-3.04371	0.00233713	0.00873099	-0.260524	0.338168
Q96Q05	TRAPPC9	-0.810424	1.80161e-16	-3.04305	0.00234229	0.00873099	-0.319628	0.42771
Q6UXV4	APOOL	-0.819364	-3.54342e-16	-3.04285	0.00234378	0.00873099	-0.253431	0.514366
Q13505	MTX1	-0.805458	1.3034e-16	-3.03985	0.00236727	0.00879817	-0.233885	0.428104
Q08209	PPP3CA	-0.802571	1.01918e-16	-3.03653	0.00239348	0.00887512	-0.224175	0.506707
P12036	NEFH	-0.799223	-5.973e-17	-3.03406	0.00241315	0.00892754	-0.212918	0.347043
Q5T2T1	MPP7	-0.816642	-3.52454e-16	-3.03312	0.00242071	0.00893502	-0.196751	0.475615
Q8NFX7	STXBP6	-0.807205	1.79912e-16	-3.03103	0.00243756	0.00897669	-0.26073	0.407663
Q6VY07	PACS1	-0.801772	1.15408e-16	-3.03028	0.00244357	0.00897831	-0.248275	0.535521
P25398	RPS12	-0.799514	8.1643e-17	-3.0287	0.00245643	0.00900506	-0.230026	0.445633
Q9H936	SLC25A22	-0.801832	-1.20209e-16	-3.02766	0.00246484	0.0090154	-0.26995	0.505765
P35579	MYH9	-0.805468	1.80383e-16	-3.02438	0.00249177	0.00907665	-0.2967	0.48717
P25786	PSMA1	-0.831409	-7.50559e-16	-3.02425	0.00249284	0.00907665	-0.208084	0.512878
P35240	NF2	-0.81684	-4.25771e-16	-3.02044	0.00252441	0.00915297	-0.22408	0.437148
Q8NCA5	FAM98A	-0.801133	-1.37529e-16	-3.02035	0.00252515	0.00915297	-0.223434	0.429171
Q15070	OXA1L	-0.822172	6.10567e-16	-3.01861	0.00253975	0.00918523	-0.186811	0.547208
Q66K74	MAP1S	-0.79349	5.96745e-18	-3.01487	0.00257125	0.00927835	-0.299324	0.385245
O75382	TRIM3	-0.793908	4.46171e-17	-3.01261	0.00259048	0.00931169	-0.282379	0.455337
Q9Y230	RUVBL2	-0.79361	4.05231e-17	-3.01196	0.00259603	0.00931169	-0.193289	0.520132
Q9UQB3	CTNND2	-0.793627	4.28407e-17	-3.01175	0.00259781	0.00931169	-0.286385	0.451495
Q9UGM6	WARS2	-0.798774	-1.49797e-16	-3.00887	0.00262253	0.00937947	-0.210456	0.493912
Q9NVH1	DNAJC11	-0.791396	-3.52912e-17	-3.0073	0.00263615	0.00940733	-0.236035	0.469015
P12532	NA	-0.789848	-7.46625e-18	-3.00193	0.00268308	0.00955368	-0.290601	0.429358
Q9Y2B0	CNPY2	0.802858	2.50577e-16	2.99743	0.00272302	0.00967453	0.155129	-0.726506
P62330	ARF6	-0.795946	-1.89446e-16	-2.99093	0.00278162	0.00986098	-0.224532	0.438617
Q14C86	GAPVD1	-0.788007	5.75096e-17	-2.9885	0.00280382	0.00991791	-0.260238	0.469745
Q9NZB2	FAM120A	-0.788449	1.0672e-16	-2.98213	0.00286284	0.0101045	-0.279575	0.453944
P04350	TUBB4A	-0.792279	-1.85602e-16	-2.97789	0.00290279	0.0102232	-0.280412	0.469038
Q16653	MOG	-0.782897	-4.7129e-17	-2.97384	0.00294137	0.0103364	-0.220503	0.334861
Q6P1M0	SLC27A4	-0.805883	5.0579e-16	-2.97091	0.00296952	0.0104127	-0.27998	0.433531
Q00013	MPP1	-0.798848	3.41449e-16	-2.96507	0.00302652	0.0105533	-0.252727	0.394961
Q8WXD9	CASKIN1	-0.781897	-7.63001e-17	-2.965	0.00302719	0.0105533	-0.287393	0.50113
Q9Y496	KIF3A	-0.801239	-4.18554e-16	-2.96399	0.00303719	0.0105533	-0.262237	0.48657
P11137	MAP2	-0.779673	-1.20459e-17	-2.96335	0.00304345	0.0105533	-0.269583	0.380902
Q7Z4S6	KIF21A	-0.779679	-4.41314e-18	-2.96322	0.00304475	0.0105533	-0.277979	0.462136
O14994	SYN3	-0.79054	2.03559e-16	-2.9626	0.00305092	0.0105533	-0.215217	0.514665
P37235	HPCAL1	-0.791958	2.27908e-16	-2.96196	0.00305724	0.0105533	-0.21823	0.441769
P09001	MRPL3	-0.779009	-1.91513e-18	-2.96049	0.00307184	0.0105533	-0.243365	0.558956
Q96JJ3	ELMO2	-0.784466	-1.26565e-16	-2.96038	0.00307301	0.0105533	-0.268094	0.437307
P10412	H1-4	-0.794164	2.73781e-16	-2.96017	0.00307506	0.0105533	-0.19138	0.427878
P17677	GAP43	-0.780727	9.08995e-17	-2.95604	0.00311656	0.0106671	-0.219851	0.476164
P61020	RAB5B	-0.788761	2.05114e-16	-2.95556	0.00312143	0.0106671	-0.207898	0.478487
P46459	NSF	-0.784406	1.51906e-16	-2.95352	0.00314212	0.0107151	-0.272256	0.462358
O14576	DYNC1I1	-0.778818	-7.97973e-17	-2.95249	0.00315262	0.0107282	-0.226232	0.430256
Q9Y296	TRAPPC4	-0.777998	5.32213e-17	-2.95111	0.00316677	0.0107395	-0.208207	0.492157
P61626	LYZ	-0.777848	5.5414e-17	-2.95025	0.00317555	0.0107395	-0.195402	0.48044
P07305	H1-0	-0.780259	1.10745e-16	-2.95022	0.0031759	0.0107395	-0.182303	0.463282
Q9NS86	LANCL2	-0.775119	-2.87548e-17	-2.94579	0.00322175	0.0108717	-0.287105	0.4387
Q9NP72	RAB18	-0.784154	-2.17409e-16	-2.94118	0.00326998	0.0110114	-0.199649	0.48005
P40855	PEX19	-0.781152	-1.66062e-16	-2.93948	0.00328807	0.0110493	-0.276085	0.469427
P60520	GABARAPL2	-0.793086	3.78156e-16	-2.93843	0.00329921	0.0110637	-0.233068	0.412875
Q9NVI7	ATAD3A	-0.772855	8.43769e-18	-2.93626	0.00332231	0.011118	-0.19281	0.477034
P04632	CAPNS1	-0.780091	-1.74416e-16	-2.93402	0.00334641	0.0111755	-0.179776	0.455214
Q6P9B6	MEAK7	-0.787059	2.83093e-16	-2.93188	0.00336957	0.0112296	-0.225037	0.479133
O60493	SNX3	-0.780555	-1.99896e-16	-2.93114	0.00337766	0.0112302	-0.214052	0.464839
O75508	CLDN11	-0.775307	1.14825e-16	-2.93041	0.00338552	0.0112302	-0.197146	0.334103
Q9HB21	PLEKHA1	-0.770855	-2.17326e-17	-2.92994	0.00339064	0.0112302	-0.235641	0.44835
Q9H019	MTFR1L	-0.793172	4.76785e-16	-2.9274	0.0034185	0.0112993	-0.275392	0.428845
Q14168	MPP2	-0.773009	9.22595e-17	-2.9266	0.00342732	0.0113052	-0.246791	0.481361
Q9BQI5	SGIP1	-0.772593	1.03806e-16	-2.92274	0.0034701	0.011423	-0.230804	0.511176
Q9BPU6	DPYSL5	-0.783634	2.76446e-16	-2.92041	0.00349616	0.0114853	-0.239276	0.395649
P14867	GABRA1	-0.7683	-5.18509e-17	-2.91791	0.00352431	0.0115447	-0.219828	0.503651
Q8IV38	ANKMY2	-0.791929	5.22513e-16	-2.91753	0.00352854	0.0115447	-0.240132	0.485455
Q9NZ56	FMN2	-0.782608	2.79471e-16	-2.916	0.00354593	0.0115781	-0.277776	0.440062
Q9C0H5	ARHGAP39	-0.782084	2.84398e-16	-2.91309	0.00357908	0.0116448	-0.289135	0.52271
P35908	KRT2	-0.772219	1.351e-16	-2.91295	0.00358078	0.0116448	-0.269515	0.49426
Q9NVE7	PANK4	-0.76855	7.91867e-17	-2.91179	0.00359406	0.0116579	-0.277844	0.433381
O14594	NCAN	-0.766108	-4.07417e-17	-2.91073	0.00360631	0.0116579	-0.155511	0.539347
Q9NQ79	CRTAC1	-0.787364	4.3459e-16	-2.91071	0.0036065	0.0116579	-0.204453	0.427627
Q86VP6	CAND1	-0.765683	-7.62168e-17	-2.90354	0.00369015	0.0119044	-0.241787	0.47446
O75381	PEX14	-0.766444	1.05721e-16	-2.8991	0.00374278	0.0120501	-0.218563	0.47882
Q07065	CKAP4	-0.765302	9.71723e-17	-2.89646	0.00377444	0.0121278	-0.186159	0.544013
Q92900	UPF1	-0.761848	-4.19664e-17	-2.89441	0.00379909	0.0121828	-0.244605	0.497699
Q86YQ8	CPNE8	-0.76708	1.38445e-16	-2.89254	0.00382178	0.0122312	-0.242872	0.515519
P02689	PMP2	-0.760264	6.80012e-18	-2.88856	0.00387055	0.0123628	-0.177809	0.307358
Q8N5V2	NGEF	-0.764478	-1.23124e-16	-2.88585	0.00390399	0.0124449	-0.284009	0.527565
P06748	NPM1	-0.760815	8.69305e-17	-2.88127	0.00396119	0.0125819	-0.231173	0.40293
Q9GZN7	ROGDI	-0.76077	8.65419e-17	-2.88116	0.00396257	0.0125819	-0.240561	0.458763
P04216	THY1	-0.766082	-1.97287e-16	-2.87727	0.00401178	0.0127132	-0.214037	0.400422
Q14738	PPP2R5D	-0.764659	-1.81653e-16	-2.87476	0.00404382	0.0127896	-0.252701	0.410502
Q92614	MYO18A	-0.760087	-1.18378e-16	-2.87055	0.00409798	0.0129089	-0.281657	0.428999
Q00839	HNRNPU	-0.761151	1.38597e-16	-2.87014	0.00410332	0.0129089	-0.264238	0.409919
P05090	APOD	-0.75624	4.19387e-17	-2.86997	0.00410555	0.0129089	-0.225068	0.362763
Q96AG4	LRRC59	-0.757625	9.65894e-17	-2.86751	0.00413755	0.0129842	-0.251567	0.422591
Q92558	WASF1	-0.776602	4.76223e-16	-2.86631	0.00415335	0.0130085	-0.262329	0.422463
P82909	MRPS36	-0.765729	-2.65357e-16	-2.86273	0.00420053	0.0131307	-0.183942	0.507092
P31689	DNAJA1	-0.775077	4.66155e-16	-2.8618	0.00421287	0.0131438	-0.198152	0.476535
Q9NPD7	NRN1	-0.762719	-2.24723e-16	-2.85935	0.00424562	0.0132204	-0.203638	0.461992
P60953	CDC42	-0.767232	2.79513e-16	-2.8587	0.00425429	0.0132219	-0.196382	0.35482
P19525	EIF2AK2	-0.776616	5.78093e-16	-2.85487	0.00430585	0.0133471	-0.251033	0.473432
Q15700	DLG2	-0.760156	-2.00173e-16	-2.85448	0.00431114	0.0133471	-0.260033	0.369915
Q9NZQ3	NCKIPSD	-0.75618	1.40665e-16	-2.85078	0.00436171	0.0134778	-0.28456	0.458902
Q13190	STX5	-0.776977	-5.68531e-16	-2.85015	0.0043703	0.0134786	-0.229206	0.41329
Q9NZJ7	MTCH1	-0.765652	-3.32276e-16	-2.84768	0.00440445	0.013558	-0.244391	0.443921
Q7L5D6	GET4	-0.749395	-4.70179e-17	-2.84659	0.00441947	0.0135783	-0.186752	0.456402
Q08462	ADCY2	-0.749023	-7.40658e-17	-2.84086	0.00449971	0.0137985	-0.289889	0.47763
Q9ULC3	RAB23	-0.749564	9.12048e-17	-2.838	0.00454017	0.0138962	-0.213883	0.431907
Q9HAR2	ADGRL3	-0.746878	2.68952e-17	-2.83606	0.00456791	0.0139546	-0.242467	0.424332
Q9Y4D1	DAAM1	-0.755279	1.94497e-16	-2.83254	0.00461844	0.0140823	-0.269899	0.402753
Q9Y376	CAB39	-0.749025	1.13909e-16	-2.83131	0.00463625	0.0141099	-0.178525	0.451859
O60331	PIP5K1C	-0.745767	-7.5738e-17	-2.82813	0.00468263	0.0142243	-0.267868	0.453451
Q15042	RAB3GAP1	-0.750846	1.5199e-16	-2.82713	0.00469722	0.0142417	-0.315019	0.425118
P13645	KRT10	-0.74247	-4.98004e-17	-2.82001	0.00480272	0.0145343	-0.25344	0.523041
Q13825	AUH	-0.744865	-9.73249e-17	-2.81918	0.0048152	0.0145448	-0.226049	0.453554
Q9BWM7	SFXN3	-0.740702	-1.22125e-17	-2.81524	0.00487459	0.0146967	-0.153944	0.518483
P61106	RAB14	-0.739854	-3.90243e-17	-2.81115	0.00493703	0.0148565	-0.174307	0.444163
P68104	EEF1A1	-0.743266	1.13895e-16	-2.80955	0.00496165	0.0148565	-0.248594	0.360422
Q12959	DLG1	-0.748656	-2.09513e-16	-2.80954	0.0049618	0.0148565	-0.244674	0.346815
Q6X4W1	NSMF	-0.760362	4.48752e-16	-2.80936	0.00496444	0.0148565	-0.26224	0.456046
O15294	OGT	-0.739126	-5.54001e-17	-2.80662	0.00500689	0.0149503	-0.307297	0.438209
Q8WVD5	RNF141	-0.745758	-1.66894e-16	-2.80614	0.00501433	0.0149503	-0.211455	0.369368
Q13510	ASAH1	-0.755799	3.98223e-16	-2.79795	0.00514329	0.0153065	-0.275734	0.337305
Q9UI15	TAGLN3	-0.736185	1.31423e-17	-2.79658	0.0051652	0.0153434	-0.249386	0.406821
Q01814	ATP2B2	-0.736519	-6.8584e-17	-2.79459	0.0051971	0.0153964	-0.196253	0.43162
O95670	ATP6V1G2	-0.755299	4.15418e-16	-2.79422	0.00520296	0.0153964	-0.266496	0.424039
Q15049	MLC1	-0.744886	1.93984e-16	-2.79368	0.00521169	0.0153964	-0.255346	0.354133
Q9UPV7	PHF24	-0.745038	2.02338e-16	-2.79235	0.00523312	0.0154267	-0.223959	0.426915
P45880	VDAC2	-0.734954	-4.57689e-17	-2.79186	0.00524107	0.0154267	-0.236207	0.39933
O95140	MFN2	-0.738557	-1.12937e-16	-2.79083	0.00525787	0.015448	-0.28021	0.429121
P07437	TUBB	-0.747886	-2.97845e-16	-2.78911	0.00528588	0.0155021	-0.278468	0.464066
Q15334	LLGL1	-0.742808	2.00631e-16	-2.78438	0.00536348	0.0157011	-0.207124	0.412103
O75122	CLASP2	-0.742043	-2.18048e-16	-2.78311	0.00538452	0.0157313	-0.262505	0.37633
Q9Y277	VDAC3	-0.733196	-6.4837e-17	-2.78258	0.00539331	0.0157313	-0.250372	0.393237
Q9H425	C1orf198	-0.732244	-4.69208e-17	-2.78145	0.00541212	0.0157577	-0.206859	0.315726
Q14254	FLOT2	-0.736248	1.22582e-16	-2.78084	0.00542244	0.0157593	-0.179344	0.50118
Q9NY65	TUBA8	-0.750484	3.92353e-16	-2.77892	0.00545447	0.0158238	-0.251329	0.470447
P10915	HAPLN1	-0.744102	-2.85438e-16	-2.77774	0.00547444	0.0158533	-0.164349	0.440483
Q5JQF8	NA	-0.729479	-1.65701e-17	-2.77267	0.00556047	0.0160735	-0.212165	0.441249
Q9Y6V0	PCLO	-0.736311	-1.63133e-16	-2.77124	0.00558479	0.016115	-0.279728	0.464697
P14621	ACYP2	-0.730363	-9.14546e-17	-2.76591	0.0056769	0.0162968	-0.201679	0.365096
P49674	CSNK1E	-0.734579	-1.57728e-16	-2.76565	0.00568149	0.0162968	-0.21468	0.398827
Q9Y4P8	WIPI2	-0.739261	-2.56559e-16	-2.76543	0.0056853	0.0162968	-0.253531	0.384351
O95721	SNAP29	-0.750719	-4.93577e-16	-2.76526	0.00568822	0.0162968	-0.182526	0.36075
P51659	HSD17B4	-0.733694	1.4802e-16	-2.76376	0.00571449	0.0163413	-0.22304	0.415184
O75534	CSDE1	-0.744255	-3.60628e-16	-2.76282	0.00573106	0.0163413	-0.241352	0.430652
P0DP25	CALM3	-0.726669	-1.64313e-17	-2.76198	0.00574567	0.0163413	-0.159807	0.473156
Q6H8Q1	ABLIM2	-0.74755	-4.4012e-16	-2.76196	0.00574616	0.0163413	-0.23952	0.373908
O96008	TOMM40	-0.734046	-1.71585e-16	-2.7613	0.00575769	0.0163413	-0.25155	0.398851
Q9UPR0	PLCL2	-0.727007	2.81442e-17	-2.7605	0.0057718	0.0163413	-0.291619	0.338427
Q92574	TSC1	-0.733385	1.5541e-16	-2.76034	0.00577468	0.0163413	-0.31024	0.443463
O14495	PLPP3	-0.739722	2.68785e-16	-2.75816	0.00581337	0.0164003	-0.183848	0.443485
P36957	DLST	-0.725737	-1.58207e-18	-2.75802	0.00581586	0.0164003	-0.208309	0.417969
P55072	VCP	-0.72499	-4.87804e-17	-2.75372	0.00589277	0.0165882	-0.22818	0.405159
Q4KMP7	TBC1D10B	-0.732947	1.8946e-16	-2.74991	0.00596163	0.0167528	-0.299425	0.39008
P49458	SRP9	-0.742875	4.35811e-16	-2.74612	0.00603111	0.0169063	-0.139537	0.40668
P82930	MRPS34	-0.722328	-1.00822e-17	-2.74536	0.006045	0.0169063	-0.214634	0.423792
P09417	QDPR	-0.722341	-2.85952e-17	-2.74521	0.00604769	0.0169063	-0.245713	0.276494
Q66K14	TBC1D9B	-0.722491	3.12389e-17	-2.74304	0.00608796	0.0169894	-0.271494	0.443052
Q9HCD6	TANC2	-0.73087	1.91389e-16	-2.74169	0.0061129	0.0170296	-0.256349	0.491296
Q96GW7	BCAN	-0.72336	8.71803e-17	-2.73939	0.00615599	0.01712	-0.14358	0.453183
P41222	PTGDS	-0.72079	1.50574e-17	-2.73794	0.00618306	0.0171364	-0.170583	0.323783
P09104	ENO2	-0.722867	8.43769e-17	-2.73794	0.00618312	0.0171364	-0.148455	0.395719
Q14247	CTTN	-0.721891	-8.0741e-17	-2.73647	0.00621081	0.017183	-0.206559	0.365825
Q4G176	ACSF3	-0.719809	-1.68199e-17	-2.73592	0.00622125	0.017183	-0.242416	0.331332
P35232	PHB	-0.724249	1.28925e-16	-2.73377	0.00626191	0.0172657	-0.200968	0.413312
Q92736	RYR2	-0.72312	1.17739e-16	-2.73244	0.00628724	0.017306	-0.277714	0.397578
Q01082	SPTBN1	-0.719992	-6.92293e-17	-2.73178	0.0062999	0.0173113	-0.242342	0.347473
Q8IXI2	RHOT1	-0.730842	2.40002e-16	-2.73074	0.00631971	0.0173138	-0.266328	0.362773
Q15233	NONO	-0.718433	-2.34535e-17	-2.73061	0.00632229	0.0173138	-0.241031	0.36916
Q8N5S9	CAMKK1	-0.722502	1.24512e-16	-2.72844	0.00636402	0.0173986	-0.25371	0.415175
Q9UII2	ATP5IF1	-0.724052	-1.52739e-16	-2.72686	0.00639459	0.0174526	-0.192473	0.411059
Q99623	PHB2	-0.71795	2.74225e-17	-2.72617	0.006408	0.0174596	-0.132241	0.458555
O00305	CACNB4	-0.727589	2.19019e-16	-2.72319	0.00646609	0.0175859	-0.252702	0.379439
P20073	ANXA7	-0.718235	6.7446e-17	-2.72268	0.00647615	0.0175859	-0.223942	0.255301
Q9BVC4	MLST8	-0.715224	-2.90323e-17	-2.71815	0.00656548	0.0177985	-0.22624	0.387867
Q8NF91	SYNE1	-0.714976	3.05866e-17	-2.71457	0.00663675	0.0179615	-0.29628	0.40876
Q96BY7	ATG2B	-0.718302	1.55265e-16	-2.70361	0.00685964	0.0185051	-0.294021	0.432866
Q9P2B4	CTTNBP2NL	-0.711298	-2.18298e-17	-2.70357	0.00686053	0.0185051	-0.28877	0.421848
O00330	PDHX	-0.719727	-2.10443e-16	-2.7008	0.00691786	0.0186239	-0.227648	0.412328
Q9GZV7	HAPLN2	-0.715449	1.29709e-16	-2.70033	0.00692768	0.0186239	-0.182968	0.294096
Q96DA6	DNAJC19	-0.710017	-4.996e-17	-2.69673	0.00700293	0.0187949	-0.173899	0.460975
Q9Y291	MRPS33	-0.720789	2.26819e-16	-2.69602	0.00701794	0.0188039	-0.168401	0.433342
Q9UPW8	UNC13A	-0.722353	-2.98567e-16	-2.69373	0.00706636	0.0189022	-0.29318	0.471945
Q9Y5K5	UCHL5	-0.724332	3.31776e-16	-2.68996	0.00714677	0.0190754	-0.222928	0.417616
P09471	GNAO1	-0.715454	1.67505e-16	-2.68958	0.00715475	0.0190754	-0.175366	0.388836
Q02952	AKAP12	-0.710856	1.09593e-16	-2.68808	0.00718704	0.0190969	-0.233381	0.324696
Q9Y2J2	EPB41L3	-0.708336	4.39648e-17	-2.68796	0.00718964	0.0190969	-0.204967	0.371805
O43427	FIBP	-0.707393	8.45851e-18	-2.68755	0.00719835	0.0190969	-0.225046	0.377908
Q7Z4W1	DCXR	-0.718485	2.3502e-16	-2.68563	0.00724001	0.0191454	-0.213777	0.440095
P48047	ATP5PO	-0.707174	-5.33601e-17	-2.68561	0.00724036	0.0191454	-0.188052	0.425626
O14827	RASGRF2	-0.708342	-8.88144e-17	-2.68323	0.00729208	0.0192506	-0.270421	0.425753
P19086	GNAZ	-0.711365	1.49145e-16	-2.67931	0.00737795	0.0194455	-0.239929	0.401149
Q99747	NAPG	-0.706321	7.45792e-17	-2.67664	0.00743698	0.0195691	-0.203428	0.376702
Q16836	HADH	-0.704033	-2.66454e-18	-2.67561	0.00745989	0.0195974	-0.187888	0.358116
Q00535	CDK5	-0.708261	-1.24234e-16	-2.67336	0.00751011	0.0196973	-0.238273	0.40684
Q9Y4W6	AFG3L2	-0.707668	1.26205e-16	-2.67195	0.00754189	0.0197141	-0.224807	0.387067
P63244	RACK1	-0.710093	-1.68698e-16	-2.67165	0.0075486	0.0197141	-0.162039	0.426109
P43490	NAMPT	-0.720877	3.73285e-16	-2.67144	0.00755321	0.0197141	-0.191203	0.439379
P43897	TSFM	-0.702403	1.23512e-17	-2.66831	0.00762401	0.0198578	-0.271288	0.41896
Q00325	SLC25A3	-0.704565	-9.25648e-17	-2.66792	0.00763289	0.0198578	-0.214562	0.426058
A8MVW0	FAM171A2	-0.702389	3.63598e-17	-2.66618	0.00767246	0.0199203	-0.229434	0.444142
Q14832	GRM3	-0.705833	-1.17933e-16	-2.66578	0.0076816	0.0199203	-0.245744	0.416323
Q13554	CAMK2B	-0.701182	0	-2.66458	0.00770906	0.0199594	-0.251283	0.400927
Q9P0K1	ADAM22	-0.701185	3.12805e-17	-2.66214	0.00776524	0.0200726	-0.219543	0.362064
P41743	PRKCI	-0.703462	1.08538e-16	-2.66036	0.00780633	0.0201006	-0.248138	0.368377
O75145	PPFIA3	-0.700351	-4.92939e-17	-2.66008	0.0078128	0.0201006	-0.282849	0.405847
P57088	TMEM33	-0.702056	-8.71664e-17	-2.65986	0.00781799	0.0201006	-0.222445	0.420942
P40763	STAT3	-0.710631	-2.49953e-16	-2.65952	0.00782591	0.0201006	-0.266638	0.359593
Q9Y287	ITM2B	-0.726819	-6.74294e-16	-2.65288	0.00798156	0.0204678	-0.173397	0.328629
Q96JE9	MAP6	-0.699074	-7.1762e-17	-2.65191	0.00800445	0.0204939	-0.285768	0.406587
P07339	CTSD	-0.707446	2.05919e-16	-2.65069	0.00803341	0.0205355	-0.251275	0.346324
Q13884	SNTB1	-0.696752	-4.56302e-17	-2.64676	0.0081274	0.0207429	-0.221928	0.332926
P26196	DDX6	-0.696535	2.44804e-17	-2.64508	0.00816779	0.020813	-0.189196	0.426874
Q08722	CD47	-0.705399	2.06501e-16	-2.64289	0.00822082	0.0209151	-0.211726	0.330678
P19367	HK1	-0.695193	-1.51268e-18	-2.64194	0.00824404	0.0209412	-0.265995	0.354363
Q5SW79	CEP170	-0.711225	-3.74617e-16	-2.6379	0.00834288	0.0211291	-0.291751	0.364047
Q9UL26	RAB22A	-0.69456	-5.19446e-17	-2.63784	0.00834424	0.0211291	-0.221602	0.351991
Q14457	BECN1	-0.712748	4.10477e-16	-2.63731	0.00835733	0.0211291	-0.20943	0.455507
Q15878	CACNA1E	-0.692133	-1.55431e-17	-2.6307	0.00852159	0.0215107	-0.258901	0.441565
O14908	GIPC1	-0.707826	3.54994e-16	-2.62536	0.00865633	0.0218167	-0.203221	0.372822
O75110	ATP9A	-0.697974	-1.91866e-16	-2.62238	0.0087326	0.0219745	-0.183638	0.429045
P47756	CAPZB	-0.691662	7.58976e-17	-2.62094	0.00876953	0.0220261	-0.232552	0.340755
Q92552	MRPS27	-0.709365	4.58369e-16	-2.61997	0.00879451	0.0220261	-0.273959	0.422553
O14880	MGST3	-0.704162	3.03424e-16	-2.61958	0.00880445	0.0220261	-0.221151	0.408766
Q13057	COASY	-0.69051	5.14311e-17	-2.61946	0.00880773	0.0220261	-0.2077	0.409029
Q9Y2J8	PADI2	-0.697443	1.80397e-16	-2.61876	0.00882561	0.0220367	-0.208523	0.327924
Q9UDY2	TJP2	-0.704764	3.30971e-16	-2.61741	0.00886081	0.0220904	-0.180417	0.294868
P61221	ABCE1	-0.694686	-1.63147e-16	-2.61458	0.00893447	0.0222397	-0.225734	0.383888
P61225	RAP2B	-0.699491	2.44388e-16	-2.61274	0.00898273	0.0223253	-0.1542	0.460324
Q6DN90	IQSEC1	-0.691974	1.32352e-16	-2.611	0.00902841	0.0224043	-0.291441	0.41586
Q8WZA2	RAPGEF4	-0.698886	2.49398e-16	-2.60949	0.00906855	0.0224694	-0.301444	0.41439
Q02338	BDH1	-0.686879	-5.50671e-17	-2.60828	0.00910052	0.0225138	-0.21278	0.320319
Q9NQW6	ANLN	-0.686046	-5.39152e-18	-2.60738	0.0091245	0.0225138	-0.210312	0.266084
Q9P0K9	FRRS1L	-0.691482	-1.38608e-16	-2.60676	0.00914103	0.0225138	-0.174378	0.444535
Q7Z7E8	UBE2Q1	-0.694019	1.76817e-16	-2.60671	0.0091423	0.0225138	-0.262287	0.390778
Q9H6U6	BCAS3	-0.698692	2.65843e-16	-2.60571	0.00916917	0.0225369	-0.255671	0.416372
P05166	PCCB	-0.68638	3.73174e-17	-2.60532	0.00917962	0.0225369	-0.225981	0.36717
O14578	CIT	-0.702816	-3.94004e-16	-2.60367	0.00922394	0.0225975	-0.272419	0.449312
Q969G6	RFK	-0.709696	6.34354e-16	-2.60336	0.00923233	0.0225975	-0.179246	0.386786
P55011	SLC12A2	-0.684796	-2.23432e-17	-2.60281	0.00924694	0.022599	-0.180425	0.346959
Q96EY1	DNAJA3	-0.690458	-1.44065e-16	-2.60191	0.00927146	0.0226246	-0.178329	0.438659
Q9P2U7	SLC17A7	-0.686021	-8.29337e-17	-2.60003	0.00932214	0.0227139	-0.208553	0.41256
Q9Y3D6	FIS1	-0.70105	3.69066e-16	-2.59848	0.00936444	0.0227826	-0.177551	0.364314
P22695	UQCRC2	-0.683313	-1.48492e-18	-2.59679	0.0094108	0.0228276	-0.243353	0.328835
O76024	WFS1	-0.696593	-3.02841e-16	-2.59677	0.00941125	0.0228276	-0.250921	0.301919
Q9NSD9	FARSB	-0.689062	1.61135e-16	-2.59199	0.00954289	0.0231121	-0.262082	0.331961
P07602	PSAP	-0.698428	3.91798e-16	-2.58623	0.00970401	0.0234671	-0.324771	0.293261
P13611	VCAN	-0.682356	-1.02959e-16	-2.58114	0.0098483	0.0237804	-0.168981	0.305615
O43813	LANCL1	-0.689001	2.15453e-16	-2.57953	0.00989422	0.0238556	-0.214701	0.274478
O00562	PITPNM1	-0.6907	2.76862e-16	-2.57399	0.0100539	0.0242045	-0.293668	0.378705
Q7KZF4	SND1	-0.684749	1.81535e-16	-2.57084	0.0101458	0.0243408	-0.249268	0.31527
P18505	GABRB1	-0.683998	1.69868e-16	-2.57074	0.010149	0.0243408	-0.167142	0.483731
P00367	GLUD1	-0.676585	8.54872e-18	-2.5705	0.0101558	0.0243408	-0.229479	0.276725
P19022	CDH2	-0.699797	-5.68018e-16	-2.56711	0.0102559	0.0245441	-0.167902	0.395488
A6NGB9	WIPF3	-0.681193	1.59164e-16	-2.56289	0.0103813	0.0247405	-0.256853	0.29802
Q9Y6D5	ARFGEF2	-0.679311	1.33865e-16	-2.56281	0.0103835	0.0247405	-0.269481	0.384435
P21796	VDAC1	-0.676554	8.23924e-17	-2.5628	0.010384	0.0247405	-0.223466	0.367205
Q9H269	VPS16	-0.693973	-4.75689e-16	-2.55885	0.0105028	0.0249866	-0.27735	0.373612
Q9P2P5	HECW2	-0.673244	-4.8378e-17	-2.55721	0.0105523	0.0250676	-0.239296	0.430848
P36542	ATP5F1C	-0.674645	8.20732e-17	-2.55561	0.0106009	0.025146	-0.192904	0.37447
Q14697	GANAB	0.671669	-2.37033e-17	2.55286	0.010685	0.0253083	0.133906	-0.673908
O94967	WDR47	-0.671953	2.2482e-17	-2.55188	0.010715	0.0253334	-0.265425	0.367443
P08559	PDHA1	-0.674103	9.71445e-17	-2.5513	0.010733	0.0253334	-0.200478	0.356775
Q9Y2S6	TMA7	-0.685721	-3.29278e-16	-2.55094	0.0107441	0.0253334	-0.195623	0.339825
O43670	ZNF207	-0.693802	-5.28716e-16	-2.55047	0.0107584	0.0253334	-0.19623	0.347692
P20339	RAB5A	-0.687826	3.95656e-16	-2.54658	0.0108793	0.0255806	-0.168441	0.414022
O43815	STRN	-0.68069	2.28706e-16	-2.54565	0.0109083	0.0256116	-0.225495	0.338785
Q9NPQ8	RIC8A	-0.670613	6.42819e-17	-2.54251	0.0110067	0.0258049	-0.210741	0.356223
Q13131	PRKAA1	-0.68519	3.55653e-16	-2.54132	0.0110442	0.0258554	-0.237789	0.398986
P11177	PDHB	-0.667104	4.74898e-17	-2.53111	0.011371	0.0265819	-0.203858	0.339188
O75955	FLOT1	-0.668748	-1.1717e-16	-2.52592	0.0115403	0.0269385	-0.162365	0.466427
O43237	DYNC1LI2	-0.671469	-2.23849e-16	-2.51741	0.0118229	0.0275299	-0.201616	0.338494
P29966	MARCKS	-0.67121	1.94456e-16	-2.51727	0.0118278	0.0275299	-0.154222	0.475538
Q9Y3E5	PTRH2	-0.676774	3.36287e-16	-2.5127	0.0119819	0.0278172	-0.22563	0.323479
Q7RTN6	STRADA	-0.681106	4.8897e-16	-2.51259	0.0119857	0.0278172	-0.211027	0.448327
P53985	SLC16A1	-0.66402	1.27023e-16	-2.50693	0.0121793	0.0282259	-0.183713	0.404317
Q14155	ARHGEF7	-0.659854	1.60982e-17	-2.5064	0.0121976	0.0282278	-0.237492	0.404422
Q9Y426	C2CD2	-0.662282	1.03584e-16	-2.50547	0.0122299	0.0282549	-0.211386	0.357593
Q8TBM8	DNAJB14	-0.669792	-2.59612e-16	-2.50505	0.0122444	0.0282549	-0.189721	0.412411
P25098	GRK2	-0.6589	3.09752e-17	-2.50163	0.0123632	0.0284883	-0.242138	0.35703
Q14416	GRM2	-0.684447	-6.49966e-16	-2.501	0.0123852	0.0284983	-0.255761	0.460612
P47870	GABRB2	-0.659532	-9.01709e-17	-2.498	0.0124906	0.0287	-0.160119	0.447324
P80723	BASP1	-0.657531	2.43972e-17	-2.49697	0.0125267	0.028742	-0.172838	0.351275
P24752	ACAT1	-0.658937	9.19265e-17	-2.49477	0.0126047	0.0288424	-0.202698	0.357439
Q96GC9	VMP1	-0.66	-1.10759e-16	-2.49454	0.0126127	0.0288424	-0.218113	0.377896
Q8IUS5	EPHX4	-0.672445	3.543e-16	-2.49422	0.0126242	0.0288424	-0.224271	0.447083
O75746	SLC25A12	-0.657871	-8.43908e-17	-2.49305	0.0126659	0.0288683	-0.187539	0.450543
Q9Y2X7	GIT1	-0.662567	1.5879e-16	-2.4929	0.0126713	0.0288683	-0.243072	0.379413
Q2M3C7	SPHKAP	-0.657467	-8.04495e-17	-2.49232	0.0126921	0.0288749	-0.26923	0.387491
P55084	HADHB	-0.658664	1.10786e-16	-2.49045	0.012759	0.0289863	-0.180569	0.324259
P21291	CSRP1	-0.661775	1.73014e-16	-2.48644	0.0129035	0.0292734	-0.157907	0.305405
Q9HD20	ATP13A1	-0.67383	5.38611e-16	-2.48087	0.0131072	0.0296938	-0.286085	0.395137
P23634	ATP2B4	-0.651996	-1.46411e-17	-2.47813	0.0132082	0.0298024	-0.204984	0.409488
Q8NFP9	NBEA	-0.672273	5.09759e-16	-2.47796	0.0132143	0.0298024	-0.225338	0.400011
O00483	NDUFA4	-0.6584	-1.65618e-16	-2.47763	0.0132266	0.0298024	-0.183824	0.370256
Q9NYB9	ABI2	-0.660144	1.8574e-16	-2.47757	0.0132291	0.0298024	-0.232503	0.416549
Q8TBX8	PIP4K2C	-0.654464	-1.01918e-16	-2.47589	0.0132914	0.0299011	-0.233844	0.348998
P43003	SLC1A3	-0.658374	1.67505e-16	-2.47501	0.0133242	0.0299331	-0.0933761	0.466511
P09493	TPM1	-0.655789	-1.3306e-16	-2.47332	0.0133874	0.0300332	-0.154579	0.425824
Q96CX2	KCTD12	-0.660042	-2.44998e-16	-2.47102	0.0134739	0.0301852	-0.17923	0.333579
Q8NFV4	ABHD11	-0.654619	-1.29174e-16	-2.46978	0.0135206	0.0302478	-0.210874	0.348749
P50990	CCT8	-0.649357	-1.51268e-18	-2.46774	0.0135977	0.0303782	-0.219893	0.350961
Q96JB5	CDK5RAP3	-0.651286	9.54514e-17	-2.46523	0.0136935	0.03055	-0.17822	0.27215
P34932	HSPA4	-0.648655	-4.26881e-17	-2.46431	0.0137287	0.0305862	-0.160411	0.396936
P04075	ALDOA	-0.647778	-4.63934e-17	-2.46065	0.0138693	0.0308567	-0.243371	0.299378
Q8IZR5	CMTM4	-0.648337	4.82392e-17	-2.45982	0.0139015	0.0308857	-0.177935	0.39207
P47985	UQCRFS1	-0.646475	-5.68434e-17	-2.4546	0.0141049	0.0312946	-0.21637	0.314289
Q9Y6D6	ARFGEF1	-0.657823	2.63768e-16	-2.45365	0.0141425	0.0313349	-0.267291	0.367116
Q5TBA9	FRY	-0.647749	9.63431e-17	-2.45169	0.0142197	0.0314627	-0.3018	0.349072
Q9P1Y5	CAMSAP3	-0.649516	-1.37237e-16	-2.44879	0.0143346	0.0316544	-0.208568	0.434389
Q13724	MOGS	-0.660216	3.57339e-16	-2.44848	0.0143468	0.0316544	-0.236658	0.357287
P17252	PRKCA	-0.656674	-3.02508e-16	-2.44802	0.0143652	0.0316544	-0.233814	0.341349
Q9Y5K8	ATP6V1D	-0.643123	-2.04281e-17	-2.4445	0.0145061	0.0319213	-0.139261	0.433645
Q6GYQ0	RALGAPA1	-0.642603	6.5413e-17	-2.43619	0.0148437	0.0326196	-0.256656	0.319932
O14936	CASK	-0.640689	-3.85941e-17	-2.4344	0.0149176	0.0327375	-0.244205	0.354088
O15079	SNPH	-0.641416	-7.20812e-17	-2.43312	0.0149701	0.0328081	-0.288805	0.328537
P17152	TMEM11	-0.645641	-1.65007e-16	-2.42971	0.0151119	0.033074	-0.189129	0.371966
Q13555	CAMK2G	-0.64472	-1.72223e-16	-2.42519	0.0153014	0.0334057	-0.248681	0.351737
P24539	ATP5PB	-0.637897	-1.56541e-17	-2.42456	0.015328	0.0334057	-0.190771	0.372215
P06576	ATP5F1B	-0.637913	-1.14075e-17	-2.42455	0.0153284	0.0334057	-0.15133	0.374353
Q9NVA1	UQCC1	-0.653975	-3.84387e-16	-2.42412	0.0153463	0.0334057	-0.161076	0.389403
P68366	TUBA4A	-0.637909	3.86774e-17	-2.42121	0.01547	0.0336295	-0.236501	0.364303
P08195	SLC3A2	-0.635816	-2.90323e-17	-2.41636	0.0156774	0.0340346	-0.141146	0.436514
O14775	GNB5	-0.651594	-3.94212e-16	-2.41388	0.0157846	0.0342212	-0.182149	0.334986
Q93050	ATP6V0A1	-0.635838	4.44644e-17	-2.4128	0.0158313	0.0342765	-0.233708	0.366785
Q6P1N0	CC2D1A	-0.634523	-5.00711e-17	-2.40999	0.015954	0.0344958	-0.198655	0.377354
Q5H9R7	PPP6R3	-0.641543	2.16382e-16	-2.40167	0.0163216	0.0352432	-0.242663	0.362417
P60880	SNAP25	-0.631614	-1.78468e-17	-2.40071	0.0163641	0.0352879	-0.168735	0.342017
P22830	FECH	-0.652945	5.82007e-16	-2.39989	0.0164008	0.0353198	-0.20118	0.412339
Q9Y3F4	STRAP	-0.633839	-1.05221e-16	-2.39705	0.0165287	0.0355477	-0.208226	0.300347
P27105	STOM	-0.6349	1.31478e-16	-2.39587	0.016582	0.0356148	-0.191076	0.333856
P0DMV9	HSPA1B	-0.63143	-7.41074e-17	-2.39485	0.0166281	0.0356324	-0.171564	0.274028
P61604	HSPE1	-0.630082	-7.21645e-18	-2.39471	0.0166343	0.0356324	-0.167807	0.291485
P04843	RPN1	-0.63127	-8.68333e-17	-2.39175	0.0167691	0.0358734	-0.179108	0.354055
P36969	GPX4	-0.636856	-2.05919e-16	-2.39056	0.0168238	0.0359428	-0.228433	0.23389
Q8TDJ6	DMXL2	-0.630784	-8.77909e-17	-2.38968	0.0168639	0.0359514	-0.271333	0.3327
P22392	NME2	-0.639145	-2.65288e-16	-2.3895	0.0168724	0.0359514	-0.139509	0.269798
P30626	SRI	-0.628282	1.64035e-17	-2.38646	0.0170126	0.0362024	-0.215555	0.235578
Q8TAC9	SCAMP5	-0.641072	2.97345e-16	-2.38581	0.0170426	0.0362184	-0.123104	0.463294
Q9Y285	FARSA	-0.636262	-2.43208e-16	-2.38227	0.017207	0.0365127	-0.220329	0.324034
P49368	CCT3	-0.628417	-8.21843e-17	-2.38186	0.0172264	0.0365127	-0.220779	0.329399
Q7RTP6	MICAL3	-0.62656	-5.42899e-17	-2.37934	0.0173447	0.0367151	-0.244484	0.285278
Q9H270	NA	-0.635914	-2.96548e-16	-2.37178	0.0177036	0.0374158	-0.248751	0.364603
P06744	GPI	0.624129	5.75928e-18	2.3714	0.0177221	0.0374158	0.117677	-0.642326
P48651	PTDSS1	-0.639537	3.78947e-16	-2.36944	0.0178161	0.0375651	-0.193856	0.414744
O14548	COX7A2L	-0.62794	1.38944e-16	-2.36775	0.0178978	0.0376882	-0.215568	0.296393
Q5T5U3	ARHGAP21	-0.631165	2.2897e-16	-2.36038	0.0182571	0.0383946	-0.240003	0.384053
Q96JN2	CCDC136	-0.627529	1.6831e-16	-2.35886	0.0183319	0.0385019	-0.208622	0.335796
P18507	GABRG2	-0.635069	-4.29219e-16	-2.34784	0.0188838	0.0396093	-0.2237	0.3917
Q15120	PDK3	-0.623949	-1.71918e-16	-2.3471	0.0189212	0.0396363	-0.258161	0.268021
Q9UGC6	RGS17	-0.619136	-9.21624e-17	-2.34453	0.0190522	0.0398588	-0.157143	0.310299
P26232	CTNNA2	-0.620073	1.2354e-16	-2.34184	0.0191902	0.0400956	-0.203405	0.319972
Q5QNW6	H2BC18	-0.623945	2.10901e-16	-2.33686	0.0194477	0.0405811	-0.193012	0.264384
Q15006	EMC2	-0.628354	3.17704e-16	-2.33547	0.0195197	0.0406786	-0.131483	0.425519
P78406	RAE1	-0.622925	-2.37699e-16	-2.33321	0.0196384	0.0408732	-0.18442	0.252913
Q9NRY4	ARHGAP35	-0.62082	-1.97377e-16	-2.33168	0.0197188	0.0409876	-0.252031	0.393216
Q9Y3I0	RTCB	-0.613357	-4.75731e-17	-2.32981	0.0198175	0.0411398	-0.204415	0.292781
P09622	DLD	-0.616332	-1.39035e-16	-2.32339	0.0201593	0.0417559	-0.189824	0.296884
Q9P035	HACD3	-0.615283	-1.21653e-16	-2.32296	0.0201823	0.0417559	-0.156933	0.350626
Q76NI1	KNDC1	-0.626003	3.47333e-16	-2.32278	0.0201919	0.0417559	-0.223126	0.42936
Q7L2E3	DHX30	-0.612379	-7.81458e-17	-2.32183	0.020243	0.0417928	-0.258909	0.335257
P31930	UQCRC1	-0.610776	-1.65423e-17	-2.32149	0.0202616	0.0417928	-0.241374	0.238464
Q9BZC7	ABCA2	-0.616977	1.73681e-16	-2.31798	0.0204516	0.0421076	-0.222051	0.340736
O95970	LGI1	-0.612663	1.0647e-16	-2.3173	0.0204883	0.0421076	-0.155123	0.364518
P10644	PRKAR1A	-0.622797	3.02952e-16	-2.31696	0.0205068	0.0421076	-0.163237	0.254482
P62979	RPS27A	-0.609933	1.66117e-17	-2.31675	0.0205187	0.0421076	-0.152185	0.37861
Q92777	SYN2	-0.611145	-9.08718e-17	-2.31457	0.0206378	0.0422983	-0.241864	0.356591
P62166	NCS1	-0.619201	2.47052e-16	-2.31237	0.0207584	0.0424915	-0.164252	0.249659
P36543	ATP6V1E1	-0.609816	-1.03029e-16	-2.30672	0.0210714	0.0430775	-0.186347	0.366015
Q6KCM7	SLC25A25	-0.614312	-2.05114e-16	-2.30606	0.0211085	0.0430988	-0.0921845	0.465962
Q9H845	ACAD9	-0.616563	-2.64337e-16	-2.30523	0.0211548	0.0431105	-0.21839	0.359626
P08237	PFKM	-0.606565	-3.39451e-17	-2.305	0.0211677	0.0431105	-0.224715	0.334974
Q8TCZ2	CD99L2	-0.624999	-5.10175e-16	-2.29998	0.0214502	0.0436308	-0.131434	0.423818
P63010	AP2B1	-0.604535	9.4369e-19	-2.29725	0.0216054	0.0438911	-0.232351	0.342774
O75363	BCAS1	-0.604294	-4.02456e-18	-2.29665	0.0216396	0.0439053	-0.174182	0.23422
P14649	MYL6B	-0.624932	-5.54584e-16	-2.29406	0.0217879	0.0441506	-0.211425	0.419564
Q9BY44	EIF2A	-0.612471	-2.43625e-16	-2.29313	0.0218414	0.0442034	-0.165846	0.353683
O43854	EDIL3	-0.607572	1.3349e-16	-2.29226	0.0218919	0.0442174	-0.146709	0.255591
Q9Y4G8	RAPGEF2	-0.610096	-1.92846e-16	-2.29206	0.0219031	0.0442174	-0.253194	0.331023
Q01518	CAP1	-0.603538	3.16969e-17	-2.29137	0.0219429	0.0442425	-0.156569	0.321003
Q9UHQ4	BCAP29	-0.613174	-2.76112e-16	-2.29061	0.021987	0.044276	-0.102929	0.498951
Q9HAV7	GRPEL1	0.604299	7.93324e-17	2.28948	0.0220527	0.0443275	0.106517	-0.622331
Q86YS7	C2CD5	-0.621218	-4.88297e-16	-2.28894	0.0220841	0.0443275	-0.251601	0.302378
P14927	UQCRB	-0.608876	1.6831e-16	-2.28875	0.0220951	0.0443275	-0.192708	0.284622
O94919	ENDOD1	-0.601728	7.23033e-18	-2.28619	0.0222444	0.0445717	-0.146718	0.306041
P27544	CERS1	-0.607518	-2.03615e-16	-2.28078	0.0225623	0.0451526	-0.174748	0.332833
Q9Y5M8	SRPRB	-0.601097	6.63913e-17	-2.27874	0.0226837	0.0453392	-0.190183	0.335809
P09525	ANXA4	-0.607954	2.05072e-16	-2.27807	0.0227237	0.0453412	-0.176983	0.253193
Q7Z460	CLASP1	-0.60012	3.86358e-17	-2.27778	0.0227409	0.0453412	-0.259995	0.199859
P10515	DLAT	-0.597726	-3.68455e-17	-2.27129	0.0231304	0.046061	-0.200936	0.3024
P86790	CCZ1B	-0.604414	1.80522e-16	-2.26943	0.0232432	0.0462284	-0.219021	0.228756
O43295	SRGAP3	-0.599804	-1.05346e-16	-2.2683	0.0233118	0.0463078	-0.22105	0.302097
P04406	GAPDH	-0.598589	8.2101e-17	-2.2675	0.0233606	0.0463477	-0.15115	0.361532
Q9NR31	SAR1A	-0.61082	3.72077e-16	-2.26372	0.0235925	0.0467364	-0.178703	0.287666
Q5HYI7	MTX3	-0.605607	2.36866e-16	-2.26336	0.0236145	0.0467364	-0.212482	0.314986
Q96JH7	VCPIP1	-0.595207	-5.7801e-17	-2.25982	0.0238336	0.0471123	-0.262379	0.363536
P62820	RAB1A	-0.609146	3.5752e-16	-2.25907	0.0238804	0.0471471	-0.119042	0.330333
Q5TH69	ARFGEF3	-0.602504	-2.45998e-16	-2.25546	0.0241058	0.0474933	-0.256548	0.319359
P09936	UCHL1	0.59453	5.18058e-17	2.25531	0.0241147	0.0474933	0.120071	-0.614731
Q8IYB4	PEX5L	-0.610643	4.90344e-16	-2.25253	0.02429	0.0477802	-0.271061	0.296194
P07814	EPRS1	-0.60387	2.75446e-16	-2.25062	0.0244108	0.0479593	-0.187885	0.318664
Q8TEA8	DTD1	-0.592568	4.42285e-17	-2.24863	0.0245375	0.0481496	-0.193165	0.324422
Q68DU8	KCTD16	-0.604912	-3.47972e-16	-2.2474	0.0246159	0.0482447	-0.24735	0.298196
Q04837	SSBP1	-0.601945	2.53277e-16	-2.24687	0.0246494	0.0482518	-0.126804	0.366161
Q96PU8	QKI	-0.598059	2.13163e-16	-2.23948	0.0251256	0.0491243	-0.170186	0.270001
P50995	ANXA11	-0.590991	8.79297e-17	-2.23801	0.0252215	0.0492297	-0.215624	0.214336
P62937	PPIA	0.588894	-4.02317e-17	2.23746	0.0252572	0.0492297	0.144299	-0.595575
Q13885	TUBB2A	-0.600226	2.8072e-16	-2.23626	0.0253362	0.0492297	-0.197382	0.356666
Q9P1U1	ACTR3B	-0.58868	2.29955e-17	-2.2356	0.025379	0.0492297	-0.174613	0.370068
P61421	ATP6V0D1	-0.589945	7.75595e-17	-2.23531	0.0253981	0.0492297	-0.219989	0.333811
P25705	ATP5F1A	-0.588269	4.01068e-18	-2.23525	0.025402	0.0492297	-0.173179	0.333143
P56378	ATP5MJ	-0.610843	-6.2117e-16	-2.23503	0.0254168	0.0492297	-0.113858	0.427012
Q9UH03	SEPTIN3	-0.598576	-2.82989e-16	-2.23492	0.0254236	0.0492297	-0.207005	0.308651
O00571	DDX3X	-0.588134	-4.58106e-17	-2.23414	0.0254753	0.0492705	-0.211036	0.227959
Q9Y6G9	DYNC1LI1	-0.596578	-2.64719e-16	-2.23045	0.0257188	0.0496819	-0.233764	0.317277
P54652	HSPA2	-0.586477	-2.66037e-17	-2.22895	0.0258184	0.0498148	-0.168408	0.172773
P11182	DBT	-0.590301	1.36446e-16	-2.2264	0.0259883	0.0500826	-0.216215	0.313167
Q9H3P7	ACBD3	-0.588434	-1.2701e-16	-2.22051	0.0263853	0.050787	-0.201995	0.283598
O96000	NDUFB10	-0.584391	-5.00849e-17	-2.21958	0.0264485	0.050848	-0.151007	0.378494
P06396	GSN	-0.583729	6.82787e-18	-2.21783	0.0265679	0.0510166	-0.14983	0.217442
Q9NT62	ATG3	-0.583004	-7.47319e-18	-2.21579	0.026707	0.0512229	-0.186856	0.273472
O14976	GAK	-0.590904	-2.28324e-16	-2.21468	0.0267833	0.0513081	-0.246887	0.339485
Q6Y1H2	HACD2	-0.600453	-4.80727e-16	-2.21338	0.0268725	0.051418	-0.188398	0.350438
Q16795	NDUFA9	-0.581898	6.16174e-18	-2.21091	0.0270432	0.0516398	-0.151065	0.364723
P62316	SNRPD2	0.597328	4.04093e-16	2.21078	0.0270524	0.0516398	0.0502554	-0.65998
Q9Y4E6	WDR7	-0.588728	2.03712e-16	-2.20627	0.0273664	0.0521496	-0.242828	0.322861
P36404	ARL2	-0.580322	-2.54519e-17	-2.2056	0.0274132	0.0521496	-0.170839	0.219184
Q9H2X9	SLC12A5	-0.583959	1.24414e-16	-2.20527	0.0274365	0.0521496	-0.250937	0.315063
P13987	CD59	-0.58407	-1.21791e-16	-2.20509	0.0274489	0.0521496	-0.143509	0.265
P28472	GABRB3	-0.589047	-2.50883e-16	-2.20435	0.0275006	0.0521864	-0.191439	0.397962
Q8N111	CEND1	-0.588539	2.13149e-16	-2.20384	0.0275371	0.0521943	-0.217459	0.290534
P63167	DYNLL1	-0.592972	-3.45723e-16	-2.20336	0.0275704	0.0521961	-0.210146	0.24651
Q16864	ATP6V1F	-0.593099	3.54577e-16	-2.19988	0.0278164	0.0526	-0.131818	0.362254
Q8N3P4	VPS8	-0.594067	4.09728e-16	-2.19823	0.0279337	0.0527601	-0.264411	0.336899
P05496	ATP5MC1	-0.607502	-9.7497e-16	-2.18921	0.028583	0.0538983	-0.164814	0.302689
O43169	CYB5B	-0.583599	-2.17548e-16	-2.18893	0.0286032	0.0538983	-0.12225	0.39559
P38606	ATP6V1A	-0.57537	5.31519e-18	-2.18616	0.028805	0.0542153	-0.23351	0.334589
P29120	PCSK1	-0.588254	3.25476e-16	-2.18541	0.0288603	0.054256	-0.188299	0.373662
P23284	PPIB	-0.575439	-6.56142e-17	-2.18378	0.0289798	0.0544173	-0.173727	0.288671
Q86SK9	SCD5	-0.591022	4.88873e-16	-2.18028	0.0292381	0.0548384	-0.167445	0.333176
P07203	GPX1	-0.579377	-1.85213e-16	-2.17772	0.0294279	0.0551304	-0.151736	0.289556
Q13045	FLII	-0.588742	4.28858e-16	-2.17693	0.0294873	0.0551776	-0.251915	0.298525
Q9Y4I1	MYO5A	-0.572156	-2.0893e-17	-2.17474	0.0296508	0.0553769	-0.250675	0.308628
O14910	LIN7A	-0.572115	-1.92207e-17	-2.17458	0.0296625	0.0553769	-0.187491	0.308318
Q9Y265	RUVBL1	-0.570668	-4.13558e-17	-2.16813	0.03015	0.056222	-0.20861	0.336265
Q9UI09	NDUFA12	-0.574268	1.31409e-16	-2.16708	0.03023	0.0563059	-0.134164	0.377954
Q96A65	EXOC4	-0.569748	5.44009e-18	-2.16479	0.030405	0.0565667	-0.226212	0.279084
P31150	GDI1	-0.569325	-1.11994e-17	-2.16386	0.0304764	0.0565761	-0.157406	0.238417
Q03001	DST	-0.574427	-1.49658e-16	-2.16381	0.0304803	0.0565761	-0.203778	0.259604
Q9H8M1	COQ10B	-0.576476	1.88641e-16	-2.16301	0.0305417	0.056625	-0.214169	0.268863
Q14166	TTLL12	-0.579049	2.63289e-16	-2.15989	0.0307821	0.0570052	-0.231747	0.303234
Q6IQ22	NA	-0.576551	2.15675e-16	-2.15849	0.0308908	0.0571409	-0.110802	0.394735
Q8N122	RPTOR	-0.573274	1.6169e-16	-2.15632	0.0310596	0.0573872	-0.236612	0.349971
A7KAX9	ARHGAP32	-0.573214	-1.75859e-16	-2.15575	0.0311046	0.0574048	-0.224688	0.283657
Q9UQ16	DNM3	-0.568218	6.245e-17	-2.15448	0.0312038	0.0575219	-0.201129	0.278695
P24588	AKAP5	-0.570983	-1.3739e-16	-2.15268	0.0313449	0.0577161	-0.227306	0.271665
Q9NV70	EXOC1	-0.576535	2.60306e-16	-2.15097	0.03148	0.0578331	-0.229617	0.269655
P43304	GPD2	-0.568773	1.08719e-16	-2.15097	0.0314802	0.0578331	-0.205353	0.34965
P68371	TUBB4B	-0.567797	8.55427e-17	-2.15046	0.0315203	0.057841	-0.216297	0.322417
Q99719	SEPTIN5	-0.567371	9.70266e-17	-2.14736	0.0317657	0.058225	-0.237339	0.288071
P55087	AQP4	-0.572146	-2.136e-16	-2.14654	0.031831	0.0582785	-0.209494	0.170004
Q9H1K0	RBSN	-0.578178	-3.80862e-16	-2.14362	0.0320644	0.058587	-0.182041	0.275791
P30049	ATP5F1D	-0.58003	4.43312e-16	-2.14353	0.0320721	0.058587	-0.162063	0.308058
Q6UXD5	SEZ6L2	-0.565503	7.69385e-17	-2.14277	0.0321326	0.0585966	-0.183146	0.314347
Q9UPT6	MAPK8IP3	-0.566381	1.04347e-16	-2.14256	0.03215	0.0585966	-0.194891	0.282123
P31943	HNRNPH1	-0.562552	-6.78624e-17	-2.13459	0.0327955	0.0597055	-0.113188	0.231752
O75947	ATP5PD	-0.564644	-1.21694e-16	-2.13177	0.0330271	0.0600594	-0.178321	0.309112
Q9NTX5	ECHDC1	-0.562005	5.91055e-17	-2.13124	0.0330703	0.0600703	-0.182223	0.266695
Q2M2I8	AAK1	-0.565777	1.51018e-16	-2.13052	0.0331296	0.0601102	-0.206864	0.270696
Q9UBP0	SPAST	-0.565937	-1.70849e-16	-2.12901	0.0332548	0.0602697	-0.181157	0.257993
O00767	SCD	-0.565829	-1.75693e-16	-2.128	0.0333386	0.0603397	-0.129662	0.352431
P12931	SRC	-0.56173	8.4148e-17	-2.12764	0.0333683	0.0603397	-0.210483	0.28419
Q9UJC5	SH3BGRL2	-0.565913	-1.92124e-16	-2.12617	0.0334902	0.0604925	-0.139707	0.295266
O43674	NDUFB5	-0.559894	5.91749e-17	-2.12323	0.033736	0.0608681	-0.131315	0.336356
Q9H1K1	ISCU	-0.564418	-1.99563e-16	-2.11955	0.0340457	0.0612339	-0.179614	0.308581
O75962	TRIO	-0.560403	-1.04861e-16	-2.11941	0.0340573	0.0612339	-0.249771	0.327931
P21579	SYT1	-0.56932	-3.21423e-16	-2.11919	0.0340759	0.0612339	-0.145235	0.412407
Q9Y2E4	DIP2C	-0.568287	2.68285e-16	-2.11901	0.0340905	0.0612339	-0.201942	0.231716
P35611	ADD1	-0.558531	-7.71883e-17	-2.11783	0.0341907	0.0613455	-0.193037	0.264673
Q5T0F9	CC2D1B	-0.562416	-1.66284e-16	-2.11635	0.0343167	0.0615032	-0.19609	0.115751
Q14195	DPYSL3	-0.559836	-1.48472e-16	-2.10902	0.0349441	0.0625581	-0.175301	0.256248
Q330K2	NDUFAF6	-0.559512	-1.44273e-16	-2.10842	0.0349959	0.0625777	-0.167626	0.329823
P20674	COX5A	-0.556678	-9.22457e-17	-2.108	0.0350326	0.0625777	-0.175556	0.238268
O94910	ADGRL1	-0.555463	5.64132e-17	-2.10669	0.0351462	0.0626668	-0.215891	0.325005
P40227	CCT6A	-0.557086	-1.06526e-16	-2.1065	0.0351626	0.0626668	-0.180215	0.304185
P22061	PCMT1	-0.565114	2.7707e-16	-2.10595	0.0352099	0.0626668	-0.163058	0.295163
O75489	NDUFS3	-0.554243	9.71445e-18	-2.10563	0.0352379	0.0626668	-0.13897	0.349808
Q9NZR1	TMOD2	-0.556155	9.76441e-17	-2.10483	0.0353076	0.0627216	-0.125426	0.304596
Q15149	PLEC	-0.553059	2.71311e-18	-2.10154	0.0355949	0.0631485	-0.225093	0.20764
Q99584	S100A13	-0.555836	-1.09218e-16	-2.10118	0.0356262	0.0631485	-0.168604	0.256124
O75251	NDUFS7	-0.557997	1.72112e-16	-2.09671	0.0360203	0.0637759	-0.186453	0.307637
O75306	NDUFS2	-0.55241	-6.65024e-17	-2.09627	0.0360593	0.0637759	-0.208161	0.308645
Q9BQG1	SYT3	-0.565748	3.89272e-16	-2.09513	0.0361605	0.0638476	-0.167964	0.336636
P03915	MT-ND5	-0.554992	1.28758e-16	-2.09492	0.036179	0.0638476	-0.146352	0.380934
P05198	EIF2S1	-0.550606	-6.99441e-18	-2.09265	0.0363817	0.0641352	-0.139524	0.234565
P40939	HADHA	-0.558512	-2.38434e-16	-2.09184	0.0364542	0.0641928	-0.221567	0.192431
P54920	NAPA	-0.555508	1.55709e-16	-2.09077	0.03655	0.0642914	-0.153929	0.23269
Q9H061	TMEM126A	-0.566385	-4.61256e-16	-2.09011	0.0366096	0.064326	-0.126923	0.389081
Q9Y3S1	WNK2	-0.550875	-1.00517e-16	-2.0843	0.0371345	0.0651774	-0.258062	0.294228
P48643	CCT5	-0.554374	1.85019e-16	-2.08073	0.0374595	0.0656763	-0.171239	0.284824
Q9NZ01	TECR	-0.552696	-2.14773e-16	-2.07341	0.0381359	0.06675	-0.196872	0.345661
Q9Y305	ACOT9	-0.54608	-6.09512e-17	-2.07292	0.0381812	0.06675	-0.198005	0.290312
Q9H1Z4	WDR13	-0.562033	-4.72233e-16	-2.07276	0.0381961	0.06675	-0.193737	0.320365
Q9NXC2	GFOD1	-0.562392	5.35176e-16	-2.07086	0.0383732	0.0669706	-0.181203	0.293642
Q9HAD4	WDR41	-0.554215	-2.75086e-16	-2.07052	0.0384053	0.0669706	-0.165031	0.315072
O95182	NDUFA7	-0.548061	-1.19446e-16	-2.06958	0.0384927	0.0670505	-0.167776	0.326108
Q9Y6C9	MTCH2	-0.546941	1.08025e-16	-2.0685	0.0385942	0.0671548	-0.184422	0.307837
Q99683	MAP3K5	-0.554468	2.69104e-16	-2.06737	0.038701	0.0672681	-0.235329	0.327085
P62873	GNB1	-0.548635	-1.49547e-16	-2.06667	0.0387668	0.0673099	-0.166892	0.223443
P22234	PAICS	-0.550068	1.98286e-16	-2.0623	0.0391805	0.0679551	-0.218031	0.27698
Q01813	PFKP	-0.543704	7.84095e-17	-2.06001	0.0393989	0.0682284	-0.232136	0.279686
Q5TF21	SOGA3	-0.547374	-1.66145e-16	-2.05976	0.0394228	0.0682284	-0.178877	0.250157
P06241	FYN	-0.558849	5.3807e-16	-2.05758	0.039632	0.068517	-0.203253	0.242941
Q92930	RAB8B	-0.543231	1.04333e-16	-2.05498	0.0398821	0.0688756	-0.141144	0.233833
P56556	NDUFA6	-0.550814	-3.3093e-16	-2.04883	0.0404802	0.0697616	-0.131282	0.349361
Q96BM9	ARL8A	-0.540003	4.80449e-17	-2.04881	0.0404816	0.0697616	-0.127909	0.238507
Q71U36	TUBA1A	-0.547611	2.79471e-16	-2.0404	0.041312	0.0711166	-0.182815	0.307471
A0FGR8	ESYT2	-0.536561	-5.93969e-18	-2.03925	0.041426	0.0712369	-0.200518	0.217799
P04899	GNAI2	-0.539486	-1.14908e-16	-2.03817	0.0415348	0.071275	-0.15637	0.205745
Q6PCB7	SLC27A1	-0.537941	-8.68333e-17	-2.03815	0.0415366	0.071275	-0.201327	0.256724
Q8IXS6	PALM2AKAP2	-0.541781	-1.78149e-16	-2.03726	0.0416252	0.0713511	-0.225157	0.279249
P16112	ACAN	-0.550593	-4.33154e-16	-2.03507	0.0418451	0.0716519	-0.0758002	0.273083
P05109	S100A8	-0.537944	1.10953e-16	-2.03397	0.0419564	0.0717664	-0.0671042	0.351008
Q8WXG6	MADD	-0.5444	-2.77847e-16	-2.03344	0.0420095	0.071781	-0.189877	0.328902
Q8N1G4	LRRC47	-0.5401	1.57402e-16	-2.0324	0.0421149	0.071885	-0.238052	0.218919
P51648	ALDH3A2	-0.541402	-2.14245e-16	-2.03111	0.0422451	0.072031	-0.171085	0.196872
Q05084	ICA1	-0.541649	-2.38073e-16	-2.02873	0.0424872	0.0723674	-0.201655	0.249512
Q8N0X7	SPART	-0.537766	-1.69947e-16	-2.02314	0.0430601	0.0732657	-0.1937	0.23719
P38117	ETFB	-0.540909	-2.68452e-16	-2.02177	0.0432011	0.0734282	-0.199729	0.150101
Q15904	ATP6AP1	-0.538633	-2.13524e-16	-2.02082	0.0432996	0.0734316	-0.135697	0.366589
Q9NVJ2	ARL8B	-0.531804	-3.67623e-17	-2.0208	0.0433017	0.0734316	-0.164633	0.271154
Q9UI12	ATP6V1H	-0.533379	8.25173e-17	-2.02043	0.0433397	0.0734316	-0.202117	0.282712
P78371	CCT2	-0.530032	-1.24206e-17	-2.01453	0.0439549	0.0743958	-0.181932	0.283808
O14979	HNRNPDL	0.5309	-9.13158e-17	2.01057	0.0443725	0.075024	0.0676317	-0.604001
P00403	MT-CO2	-0.529944	7.57588e-17	-2.00815	0.044629	0.0753787	-0.183038	0.234872
Q99832	CCT7	-0.527591	-2.38698e-17	-2.00525	0.0449381	0.0758213	-0.20305	0.263935
Q99798	ACO2	-0.528418	5.00433e-17	-2.00468	0.0449987	0.0758442	-0.168094	0.223223
Q9HD33	MRPL47	-0.52976	1.1012e-16	-2.00317	0.04516	0.0759911	-0.199777	0.379098
P47736	RAP1GAP	-0.531987	-1.57041e-16	-2.00299	0.0451801	0.0759911	-0.20309	0.247999
Q9P0J0	NDUFA13	-0.528428	1.07914e-16	-1.9985	0.0456641	0.0767252	-0.13943	0.331888
Q13085	ACACA	-0.535091	2.70409e-16	-1.99495	0.0460501	0.0772933	-0.233183	0.274832
O75781	PALM	-0.522861	-2.33563e-17	-1.98729	0.0468921	0.0786247	-0.14055	0.238128
P36507	MAP2K2	-0.528278	-1.84602e-16	-1.98573	0.0470646	0.078832	-0.190785	0.237812
Q9BUF5	TUBB6	-0.521894	3.70814e-17	-1.98099	0.0475937	0.0796354	-0.227731	0.302367
P49840	GSK3A	-0.522031	5.72875e-17	-1.97981	0.0477261	0.0797743	-0.177271	0.253285
P53680	AP2S1	-0.523994	1.24567e-16	-1.97879	0.0478412	0.0798288	-0.145597	0.301941
Q9Y2G0	EFR3B	-0.526658	-1.92471e-16	-1.97864	0.0478577	0.0798288	-0.238242	0.263464
Q9Y2A7	NCKAP1	-0.520447	-4.16334e-17	-1.97731	0.0480084	0.0799974	-0.215071	0.289973
Q00169	PITPNA	-0.51997	-9.49241e-18	-1.97625	0.048128	0.080114	-0.185374	0.20315
P31040	SDHA	-0.520882	7.85622e-17	-1.97352	0.0484373	0.0805458	-0.228419	0.188689
P30084	ECHS1	-0.520885	-9.12048e-17	-1.97266	0.0485353	0.0805872	-0.163618	0.159812
Q9H3K2	GHITM	-0.535404	-4.91135e-16	-1.97243	0.0485622	0.0805872	-0.124584	0.367686
P61160	ACTR2	-0.530093	-3.34226e-16	-1.97129	0.0486924	0.0806989	-0.166544	0.257207
Q13409	DYNC1I2	-0.530012	3.09475e-16	-1.97096	0.0487295	0.0806989	-0.172331	0.246516
Q15048	LRRC14	-0.524086	1.75582e-16	-1.96866	0.0489934	0.0810527	-0.208959	0.224092
Q969Z3	MTARC2	-0.530965	3.69926e-16	-1.96797	0.0490729	0.081101	-0.173224	0.317802
P14136	GFAP	-0.51599	-4.09395e-18	-1.96105	0.0498748	0.0823419	-0.151163	0.142685
Q14694	USP10	-0.525682	2.70173e-16	-1.9599	0.0500091	0.0824793	-0.199613	0.308716
Q05193	DNM1	-0.516228	5.7343e-17	-1.9578	0.0502551	0.0827724	-0.19198	0.253151
Q8N568	DCLK2	-0.515731	-6.30156e-17	-1.95748	0.0502923	0.0827724	-0.222313	0.234597
P28331	NDUFS1	-0.515586	3.67623e-17	-1.95707	0.0503408	0.0827724	-0.222662	0.255834
O94874	UFL1	-0.522622	2.18103e-16	-1.9562	0.0504433	0.0828564	-0.218724	0.244517
Q15257	PTPA	0.516093	7.50511e-17	1.95573	0.050499	0.0828636	0.128588	-0.468712
P13073	COX4I1	-0.514584	-4.44089e-17	-1.95484	0.0506035	0.0829506	-0.172078	0.217219
P49802	RGS7	-0.526383	3.48943e-16	-1.95298	0.050823	0.0832259	-0.181016	0.220199
Q9BWS9	CHID1	-0.516904	-1.20071e-16	-1.95182	0.050961	0.0833673	-0.230555	0.319088
O43181	NDUFS4	-0.519673	-2.02033e-16	-1.9512	0.0510347	0.0834032	-0.140524	0.335161
P21283	ATP6V1C1	-0.525934	-3.76435e-16	-1.95045	0.0511244	0.0834652	-0.200722	0.283221
Q8WY22	BRI3BP	-0.513674	5.66769e-17	-1.94817	0.051396	0.0837538	-0.0594322	0.366049
O75390	CS	-0.51333	4.21885e-17	-1.9481	0.051405	0.0837538	-0.203634	0.184359
P14406	COX7A2	-0.512141	-9.52016e-18	-1.94649	0.051597	0.0839818	-0.173709	0.22055
Q8N6T3	ARFGAP1	-0.51214	4.41314e-18	-1.94596	0.0516608	0.0840008	-0.215953	0.263375
Q8TB36	GDAP1	-0.517021	-1.88974e-16	-1.94287	0.0520331	0.084521	-0.159642	0.338807
Q9BWQ8	FAIM2	-0.51386	1.1724e-16	-1.9418	0.0521623	0.0845823	-0.129389	0.281208
P56134	ATP5MF	-0.524268	3.87204e-16	-1.94169	0.0521757	0.0845823	-0.118454	0.382561
Q14008	CKAP5	-0.518937	2.27207e-16	-1.94096	0.052265	0.084642	-0.235351	0.220436
Q9H3S7	PTPN23	-0.51011	4.93702e-17	-1.93528	0.0529571	0.0856398	-0.218557	0.225016
P17600	SYN1	-0.509526	2.23987e-17	-1.93504	0.0529873	0.0856398	-0.185399	0.289715
O60890	OPHN1	-0.518092	2.50508e-16	-1.93428	0.0530804	0.0857044	-0.158489	0.256473
O75146	HIP1R	-0.508349	-8.32667e-20	-1.9318	0.0533862	0.0861119	-0.180685	0.217499
P23246	SFPQ	-0.511101	-1.27065e-16	-1.92868	0.0537722	0.0866479	-0.174063	0.214199
O15145	ARPC3	-0.507134	3.23352e-17	-1.92532	0.0541908	0.0872353	-0.118441	0.225697
O95741	CPNE6	-0.508297	1.00919e-16	-1.92327	0.054447	0.0875604	-0.20614	0.211633
P43155	CRAT	-0.513993	-2.60236e-16	-1.92227	0.0545732	0.0876759	-0.192227	0.235616
Q8N1B4	VPS52	-0.507097	9.71445e-17	-1.91923	0.0549573	0.088205	-0.163761	0.252059
P13804	ETFA	-0.510273	-1.92402e-16	-1.91709	0.0552274	0.0885505	-0.169144	0.196992
Q9Y3E7	CHMP3	-0.507267	1.29202e-16	-1.91469	0.0555336	0.0889531	-0.0829108	0.292933
O14807	MRAS	-0.514064	3.3229e-16	-1.90903	0.05626	0.0900272	-0.0881689	0.375854
P51798	CLCN7	-0.503664	1.20487e-16	-1.90272	0.0570791	0.0912474	-0.195117	0.235744
Q9Y678	COPG1	-0.501339	-7.28306e-17	-1.90164	0.0572192	0.0913808	-0.192304	0.185518
P03891	MT-ND2	-0.510518	2.96596e-16	-1.90004	0.0574299	0.0916265	-0.148459	0.321304
Q8TD22	SFXN5	-0.517532	-6.08201e-16	-1.89477	0.058125	0.092644	-0.103396	0.412444
P48444	ARCN1	-0.498263	-6.41709e-17	-1.89105	0.0586186	0.0933058	-0.159604	0.186538
P53618	COPB1	-0.510972	-4.13461e-16	-1.89077	0.058656	0.0933058	-0.212618	0.187658
O43676	NDUFB3	-0.507717	2.92606e-16	-1.89011	0.0587447	0.0933549	-0.140502	0.331943
Q13636	RAB31	-0.512572	-5.10425e-16	-1.88623	0.0592655	0.0940898	-0.1374	0.288836
Q9UM22	EPDR1	-0.506652	-3.28626e-16	-1.88487	0.0594485	0.0941953	-0.228305	0.19351
P62888	RPL30	-0.50139	-1.82715e-16	-1.88487	0.0594488	0.0941953	-0.121012	0.270132
P30101	PDIA3	0.494383	-1.19904e-17	1.87903	0.0602414	0.0953171	0.115863	-0.541521
P43004	SLC1A2	-0.496099	8.67501e-17	-1.87879	0.0602749	0.0953171	-0.0942537	0.313919
Q8TC12	RDH11	-0.499151	-1.81952e-16	-1.87654	0.060583	0.0957105	-0.187773	0.259531
P00568	AK1	0.500708	-2.35929e-16	1.87565	0.0607042	0.0958081	0.106886	-0.565105
P49821	NDUFV1	-0.494874	-8.73329e-17	-1.87488	0.0608102	0.0958817	-0.194051	0.252847
P09496	CLTA	0.491547	7.91034e-18	1.86753	0.0618288	0.0973924	0.0872618	-0.453062
Q92747	ARPC1A	-0.498847	-2.59834e-16	-1.86568	0.0620881	0.0977055	-0.178092	0.213835
Q5VIR6	VPS53	-0.496405	-1.94927e-16	-1.86469	0.062226	0.0978271	-0.199484	0.240227
Q9UPR5	SLC8A2	-0.500602	-3.38604e-16	-1.86103	0.0627409	0.0985405	-0.183837	0.24224
P04083	ANXA1	-0.497931	2.401e-16	-1.86047	0.0628202	0.0985691	-0.111913	0.211796
P50991	CCT4	-0.489242	-7.77156e-18	-1.85944	0.0629667	0.0986161	-0.174694	0.233119
P21281	ATP6V1B2	-0.490704	7.6425e-17	-1.8594	0.0629724	0.0986161	-0.193992	0.264787
O00170	AIP	-0.493034	-1.76345e-16	-1.85415	0.0637189	0.0996882	-0.122303	0.324643
O00471	EXOC5	-0.494338	-2.2593e-16	-1.85306	0.063875	0.0997134	-0.211442	0.197058
O95299	NDUFA10	-0.490391	-1.14339e-16	-1.8528	0.0639128	0.0997134	-0.181474	0.218811
P30085	CMPK1	-0.502216	-4.66627e-16	-1.85275	0.0639204	0.0997134	-0.131824	0.112261
O95139	NDUFB6	-0.490101	1.26871e-16	-1.85035	0.0642647	0.10015	-0.105642	0.348556
Q13526	PIN1	-0.488878	-9.9365e-17	-1.84994	0.0643243	0.10015	-0.148236	0.245882
Q9NZ45	CISD1	-0.493049	2.04115e-16	-1.84765	0.0646546	0.100567	-0.11772	0.362264
Q9P260	RELCH	-0.487087	6.00631e-17	-1.84706	0.0647405	0.100603	-0.20469	0.197755
P08574	CYC1	-0.4871	6.59195e-17	-1.84662	0.0648041	0.100605	-0.158244	0.262537
Q5JPH6	EARS2	-0.491333	1.95705e-16	-1.84248	0.065407	0.101438	-0.191044	0.258542
P55809	OXCT1	0.487897	-1.21361e-16	1.84207	0.0654663	0.101438	0.0402198	-0.547034
Q9Y2L5	TRAPPC8	-0.491077	-2.23488e-16	-1.84115	0.0656013	0.10155	-0.174887	0.295663
P22314	UBA1	0.483838	-3.33483e-17	1.83864	0.0659691	0.102021	0.0793524	-0.571053
P11586	MTHFD1	-0.487798	-1.53044e-16	-1.83707	0.0662018	0.102283	-0.199157	0.206146
P59998	ARPC4	-0.489309	-2.10776e-16	-1.83611	0.066343	0.102403	-0.149277	0.207074
Q96DA2	RAB39B	-0.490081	-2.54352e-16	-1.83357	0.0667191	0.102859	-0.139623	0.268971
P53999	SUB1	-0.483914	8.05744e-17	-1.83326	0.0667662	0.102859	-0.131052	0.270435
P30043	BLVRB	0.484936	1.33393e-16	1.82959	0.0673123	0.103602	0.0874103	-0.492737
P27338	MAOB	-0.482298	7.13873e-17	-1.82796	0.0675572	0.10388	-0.181316	0.24899
O95202	LETM1	-0.480303	-7.43849e-18	-1.82546	0.0679331	0.104358	-0.102584	0.353816
P43378	PTPN9	-0.490428	-3.5183e-16	-1.82159	0.0685181	0.105157	-0.227152	0.342172
O14531	DPYSL4	-0.480036	-1.03903e-16	-1.81565	0.0694264	0.106449	-0.226984	0.196428
Q15119	PDK2	-0.48063	-1.21056e-16	-1.81469	0.0695738	0.106529	-0.168323	0.19562
Q8NDA8	MROH1	-0.48146	-1.45814e-16	-1.8141	0.069664	0.106529	-0.242942	0.231657
Q9UBC2	EPS15L1	-0.477413	-3.84137e-17	-1.81402	0.0696767	0.106529	-0.166779	0.209614
O15530	PDPK1	-0.479915	-1.31395e-16	-1.81028	0.0702536	0.10731	-0.190846	0.173038
Q9NX14	NDUFB11	-0.485071	2.6501e-16	-1.80913	0.0704321	0.107481	-0.175076	0.247436
Q02790	FKBP4	0.475332	-5.43732e-17	1.80505	0.071069	0.10835	0.122749	-0.518012
Q9UMS0	NFU1	0.472791	1.85962e-18	1.79657	0.0724047	0.110282	0.0671733	-0.502722
P19404	NDUFV2	-0.472298	-5.2236e-17	-1.7937	0.0728621	0.110874	-0.175298	0.275789
P51114	FXR1	-0.473099	8.25451e-17	-1.79209	0.0731197	0.111161	-0.143996	0.254934
Q99250	SCN2A	-0.472825	9.33698e-17	-1.78998	0.0734595	0.111573	-0.212663	0.231372
Q14643	ITPR1	-0.477881	-2.4309e-16	-1.78928	0.0735707	0.111637	-0.197332	0.223034
Q9Y450	HBS1L	-0.471995	9.34391e-17	-1.78682	0.0739679	0.112134	-0.161245	0.213738
Q8IWT6	LRRC8A	-0.474351	-1.56611e-16	-1.78603	0.0740961	0.112223	-0.131688	0.349728
P14625	HSP90B1	0.471081	-8.38635e-17	1.78527	0.0742189	0.112303	0.135249	-0.459115
P36915	GNL1	-0.478492	2.90365e-16	-1.78158	0.0748197	0.113106	-0.160164	0.246759
Q96E17	RAB3C	0.476549	-3.15539e-16	1.77468	0.0759525	0.114711	0.0750401	-0.455038
P11498	PC	-0.46659	1.67227e-18	-1.77302	0.0762268	0.114995	-0.23303	0.188781
P41252	IARS1	-0.473669	2.19991e-16	-1.77268	0.0762829	0.114995	-0.238886	0.174873
Q9UEY8	ADD3	-0.467203	-7.33094e-17	-1.77209	0.0763805	0.115034	-0.133537	0.205493
P10606	COX5B	-0.467256	8.17124e-17	-1.77004	0.0767217	0.115358	-0.155486	0.158672
P42345	MTOR	-0.470459	1.62009e-16	-1.76954	0.0768055	0.115358	-0.24028	0.226325
Q9NP79	VTA1	0.46645	5.10286e-17	1.76951	0.07681	0.115358	0.0668383	-0.523446
P17987	TCP1	-0.466076	-6.91947e-17	-1.76838	0.0769994	0.115535	-0.185932	0.209104
Q3SXM5	HSDL1	-0.473779	2.60902e-16	-1.76752	0.077142	0.115641	-0.165854	0.266769
Q96JG6	VPS50	-0.467644	-1.19821e-16	-1.76585	0.0774219	0.115953	-0.196937	0.189432
Q9UPN3	MACF1	-0.466621	1.37126e-16	-1.7598	0.0784429	0.117373	-0.22398	0.167149
O43491	EPB41L2	-0.462762	3.14471e-17	-1.75692	0.0789325	0.117996	-0.129542	0.116943
Q14141	SEPTIN6	-0.467874	2.04253e-16	-1.75329	0.0795538	0.118815	-0.186453	0.211513
P62195	PSMC5	-0.46872	-2.80873e-16	-1.75037	0.0800562	0.119455	-0.156215	0.197649
P56181	NDUFV3	-0.460376	3.46112e-17	-1.74765	0.0805264	0.120001	-0.131734	0.314391
O95674	CDS2	-0.460207	-5.65659e-17	-1.74739	0.0805712	0.120001	-0.0582831	0.403339
P03886	MT-ND1	-0.473549	4.94937e-16	-1.7465	0.0807256	0.12012	-0.131772	0.317102
Q9H4G0	EPB41L1	-0.459907	5.24858e-17	-1.74458	0.0810597	0.120451	-0.179267	0.215458
P18669	PGAM1	0.461577	-1.11966e-16	1.74436	0.0810973	0.120451	0.0941534	-0.475855
O96011	PEX11B	-0.4633	-1.70586e-16	-1.74292	0.0813486	0.120713	-0.127492	0.325729
Q8WUY1	THEM6	-0.475226	6.63199e-16	-1.74145	0.0816058	0.120933	-0.095521	0.282799
Q96L92	SNX27	-0.468468	-3.41477e-16	-1.74122	0.0816465	0.120933	-0.200819	0.186675
Q15185	PTGES3	-0.464393	-2.7256e-16	-1.73526	0.082696	0.122375	-0.14465	0.223082
Q96JJ7	TMX3	0.462258	2.02449e-16	1.7325	0.0831869	0.122988	0.0993649	-0.466313
Q86Y82	STX12	-0.468289	4.84307e-16	-1.72783	0.0840208	0.124108	-0.0946666	0.260012
O95782	AP2A1	-0.45368	4.52277e-17	-1.72151	0.0851593	0.125674	-0.192505	0.23088
Q684P5	RAP1GAP2	-0.450878	-5.30687e-17	-1.7123	0.0868428	0.128042	-0.200003	0.163617
P60709	ACTB	-0.450062	-1.72085e-17	-1.71064	0.0871488	0.128276	-0.161459	0.183525
P51570	GALK1	-0.450409	2.13995e-17	-1.71058	0.0871611	0.128276	-0.176258	0.208505
P06730	EIF4E	-0.462726	4.48835e-16	-1.70966	0.0873302	0.128408	-0.133215	0.132706
Q96FZ7	CHMP6	-0.453746	1.5353e-16	-1.70818	0.0876045	0.128694	-0.131525	0.182119
Q9NRD5	PICK1	-0.458108	2.82482e-16	-1.70657	0.0879036	0.128939	-0.202913	0.223834
P17980	PSMC3	-0.454719	-2.09804e-16	-1.70642	0.0879308	0.128939	-0.188698	0.186151
O95298	NDUFC2	-0.45997	3.59185e-16	-1.70569	0.0880673	0.129021	-0.169278	0.236732
Q8TCJ2	STT3B	-0.448665	-4.2466e-18	-1.70518	0.0881627	0.129044	-0.0981045	0.330724
P62070	RRAS2	-0.4504	1.12688e-16	-1.7027	0.0886261	0.129605	-0.13577	0.267607
P17568	NDUFB7	-0.458193	-3.50497e-16	-1.70201	0.0887542	0.129674	-0.110706	0.285195
Q9UIJ7	AK3	-0.459199	3.90729e-16	-1.70045	0.0890474	0.129902	-0.0826999	0.249429
P0CG08	GPR89B	-0.447452	-4.16056e-17	-1.69998	0.0891358	0.129902	-0.18526	0.261927
O00232	PSMD12	-0.45084	-1.35988e-16	-1.6999	0.0891519	0.129902	-0.15366	0.204464
O94973	AP2A2	-0.449014	1.19821e-16	-1.69637	0.0898182	0.130755	-0.195224	0.198379
Q13613	MTMR1	-0.447616	1.24303e-16	-1.6904	0.0909536	0.132289	-0.212752	0.163606
O75689	ADAP1	-0.459619	5.74818e-16	-1.68979	0.0910692	0.132291	-0.193496	0.109401
O75368	SH3BGRL	-0.457237	-4.38163e-16	-1.68953	0.0911192	0.132291	-0.100515	0.214061
Q15811	ITSN1	-0.446574	1.09107e-16	-1.68878	0.0912635	0.132381	-0.184704	0.174419
Q13596	SNX1	-0.451897	-3.11556e-16	-1.6834	0.0922997	0.133764	-0.147172	0.161504
P06733	ENO1	-0.443196	5.5192e-17	-1.68099	0.0927674	0.134321	-0.102626	0.177486
Q9UBS5	GABBR1	-0.455751	-4.9255e-16	-1.67885	0.0931827	0.134801	-0.167037	0.317441
P17858	PFKL	-0.440888	-6.66134e-19	-1.67546	0.0938451	0.135638	-0.202586	0.208109
Q9UPT5	EXOC7	-0.453663	-4.5388e-16	-1.67483	0.0939685	0.135695	-0.198812	0.16123
P51452	DUSP3	0.447074	-2.47025e-16	1.67349	0.0942321	0.135948	0.063634	-0.515158
Q16718	NDUFA5	-0.442062	-9.75608e-17	-1.67308	0.0943124	0.135948	-0.170458	0.188496
Q9H0R4	HDHD2	-0.439682	-2.70339e-17	-1.67103	0.0947174	0.13641	-0.12804	0.198819
P15311	EZR	-0.450575	3.77809e-16	-1.66943	0.0950336	0.136743	-0.15674	0.0902297
P35612	ADD2	-0.451138	4.19068e-16	-1.66875	0.0951686	0.136815	-0.120291	0.231711
P09972	ALDOC	-0.43886	-3.69843e-17	-1.66761	0.0953946	0.137018	-0.140525	0.120058
Q16623	STX1A	-0.444076	-2.41548e-16	-1.66289	0.0963371	0.138249	-0.122933	0.230454
P49841	GSK3B	-0.439265	-9.78662e-17	-1.66245	0.0964249	0.138252	-0.171739	0.293138
Q86TV6	TTC7B	-0.434865	-3.60822e-18	-1.65271	0.0983922	0.140947	-0.160152	0.254798
Q14204	DYNC1H1	-0.434592	2.30024e-17	-1.65043	0.098857	0.141487	-0.212277	0.19018
Q13332	PTPRS	-0.442605	-3.28459e-16	-1.64662	0.099637	0.142477	-0.0889042	0.246508
P27361	MAPK3	0.437876	2.11886e-16	1.63984	0.101041	0.144357	0.0815005	-0.533351
O75880	SCO1	0.437248	-2.27179e-16	1.63891	0.101233	0.144503	0.0993793	-0.552207
Q96F07	CYFIP2	-0.430622	-1.4877e-17	-1.63672	0.10169	0.145027	-0.200799	0.252969
O14561	NDUFAB1	-0.438665	-2.96596e-16	-1.63609	0.101822	0.145088	-0.125964	0.142764
Q9GZT4	SRR	-0.432813	1.29369e-16	-1.63363	0.102338	0.145694	-0.0787062	0.251782
P53779	MAPK10	-0.432692	-1.5235e-16	-1.62961	0.103186	0.146772	-0.185332	0.160466
P62333	PSMC6	-0.433321	-1.86989e-16	-1.62855	0.10341	0.14696	-0.201494	0.164255
Q9ULH1	ASAP1	-0.433579	-2.12233e-16	-1.62682	0.103776	0.147225	-0.199779	0.203892
Q9NYI0	PSD3	-0.431527	1.4086e-16	-1.62681	0.103779	0.147225	-0.152143	0.206302
Q9NTK5	OLA1	0.427722	-3.10862e-18	1.62554	0.104049	0.147479	0.0871322	-0.532711
Q15365	PCBP1	-0.440041	-4.49404e-16	-1.62496	0.104174	0.147526	-0.1665	0.132366
P48556	PSMD8	-0.436357	-3.19522e-16	-1.6245	0.104271	0.147535	-0.168756	0.152114
P51970	NDUFA8	-0.428458	7.00273e-17	-1.624	0.104377	0.147555	-0.114687	0.255632
O00217	NDUFS8	-0.432917	1.9601e-16	-1.62338	0.10451	0.147613	-0.1269	0.262625
P04844	RPN2	-0.433894	2.28428e-16	-1.62272	0.104652	0.147685	-0.117406	0.216733
Q86Y39	NDUFA11	-0.429851	1.46196e-16	-1.61954	0.105334	0.148517	-0.147084	0.204201
O95169	NDUFB8	-0.434155	-3.05089e-16	-1.61815	0.105631	0.148806	-0.144534	0.263965
Q9UN86	G3BP2	-0.428827	1.6892e-16	-1.61185	0.106996	0.150575	-0.111399	0.24517
P28482	MAPK1	-0.424589	-6.35603e-17	-1.6115	0.107073	0.150575	-0.127133	0.194775
Q96CW1	AP2M1	-0.424963	-1.54626e-16	-1.60027	0.10954	0.15391	-0.163435	0.217231
Q9H2G2	SLK	-0.4239	-1.58651e-16	-1.59587	0.11052	0.155151	-0.142418	0.223918
Q9UHV9	PFDN2	-0.421644	1.07497e-16	-1.59469	0.110783	0.155385	-0.150774	0.189256
P62140	PPP1CB	-0.42942	3.58991e-16	-1.59242	0.111292	0.155964	-0.161084	0.152984
P56385	ATP5ME	-0.419926	-1.40943e-16	-1.58278	0.113472	0.158881	-0.0741561	0.255655
Q9UNA1	ARHGAP26	-0.419746	1.43954e-16	-1.58186	0.113684	0.159039	-0.1965	0.163441
O75170	PPP6R2	-0.415298	7.08392e-17	-1.57406	0.115475	0.161404	-0.208663	0.164865
P50148	GNAQ	-0.417643	-1.61093e-16	-1.57208	0.115935	0.161907	-0.119329	0.179146
Q8N5K1	CISD2	-0.424512	4.20747e-16	-1.57016	0.11638	0.162388	-0.0645927	0.29681
P30044	PRDX5	0.412415	6.92502e-17	1.56325	0.117996	0.164501	0.0617013	-0.482931
P09497	CLTB	0.410515	-4.16334e-17	1.55965	0.118845	0.165541	0.0920825	-0.395683
Q13875	MOBP	-0.416642	2.24876e-16	-1.55864	0.119083	0.16573	-0.100379	0.132829
P48426	PIP4K2A	-0.413908	-1.7028e-16	-1.55714	0.119439	0.166082	-0.145556	0.0496889
Q86XE0	SNX32	-0.411495	1.13937e-16	-1.55544	0.119842	0.166499	-0.247949	0.245
O94811	TPPP	-0.408555	2.1122e-17	-1.55163	0.120751	0.167618	-0.163461	0.111537
O00499	BIN1	-0.407606	-2.37865e-17	-1.54921	0.121332	0.168279	-0.130041	0.143591
Q12931	TRAP1	0.408207	-8.97338e-17	1.54616	0.122067	0.169153	0.0701144	-0.514153
Q8N6H7	ARFGAP2	-0.405599	-1.16851e-17	-1.54158	0.123177	0.170544	-0.087381	0.207431
P63027	VAMP2	-0.411826	-2.66273e-16	-1.53954	0.123674	0.171007	-0.116906	0.190753
O75044	SRGAP2	-0.414481	3.30874e-16	-1.53934	0.123723	0.171007	-0.183038	0.179871
O15020	SPTBN2	-0.403993	-7.46625e-18	-1.53543	0.124679	0.172181	-0.193766	0.109182
P15882	CHN1	-0.403793	6.91114e-18	-1.53417	0.124989	0.172461	-0.124209	0.127459
O60268	KIAA0513	0.403499	-1.1921e-17	1.5336	0.125129	0.172507	0.0592049	-0.471389
P50213	IDH3A	0.40323	5.14311e-17	1.52966	0.126104	0.173702	0.047608	-0.385482
Q12906	ILF3	-0.406775	1.79141e-16	-1.52753	0.126631	0.17428	-0.113689	0.203411
Q9Y490	TLN1	-0.40136	4.18277e-17	-1.52319	0.127713	0.175619	-0.13881	0.143088
Q16555	DPYSL2	-0.400538	-6.25888e-18	-1.52229	0.127938	0.175723	-0.168455	0.124745
Q9H3Q1	CDC42EP4	-0.404998	1.70704e-16	-1.52202	0.128006	0.175723	-0.08891	0.130727
Q9P2R7	SUCLA2	0.399875	-2.33147e-17	1.51984	0.128553	0.176323	0.0190468	-0.479771
Q9NQP4	PFDN4	-0.409107	-4.01817e-16	-1.51488	0.129804	0.177888	-0.118666	0.235107
Q00577	PURA	-0.402259	1.58318e-16	-1.51357	0.130137	0.178193	-0.131708	0.177459
P00533	EGFR	-0.402493	-2.06279e-16	-1.5108	0.130842	0.178952	-0.190634	0.185552
Q9GZZ9	UBA5	-0.400142	1.2812e-16	-1.51052	0.130914	0.178952	-0.124131	0.0901478
P49748	ACADVL	-0.397268	-4.30767e-17	-1.50924	0.131239	0.179245	-0.134712	0.261237
Q9UID3	VPS51	-0.396679	-1.56541e-17	-1.50772	0.131628	0.179624	-0.173967	0.23615
Q5T4S7	UBR4	-0.397684	9.79772e-17	-1.50504	0.132315	0.180258	-0.195445	0.188257
Q15436	SEC23A	-0.400822	1.80161e-16	-1.50504	0.132316	0.180258	-0.166472	0.156393
P11021	HSPA5	-0.401379	2.04795e-16	-1.50404	0.132572	0.180455	-0.0804054	0.193652
Q9Y6M9	NDUFB9	-0.395831	-6.20615e-17	-1.50248	0.132975	0.180851	-0.116228	0.249911
Q96MC5	BMERB1	-0.402602	2.60486e-16	-1.50203	0.133091	0.180856	-0.159723	0.0961137
Q9NRZ7	AGPAT3	-0.403816	4.03788e-16	-1.49459	0.135024	0.183328	-0.18442	0.126497
Q9Y4G6	TLN2	-0.39355	-6.05557e-17	-1.49395	0.135191	0.1834	-0.203119	0.116768
Q9P2R3	ANKFY1	-0.394055	9.60343e-17	-1.4915	0.135831	0.184114	-0.165915	0.171033
P40926	MDH2	-0.392358	-5.06262e-17	-1.49019	0.136176	0.184426	-0.149685	0.164899
Q86VU5	COMTD1	-0.400787	-3.40672e-16	-1.48974	0.136294	0.184431	-0.200803	0.0869631
Q15121	PEA15	0.394602	-1.28189e-16	1.48891	0.136514	0.184574	0.0887739	-0.509425
Q01484	ANK2	-0.392839	8.97893e-17	-1.48748	0.136889	0.184926	-0.192213	0.176775
P42704	LRPPRC	-0.390642	6.01186e-17	-1.48133	0.13852	0.186822	-0.20607	0.120959
Q96I99	SUCLG2	0.393666	-1.68171e-16	1.48117	0.138562	0.186822	0.0304872	-0.471266
Q92932	PTPRN2	-0.394976	1.97869e-16	-1.48088	0.138639	0.186822	-0.173938	0.15722
Q9H078	CLPB	-0.39554	-3.05977e-16	-1.47412	0.14045	0.189103	-0.0929166	0.209284
Q99460	PSMD1	-0.38959	1.16962e-16	-1.47224	0.140957	0.189627	-0.194583	0.138673
Q9ULD0	OGDHL	-0.386652	-1.7486e-17	-1.46963	0.141664	0.19042	-0.214154	0.123705
O15144	ARPC2	-0.386483	4.09395e-17	-1.46678	0.142437	0.191199	-0.0769868	0.219209
O95248	SBF1	-0.386378	-6.56142e-17	-1.46629	0.14257	0.191199	-0.205685	0.171403
Q9H9B4	SFXN1	-0.386353	4.26881e-17	-1.46619	0.142599	0.191199	-0.0715399	0.351742
Q9Y3A3	MOB4	-0.394404	-3.74076e-16	-1.46287	0.143504	0.192252	-0.128332	0.1238
P19338	NCL	-0.384855	2.1344e-17	-1.46162	0.143848	0.192553	-0.0906766	0.200226
P54886	ALDH18A1	-0.389036	-2.13413e-16	-1.45958	0.144408	0.193123	-0.138894	0.137115
Q14344	GNA13	-0.386183	-1.13562e-16	-1.45919	0.144513	0.193123	-0.110481	0.138775
P22626	HNRNPA2B1	-0.383567	1.83187e-17	-1.45685	0.145159	0.193826	-0.100014	0.135006
Q9P2J5	LARS1	-0.38222	-6.33937e-17	-1.4507	0.146865	0.195941	-0.183587	0.164934
Q9BPX5	ARPC5L	-0.384485	1.3689e-16	-1.45007	0.147039	0.196012	-0.0604751	0.18984
P14868	DARS1	-0.383422	1.68796e-16	-1.4412	0.149529	0.199063	-0.139134	0.126115
P62191	PSMC1	-0.381	1.06803e-16	-1.44104	0.149575	0.199063	-0.160259	0.103456
P84077	ARF1	-0.378033	2.04697e-17	-1.43574	0.151077	0.200897	-0.0781657	0.152318
Q96N66	MBOAT7	-0.376058	-1.09635e-18	-1.42911	0.152973	0.20325	-0.1315	0.270379
Q13232	NME3	-0.383646	-3.19245e-16	-1.42829	0.153209	0.203396	-0.13253	0.16557
Q02153	GUCY1B1	-0.384623	-4.60867e-16	-1.41939	0.155787	0.206649	-0.162634	0.200866
Q15293	RCN1	0.376716	-1.96232e-16	1.41498	0.157077	0.208189	0.0740108	-0.390999
Q15173	PPP2R5B	-0.375095	1.38334e-16	-1.41444	0.157234	0.208225	-0.153155	0.108337
P34897	SHMT2	-0.371783	-2.02754e-17	-1.41314	0.157615	0.208407	-0.172368	0.171346
Q02218	OGDH	-0.371898	-3.83582e-17	-1.41309	0.15763	0.208407	-0.211036	0.140042
Q9UBQ0	VPS29	0.373531	1.16324e-16	1.41164	0.158059	0.208803	0.0819416	-0.408624
Q14165	MLEC	0.380057	3.54619e-16	1.40968	0.158636	0.209395	0.0903686	-0.450071
P07900	HSP90AA1	0.372113	8.81586e-17	1.40913	0.158799	0.209438	0.0996651	-0.469537
Q9Y639	NPTN	-0.370221	1.90126e-17	-1.40613	0.159686	0.210436	-0.0757607	0.195018
O43678	NDUFA2	-0.369412	-8.75064e-17	-1.39953	0.161655	0.212857	-0.142064	0.155398
O00487	PSMD14	-0.378289	-4.934e-16	-1.39344	0.163489	0.215096	-0.154739	0.115193
O14964	HGS	0.368192	-1.67255e-16	1.38541	0.16593	0.21813	0.0603788	-0.416977
O95168	NDUFB4	-0.368785	-2.28234e-16	-1.3822	0.166912	0.219243	-0.137738	0.187869
Q9NP97	DYNLRB1	-0.370802	-3.56049e-16	-1.37688	0.16855	0.221213	-0.0783814	0.189418
P42356	PI4KA	-0.36262	-6.24084e-17	-1.37639	0.168703	0.221235	-0.203817	0.163538
Q96F85	CNRIP1	0.368389	-2.97151e-16	1.37392	0.169468	0.222057	0.0805191	-0.470991
P43686	PSMC4	-0.360372	3.0087e-17	-1.36826	0.171231	0.224185	-0.14617	0.0784831
P26640	VARS1	0.36011	-8.91509e-17	1.36407	0.172548	0.225726	0.0168205	-0.410252
Q9H4B0	OSGEPL1	-0.362106	-1.76012e-16	-1.3618	0.173263	0.226477	-0.169227	0.114398
Q13619	CUL4A	-0.358143	-4.54914e-17	-1.36049	0.173677	0.226835	-0.160746	0.0804055
Q8N6D5	ANKRD29	-0.358203	6.35048e-17	-1.35811	0.17443	0.227634	-0.0599161	0.148694
P46977	STT3A	-0.36875	6.2389e-16	-1.3532	0.175995	0.22949	-0.123713	0.145395
Q05639	EEF1A2	-0.355414	-8.35443e-17	-1.34696	0.177995	0.231911	-0.143718	0.0848773
Q07960	ARHGAP1	-0.357565	-1.57638e-16	-1.34622	0.178233	0.232033	-0.0865146	0.178435
Q86TX2	ACOT1	0.35371	-2.08375e-17	1.34444	0.178808	0.232595	0.010251	-0.423134
Q9UQ80	PA2G4	-0.358973	2.17548e-16	-1.34371	0.179043	0.232713	-0.123531	0.0953531
Q6L8Q7	PDE12	0.355054	-1.6627e-16	1.33605	0.181534	0.23576	-0.0070405	-0.43677
O76054	SEC14L2	0.350102	-7.43711e-17	1.32782	0.18424	0.239082	0.0710767	-0.449543
Q3ZCQ8	TIMM50	-0.356565	-3.50428e-16	-1.32451	0.185335	0.240309	-0.0857273	0.0733072
O75964	ATP5MG	-0.352816	-2.32453e-16	-1.32196	0.186183	0.241216	-0.0929243	0.224012
P78527	PRKDC	-0.347496	-4.90163e-17	-1.31988	0.186877	0.24192	-0.165783	0.217515
P55039	DRG2	-0.353225	-2.86646e-16	-1.31847	0.18735	0.242337	-0.132013	0.0942936
P55036	PSMD4	-0.347266	-7.00273e-17	-1.31752	0.187665	0.242551	-0.126477	0.0901388
P11217	PYGM	0.345692	3.53606e-17	1.31225	0.189436	0.244478	0.0978836	-0.383303
Q9BXF6	RAB11FIP5	-0.346228	7.23033e-17	-1.31219	0.189459	0.244478	-0.164959	0.0958382
Q9UNZ2	NSFL1C	0.345276	-4.77118e-17	1.31151	0.189688	0.244578	0.0937944	-0.443831
O75891	ALDH1L1	0.345052	-5.0196e-17	1.31054	0.190015	0.244804	0.0484425	-0.416432
O75396	SEC22B	-0.342348	3.47222e-17	-1.29959	0.193742	0.249406	-0.100601	0.116381
Q86TP1	PRUNE1	-0.34512	1.64618e-16	-1.29777	0.194369	0.250014	-0.160104	0.154182
O75380	NDUFS6	-0.345881	1.97481e-16	-1.29685	0.194684	0.250219	-0.104305	0.208739
P09669	COX6C	-0.33975	-1.43219e-17	-1.29133	0.19659	0.252468	-0.139558	0.0842012
Q96SW2	CRBN	-0.340617	8.41549e-17	-1.29014	0.197004	0.252693	-0.198086	0.0856968
Q8N9F7	GDPD1	-0.345397	-2.79998e-16	-1.28992	0.197078	0.252693	-0.130673	0.145239
Q9BQE5	APOL2	-0.345009	-2.80873e-16	-1.28839	0.197613	0.253176	-0.0784811	0.185637
O00186	STXBP3	-0.342618	1.93012e-16	-1.28508	0.198765	0.254451	-0.150299	0.079765
Q86UW8	HAPLN4	-0.338174	8.1421e-17	-1.28108	0.200168	0.256044	-0.114533	0.243149
Q9Y263	PLAA	-0.337826	-8.6417e-17	-1.28001	0.200544	0.256322	-0.146541	0.0508651
Q53FP2	TMEM35A	-0.347287	5.44773e-16	-1.27831	0.201142	0.256882	-0.0655179	0.18461
O60831	PRAF2	-0.338927	-1.46827e-16	-1.27696	0.201619	0.257287	-0.119131	0.0718046
O94819	KBTBD11	-0.337007	1.02224e-16	-1.27504	0.202296	0.257947	-0.161281	0.104313
Q9UJ70	NAGK	0.339479	2.04017e-16	1.27217	0.203314	0.25904	0.0333949	-0.426274
P61163	ACTR1A	-0.335007	8.69027e-17	-1.2687	0.204549	0.260409	-0.11527	0.068732
P42765	ACAA2	-0.335085	9.68253e-17	-1.26823	0.204716	0.260415	-0.102751	0.145698
Q9Y6F6	IRAG1	-0.339523	-3.07268e-16	-1.26522	0.205793	0.261527	-0.056848	0.137073
O00231	PSMD11	-0.338792	2.50341e-16	-1.26489	0.205914	0.261527	-0.130109	0.0871209
P21964	COMT	0.332971	2.6229e-17	1.26439	0.206093	0.261548	0.0276235	-0.426781
P27144	AK4	-0.333341	-8.85958e-17	-1.26274	0.206685	0.262093	-0.147372	0.102304
O43583	DENR	-0.332558	4.98768e-17	-1.26165	0.207077	0.262384	-0.154066	0.088562
Q9H479	FN3K	-0.332183	6.3699e-17	-1.25945	0.20787	0.263106	-0.147365	0.101585
Q86X55	CARM1	0.336525	-2.53152e-16	1.25916	0.207973	0.263106	0.0295787	-0.418992
P53992	SEC24C	-0.33798	-3.30402e-16	-1.25721	0.208679	0.263792	-0.141806	0.0987594
Q96QK1	VPS35	0.330554	1.36488e-17	1.25567	0.209237	0.26429	0.0358008	-0.394083
P06756	ITGAV	-0.333976	-2.09936e-16	-1.2533	0.210098	0.26517	-0.0859188	0.123793
Q8NC96	NECAP1	-0.336645	-3.50886e-16	-1.25048	0.211127	0.266261	-0.150066	0.135824
Q9UBB6	NCDN	0.328983	-5.30409e-17	1.24938	0.211527	0.266557	0.032211	-0.36778
P01034	CST3	-0.335353	2.8702e-16	-1.2489	0.211703	0.266571	-0.0225362	0.164004
Q7L523	RRAGA	-0.338073	5.58706e-16	-1.24371	0.213607	0.268758	-0.140252	0.153656
O75915	ARL6IP5	-0.326826	-3.9746e-17	-1.24177	0.214321	0.269447	-0.0188549	0.214846
P68400	CSNK2A1	-0.328557	1.22014e-16	-1.24104	0.214594	0.269579	-0.0714955	0.0887953
P23297	S100A1	-0.32625	-5.80092e-17	-1.23866	0.215474	0.270475	-0.0967805	0.12672
P26885	FKBP2	0.330032	2.24425e-16	1.23468	0.21695	0.272116	0.0564308	-0.47181
Q96P70	IPO9	-0.327543	1.77587e-16	-1.23016	0.218639	0.274021	-0.163134	0.105112
Q8IWB7	WDFY1	0.323668	3.21548e-17	1.22881	0.219146	0.274443	0.0465229	-0.422004
P61266	STX1B	-0.321902	2.14967e-17	-1.22253	0.22151	0.277143	-0.0740581	0.1283
O94826	TOMM70	-0.325891	-2.19505e-16	-1.22217	0.221646	0.277143	-0.138922	0.0820304
Q07955	SRSF1	-0.321437	1.05652e-16	-1.21585	0.224042	0.279923	-0.132252	0.111313
O43242	PSMD3	-0.321361	1.09635e-16	-1.21521	0.224287	0.280012	-0.113748	0.11121
P23786	CPT2	0.318344	-3.87225e-17	1.20959	0.226436	0.282304	0.0447831	-0.44446
P78356	PIP4K2B	-0.319671	1.01696e-16	-1.2095	0.226474	0.282304	-0.151383	0.0556536
Q8IZP0	ABI1	-0.320868	2.04926e-16	-1.20234	0.229234	0.285524	-0.108488	0.167252
O14562	UBFD1	0.314719	8.45574e-17	1.19202	0.233255	0.290309	0.0482489	-0.399772
O00139	KIF2A	-0.315085	-1.23415e-16	-1.18939	0.234286	0.291367	-0.18154	0.0858321
O60381	HBP1	-0.311056	1.06845e-16	-1.17649	0.239401	0.297498	-0.162604	0.0293434
O60610	DIAPH1	-0.31631	3.52829e-16	-1.17334	0.240661	0.298835	-0.213835	0.0786871
Q8N9I0	SYT2	0.312832	-2.61485e-16	1.16985	0.242061	0.300342	0.0939602	-0.327674
P29992	GNA11	-0.308802	9.00668e-17	-1.16926	0.242301	0.300409	-0.128508	0.0622059
P53597	SUCLG1	0.3075	4.2466e-18	1.1684	0.242646	0.300605	0.0368421	-0.39012
P31153	MAT2A	-0.309194	-1.53599e-16	-1.1644	0.244265	0.302293	-0.100615	-0.0181768
P20336	RAB3A	-0.31374	3.47805e-16	-1.1641	0.244384	0.302293	-0.0738749	0.14531
P84085	ARF5	-0.30568	1.01523e-16	-1.15657	0.247449	0.30585	-0.0268427	0.11251
Q9H115	NAPB	-0.30313	-1.06443e-17	-1.15212	0.249275	0.307788	-0.093476	0.063265
Q99613	EIF3C	0.303595	4.89608e-17	1.15182	0.249398	0.307788	0.0021949	-0.484045
Q9UJW0	DCTN4	-0.302359	4.8378e-17	-1.14716	0.251318	0.309921	-0.123157	0.0390591
Q9BSJ8	ESYT1	-0.30823	3.3662e-16	-1.14436	0.252475	0.311082	-0.129869	0.057585
Q9UQ03	CORO2B	-0.303255	1.34961e-16	-1.14395	0.252646	0.311082	-0.142318	0.0804699
Q9UNM6	PSMD13	-0.301585	7.71189e-17	-1.14274	0.253148	0.311463	-0.18821	0.0404307
P15104	GLUL	-0.299934	-1.40291e-16	-1.13056	0.25824	0.317486	-0.0599905	0.151902
Q9NR46	SH3GLB2	0.298979	-1.15269e-16	1.1295	0.25869	0.317797	0.00691377	-0.399997
Q14515	SPARCL1	-0.298443	1.06026e-16	-1.12885	0.258964	0.317891	-0.0639057	0.105978
P53621	COPA	-0.295879	9.84768e-17	-1.11972	0.262834	0.322396	-0.173707	0.0869807
Q13363	CTBP1	-0.30127	-3.50053e-16	-1.11914	0.263084	0.322457	-0.0690431	0.166368
P78344	EIF4G2	-0.297438	-1.8302e-16	-1.11814	0.26351	0.322733	-0.129677	0.0737618
P22033	MMUT	0.297061	-1.68546e-16	1.11767	0.263709	0.322733	-0.0329413	-0.446143
Q66LE6	PPP2R2D	-0.298651	-2.61138e-16	-1.11685	0.264059	0.322917	-0.104382	0.0607286
P13639	EEF2	-0.293911	-6.91808e-17	-1.11515	0.264786	0.323561	-0.132061	0.108204
Q9BXM9	FSD1L	-0.296946	3.23325e-16	-1.10332	0.26989	0.329548	-0.133333	0.0596613
P35998	PSMC2	-0.289993	-1.51615e-17	-1.10222	0.270367	0.329881	-0.137993	0.0894782
P04792	HSPB1	-0.291212	1.42664e-16	-1.09762	0.272373	0.332077	-0.0507814	-0.011102
Q9NRP0	OSTC	-0.289021	1.08413e-16	-1.09303	0.274381	0.333732	-0.11566	0.0927219
P04181	OAT	0.287943	-6.14786e-17	1.093	0.274396	0.333732	0.0147779	-0.394981
P52565	ARHGDIA	0.287685	2.28567e-17	1.09253	0.274601	0.333732	0.107876	-0.350505
Q9Y6I3	EPN1	0.291709	-2.41723e-16	1.09232	0.274695	0.333732	0.0611988	-0.399431
P63151	PPP2R2A	-0.289519	1.37501e-16	-1.09184	0.274904	0.333732	-0.116393	0.0820555
P51991	HNRNPA3	-0.287392	1.45023e-17	-1.09169	0.274972	0.333732	-0.133225	0.11227
Q9Y2D4	EXOC6B	-0.289784	-1.881e-16	-1.08902	0.276147	0.334906	-0.166873	0.0429177
Q9NRW7	VPS45	-0.292527	-3.90854e-16	-1.08391	0.278408	0.337395	-0.131633	0.0622999
O43920	NDUFS5	-0.285914	1.25899e-16	-1.07956	0.280339	0.339479	-0.0975747	0.136593
Q9H1E5	TMX4	-0.283689	-1.9186e-17	-1.07829	0.280906	0.339911	-0.135085	0.00683004
Q9NTJ5	SACM1L	-0.285945	-1.72862e-16	-1.07557	0.28212	0.341124	-0.148909	0.0553116
A0MZ66	SHTN1	-0.286097	1.94483e-16	-1.07296	0.283292	0.342035	-0.107277	0.0175927
Q15008	PSMD6	-0.283255	8.29337e-17	-1.07294	0.283298	0.342035	-0.117824	0.0924547
P61978	HNRNPK	-0.282342	3.07671e-17	-1.07197	0.283736	0.342308	-0.0862119	0.0379516
Q12756	KIF1A	-0.284018	2.20851e-16	-1.06285	0.287853	0.347015	-0.154593	0.0645153
Q9BRX8	PRXL2A	-0.282946	-2.19755e-16	-1.0611	0.288648	0.347714	-0.0163207	0.170818
Q8N4Q0	ZADH2	-0.278495	-1.92069e-17	-1.05855	0.289807	0.34885	-0.127221	0.0349901
Q15907	RAB11B	-0.278845	6.54199e-17	-1.05714	0.29045	0.349363	-0.0427986	0.0684252
Q02410	APBA1	-0.280585	-1.57485e-16	-1.0564	0.290785	0.349506	-0.17799	-0.0209267
P60174	TPI1	0.277139	-1.56375e-16	1.0435	0.296717	0.35637	0.0550041	-0.386263
Q99962	SH3GL2	0.272507	-4.29379e-17	1.03527	0.300542	0.360695	0.0764902	-0.354235
Q9HB71	CACYBP	-0.277589	-3.72563e-16	-1.02969	0.303155	0.363561	-0.0621514	0.0958798
Q9NNW7	TXNRD2	-0.270059	-9.49241e-18	-1.02641	0.304699	0.365141	-0.143481	0.0643769
Q9Y5X3	SNX5	0.271728	-1.63702e-16	1.02266	0.306469	0.366989	0.0417244	-0.29387
O75165	DNAJC13	0.271364	1.64507e-16	1.02043	0.307525	0.367981	0.0934419	-0.345319
O43272	PRODH	-0.267779	1.22902e-16	-1.01138	0.311836	0.372862	-0.138448	0.0850604
Q08AM6	VAC14	-0.267797	1.35003e-16	-1.01019	0.312407	0.373269	-0.127815	0.0246514
P49588	AARS1	-0.265037	-3.0656e-17	-1.00722	0.31383	0.374691	-0.141126	0.00152043
P17812	CTPS1	-0.264821	-2.96985e-18	-1.00644	0.314207	0.374864	-0.164519	-0.00466556
O15498	YKT6	-0.271677	-4.32959e-16	-1.00417	0.315298	0.375887	-0.0707986	0.0397498
P56192	MARS1	-0.26777	-2.63178e-16	-1.00123	0.316717	0.3773	-0.155227	0.111047
Q14194	CRMP1	-0.261175	9.53126e-17	-0.988599	0.32286	0.384282	-0.120364	0.0679184
O43639	NCK2	-0.262428	-1.54876e-16	-0.988203	0.323055	0.384282	-0.0857947	0.0736732
O95757	HSPA4L	-0.261712	-1.59803e-16	-0.985204	0.324525	0.385747	-0.146675	-0.0419724
Q9BY11	PACSIN1	-0.262028	1.77733e-16	-0.984091	0.325072	0.386113	-0.061815	0.167993
O14949	UQCRQ	-0.255272	8.78742e-17	-0.966688	0.333701	0.396071	-0.0555131	0.167421
Q13509	TUBB3	-0.255181	1.23512e-16	-0.963746	0.335174	0.397527	-0.134852	0.107569
Q99426	TBCB	0.25197	-9.13158e-18	0.957658	0.338236	0.400863	0.0362664	-0.381532
Q96C19	EFHD2	-0.25341	1.53044e-16	-0.954044	0.340063	0.402732	-0.0593744	0.0841947
P51572	BCAP31	0.251739	1.30784e-16	0.950037	0.342095	0.404841	0.104855	-0.0494995
Q86WG3	ATCAY	0.254268	-2.8984e-16	0.94885	0.342698	0.405258	0.0345025	-0.3046
Q9P032	NDUFAF4	-0.24943	7.61058e-17	-0.945164	0.344577	0.407181	-0.0892919	0.0367467
Q13561	DCTN2	-0.247038	1.79579e-17	-0.938302	0.34809	0.41086	-0.0432451	0.0175371
P99999	CYCS	-0.247053	-5.5872e-17	-0.93809	0.348199	0.41086	-0.085872	0.109758
O95197	RTN3	-0.248143	1.19404e-16	-0.937515	0.348495	0.410908	-0.0857507	0.0525417
Q16799	RTN1	-0.246908	5.08343e-17	-0.936674	0.348927	0.411118	-0.0827831	0.0324517
Q13572	ITPK1	0.247672	-1.77303e-16	0.931367	0.351665	0.41404	0.0162803	-0.338004
P13489	RNH1	0.245098	-6.82787e-17	0.929995	0.352375	0.414573	0.0249931	-0.37272
Q12797	ASPH	-0.243992	-3.64986e-17	-0.92715	0.35385	0.416006	-0.0788019	0.117846
Q15369	ELOC	-0.243154	3.52218e-17	-0.923025	0.355995	0.418223	-0.109512	0.0198535
O43765	SGTA	0.242391	-5.78773e-17	0.920281	0.357427	0.4196	0.0479884	-0.369705
Q15366	PCBP2	-0.243818	-1.31783e-16	-0.919671	0.357746	0.419668	-0.144958	-0.0248014
Q9Y2Q3	GSTK1	0.245141	2.43305e-16	0.915723	0.359813	0.421787	-0.0401791	-0.393859
Q13200	PSMD2	-0.2466	3.71786e-16	-0.913921	0.360759	0.422589	-0.138821	0.0210559
P08238	HSP90AB1	0.240649	-1.2057e-16	0.908644	0.363539	0.425536	0.0461179	-0.332665
Q9Y281	CFL2	-0.239561	-1.66978e-16	-0.901419	0.367367	0.429705	-0.0484492	-0.0197802
Q9NQC3	RTN4	-0.238254	-1.46695e-16	-0.897667	0.369364	0.431728	-0.078188	0.0189426
P62879	GNB2	0.236594	9.95592e-17	0.895298	0.370629	0.432892	-0.00970443	-0.358348
Q96MZ0	GDAP1L1	-0.236132	-1.17378e-16	-0.891871	0.372463	0.43472	-0.135236	0.00022791
P52306	RAP1GDS1	0.23199	-5.9619e-17	0.8807	0.378481	0.441425	0.00727632	-0.363879
P61158	ACTR3	-0.229258	-4.52416e-17	-0.870894	0.383813	0.44732	-0.127232	0.0511676
Q9H7Z7	PTGES2	-0.231486	3.49387e-16	-0.858839	0.39043	0.454518	-0.00959906	0.167372
P10636	MAPT	-0.226212	-6.26305e-17	-0.858617	0.390553	0.454518	-0.0783257	0.0670331
Q86SX6	GLRX5	-0.229549	2.38032e-16	-0.857822	0.390992	0.4547	-0.0736353	0.00629198
Q5T5C0	STXBP5	0.225171	-7.7903e-17	0.853752	0.393243	0.45699	-0.00427638	-0.330282
P33121	ACSL1	-0.224903	9.17044e-17	-0.851504	0.39449	0.458109	-0.133729	-0.063213
Q9UBM7	DHCR7	-0.224994	1.7214e-16	-0.845429	0.397873	0.461704	-0.14341	0.0895695
Q7Z3C6	ATG9A	-0.224037	-4.93799e-16	-0.825228	0.409243	0.474557	-0.135755	0.032776
Q96FC7	PHYHIPL	0.22034	2.5779e-16	0.822199	0.410965	0.476211	0.0155369	-0.3213
Q13642	FHL1	-0.217823	1.92318e-16	-0.817052	0.4139	0.478942	-0.0390012	0.23116
Q4G0F5	VPS26B	0.21506	-4.30211e-17	0.817025	0.413915	0.478942	0.0358508	-0.329619
Q7Z6Z7	HUWE1	-0.214964	1.75339e-16	-0.8075	0.419379	0.484917	-0.143747	0.0392329
Q96KP4	CNDP2	0.214827	-1.94955e-16	0.806974	0.419682	0.48492	0.0687126	-0.273653
Q9Y2V2	CARHSP1	-0.212474	6.5413e-17	-0.805517	0.420522	0.485542	-0.108828	0.0106808
Q8N573	OXR1	-0.21211	5.27911e-17	-0.804593	0.421056	0.48581	-0.0966457	0.0293131
P38646	HSPA9	-0.211529	1.62273e-16	-0.795605	0.426263	0.491467	-0.110447	-0.0612736
Q5T848	GPR158	-0.213442	3.82416e-16	-0.790669	0.429138	0.494428	-0.0773815	0.119878
P07919	UQCRH	-0.207801	7.24698e-17	-0.78755	0.430961	0.496174	-0.114384	-0.00139565
Q92743	HTRA1	-0.208105	2.10068e-16	-0.779468	0.435705	0.500922	-0.0393617	0.00161805
P00558	PGK1	-0.206919	-1.49242e-16	-0.779467	0.435706	0.500922	-0.0807109	-0.0458701
Q9UKU0	ACSL6	-0.207275	-2.01811e-16	-0.778261	0.436416	0.501381	-0.0861417	0.00551194
Q05329	GAD2	0.203149	-4.76563e-17	0.771648	0.440324	0.505511	-0.011915	-0.238634
O60641	SNAP91	-0.204105	1.29563e-16	-0.770367	0.441083	0.506022	-0.0725627	0.0836607
Q9NSE4	IARS2	-0.201927	-4.61575e-17	-0.767046	0.443055	0.507923	-0.147607	0.0135667
Q02750	MAP2K1	0.203882	2.3237e-16	0.762254	0.445909	0.510832	0.0156954	-0.35631
Q8N987	NECAB1	0.19923	-5.91749e-17	0.756354	0.449438	0.514509	0.0394185	-0.344495
O95433	AHSA1	0.199492	1.33199e-16	0.752669	0.45165	0.516674	-0.00631061	-0.31092
Q9NQ48	LZTFL1	0.197821	-1.3331e-16	0.746068	0.455627	0.520855	0.0320881	-0.302415
Q96GD0	PDXP	0.196699	9.65894e-17	0.744479	0.456588	0.521583	0.0269146	-0.256242
P49327	FASN	0.194577	-2.57155e-17	0.739518	0.459594	0.524353	-0.022573	-0.292064
Q96NN9	AIFM3	-0.200193	4.59174e-16	-0.739369	0.459684	0.524353	-0.0573377	0.0471727
O75935	DCTN3	-0.198107	2.64899e-16	-0.73887	0.459987	0.524353	-0.0597541	-0.0466889
Q13367	AP3B2	-0.193735	-2.48412e-18	-0.736268	0.461568	0.525784	-0.153835	-0.0344767
O75936	BBOX1	0.198174	3.42039e-16	0.735536	0.462014	0.52592	0.0298552	-0.283772
A0AVT1	UBA6	-0.193561	1.62315e-16	-0.728019	0.466603	0.530769	-0.146265	-0.114623
Q9NX07	TRNAU1AP	-0.193734	1.91e-16	-0.726772	0.467367	0.531263	-0.127916	0.12087
O60506	SYNCRIP	-0.193242	-1.89293e-16	-0.726156	0.467744	0.531318	-0.0427029	0.0564629
Q9BQ69	MACROD1	0.192288	-2.8999e-16	0.717552	0.473034	0.536949	-0.0433736	-0.346819
O94925	GLS	-0.186061	-2.26277e-17	-0.707188	0.47945	0.543849	-0.100081	-0.0182071
P30520	ADSS2	0.186232	5.81202e-17	0.706262	0.480026	0.544119	0.0111215	-0.255459
O43426	SYNJ1	-0.188153	-2.71283e-16	-0.70312	0.481982	0.545953	-0.0997797	0.0228771
Q9UK22	FBXO2	0.18395	-5.4512e-17	0.698535	0.484843	0.548809	0.0466878	-0.291364
Q8NBS9	TXNDC5	0.186215	2.04739e-16	0.697787	0.485311	0.548953	0.0218788	-0.305097
Q96RQ3	MCCC1	-0.183518	1.37473e-16	-0.692089	0.488883	0.552605	-0.133283	-0.0325828
Q9BXS5	AP1M1	0.180606	5.20139e-17	0.685112	0.493274	0.557116	0.0398504	-0.308524
O43837	IDH3B	-0.18017	-3.45973e-17	-0.684653	0.493564	0.557116	-0.0696613	-0.0258253
Q9H2H8	PPIL3	-0.182164	-2.00923e-16	-0.684016	0.493966	0.557179	-0.0349041	0.00588762
P54136	RARS1	-0.181508	-1.59484e-16	-0.683295	0.494421	0.557304	-0.124075	-0.0130078
P42858	HTT	-0.181245	-1.92402e-16	-0.680937	0.495912	0.55859	-0.135087	0.00892457
P30405	PPIF	-0.18076	-1.61454e-16	-0.680395	0.496255	0.55859	-0.103049	-0.0937619
Q9BTW9	TBCD	-0.181898	-3.73784e-16	-0.674683	0.499878	0.562275	-0.123681	0.0150625
Q13424	SNTA1	-0.177151	1.30507e-16	-0.668567	0.503773	0.566262	-0.067912	-0.00692729
P55209	NAP1L1	-0.17747	-1.90584e-16	-0.666831	0.504881	0.567112	-0.0635617	-0.0483069
Q14152	EIF3A	0.179189	3.65652e-16	0.664281	0.506511	0.568547	0.0307859	-0.296981
O00429	DNM1L	0.174498	-2.30094e-17	0.663234	0.507181	0.568904	-0.00592069	-0.335862
Q14203	DCTN1	-0.173305	5.96745e-17	-0.657191	0.511059	0.572538	-0.100521	-0.0375685
O43681	GET3	-0.175281	1.99743e-16	-0.657079	0.511131	0.572538	-0.0778783	-0.0265249
Q08752	PPID	-0.171451	-2.02477e-17	-0.651682	0.514607	0.576031	-0.0528451	-0.0173793
P43487	RANBP1	-0.168734	-2.06224e-17	-0.641355	0.521293	0.58311	-0.0994356	-0.0246608
P55060	CSE1L	-0.172709	-3.92242e-16	-0.639889	0.522246	0.583742	-0.0973866	0.0288387
P22059	OSBP	-0.168437	3.60822e-17	-0.639374	0.522581	0.583742	-0.0792427	-0.0214154
O00410	IPO5	-0.168294	-1.22999e-16	-0.635305	0.52523	0.586018	-0.139333	-0.0791766
Q02252	ALDH6A1	0.167788	-9.81298e-17	0.634997	0.525431	0.586018	-0.0456403	-0.361191
P53365	ARFIP2	-0.167255	-6.98885e-17	-0.634571	0.525709	0.586018	-0.0872709	-0.0199799
Q8WXF7	ATL1	-0.166945	-5.63855e-17	-0.633892	0.526152	0.586107	-0.0590253	-0.0244119
Q9UDW1	UQCR10	-0.170516	3.44239e-16	-0.632803	0.526863	0.586495	0.0122862	0.183276
P43034	PAFAH1B1	0.164415	1.73223e-16	0.617734	0.536751	0.597089	0.018681	-0.256386
P31948	STIP1	-0.16182	-9.63951e-17	-0.612518	0.540196	0.600331	-0.0524601	-0.157266
Q7L5N1	COPS6	0.161437	5.93692e-17	0.612195	0.540409	0.600331	0.0361773	-0.282911
P12081	HARS1	-0.161109	-6.96943e-17	-0.611261	0.541028	0.600604	-0.0706792	-0.109755
O75323	NIPSNAP2	-0.160539	3.49165e-17	-0.609421	0.542246	0.601543	-0.0877877	0.00722355
Q86W74	ANKRD46	-0.165704	-5.46202e-16	-0.608558	0.542818	0.601764	-0.0593122	-0.0110017
P47897	QARS1	-0.16333	-3.43552e-16	-0.606988	0.54386	0.602504	-0.0882143	0.000177373
Q9NXU5	ARL15	-0.160173	-1.02557e-16	-0.60591	0.544576	0.602883	-0.0795772	-0.0399966
Q9NQ66	PLCB1	0.157763	-2.78333e-16	0.589257	0.555689	0.614765	-0.0753856	-0.36424
Q9ULU8	CADPS	0.154247	2.43139e-17	0.585754	0.558042	0.616944	-0.0313647	-0.277706
P12277	CKB	-0.152738	-9.5382e-17	-0.578199	0.563131	0.622143	-0.0244101	-0.0141863
P18433	PTPRA	-0.152176	-6.72934e-17	-0.577449	0.563637	0.622277	-0.0896897	-0.0596609
O14980	XPO1	-0.15081	-1.95399e-16	-0.566483	0.571066	0.630048	-0.13051	-0.000364386
Q9NRW1	RAB6B	-0.147062	-1.58901e-17	-0.558964	0.576187	0.635263	0.023688	-0.00475357
P53677	AP3M2	0.146633	-4.52138e-17	0.557023	0.577512	0.636289	-0.0311283	-0.189873
Q04917	YWHAH	0.146355	2.8394e-17	0.555718	0.578404	0.636837	0.0172577	-0.261665
Q96FW1	OTUB1	0.145702	-2.74225e-17	0.553745	0.579754	0.637888	-0.00696087	-0.275415
Q8IYB5	SMAP1	-0.144928	2.3502e-17	-0.550379	0.58206	0.639989	-0.0806597	-0.0513261
Q9BRT3	MIEN1	-0.144738	-6.40599e-17	-0.549327	0.582782	0.640345	-0.025758	-0.0761113
P61764	STXBP1	0.144908	1.33255e-16	0.546727	0.584567	0.64187	0.000790614	-0.247947
Q6P2I7	EBLN2	-0.145331	2.29761e-16	-0.543464	0.586811	0.643895	-0.037399	0.0597493
Q9NZW5	PALS2	-0.14462	2.87936e-16	-0.538552	0.590197	0.64717	-0.110378	-0.0749022
Q9HCM2	PLXNA4	-0.141051	-6.98538e-17	-0.535152	0.592545	0.649143	-0.0550384	-0.076369
O76003	GLRX3	-0.142515	-2.1072e-16	-0.534783	0.5928	0.649143	-0.0743439	-0.0744947
O14617	AP3D1	-0.141361	1.3288e-16	-0.533363	0.593783	0.649777	-0.131938	-0.0429989
P31946	YWHAB	0.14217	2.19824e-16	0.532072	0.594677	0.650052	0.0134793	-0.226105
P26641	EEF1G	0.140979	-1.30299e-16	0.531837	0.59484	0.650052	-0.0221223	-0.298755
Q9C040	TRIM2	-0.141516	2.62318e-16	-0.527902	0.597568	0.652591	-0.0487032	-0.0388054
O60282	KIF5C	-0.138879	-7.7334e-17	-0.526595	0.598475	0.652914	-0.114978	-0.0471361
P35080	PFN2	0.140434	-2.3942e-16	0.525944	0.598928	0.652914	0.0451089	-0.25025
P30519	HMOX2	-0.141008	-3.01009e-16	-0.525728	0.599078	0.652914	-0.014177	0.0306825
P60981	DSTN	0.135015	1.7028e-17	0.51283	0.608071	0.662268	-0.0157972	-0.284907
P62714	PPP2CB	-0.133631	7.43849e-18	-0.507712	0.611656	0.665722	-0.0977058	-0.0923694
O94760	DDAH1	-0.133617	7.6647e-17	-0.506303	0.612645	0.666349	-0.0306245	-0.0850846
P50583	NUDT2	0.134327	-1.75221e-16	0.505197	0.613421	0.666604	0.00902964	-0.181428
O43175	PHGDH	0.134252	-1.79357e-16	0.504793	0.613705	0.666604	-0.00587001	-0.254138
O00154	ACOT7	0.131666	-6.84452e-17	0.499587	0.617366	0.670129	-0.0149535	-0.163891
Q9UPY8	MAPRE3	-0.131911	-1.15435e-16	-0.498329	0.618253	0.67064	-0.0463482	-0.0839009
O00264	PGRMC1	0.130883	-5.51156e-17	0.496999	0.61919	0.671206	0.0324101	-0.281844
P29401	TKT	0.129512	1.03917e-16	0.489945	0.624174	0.676153	0.0148456	-0.223477
P27348	YWHAQ	0.128644	8.08797e-17	0.487348	0.626012	0.67769	0.00116533	-0.252718
Q147X3	NAA30	-0.127232	-1.37251e-16	-0.479686	0.631451	0.683119	-0.121758	-0.0880981
P07237	P4HB	-0.12927	4.01287e-16	-0.478495	0.632298	0.683577	-0.04359	0.00199224
Q9H8H3	METTL7A	-0.129173	-6.54081e-16	-0.471914	0.636988	0.688186	-0.0402304	-0.0123274
Q92561	PHYHIP	-0.124046	-1.17573e-16	-0.468512	0.639419	0.69035	-0.0725597	-0.0730809
P45985	MAP2K4	-0.122332	1.90681e-17	-0.464627	0.642199	0.692445	-0.0738671	-0.108498
O75061	DNAJC6	-0.122352	-5.52336e-17	-0.464601	0.642218	0.692445	-0.0902172	-0.0681448
Q9NUB1	ACSS1	0.122409	1.19904e-16	0.462455	0.643756	0.693639	-0.0333569	-0.231839
P11216	PYGB	0.121082	-9.1413e-17	0.458546	0.646561	0.696197	-0.0405683	-0.192948
Q99961	SH3GL1	0.122275	-2.99871e-16	0.455929	0.648442	0.697756	0.0183354	-0.280616
P31323	PRKAR2B	0.11948	8.18789e-18	0.453938	0.649874	0.698615	-0.039546	-0.229983
Q9UKF7	PITPNC1	0.120974	-2.21545e-16	0.453616	0.650106	0.698615	0.00891863	-0.218783
P63104	YWHAZ	0.118638	-2.5091e-17	0.450903	0.65206	0.700248	-0.00279637	-0.208786
P23528	CFL1	0.118162	-9.77204e-17	0.447202	0.654729	0.702647	-0.0179271	-0.279087
Q92598	HSPH1	-0.116712	-2.81997e-17	-0.443559	0.657362	0.705003	-0.0535465	-0.044053
Q9Y3C8	UFC1	0.117361	-1.43274e-16	0.442286	0.658283	0.705522	0.0171083	-0.250511
Q13423	NNT	0.116309	7.59531e-17	0.440733	0.659407	0.706257	-0.0250236	-0.219597
Q10567	AP1B1	-0.115389	-1.89349e-16	-0.433599	0.66458	0.711325	-0.0875929	-0.098345
Q9H330	TMEM245	-0.114882	-3.12646e-16	-0.42792	0.66871	0.715272	0.036115	0.145021
P29692	EEF1D	0.111683	1.15935e-16	0.422083	0.672965	0.718968	0.00627028	-0.282841
P20020	ATP2B1	-0.111047	-3.75117e-17	-0.421956	0.673058	0.718968	-0.0475925	-0.0742683
P46109	CRKL	0.109183	-2.82691e-17	0.414946	0.678182	0.723963	0.0149104	-0.293111
P80404	ABAT	0.10743	-7.68968e-17	0.40736	0.683744	0.729417	-0.0241034	-0.244432
Q96KG9	SCYL1	-0.107879	1.80633e-16	-0.405056	0.685437	0.73074	-0.122489	-0.107729
Q9Y320	TMX2	-0.104687	6.76403e-17	-0.396843	0.691483	0.736699	-0.0821887	-0.0293616
P36405	ARL3	-0.103417	5.87308e-17	-0.392187	0.694921	0.739872	-0.00359267	-0.0990569
Q14894	CRYM	-0.100807	4.68792e-17	-0.382489	0.702099	0.747022	-0.0794049	0.0534008
P61981	YWHAG	-0.0978949	1.00586e-16	-0.370419	0.71107	0.756069	-0.0267286	-0.0578533
Q14240	EIF4A2	0.0978079	1.72584e-16	0.367503	0.713244	0.757881	0.0139626	-0.204751
P67775	PPP2CA	0.094004	1.70072e-16	0.353297	0.723866	0.768661	-0.0492789	-0.266529
Q7Z3J2	VPS35L	-0.0934221	-2.52076e-16	-0.349579	0.726655	0.771115	-0.120201	-0.091703
Q9Y2Q0	ATP8A1	0.0904213	-2.9296e-17	0.343637	0.73112	0.775343	-0.0544642	-0.207588
Q93008	USP9X	-0.088371	1.27953e-16	-0.333602	0.738681	0.782846	-0.12184	-0.112104
O00764	PDXK	0.0882543	-2.49648e-16	0.330296	0.741177	0.784976	-0.0219703	-0.195629
P22102	GART	-0.0864439	-2.00173e-16	-0.324608	0.745478	0.788827	-0.0994504	-0.157095
P54577	YARS1	-0.0859508	-1.52767e-16	-0.3237	0.746166	0.788827	-0.0535901	-0.18167
O75116	ROCK2	0.0864427	-2.48149e-16	0.323549	0.74628	0.788827	-0.0290808	-0.165477
Q5TCZ1	SH3PXD2A	0.0849807	-1.10509e-16	0.321202	0.748057	0.790188	-0.163346	-0.283471
Q96AQ6	PBXIP1	0.084405	2.39586e-16	0.315384	0.752471	0.79408	-0.0182515	-0.223165
Q8N9R8	SCAI	-0.0829614	-5.41234e-17	-0.315046	0.752727	0.79408	-0.0874829	-0.0886251
Q00610	CLTC	0.0830358	1.0289e-16	0.314146	0.753411	0.794282	-0.0223798	-0.163204
P62258	YWHAE	0.0822722	-6.6093e-17	0.312212	0.75488	0.795311	0.00110677	-0.172358
Q8WVM8	SCFD1	-0.0830087	2.14606e-16	-0.310796	0.755956	0.795925	-0.0643277	-0.145422
Q16401	PSMD5	-0.0810897	1.43677e-16	-0.305604	0.759906	0.799241	-0.101534	-0.0936131
Q8WVJ2	NUDCD2	-0.0803359	-2.00395e-17	-0.305355	0.760096	0.799241	-0.0241003	-0.133433
P16152	CBR1	0.0791096	3.99403e-17	0.300248	0.763988	0.80281	0.0106396	-0.270705
Q16658	FSCN1	0.0786942	1.40443e-17	0.298931	0.764993	0.803342	0.0219246	-0.24041
P78417	GSTO1	-0.07875	1.04527e-16	-0.297898	0.765781	0.803647	0.0297466	-0.108591
O75083	WDR1	0.0777225	-6.98608e-17	0.294882	0.768084	0.805539	-0.0158954	-0.212903
Q08257	CRYZ	-0.077511	-8.50431e-17	-0.293718	0.768974	0.805948	-0.0594678	-0.0126652
P53396	ACLY	-0.0768689	1.01752e-16	-0.290837	0.771176	0.807732	-0.0497007	-0.0539316
Q9UH65	SWAP70	0.0750592	-9.08301e-17	0.28427	0.776204	0.81247	-0.00464703	-0.269114
Q9BT78	COPS4	0.074753	9.71306e-17	0.28292	0.777238	0.813025	0.00779351	-0.206315
P49418	AMPH	0.0740052	7.73825e-17	0.28041	0.779164	0.814511	-0.0192673	-0.145156
Q9BR76	CORO1B	-0.0722134	2.49786e-16	-0.269621	0.787452	0.822643	-0.0435662	-0.13694
Q9Y697	NFS1	-0.0715263	3.26017e-16	-0.265717	0.790457	0.824885	-0.0497311	-0.0900411
P31146	CORO1A	0.0703216	-1.21236e-16	0.265505	0.790621	0.824885	-0.0515507	-0.26356
Q9H9A6	LRRC40	0.0665214	3.67775e-16	0.24658	0.805233	0.839587	-0.0571972	-0.204631
P21397	MAOA	0.064677	1.23263e-16	0.244272	0.80702	0.840664	0.0309821	0.0428295
Q4J6C6	PREPL	0.0643859	-8.86513e-17	0.243901	0.807308	0.840664	0.00214841	-0.201552
P30153	PPP2R1A	-0.0627292	-5.97439e-18	-0.238409	0.811564	0.84455	-0.0659261	-0.12469
Q99733	NAP1L4	-0.0624915	1.09829e-16	-0.236305	0.813197	0.845704	-0.0109791	-0.143495
Q14974	KPNB1	0.0598359	1.45023e-17	0.227292	0.820197	0.852434	-0.0419895	-0.241048
P48735	IDH2	-0.0583053	-4.26881e-17	-0.221508	0.824697	0.856559	-0.101885	-0.102389
Q9H0Q0	CYRIA	0.0565111	2.34535e-17	0.214606	0.830074	0.86159	-0.0338717	-0.18218
Q7L1Q6	BZW1	0.05708	3.02369e-16	0.21236	0.831827	0.861794	0.0276395	-0.187056
Q9Y4L1	HYOU1	-0.0559896	-7.66331e-17	-0.21231	0.831865	0.861794	0.00208932	-0.0614751
Q6IBS0	TWF2	0.0558436	-2.57294e-17	0.212241	0.831919	0.861794	0.00521756	-0.16257
P32004	L1CAM	0.0557264	2.55906e-17	0.211613	0.832409	0.861794	0.0438105	-0.117515
Q16204	CCDC6	0.0559402	-4.71373e-16	0.206315	0.836545	0.865521	-0.0693027	-0.21752
P49441	INPP1	-0.0534923	-9.19403e-18	-0.203308	0.838895	0.867396	-0.035108	-0.146196
Q99873	PRMT1	0.0528768	5.20695e-17	0.200583	0.841025	0.869041	-0.0312245	-0.203024
Q92973	TNPO1	-0.0505551	1.36557e-17	-0.192043	0.847709	0.875387	-0.0919451	-0.14943
Q99259	GAD1	0.047851	6.75571e-17	0.181392	0.85606	0.88331	-0.039898	-0.148962
P40121	CAPG	0.0476806	5.3315e-17	0.180861	0.856477	0.88331	-0.0354983	-0.177284
O43615	TIMM44	0.046932	-5.48173e-18	0.17837	0.858433	0.884762	-0.024154	-0.232601
Q93009	USP7	-0.0448135	1.56208e-16	-0.168656	0.866068	0.892061	-0.0883911	-0.155141
P49589	CARS1	-0.0441258	2.29775e-16	-0.165008	0.868938	0.894446	-0.0443844	-0.0967818
Q9H3K6	NA	-0.0416454	1.26149e-16	-0.157242	0.875054	0.900168	-0.0116035	-0.181673
P55786	NPEPPS	-0.04136	1.56625e-16	-0.155651	0.876308	0.900883	-0.0103167	-0.103926
Q8WUM4	PDCD6IP	-0.040505	-4.76008e-18	-0.153942	0.877655	0.901693	-0.0513875	-0.138026
O00408	PDE2A	-0.0392881	3.85664e-17	-0.14912	0.881459	0.905024	-0.103823	-0.0994451
Q13501	SQSTM1	-0.0384071	1.49394e-16	-0.144654	0.884984	0.908066	-0.00411392	-0.12397
Q16643	DBN1	0.037053	-5.27911e-17	0.140718	0.888093	0.910676	-0.0538082	-0.155864
Q92572	AP3S1	-0.0343858	3.05589e-16	-0.127902	0.898226	0.920482	-0.0266587	-0.135848
P61201	COPS2	-0.0333638	2.23502e-17	-0.126706	0.899173	0.920867	-0.0312192	-0.166278
P55010	EIF5	0.0329058	-3.84554e-17	0.125031	0.900499	0.92164	0.00946659	-0.178252
P07954	FH	-0.0321929	-2.87742e-16	-0.120154	0.904361	0.92473	-0.0146785	-0.122595
Q9NZN3	EHD3	-0.0315244	-4.10227e-17	-0.119771	0.904664	0.92473	-0.0327975	-0.14376
Q9BPW8	NIPSNAP1	0.0309894	-2.99066e-17	0.117771	0.90625	0.925639	-0.0542012	-0.0736219
P27824	CANX	0.030874	3.49165e-17	0.1172	0.906701	0.925639	-0.00219798	-0.187891
P10909	CLU	-0.0306652	5.57193e-17	-0.116307	0.90741	0.925776	0.0538178	-0.0679649
Q9UJU6	DBNL	0.0298059	-8.75966e-17	0.11292	0.910094	0.927898	-0.0464925	-0.209008
Q9H0E2	TOLLIP	-0.0295502	-5.0876e-17	-0.112232	0.91064	0.927898	-0.021758	-0.152304
Q13155	AIMP2	0.0284743	-1.46771e-16	0.107282	0.914566	0.93131	-0.0442033	-0.164803
Q504Y0	SLC39A12	0.0269783	-2.7596e-16	0.100783	0.919723	0.935737	-0.0961115	-0.315085
Q6UW68	TMEM205	-0.0263431	6.34007e-17	-0.0998792	0.92044	0.935737	-0.00546397	0.0282268
Q15046	KARS1	0.0266893	-2.88117e-16	0.0996101	0.920654	0.935737	-0.0651847	-0.19608
P51809	VAMP7	0.0267814	5.09107e-16	0.0987174	0.921363	0.935868	-0.0150893	-0.195267
P17302	GJA1	0.0250548	-7.3646e-17	0.0950296	0.924291	0.938252	-0.0499118	0.000244608
Q96PE3	INPP4A	-0.0212594	4.14398e-16	-0.0786523	0.937309	0.950868	-0.113955	-0.132303
Q9NRG7	SDR39U1	0.0202867	5.42344e-17	0.0769482	0.938665	0.951644	-0.0349562	-0.205616
Q9NP81	SARS2	0.0200556	7.70495e-17	0.075993	0.939425	0.951817	-0.081149	-0.201318
Q6PIU2	NCEH1	0.0192153	-6.36088e-17	0.0729301	0.941862	0.953687	0.000548609	-0.142614
P21266	GSTM3	0.0185625	-2.89352e-17	0.0705451	0.94376	0.955009	-0.00355881	-0.19676
Q6YP21	KYAT3	0.0169816	-3.16184e-16	0.0632366	0.949578	0.960294	-0.0235681	-0.119952
P62826	RAN	0.0154392	-7.07212e-17	0.0585729	0.953292	0.963446	0.00738131	-0.140576
P09382	LGALS1	-0.0150507	-1.9186e-16	-0.0565474	0.954906	0.964161	-0.00381315	-0.119211
P51553	IDH3G	0.0148484	-1.2873e-16	0.056023	0.955324	0.964161	-0.0611096	-0.151324
O95372	LYPLA2	0.0150045	-4.408e-16	0.0554346	0.955792	0.964161	-0.0431926	-0.154326
Q92905	COPS5	0.0113276	-2.41085e-16	0.0424184	0.966165	0.973357	-0.00818533	-0.200063
P23763	VAMP1	-0.0110509	3.86358e-17	-0.0419443	0.966543	0.973357	0.0407751	-0.113014
Q9BTV5	FSD1	0.0112351	-3.54217e-16	0.0417237	0.966719	0.973357	-0.0257546	-0.144008
O43432	EIF4G3	-0.0107274	1.08386e-17	-0.0407534	0.967492	0.973528	-0.139133	-0.211746
O94817	ATG12	0.0103554	-1.58762e-16	0.0389851	0.968902	0.974339	-0.0594588	-0.167524
P37840	SNCA	-0.00945333	-1.12355e-16	-0.035724	0.971502	0.976345	0.0360272	-0.0434972
Q15349	RPS6KA2	0.00837768	-6.18949e-17	0.0317999	0.974632	0.97888	-0.0342046	-0.139218
P16615	ATP2A2	-0.00780361	-4.55747e-17	-0.0296437	0.976351	0.979997	-0.0599247	-0.143952
P61088	UBE2N	-0.00733398	3.03757e-16	-0.0272829	0.978234	0.981276	0.0175161	-0.135419
Q9H4M9	EHD1	0.0053128	-1.78829e-16	0.0199769	0.984062	0.986267	-0.0189532	-0.165971
P36776	LONP1	-0.00497664	1.37806e-17	-0.0189046	0.984917	0.986267	-0.101033	-0.193398
Q8WWC4	MAIP1	0.00500484	-2.37851e-16	0.0187458	0.985044	0.986267	-0.0488719	-0.197049
Q8NF37	LPCAT1	-0.0035805	1.26343e-16	-0.0135187	0.989214	0.989828	-0.0548848	-0.115779
Q15056	EIF4H	0.000680205	2.60708e-16	0.00253767	0.997975	0.997975	-0.0205612	-0.131911

## Sheet: S4B AD-P vs Control
protein	external_gene_name	logFC	AveExpr	t	P.Value	adj.P.Val	AveExpr_AD_minus_P	AveExpr_Control
P05067	APP	1.96264	-1.45295e-16	7.18063	6.96387e-13	1.12327e-09	0.296593	-1.70274
P02768	ALB	-1.1143	-8.34333e-17	-4.10046	4.12503e-05	0.0332684	-0.0350845	0.9417
P68871	HBB	-1.05821	1.69059e-16	-3.862	0.000112498	0.0604864	-0.0339549	0.95833
Q16851	UGP2	-1.0274	6.22141e-16	-3.661	0.000251297	0.0873784	-0.0176161	0.843314
P51674	GPM6A	-1.00261	2.62457e-16	-3.63143	0.000281925	0.0873784	0.0220447	0.830288
P17096	HMGA1	-0.936652	3.87433e-17	-3.45188	0.000556825	0.0873784	-0.0573495	0.759148
P07099	EPHX1	-0.944769	-2.61083e-16	-3.43055	0.000602494	0.0873784	-0.00169156	0.841136
P07195	LDHB	-0.918685	-2.30926e-17	-3.39037	0.000698115	0.0873784	0.0104603	0.753856
P21912	SDHB	-0.930147	2.16632e-16	-3.38092	0.000722587	0.0873784	0.01114	0.773286
P62269	RPS18	-0.940628	5.35127e-16	-3.36307	0.00077097	0.0873784	-0.0386393	0.748
O00479	HMGN4	-0.912156	1.31575e-16	-3.34216	0.000831452	0.0873784	-0.0466481	0.743933
P13591	NCAM1	-0.906415	1.47771e-16	-3.31535	0.00091545	0.0873784	0.0565267	0.756209
Q00765	REEP5	-0.89812	1.21847e-17	-3.31277	0.000923938	0.0873784	-0.0589114	0.6541
Q9HD42	CHMP1A	-0.919172	3.87038e-16	-3.30546	0.000948386	0.0873784	0.0755897	0.908785
P20810	CAST	-0.897374	1.36946e-16	-3.28614	0.00101588	0.0873784	0.0777353	0.800149
P22748	CA4	-0.889989	-1.10495e-16	-3.26625	0.00109003	0.0873784	-0.0690189	0.724037
Q9H444	CHMP4B	-0.904798	3.33317e-16	-3.26232	0.00110524	0.0873784	-0.0356905	0.812768
P62277	RPS13	-0.886332	9.00252e-17	-3.25862	0.00111976	0.0873784	-0.0301567	0.694645
P62913	RPL11	-0.891676	-2.13385e-16	-3.24826	0.00116132	0.0873784	0.0272944	0.760156
P18124	RPL7	-0.891165	-2.14842e-16	-3.24608	0.00117025	0.0873784	-0.00124758	0.730324
P49419	ALDH7A1	-0.881872	-1.40166e-16	-3.22763	0.00124843	0.0873784	0.0915431	0.774616
O76070	SNCG	-0.894943	-3.54369e-16	-3.22703	0.00125101	0.0873784	0.0604332	0.733728
P62917	RPL8	-0.872909	-1.19071e-17	-3.2214	0.00127587	0.0873784	0.00769165	0.755978
P15880	RPS2	-0.870856	-2.64511e-17	-3.21367	0.0013107	0.0873784	0.0383313	0.74019
P35268	RPL22	-0.888977	-3.60503e-16	-3.20427	0.00135428	0.0873784	0.00641882	0.753507
P69905	NA	-0.863421	-2.05252e-17	-3.18657	0.00143994	0.0893317	-0.0113311	0.79955
P62081	RPS7	-0.861172	-9.55347e-17	-3.16532	0.00154936	0.0925597	-0.00346922	0.682629
P32969	RPL9	-0.863714	-2.43604e-16	-3.13993	0.00169016	0.0938819	-0.00459752	0.72071
P46781	RPS9	-0.85705	1.59567e-16	-3.13079	0.00174366	0.0938819	0.0615454	0.724915
Q01105	SET	-0.849703	9.05664e-17	-3.12386	0.00178524	0.0938819	-0.00236163	0.614374
Q07020	RPL18	-0.85541	2.11109e-16	-3.11069	0.00186676	0.0938819	0.0376932	0.708166
P50914	RPL14	-0.843839	5.02931e-17	-3.10833	0.00188172	0.0938819	-0.00361449	0.696079
P61313	RPL15	-0.850877	1.95871e-16	-3.09808	0.0019481	0.0938819	0.0374636	0.724302
P78324	SIRPA	-0.84123	-9.10105e-17	-3.09342	0.00197891	0.0938819	0.0554504	0.704414
P30050	RPL12	-0.836675	-8.15736e-17	-3.0793	0.0020752	0.0956372	0.0553286	0.725376
P62266	RPS23	-0.837642	1.42386e-16	-3.06563	0.00217244	0.0973374	0.0593815	0.738795
P62899	RPL31	-0.833199	-1.25927e-16	-3.05318	0.00226464	0.0982422	-0.0135421	0.682718
P83731	RPL24	-0.837888	-2.40669e-16	-3.04664	0.00231445	0.0982422	0.0137277	0.708294
P62701	RPS4X	-0.836375	2.52354e-16	-3.0315	0.00243373	0.0994175	0.0212273	0.630042
P39023	RPL3	-0.838749	3.14269e-16	-3.0276	0.00246541	0.0994175	0.0615618	0.741174
P39019	RPS19	-0.816555	1.47382e-17	-3.01169	0.00259833	0.102222	-0.0131328	0.647433
Q99784	OLFM1	-0.810969	-1.71391e-17	-2.99292	0.00276353	0.106133	0.00701409	0.766631
Q02543	RPL18A	-0.822258	3.36411e-16	-2.9642	0.00303509	0.107533	0.0557341	0.732149
P62851	RPS25	-0.818043	-3.00704e-16	-2.96149	0.00306189	0.107533	0.0298328	0.706159
Q12983	BNIP3	-0.828113	6.06459e-16	-2.9526	0.00315145	0.107533	0.0193667	0.707491
P23471	PTPRZ1	-0.805043	1.395e-16	-2.94724	0.00320662	0.107533	0.00913739	0.704322
P62750	RPL23A	-0.80316	-1.1216e-16	-2.94707	0.00320835	0.107533	-0.0577046	0.644778
Q14244	MAP7	-0.799733	7.01939e-17	-2.94323	0.00324841	0.107533	0.134224	0.714786
P62424	RPL7A	-0.802531	-1.25289e-16	-2.94097	0.0032723	0.107533	0.0557318	0.706489
P62263	RPS14	-0.799436	-1.43441e-16	-2.92524	0.0034423	0.107533	0.0278036	0.726905
Q8N126	CADM3	-0.812179	-4.22939e-16	-2.91649	0.00354036	0.107533	-0.0134357	0.633123
Q9NQX3	GPHN	-0.803361	-2.94112e-16	-2.90988	0.00361607	0.107533	0.127761	0.809133
Q674X7	KAZN	-0.794592	-1.74458e-16	-2.90179	0.00371075	0.107533	0.106413	0.815814
P62244	RPS15A	-0.785991	-4.42979e-17	-2.89921	0.00374152	0.107533	0.0474595	0.648037
Q16566	CAMK4	-0.785666	3.84554e-17	-2.89547	0.0037863	0.107533	0.142348	0.847842
P50993	ATP1A2	-0.789359	-1.20182e-16	-2.89404	0.0038036	0.107533	0.0564155	0.692967
P05204	HMGN2	-0.801487	3.13263e-16	-2.89328	0.00381289	0.107533	-0.0205684	0.688908
Q86UE4	MTDH	-0.793927	-2.52451e-16	-2.8845	0.00392075	0.107533	0.111709	0.682117
P05388	RPLP0	-0.793634	2.23599e-16	-2.88306	0.0039388	0.107533	0.0709777	0.725028
Q9HCC0	MCCC2	-0.797961	3.26766e-16	-2.8782	0.00399998	0.107533	0.0597204	0.78461
P08243	ASNS	-0.784467	1.70614e-16	-2.86253	0.00420314	0.109832	0.0749426	0.756115
P11441	UBL4A	-0.791773	-3.23797e-16	-2.86114	0.00422168	0.109832	0.0933674	0.708123
P27797	CALR	0.782015	-1.74916e-16	2.85579	0.00429351	0.109927	0.0580291	-0.809645
P08708	RPS17	-0.781904	1.94858e-16	-2.84718	0.00441135	0.110571	0.036701	0.692094
Q969E2	SCAMP4	-0.775333	1.44412e-16	-2.83695	0.00455512	0.110571	0.036947	0.651379
P40925	MDH1	-0.769859	4.65322e-17	-2.8363	0.00456444	0.110571	0.0400758	0.635249
Q9Y2B0	CNPY2	0.781868	2.50577e-16	2.83432	0.00459283	0.110571	0.0989573	-0.726506
P62241	RPS8	-0.7716	1.3084e-16	-2.82738	0.00469358	0.111335	0.0542621	0.669666
P27816	MAP4	-0.763364	-6.56419e-17	-2.81284	0.00491114	0.114807	0.101577	0.689017
P62316	SNRPD2	0.776495	4.04093e-16	2.79046	0.00526382	0.119427	0.203714	-0.65998
Q02878	RPL6	-0.759171	-1.06665e-16	-2.78726	0.00531617	0.119427	0.0483568	0.641591
Q96PB7	OLFM3	-0.762344	1.54363e-16	-2.78636	0.00533091	0.119427	0.0833422	0.759478
Q9BRK0	REEP2	-0.762066	1.83409e-16	-2.77761	0.0054765	0.121008	-0.0627458	0.582481
P46782	RPS5	-0.75692	-1.46758e-16	-2.76903	0.00562292	0.122524	0.0502991	0.646881
P40429	RPL13A	-0.748822	-4.27436e-17	-2.76226	0.00574089	0.122524	0.0675785	0.665843
P05026	ATP1B1	-0.750077	8.35026e-17	-2.75865	0.00580458	0.122524	0.0222532	0.5899
Q16531	DDB1	-0.752414	-1.29841e-16	-2.75616	0.00584894	0.122524	0.166855	0.769424
O15066	KIF3B	-0.746233	9.99756e-17	-2.74177	0.00611141	0.126381	-0.00614085	0.619247
Q9BRQ6	CHCHD6	-0.743228	-7.9492e-17	-2.73584	0.00622273	0.127054	0.0224924	0.627892
Q8N3V7	SYNPO	-0.741132	-9.62286e-17	-2.72391	0.00645197	0.130088	0.187	0.7752
P13798	APEH	-0.7415	1.83104e-16	-2.70273	0.00687796	0.136965	0.0104974	0.568098
P08670	VIM	-0.733063	1.14492e-16	-2.69039	0.00713752	0.139012	0.0672328	0.622485
P28072	PSMB6	-0.729155	-4.32432e-17	-2.68966	0.00715311	0.139012	0.0477798	0.571173
P62249	RPS16	-0.745251	-4.1922e-16	-2.67673	0.00743502	0.139385	0.0347922	0.627677
P07093	SERPINE2	-0.742437	3.35634e-16	-2.67656	0.00743877	0.139385	-0.0209472	0.64273
P46779	RPL28	-0.743442	3.65256e-16	-2.67609	0.0074494	0.139385	0.0967581	0.707019
P60866	RPS20	-0.744443	-4.24494e-16	-2.67301	0.00751798	0.139385	0.0721664	0.696351
P18077	RPL35A	-0.730491	-1.88363e-16	-2.66547	0.00768877	0.140932	0.069402	0.662547
Q96A23	CPNE4	-0.718151	2.60209e-18	-2.64965	0.00805825	0.14602	0.126443	0.721429
Q9NWV8	BABAM1	-0.720772	-1.28009e-16	-2.6407	0.00827422	0.14602	0.116658	0.692309
P26373	RPL13	-0.725917	-2.38351e-16	-2.63992	0.00829334	0.14602	0.0618795	0.66959
P18621	RPL17	-0.719259	-1.4258e-16	-2.63202	0.00848853	0.14602	0.0396244	0.667183
O94856	NFASC	-0.716656	1.13576e-16	-2.63039	0.00852938	0.14602	0.116307	0.607419
P24821	TNC	-0.71481	8.42937e-17	-2.62883	0.00856851	0.14602	0.101668	0.641544
Q969P0	IGSF8	-0.714956	-9.67004e-17	-2.62758	0.00860004	0.14602	0.0658609	0.645815
P05387	RPLP2	-0.715744	1.38833e-16	-2.6205	0.00878072	0.147534	0.0341077	0.573718
P08247	SYP	-0.710744	-9.856e-17	-2.61162	0.00901225	0.147959	0.054993	0.646445
Q7Z6L0	PRRT2	-0.710871	-1.09301e-16	-2.60921	0.0090759	0.147959	0.0897654	0.67434
P84098	RPL19	-0.715115	1.85491e-16	-2.60601	0.00916096	0.147959	0.066413	0.665689
P42658	DPP6	-0.720547	2.86701e-16	-2.60557	0.00917293	0.147959	0.074595	0.669198
P28066	PSMA5	-0.721974	3.54189e-16	-2.6002	0.00931754	0.148804	0.0681653	0.654705
P04156	PRNP	-0.702358	4.11476e-17	-2.58818	0.00964916	0.152589	0.062991	0.605712
P63220	RPS21	-0.710194	2.22003e-16	-2.58027	0.00987298	0.154613	0.0255598	0.582239
O95057	DIRAS1	-0.694609	-7.49262e-17	-2.55782	0.010534	0.158706	0.0506243	0.641371
Q14697	GANAB	0.692843	-2.37033e-17	2.55688	0.0105622	0.158706	0.104335	-0.673908
P35609	ACTN2	-0.695293	-9.24261e-17	-2.55641	0.0105765	0.158706	0.15024	0.722806
Q8IWA5	SLC44A2	-0.692248	-4.25771e-17	-2.55358	0.0106629	0.158706	0.105002	0.57319
Q6NV74	CRACDL	-0.700904	2.00992e-16	-2.55096	0.0107436	0.158706	0.184306	0.774706
Q9Y6R1	SLC4A4	-0.693768	-9.81992e-17	-2.54933	0.0107938	0.158706	0.107801	0.631859
Q15388	TOMM20	-0.707218	-3.86302e-16	-2.54508	0.010926	0.158706	0.138611	0.695754
P23396	RPS3	-0.695753	-1.49283e-16	-2.54481	0.0109345	0.158706	0.0383196	0.595332
Q02978	SLC25A11	-0.701167	-2.92238e-16	-2.5401	0.0110829	0.158706	-0.0139861	0.590754
Q12860	CNTN1	-0.687673	-1.12688e-17	-2.53779	0.0111562	0.158706	0.0622832	0.611314
O75340	PDCD6	-0.688951	7.27751e-17	-2.53523	0.0112381	0.158706	0.0722584	0.619048
P08865	RPSA	-0.700847	-3.48305e-16	-2.52817	0.0114668	0.158706	-0.00268619	0.561888
Q8TF44	C2CD4C	-0.702736	-3.92519e-16	-2.52801	0.0114718	0.158706	0.0494408	0.755524
P17174	GOT1	-0.6857	-6.47815e-17	-2.52679	0.0115119	0.158706	0.110885	0.5643
P05023	ATP1A1	-0.683765	5.55112e-20	-2.52296	0.011638	0.158784	0.106778	0.62727
P23515	OMG	-0.682887	2.35922e-18	-2.51956	0.0117511	0.158784	0.0447718	0.542361
Q09666	AHNAK	-0.692703	2.32425e-16	-2.51461	0.0119172	0.158784	0.120567	0.677448
P62753	RPS6	-0.685761	1.38167e-16	-2.5109	0.0120431	0.158784	0.104788	0.648798
Q8N145	LGI3	-0.680636	3.23075e-17	-2.509	0.0121082	0.158784	0.0676684	0.56878
Q8IVF2	AHNAK2	-0.682332	9.91776e-17	-2.50713	0.0121725	0.158784	0.167188	0.726718
P01857	IGHG1	-0.683155	1.31423e-16	-2.50313	0.0123107	0.158784	0.0546631	0.65862
P55290	CDH13	-0.677859	-9.96841e-17	-2.4905	0.0127571	0.158784	0.0464147	0.581345
Q9P121	NTM	-0.67528	-6.29496e-17	-2.48865	0.0128236	0.158784	0.0736125	0.595966
Q13011	ECH1	-0.683537	-2.226e-16	-2.48847	0.0128302	0.158784	0.0702987	0.587148
P62829	RPL23	-0.674265	-5.75512e-17	-2.48569	0.0129308	0.158784	0.0967649	0.622418
O14594	NCAN	-0.673765	-4.07417e-17	-2.48556	0.0129356	0.158784	-0.0228181	0.539347
Q92752	TNR	-0.671925	-4.5533e-17	-2.47835	0.0131999	0.158784	0.0350249	0.581997
P12814	ACTN1	-0.673833	9.13991e-17	-2.47717	0.0132437	0.158784	0.13422	0.679661
Q9UI40	SLC24A2	-0.692488	5.42039e-16	-2.4752	0.0133169	0.158784	0.0560557	0.533332
P06744	GPI	0.670496	5.75928e-18	2.4736	0.0133766	0.158784	0.111942	-0.642326
Q9HAV7	GRPEL1	0.672395	7.93324e-17	2.47351	0.0133801	0.158784	0.117868	-0.622331
P07355	ANXA2	-0.676621	1.6688e-16	-2.46991	0.0135157	0.158784	-0.0109044	0.606595
O60762	DPM1	-0.682631	-3.27419e-16	-2.46605	0.0136622	0.158784	0.0562499	0.655335
Q13303	KCNAB2	-0.671278	1.04985e-16	-2.46554	0.0136816	0.158784	0.064067	0.571062
Q14764	MVP	-0.668931	-6.47676e-17	-2.465	0.0137023	0.158784	0.114042	0.603229
Q99497	PARK7	-0.68868	-4.93439e-16	-2.46312	0.0137744	0.158784	0.0778726	0.523061
O75190	DNAJB6	-0.669576	-1.00642e-16	-2.45983	0.013901	0.158784	0.00542223	0.539408
P62857	RPS28	-0.675943	2.06238e-16	-2.45906	0.0139309	0.158784	0.0516471	0.602853
P48729	CSNK1A1	-0.672225	-1.54946e-16	-2.45784	0.0139785	0.158784	0.0496265	0.624117
Q16798	ME3	-0.664129	-5.27633e-17	-2.44897	0.0143273	0.161436	0.136275	0.623164
P62280	RPS11	-0.66257	-6.6655e-17	-2.44129	0.0146358	0.161436	0.0788969	0.586294
Q9P0M9	MRPL27	-0.67175	-2.49009e-16	-2.44118	0.0146404	0.161436	0.0251399	0.601866
P21589	NT5E	-0.662745	6.71962e-17	-2.43942	0.014712	0.161436	0.057489	0.614881
P02511	CRYAB	-0.663219	-9.32032e-17	-2.43829	0.0147577	0.161436	0.0463815	0.454505
P61247	RPS3A	-0.673472	2.76695e-16	-2.43695	0.0148125	0.161436	0.0426074	0.564233
Q16352	INA	-0.658357	2.2371e-17	-2.42767	0.0151971	0.162722	0.132601	0.563695
Q9GZY8	MFF	-0.657998	1.19627e-17	-2.42708	0.0152218	0.162722	0.0577182	0.620781
P46777	RPL5	-0.659035	-7.49678e-17	-2.42681	0.0152331	0.162722	0.0330446	0.60017
P30041	PRDX6	-0.663498	-2.10498e-16	-2.41751	0.015628	0.16486	0.0547985	0.553737
Q8WW22	DNAJA4	-0.676169	5.37737e-16	-2.41728	0.0156377	0.16486	0.100129	0.707453
P55809	OXCT1	0.657867	-1.21361e-16	2.41169	0.0158796	0.166323	0.170653	-0.547034
Q9H9H5	MAP6D1	-0.669721	4.14585e-16	-2.40578	0.016139	0.167949	0.0724956	0.612452
Q02246	CNTN2	-0.650678	1.07622e-17	-2.40016	0.0163889	0.169457	0.0577484	0.52194
Q9H492	MAP1LC3A	-0.655599	-1.91819e-16	-2.39167	0.016773	0.169676	0.0472162	0.612983
P21926	CD9	-0.650617	9.55208e-17	-2.39119	0.016795	0.169676	0.0893957	0.438535
P30086	PEBP1	-0.648359	4.30211e-17	-2.38902	0.0168943	0.169676	0.072423	0.502543
Q9BV35	SLC25A23	-0.65249	-1.40291e-16	-2.38808	0.0169378	0.169676	0.0881229	0.697383
P43003	SLC1A3	-0.653768	1.67505e-16	-2.38634	0.0170179	0.169676	-0.0713729	0.466511
O14979	HNRNPDL	0.648828	-9.13158e-17	2.38584	0.0170412	0.169676	0.159271	-0.604001
P46976	GYG1	-0.654742	2.2167e-16	-2.37887	0.0173668	0.171856	0.00973082	0.518287
Q99623	PHB2	-0.643589	2.74225e-17	-2.37286	0.0176519	0.173613	-0.0193686	0.458555
O43759	SYNGR1	-0.646172	1.3084e-16	-2.36777	0.0178966	0.174953	0.122015	0.630838
P62906	RPL10A	-0.644272	1.44662e-16	-2.35733	0.0184078	0.178124	0.0570008	0.56961
Q9UQN3	CHMP2B	-0.63932	4.70457e-17	-2.35532	0.018508	0.178124	0.094158	0.597264
P62745	RHOB	-0.640814	1.08691e-16	-2.35306	0.0186209	0.178124	0.0842812	0.5743
Q92522	H1-10	-0.642027	1.32311e-16	-2.35222	0.0186627	0.178124	0.035617	0.563439
Q13449	LSAMP	-0.639046	1.12854e-16	-2.34569	0.0189931	0.178728	0.0321394	0.524458
P25686	DNAJB2	-0.642589	-1.82292e-16	-2.34561	0.0189972	0.178728	0.0577037	0.571178
Q9C0D0	PHACTR1	-0.643928	-2.4572e-16	-2.34059	0.0192544	0.178728	0.166135	0.767588
O14950	MYL12B	-0.644297	2.30108e-16	-2.33933	0.0193196	0.178728	0.0535843	0.575901
A6ZKI3	RTL8C	-0.652914	4.90247e-16	-2.33855	0.0193599	0.178728	0.025132	0.54251
Q8WXS5	CACNG8	-0.640083	-1.73944e-16	-2.33761	0.0194087	0.178728	0.0879617	0.674418
P61353	RPL27	-0.649229	3.75894e-16	-2.33582	0.0195017	0.178728	0.0294554	0.585696
O75077	ADAM23	-0.646399	-3.8182e-16	-2.32684	0.0199747	0.180174	0.0526155	0.558486
Q6IAN0	DHRS7B	-0.642633	2.76446e-16	-2.3254	0.0200515	0.180174	0.151163	0.712033
P60484	PTEN	-0.651826	-5.40998e-16	-2.32501	0.0200722	0.180174	0.119435	0.706602
P27635	RPL10	-0.634123	1.33754e-16	-2.32291	0.0201851	0.180174	0.111317	0.652203
Q15019	SEPTIN2	-0.630852	-8.61186e-17	-2.32093	0.0202916	0.180174	0.0844611	0.482618
P02686	MBP	-0.629554	5.28882e-17	-2.31873	0.0204106	0.180174	0.0777919	0.471256
Q15382	RHEB	-0.629273	4.83502e-17	-2.31817	0.0204414	0.180174	0.00115286	0.52998
P60033	CD81	-0.631007	-1.23568e-16	-2.31276	0.0207368	0.1807	0.124973	0.525681
Q08554	DSC1	-0.639557	-3.29667e-16	-2.31007	0.0208855	0.1807	0.0307496	0.660651
Q86YM7	HOMER1	-0.630893	1.51844e-16	-2.30655	0.0210811	0.1807	0.12768	0.598952
Q15070	OXA1L	-0.646965	6.10567e-16	-2.30637	0.021091	0.1807	0.0132949	0.547208
Q96B97	SH3KBP1	-0.627813	-1.04972e-16	-2.30539	0.0211459	0.1807	0.0658119	0.608029
O43865	AHCYL1	-0.637404	-3.15775e-16	-2.30475	0.0211815	0.1807	0.148209	0.64913
Q14982	OPCML	-0.626407	9.07607e-17	-2.30291	0.0212852	0.1807	0.0640316	0.563732
P09936	UCHL1	0.623588	5.18058e-17	2.29687	0.0216272	0.182642	0.0977814	-0.614731
O43617	TRAPPC3	-0.620179	1.7486e-17	-2.28721	0.0221844	0.186372	0.0918961	0.60859
P42262	GRIA2	-0.624199	1.49492e-16	-2.28267	0.022451	0.18671	0.141311	0.679166
P25789	PSMA4	-0.641046	6.66439e-16	-2.28064	0.0225711	0.18671	0.0642823	0.523833
Q96BQ5	CCDC127	-0.631087	2.96624e-16	-2.28057	0.0225749	0.18671	0.0685042	0.522882
Q8N766	EMC1	-0.639715	-5.70294e-16	-2.27831	0.0227094	0.18671	0.0385335	0.541902
P67936	TPM4	-0.629541	2.8505e-16	-2.27673	0.0228034	0.18671	0.0400727	0.578582
Q8N387	MUC15	-0.61653	6.63081e-17	-2.2694	0.0232453	0.189367	0.175531	0.648875
Q16891	IMMT	-0.613515	-1.0672e-17	-2.26411	0.0235685	0.191035	0.0961919	0.593161
Q9UHQ9	CYB5R1	-0.62061	-2.53741e-16	-2.25461	0.024159	0.19379	0.111105	0.596738
O60884	DNAJA2	-0.628203	4.3833e-16	-2.25458	0.0241606	0.19379	0.0334197	0.58015
Q9UHQ4	BCAP29	-0.621101	-2.76112e-16	-2.25286	0.0242688	0.19379	-0.0724947	0.498951
P11169	SLC2A3	-0.622987	-3.39256e-16	-2.24867	0.0245347	0.193971	0.0402542	0.574725
O43707	ACTN4	-0.614046	1.45356e-16	-2.24657	0.0246688	0.193971	0.0989673	0.597585
Q9BWM7	SFXN3	-0.608591	-1.22125e-17	-2.24596	0.0247076	0.193971	-0.0163503	0.518483
Q5SQI0	ATAT1	-0.615323	-1.9737e-16	-2.24394	0.0248374	0.193971	0.125827	0.632205
P10599	TXN	-0.616901	-2.40863e-16	-2.24308	0.0248928	0.193971	0.0415363	0.637111
Q96SB3	PPP1R9B	-0.606246	-1.96509e-17	-2.23742	0.0252598	0.194553	0.148457	0.653549
Q6KCM7	SLC25A25	-0.613816	-2.05114e-16	-2.2373	0.0252677	0.194553	-0.0726468	0.465962
Q96HS1	PGAM5	-0.616736	2.46705e-16	-2.23636	0.0253293	0.194553	0.120799	0.644018
Q14642	INPP5A	-0.615931	-2.84189e-16	-2.23274	0.025567	0.195448	0.0808847	0.566107
Q9P2R7	SUCLA2	0.601521	-2.33147e-17	2.21988	0.0264278	0.200006	0.17004	-0.479771
Q00688	FKBP3	-0.604636	-1.10717e-16	-2.21895	0.0264911	0.200006	0.0818351	0.511934
P05141	SLC25A5	-0.612741	2.69174e-16	-2.21831	0.0265352	0.200006	0.0675742	0.57241
Q07065	CKAP4	-0.601594	9.71723e-17	-2.21077	0.0270532	0.201647	0.0137684	0.544013
P61601	NCALD	-0.599435	2.24265e-17	-2.21039	0.0270792	0.201647	0.139833	0.562626
P10114	RAP2A	-0.599473	4.46726e-17	-2.20875	0.0271933	0.201647	0.0414561	0.612449
P22314	UBA1	0.598377	-3.33483e-17	2.20789	0.027253	0.201647	0.131239	-0.571053
Q53GQ0	HSD17B12	-0.618592	-6.06237e-16	-2.19921	0.0278639	0.204389	0.0863224	0.593451
O14974	PPP1R12A	-0.604586	-2.3595e-16	-2.19903	0.027877	0.204389	0.114862	0.57863
Q16181	SEPTIN7	-0.59477	3.35704e-17	-2.19237	0.0283542	0.206947	0.135365	0.574394
P05386	RPLP1	-0.601355	1.99923e-16	-2.18884	0.0286099	0.207873	0.106542	0.476286
Q96GW7	BCAN	-0.593594	8.71803e-17	-2.1827	0.0290594	0.209738	-0.00296291	0.453183
P61026	RAB10	-0.595779	-1.32908e-16	-2.18178	0.0291266	0.209738	0.0509711	0.516891
O14523	C2CD2L	-0.594379	-1.16407e-16	-2.18002	0.0292573	0.209742	0.128343	0.646172
Q99816	TSG101	-0.587876	-2.90219e-17	-2.16931	0.0300603	0.214545	0.0805758	0.567748
P13637	ATP1A3	-0.585372	1.06304e-17	-2.15928	0.03083	0.21907	0.114148	0.552713
Q6L8Q7	PDE12	0.590049	-1.6627e-16	2.15587	0.0310953	0.219986	0.185404	-0.43677
O94772	LY6H	-0.595157	-3.20542e-16	-2.1512	0.031462	0.220646	0.0757082	0.489485
P82909	MRPS36	-0.59261	-2.65357e-16	-2.15119	0.0314622	0.220646	0.0259118	0.507092
P63000	RAC1	-0.583622	7.13526e-17	-2.14778	0.0317327	0.22158	0.110195	0.486133
P49458	SRP9	-0.596946	4.35811e-16	-2.14261	0.0321455	0.22224	0.0107612	0.40668
Q8NBX0	SCCPDH	-0.587774	1.8778e-16	-2.14153	0.0322323	0.22224	0.0740605	0.566868
O15394	NCAM2	-0.581146	-6.87228e-17	-2.14102	0.0322736	0.22224	0.134043	0.559482
Q5SSJ5	HP1BP3	-0.58064	-7.28584e-17	-2.1385	0.0324778	0.22224	0.109005	0.558265
Q53H12	AGK	-0.57909	3.1225e-18	-2.13654	0.0326364	0.22224	0.0571347	0.59316
P25786	PSMA1	-0.604831	-7.50559e-16	-2.1362	0.0326643	0.22224	0.0538781	0.512878
P63096	GNAI1	-0.583137	1.42386e-16	-2.13418	0.0328291	0.22224	0.112396	0.53216
P10809	HSPD1	-0.578484	4.42146e-17	-2.13145	0.0330531	0.22224	0.0507817	0.489232
Q9NX63	CHCHD3	-0.578362	5.76969e-17	-2.12973	0.033195	0.22224	0.0543934	0.517013
P49207	RPL34	-0.577059	1.72085e-18	-2.12913	0.0332445	0.22224	0.0913984	0.532601
Q16698	DECR1	-0.584567	-2.30677e-16	-2.12698	0.0334233	0.22224	0.0595333	0.532758
P22033	MMUT	0.582034	-1.68546e-16	2.12629	0.0334807	0.22224	0.221708	-0.446143
P10915	HAPLN1	-0.58531	-2.85438e-16	-2.12153	0.0338784	0.223056	0.0282427	0.440483
Q8N5N7	MRPL50	-0.585159	-2.8233e-16	-2.12151	0.0338802	0.223056	0.0620716	0.540183
Q9UHG3	PCYOX1	-0.573709	-3.67206e-17	-2.11675	0.0342826	0.223953	0.0936181	0.462813
Q06830	PRDX1	-0.575927	-9.67768e-17	-2.11661	0.0342941	0.223953	0.100696	0.49581
Q6P1Q0	LETMD1	-0.572276	5.52336e-18	-2.11127	0.0347508	0.225468	0.115099	0.578746
Q9NP79	VTA1	0.57253	5.10286e-17	2.10888	0.0349561	0.225468	0.127703	-0.523446
Q12979	ABR	-0.573394	9.20236e-17	-2.10786	0.0350442	0.225468	0.1576	0.685571
Q96I99	SUCLG2	0.576641	-1.68171e-16	2.10663	0.035151	0.225468	0.152241	-0.471266
P07196	NEFL	-0.57088	2.90531e-17	-2.10468	0.0353205	0.225468	0.115574	0.449748
P52907	CAPZA1	-0.586405	4.43284e-16	-2.10417	0.0353649	0.225468	0.0711535	0.500864
Q9Y2J0	RPH3A	-0.572638	1.2558e-16	-2.09948	0.0357756	0.227189	0.0906027	0.627619
Q9UMS0	NFU1	0.5682	1.85962e-18	2.09644	0.0360446	0.227633	0.118904	-0.502722
O60716	CTNND1	-0.57344	1.56139e-16	-2.0955	0.0361277	0.227633	0.132688	0.658354
Q00059	TFAM	-0.567637	2.52992e-17	-2.09296	0.0363539	0.227875	0.059253	0.548052
Q9NVA2	SEPTIN11	-0.576481	-2.70284e-16	-2.0919	0.0364488	0.227875	0.110484	0.566331
Q9Y512	SAMM50	-0.56772	6.15341e-17	-2.09018	0.0366025	0.227953	0.0972974	0.548824
Q8IXJ6	SIRT2	-0.575464	2.7911e-16	-2.08198	0.0373456	0.231126	0.100542	0.461132
Q99490	AGAP2	-0.566241	-9.49241e-17	-2.0814	0.0373986	0.231126	0.152305	0.646945
P42263	GRIA3	-0.56501	1.01481e-16	-2.07572	0.0379211	0.233005	0.137161	0.659047
P00338	LDHA	-0.561884	-2.30094e-17	-2.07362	0.0381162	0.233005	0.147639	0.54786
Q9HBF4	ZFYVE1	-0.574793	3.28924e-16	-2.07297	0.038176	0.233005	0.130455	0.625176
Q07157	TJP1	-0.566446	1.51171e-16	-2.07108	0.0383523	0.233005	0.12316	0.530954
Q14254	FLOT2	-0.564408	1.22582e-16	-2.0699	0.0384629	0.233005	0.0225298	0.50118
Q8IV01	SYT12	-0.565208	-1.4308e-16	-2.06822	0.0386204	0.233005	0.112188	0.635115
Q9BZV1	UBXN6	-0.569178	2.26236e-16	-2.06723	0.0387139	0.233005	0.155273	0.633778
Q5T2T1	MPP7	-0.57184	-3.52454e-16	-2.06223	0.0391869	0.234976	0.0547159	0.475615
Q9Y217	MTMR6	-0.568405	-2.90545e-16	-2.05942	0.0394552	0.235092	0.127398	0.584333
Q9Y230	RUVBL2	-0.558734	4.05231e-17	-2.05898	0.0394977	0.235092	0.0323729	0.520132
Q9UPQ0	LIMCH1	-0.55745	3.16969e-17	-2.05495	0.0398849	0.236524	0.138818	0.560101
P0DP25	CALM3	-0.555704	-1.64313e-17	-2.05085	0.0402832	0.236539	0.00933344	0.473156
Q8TAC9	SCAMP5	-0.567196	2.97345e-16	-2.04959	0.0404057	0.236539	-0.0327544	0.463294
Q9P0V9	SEPTIN10	-0.555645	4.31044e-17	-2.04739	0.0406212	0.236539	0.141102	0.483104
Q96HU8	DIRAS2	-0.554594	-1.19627e-17	-2.04668	0.0406905	0.236539	0.10331	0.511724
P62937	PPIA	0.554347	-4.02317e-17	2.04506	0.0408503	0.236539	0.0596233	-0.595575
Q6UWR7	ENPP6	-0.553729	-1.113e-17	-2.04348	0.0410061	0.236539	0.100791	0.424334
P51149	RAB7A	-0.56212	-2.46747e-16	-2.04308	0.0410455	0.236539	0.0812076	0.454803
Q5TCZ1	SH3PXD2A	0.556343	-1.10509e-16	2.04177	0.0411759	0.236539	0.319646	-0.283471
O43581	SYT7	-0.561272	-2.4386e-16	-2.0404	0.0413117	0.236539	0.0715514	0.53169
P61225	RAP2B	-0.56248	2.44388e-16	-2.03998	0.0413539	0.236539	0.00748135	0.460324
P06753	TPM3	-0.562105	2.54741e-16	-2.03704	0.0416475	0.237343	0.0485969	0.522858
Q5T442	GJC2	-0.559719	-2.37477e-16	-2.03563	0.0417888	0.237343	0.107975	0.518769
Q9NVI7	ATAD3A	-0.549954	8.43769e-18	-2.02875	0.0424853	0.23923	0.0491943	0.477034
Q08495	DMTN	-0.561479	3.20466e-16	-2.02599	0.0427671	0.23923	0.153039	0.590349
Q9BYB0	NA	-0.549234	-4.7698e-17	-2.02566	0.0428008	0.23923	0.0809157	0.556767
P32189	GK	-0.555805	1.8674e-16	-2.02524	0.0428441	0.23923	0.154162	0.589668
Q9NUQ2	AGPAT5	-0.549389	3.39728e-17	-2.02506	0.0428626	0.23923	0.119445	0.563997
Q7L0J3	SV2A	-0.54849	-5.09037e-17	-2.02269	0.0431067	0.239393	0.128459	0.514682
P61106	RAB14	-0.548045	-3.90243e-17	-2.02189	0.0431886	0.239393	0.0392554	0.444163
P51452	DUSP3	0.555202	-2.47025e-16	2.01791	0.0436025	0.240328	0.128374	-0.515158
O15083	ERC2	-0.548228	-8.33916e-17	-2.0174	0.0436554	0.240328	0.0989256	0.572617
Q8WY22	BRI3BP	-0.546529	5.66769e-17	-2.0126	0.0441578	0.242261	-0.0733707	0.366049
P04632	CAPNS1	-0.550718	-1.74416e-16	-2.01119	0.044307	0.242261	0.0416538	0.455214
Q12933	TRAF2	-0.544408	-4.13142e-17	-2.00831	0.0446113	0.242526	0.121463	0.535073
Q15773	MLF2	-0.550176	-1.85463e-16	-2.00789	0.0446561	0.242526	0.0676505	0.51045
P11233	RALA	-0.548988	1.59428e-16	-2.00547	0.0449142	0.243109	0.0883752	0.457052
Q8N2F6	ARMC10	-0.545557	-1.2749e-16	-1.99885	0.0456255	0.245311	0.123587	0.570807
Q8N608	DPP10	-0.542751	1.02189e-16	-1.99385	0.0461698	0.245311	0.0834476	0.521839
O95674	CDS2	-0.540668	-5.65659e-17	-1.9933	0.0462303	0.245311	-0.0898882	0.403339
Q96PY5	FMNL2	-0.545664	1.72709e-16	-1.99073	0.0465121	0.245311	0.119368	0.470822
Q86YZ3	HRNR	-0.548032	2.25528e-16	-1.99054	0.0465326	0.245311	0.0746856	0.580157
Q8N9N7	LRRC57	-0.54023	7.28584e-17	-1.98795	0.0468181	0.245311	0.141358	0.494609
P56378	ATP5MJ	-0.559524	-6.2117e-16	-1.98782	0.0468333	0.245311	-0.0296939	0.427012
Q99613	EIF3C	0.539545	4.89608e-17	1.98757	0.0468611	0.245311	0.192923	-0.484045
P61626	LYZ	-0.539082	5.5414e-17	-1.98529	0.0471135	0.245311	0.0510713	0.48044
Q9P0J7	KCMF1	-0.540902	-1.10634e-16	-1.98507	0.0471377	0.245311	0.093591	0.448155
Q9Y5K8	ATP6V1D	-0.537595	-2.04281e-17	-1.98407	0.0472497	0.245311	-0.000486622	0.433645
Q9C0H9	SRCIN1	-0.539524	9.47298e-17	-1.983	0.0473692	0.245311	0.169208	0.595386
Q5XKP0	MICOS13	-0.538839	9.22734e-17	-1.98081	0.0476143	0.245311	0.0893577	0.505305
P63244	RACK1	-0.542185	-1.68698e-16	-1.98069	0.0476273	0.245311	0.0311536	0.426109
P50395	GDI2	-0.537577	-6.8695e-17	-1.98051	0.0476475	0.245311	0.134368	0.448171
Q15286	RAB35	-0.542753	1.75776e-16	-1.97956	0.0477543	0.245311	0.0708072	0.474457
O75521	ECI2	-0.548746	3.81445e-16	-1.97383	0.0484022	0.246271	0.130436	0.570167
P05109	S100A8	-0.537072	1.10953e-16	-1.97172	0.0486433	0.246271	-0.0576596	0.351008
Q86TX2	ACOT1	0.533763	-2.08375e-17	1.96991	0.0488497	0.246271	0.158186	-0.423134
P07305	H1-0	-0.536475	1.10745e-16	-1.96956	0.04889	0.246271	0.0415638	0.463282
Q9NP72	RAB18	-0.540605	-2.17409e-16	-1.96882	0.0489749	0.246271	0.0565603	0.48005
P78357	CNTNAP1	-0.534786	-8.3919e-17	-1.96785	0.0490868	0.246271	0.141048	0.531092
P16389	KCNA2	-0.539224	1.72667e-16	-1.96724	0.0491567	0.246271	0.121054	0.51374
Q9UHD2	TBK1	-0.539324	1.90542e-16	-1.96455	0.0494679	0.246271	0.185776	0.652415
P53667	LIMK1	-0.531904	-1.6015e-17	-1.96301	0.0496469	0.246271	0.168765	0.602143
Q9UGM6	WARS2	-0.536695	-1.49797e-16	-1.96296	0.049652	0.246271	0.0645228	0.493912
P30043	BLVRB	0.535191	1.33393e-16	1.96058	0.0499299	0.246271	0.0894638	-0.492737
Q96DA6	DNAJC19	-0.531444	-4.996e-17	-1.95989	0.0500101	0.246271	0.0319475	0.460975
O75899	GABBR2	-0.537012	-1.86101e-16	-1.95977	0.0500241	0.246271	0.0932286	0.551694
Q9Y4P3	TBL2	-0.53123	1.51823e-17	-1.9593	0.0500787	0.246271	0.134919	0.56307
Q9UDY4	DNAJB4	-0.529592	-3.39034e-17	-1.95407	0.0506943	0.248541	0.116143	0.568261
P62760	VSNL1	-0.529113	-4.41314e-17	-1.9517	0.0509756	0.248594	0.0852705	0.434467
P04264	KRT1	-0.528943	5.84255e-18	-1.95138	0.0510133	0.248594	0.0835858	0.598847
P00568	AK1	0.535408	-2.35929e-16	1.94741	0.0514865	0.249464	0.0942701	-0.565105
P18505	GABRB1	-0.533539	1.69868e-16	-1.94704	0.0515317	0.249464	0.0142652	0.483731
P40123	CAP2	-0.527459	-4.67959e-17	-1.94541	0.0517266	0.249464	0.063674	0.504899
P05091	ALDH2	-0.529437	-1.08399e-16	-1.94345	0.0519632	0.249464	0.14508	0.452235
P07197	NEFM	-0.526525	-2.57294e-17	-1.94303	0.0520137	0.249464	0.132056	0.427487
P61020	RAB5B	-0.533807	2.05114e-16	-1.94215	0.0521198	0.249464	0.0675471	0.478487
Q15006	EMC2	-0.537615	3.17704e-16	-1.9402	0.0523563	0.249854	-0.00696537	0.425519
O14495	PLPP3	-0.535295	2.68785e-16	-1.93798	0.0526271	0.250139	0.0515066	0.443485
Q9UQB8	BAIAP2	-0.525102	-4.32154e-17	-1.93697	0.052751	0.250139	0.14893	0.592364
Q8IU85	CAMK1D	-0.524969	2.83662e-17	-1.93547	0.0529345	0.250139	0.153586	0.58272
Q9P0L0	VAPA	-0.53135	-2.2099e-16	-1.93464	0.0530364	0.250139	0.148195	0.527675
P01834	NA	-0.528549	-1.68809e-16	-1.93086	0.0535014	0.251597	0.0699728	0.556762
Q96P47	AGAP3	-0.534768	3.23144e-16	-1.9293	0.0536957	0.251777	0.123523	0.595789
O14994	SYN3	-0.52927	2.03559e-16	-1.92589	0.0541195	0.253028	0.0621106	0.514665
P32119	PRDX2	-0.522862	8.13516e-17	-1.92322	0.0544541	0.253857	0.0907955	0.489273
Q92686	NRGN	-0.529905	2.68008e-16	-1.91857	0.0550402	0.255196	0.128092	0.600608
P60660	MYL6	-0.524082	1.40582e-16	-1.91843	0.0550577	0.255196	0.115655	0.539004
P09496	CLTA	0.519144	7.91034e-18	1.91512	0.0554783	0.255799	0.0736114	-0.453062
Q9BW30	TPPP3	-0.529943	2.98622e-16	-1.91481	0.055518	0.255799	0.130712	0.468517
Q9ULJ8	PPP1R9A	-0.51975	6.03684e-17	-1.91367	0.0556636	0.255799	0.156592	0.563818
Q96RR4	CAMKK2	-0.518683	4.86278e-17	-1.91074	0.0560389	0.256792	0.148009	0.620783
Q9Y376	CAB39	-0.519248	1.13909e-16	-1.90577	0.0566812	0.257868	0.04144	0.451859
Q7Z3B1	NEGR1	-0.529692	3.87468e-16	-1.90481	0.0568067	0.257868	0.0907489	0.536966
Q6ZVL6	KIAA1549L	-0.523033	1.94497e-16	-1.9046	0.0568342	0.257868	0.0832026	0.545244
Q7L5D6	GET4	-0.516107	-4.70179e-17	-1.90353	0.056973	0.257868	0.0499305	0.456402
O75431	MTX2	-0.523029	-2.33841e-16	-1.90266	0.0570869	0.257868	0.118809	0.505981
Q9GZS3	WDR61	-0.523553	-2.57419e-16	-1.90154	0.0572329	0.257868	0.0989684	0.514661
Q9Y484	WDR45	-0.522719	-2.46206e-16	-1.89995	0.0574416	0.25808	0.098962	0.543196
Q9Y296	TRAPPC4	-0.514845	5.32213e-17	-1.89621	0.0579331	0.25808	0.0624091	0.492157
Q969L2	MAL2	-0.520627	1.96038e-16	-1.8956	0.0580146	0.25808	0.138658	0.480616
P29966	MARCKS	-0.520034	1.94456e-16	-1.89368	0.0582687	0.25808	0.00135929	0.475538
P08195	SLC3A2	-0.512575	-2.90323e-17	-1.89144	0.0585667	0.25808	0.000720735	0.436514
Q6U841	SLC4A10	-0.519556	2.06335e-16	-1.89012	0.0587439	0.25808	0.125854	0.614667
O75955	FLOT1	-0.515364	-1.1717e-16	-1.89006	0.0587509	0.25808	0.0152646	0.466427
O60268	KIAA0513	0.511996	-1.1921e-17	1.88948	0.0588291	0.25808	0.11624	-0.471389
P12235	SLC25A4	-0.530652	6.80123e-16	-1.88699	0.0591634	0.25808	0.117174	0.547101
P04179	SOD2	-0.511708	-5.28744e-17	-1.88691	0.0591737	0.25808	0.101622	0.426786
O14490	DLGAP1	-0.51278	-8.60423e-17	-1.88655	0.0592223	0.25808	0.189023	0.627936
P26640	VARS1	0.512727	-8.91509e-17	1.88578	0.059326	0.25808	0.144731	-0.410252
Q92599	SEPTIN8	-0.510898	-1.96648e-17	-1.88553	0.05936	0.25808	0.153838	0.504485
P27361	MAPK3	0.51767	2.11886e-16	1.88238	0.0597857	0.259232	0.113301	-0.533351
Q9NTK5	OLA1	0.509425	-3.10862e-18	1.87984	0.0601313	0.260032	0.105973	-0.532711
P54619	PRKAG1	-0.514599	1.91708e-16	-1.87431	0.0608894	0.262382	0.15301	0.555584
P09104	ENO2	-0.509286	8.43769e-17	-1.87297	0.0610734	0.262382	0.0263873	0.395719
Q9NQ79	CRTAC1	-0.521386	4.3459e-16	-1.87149	0.0612784	0.262382	0.0837832	0.427627
Q9Y291	MRPS33	-0.51499	2.26819e-16	-1.87033	0.061439	0.262382	0.0362164	0.433342
Q9Y2Q3	GSTK1	0.515564	2.43305e-16	1.86998	0.0614882	0.262382	0.209657	-0.393859
P09001	MRPL3	-0.506419	-1.91513e-18	-1.86869	0.0616681	0.262456	0.0795403	0.558956
Q9H7D7	WDR26	-0.515842	-3.1572e-16	-1.86521	0.0621532	0.263824	0.160123	0.597323
P30044	PRDX5	0.505898	6.92502e-17	1.86192	0.0626153	0.264202	0.117773	-0.482931
P00505	GOT2	-0.515259	3.11001e-16	-1.86029	0.0628458	0.264202	0.166057	0.492066
P10412	H1-4	-0.513958	2.73781e-16	-1.86011	0.0628713	0.264202	0.0672717	0.427878
P31689	DNAJA1	-0.518795	4.66155e-16	-1.85993	0.0628974	0.264202	0.0561026	0.476535
Q12931	TRAP1	0.505083	-8.97338e-17	1.85756	0.063233	0.264922	0.119833	-0.514153
P14867	GABRA1	-0.502505	-5.18509e-17	-1.85305	0.0638774	0.266928	0.0723511	0.503651
Q9UII2	ATP5IF1	-0.5064	-1.52739e-16	-1.85179	0.0640575	0.266989	0.0754417	0.411059
O60313	OPA1	-0.503213	1.0536e-16	-1.8482	0.0645743	0.267363	0.0962321	0.523963
P51649	ALDH5A1	-0.511611	3.11279e-16	-1.84709	0.0647355	0.267363	0.151014	0.547972
Q08209	PPP3CA	-0.502716	1.01918e-16	-1.84681	0.0647759	0.267363	0.0765723	0.506707
Q96CV9	OPTN	-0.500202	-1.80689e-17	-1.84603	0.0648889	0.267363	0.191286	0.627439
Q12955	ANK3	-0.504195	-1.39444e-16	-1.84543	0.064976	0.267363	0.161829	0.562581
P30101	PDIA3	0.499647	-1.19904e-17	1.84391	0.0651981	0.267495	0.0734675	-0.541521
Q9H4G4	GLIPR2	-0.498735	-9.1871e-18	-1.84051	0.0656953	0.267495	0.139269	0.403163
Q5VUB5	FAM171A1	-0.499232	-6.26305e-17	-1.83989	0.0657861	0.267495	0.157758	0.536999
O95747	OXSR1	-0.504907	-2.09791e-16	-1.83976	0.0658053	0.267495	0.142468	0.558804
P47870	GABRB2	-0.50015	-9.01709e-17	-1.83934	0.065867	0.267495	0.020168	0.447324
Q9H6K4	OPA3	-0.504856	1.95566e-16	-1.83825	0.0660275	0.267495	0.139511	0.455848
Q15555	MAPRE2	-0.497597	-2.04281e-17	-1.83645	0.0662925	0.267495	0.114709	0.499091
Q8TCZ2	CD99L2	-0.513879	-5.10175e-16	-1.83617	0.0663348	0.267495	-0.00633885	0.423818
Q96E17	RAB3C	0.507151	-3.15539e-16	1.83381	0.0666833	0.267694	0.0897522	-0.455038
Q9NQC7	CYLD	-0.510076	4.01845e-16	-1.83321	0.0667735	0.267694	0.191299	0.631531
Q9Y2C4	EXOG	-0.511836	-4.75647e-16	-1.83248	0.066882	0.267694	0.137092	0.476147
Q5T5P2	KIAA1217	-0.499682	-1.25754e-16	-1.83106	0.0670927	0.267872	0.103375	0.515195
P17677	GAP43	-0.496983	9.08995e-17	-1.82708	0.0676892	0.268594	0.0834909	0.476164
Q8N414	PGBD5	-0.496382	-9.2093e-17	-1.82513	0.067983	0.268594	0.130377	0.562295
P20916	MAG	-0.495244	5.04527e-17	-1.82425	0.068116	0.268594	0.106677	0.397247
Q9NPD7	NRN1	-0.500939	-2.24723e-16	-1.82344	0.0682379	0.268594	0.0688678	0.461992
Q9NR46	SH3GLB2	0.497087	-1.15269e-16	1.8234	0.068245	0.268594	0.153022	-0.399997
P02533	KRT14	-0.497405	1.2787e-16	-1.82321	0.0682725	0.268594	0.100419	0.595547
P21964	COMT	0.492858	2.6229e-17	1.81719	0.0691895	0.271539	0.137852	-0.426781
P06576	ATP5F1B	-0.491622	-1.14075e-17	-1.81428	0.0696354	0.272626	0.0386331	0.374353
P50213	IDH3A	0.491428	5.14311e-17	1.81011	0.0702796	0.274482	0.0960699	-0.385482
P18669	PGAM1	0.492852	-1.11966e-16	1.80848	0.070533	0.274806	0.0741745	-0.475855
Q92974	ARHGEF2	-0.492807	1.23929e-16	-1.80709	0.0707496	0.274986	0.17783	0.603299
P48047	ATP5PO	-0.489344	-5.33601e-17	-1.80442	0.0711678	0.275946	0.0640033	0.425626
P16112	ACAN	-0.501936	-4.33154e-16	-1.80137	0.0716461	0.277135	-0.0152416	0.273083
P35527	KRT9	-0.489359	8.66911e-17	-1.79946	0.0719468	0.277632	0.0997788	0.574811
P78352	DLG4	-0.487135	-4.44089e-19	-1.79746	0.0722647	0.278193	0.149224	0.564221
O43301	HSPA12A	-0.488226	9.55416e-17	-1.79435	0.0727581	0.279384	0.147732	0.531547
O43169	CYB5B	-0.492425	-2.17548e-16	-1.79334	0.0729204	0.279384	-0.00645583	0.39559
Q96EY1	DNAJA3	-0.489191	-1.44065e-16	-1.78994	0.0734657	0.280407	0.0465294	0.438659
P15531	NME1	-0.486925	-9.70057e-17	-1.78948	0.0735398	0.280407	0.0930824	0.447506
P25398	RPS12	-0.485961	8.1643e-17	-1.78746	0.0738648	0.280407	0.108607	0.445633
Q9Y224	RTRAF	-0.486347	9.63674e-17	-1.78735	0.0738829	0.280407	0.111522	0.411112
Q9P0K9	FRRS1L	-0.487331	-1.38608e-16	-1.78381	0.074456	0.281919	0.0391945	0.444535
Q96PV0	SYNGAP1	-0.482683	2.12608e-17	-1.77993	0.0750884	0.283518	0.177204	0.605014
Q9UJ70	NAGK	0.488593	2.04017e-16	1.77781	0.0754367	0.283518	0.130402	-0.426274
Q01814	ATP2B2	-0.482378	-6.8584e-17	-1.77716	0.0755436	0.283518	0.0718749	0.43162
Q14318	FKBP8	-0.482542	-7.47596e-17	-1.77693	0.0755814	0.283518	0.137466	0.560511
Q6UXV4	APOOL	-0.491543	-3.54342e-16	-1.77244	0.0763239	0.285313	0.110201	0.514366
O75880	SCO1	0.486395	-2.27179e-16	1.7702	0.0766953	0.285313	0.0984798	-0.552207
Q9Y6K8	AK5	-0.479642	-6.94583e-18	-1.77002	0.0767256	0.285313	0.169786	0.568472
P11142	HSPA8	-0.479544	-1.59872e-17	-1.76977	0.0767674	0.285313	0.123546	0.395468
P82663	MRPS25	-0.488311	2.63706e-16	-1.7685	0.0769782	0.285439	0.141061	0.561716
Q9BQI5	SGIP1	-0.480997	1.03806e-16	-1.7668	0.0772641	0.285842	0.083087	0.511176
Q13492	PICALM	-0.483901	-2.20712e-16	-1.76191	0.0780863	0.288019	0.147406	0.464184
Q9NVH1	DNAJC11	-0.476756	-3.52912e-17	-1.75907	0.0785665	0.288019	0.106698	0.469015
Q86X55	CARM1	0.484119	-2.53152e-16	1.75882	0.0786095	0.288019	0.132249	-0.418992
P20339	RAB5A	-0.488833	3.95656e-16	-1.75729	0.0788695	0.288019	0.0440762	0.414022
Q9H329	EPB41L4B	-0.487443	3.45085e-16	-1.75635	0.0790308	0.288019	0.135778	0.632576
Q7Z406	MYH14	-0.476679	4.60326e-17	-1.75621	0.0790544	0.288019	0.161429	0.541108
P46379	BAG6	-0.484891	2.70339e-16	-1.75531	0.0792072	0.288019	0.179689	0.549305
Q27J81	INF2	-0.480028	-1.57076e-16	-1.75488	0.0792811	0.288019	0.144619	0.500509
P41222	PTGDS	-0.47511	1.50574e-17	-1.75233	0.0797194	0.28813	0.0832453	0.323783
O75381	PEX14	-0.477078	1.05721e-16	-1.75217	0.0797457	0.28813	0.0808005	0.47882
P46821	MAP1B	-0.475178	3.30291e-17	-1.75158	0.0798475	0.28813	0.137617	0.509098
P35232	PHB	-0.47737	1.28925e-16	-1.74958	0.0801921	0.288364	0.0851953	0.413312
P02689	PMP2	-0.473657	6.80012e-18	-1.74737	0.080574	0.288364	0.0989556	0.307358
Q92556	ELMO1	-0.47454	6.79318e-17	-1.74662	0.0807056	0.288364	0.16749	0.544634
Q7L099	RUFY3	-0.473224	-1.55431e-17	-1.74644	0.0807361	0.288364	0.159402	0.517619
Q6IQ22	NA	-0.480325	2.15675e-16	-1.74604	0.0808064	0.288364	-0.0204812	0.394735
P78559	MAP1A	-0.472054	-1.17545e-17	-1.74207	0.081497	0.289331	0.143338	0.458772
Q6P9B6	MEAK7	-0.481145	2.83093e-16	-1.74028	0.0818107	0.289331	0.0888019	0.479133
O14807	MRAS	-0.482584	3.3229e-16	-1.7401	0.0818438	0.289331	-0.0412607	0.375854
O15484	CAPN5	-0.483088	3.52662e-16	-1.73999	0.0818631	0.289331	0.110298	0.541317
Q13505	MTX1	-0.47465	1.3034e-16	-1.73935	0.0819742	0.289331	0.120537	0.428104
O60493	SNX3	-0.476585	-1.99896e-16	-1.73771	0.0822631	0.289717	0.0807892	0.464839
O95831	AIFM1	-0.469252	-4.8711e-18	-1.73165	0.0833374	0.292861	0.11963	0.460373
Q13033	STRN3	-0.476839	2.58349e-16	-1.7276	0.0840612	0.294397	0.108715	0.466918
Q9Y6T7	DGKB	-0.473485	-2.01866e-16	-1.72618	0.0843158	0.294397	0.108266	0.520062
Q8NCB2	CAMKV	-0.467757	-3.95101e-17	-1.72566	0.0844102	0.294397	0.148152	0.562372
Q96PU5	NEDD4L	-0.469787	1.22569e-16	-1.72289	0.08491	0.294397	0.196938	0.622261
Q9NQ66	PLCB1	0.474199	-2.78333e-16	1.71974	0.0854807	0.294397	0.241879	-0.36424
P36957	DLST	-0.466035	-1.58207e-18	-1.71965	0.0854972	0.294397	0.0925281	0.417969
O75110	ATP9A	-0.471217	-1.91866e-16	-1.71903	0.0856114	0.294397	0.0570809	0.429045
P13647	KRT5	-0.468619	1.20237e-16	-1.71897	0.0856218	0.294397	0.0983142	0.571483
Q9Y287	ITM2B	-0.484914	-6.74294e-16	-1.71854	0.085699	0.294397	0.0848188	0.328629
O15075	DCLK1	-0.465703	-3.24463e-17	-1.71838	0.0857294	0.294397	0.147435	0.539252
P35240	NF2	-0.478528	-4.25771e-16	-1.71809	0.085782	0.294397	0.104572	0.437148
P09471	GNAO1	-0.4684	1.67505e-16	-1.70972	0.0873188	0.297989	0.0629509	0.388836
Q6VY07	PACS1	-0.465301	1.15408e-16	-1.70754	0.0877227	0.297989	0.0951771	0.535521
Q96JJ7	TMX3	0.469054	2.02449e-16	1.70693	0.0878365	0.297989	0.063775	-0.466313
Q9UL25	RAB21	-0.463642	-8.04495e-17	-1.70654	0.087909	0.297989	0.148276	0.496665
Q9H061	TMEM126A	-0.475852	-4.61256e-16	-1.70504	0.0881894	0.297989	0.00204134	0.389081
Q02790	FKBP4	0.462342	-5.43732e-17	1.70475	0.0882432	0.297989	0.0553193	-0.518012
Q04837	SSBP1	-0.469969	2.53277e-16	-1.70332	0.0885103	0.297989	0.0111571	0.366161
Q8TD22	SFXN5	-0.479033	-6.08201e-16	-1.7029	0.0885888	0.297989	-0.0369378	0.412444
Q15257	PTPA	0.462704	7.50511e-17	1.7025	0.0886629	0.297989	0.0280601	-0.468712
Q8NCA5	FAM98A	-0.465063	-1.37529e-16	-1.70243	0.0886763	0.297989	0.106986	0.429171
Q96QK1	VPS35	0.460739	1.36488e-17	1.69939	0.0892466	0.299282	0.114369	-0.394083
P09493	TPM1	-0.46343	-1.3306e-16	-1.69709	0.0896814	0.299844	0.0219045	0.425824
P14618	PKM	-0.459743	-2.74503e-17	-1.69654	0.089786	0.299844	0.148047	0.475361
P62330	ARF6	-0.463951	-1.89446e-16	-1.69278	0.0904994	0.301042	0.104546	0.438617
O14773	TPP1	-0.459675	6.77375e-17	-1.69192	0.0906634	0.301042	0.19597	0.46366
Q96QG7	MTMR9	-0.460582	-1.02685e-16	-1.6917	0.0907044	0.301042	0.13601	0.539262
Q8N9F0	NAT8L	-0.470659	4.58356e-16	-1.68787	0.0914387	0.302273	0.137739	0.550443
P12036	NEFH	-0.457889	-5.973e-17	-1.6878	0.0914503	0.302273	0.126986	0.347043
O14964	HGS	0.461246	-1.67255e-16	1.68516	0.0919599	0.302335	0.0927708	-0.416977
P08133	ANXA6	-0.457132	-6.85008e-17	-1.68416	0.0921529	0.302335	0.165033	0.401575
P04181	OAT	0.456821	-6.14786e-17	1.6837	0.0922418	0.302335	0.141122	-0.394981
Q6UWE0	LRSAM1	-0.45964	1.34476e-16	-1.68362	0.0922569	0.302335	0.140506	0.495323
P55196	AFDN	-0.463681	2.36366e-16	-1.68269	0.0924361	0.302335	0.144356	0.479841
P23786	CPT2	0.455784	-3.87225e-17	1.68154	0.0926607	0.302335	0.123458	-0.44446
Q15121	PEA15	0.458686	-1.28189e-16	1.68046	0.0928692	0.302335	0.0944984	-0.509425
Q02252	ALDH6A1	0.456762	-9.81298e-17	1.67844	0.0932637	0.302335	0.203306	-0.361191
Q9UI09	NDUFA12	-0.458053	1.31409e-16	-1.67835	0.0932811	0.302335	0.0156282	0.377954
P09543	CNP	-0.454638	-4.52416e-18	-1.67772	0.0934039	0.302335	0.150612	0.382009
P02794	FTH1	-0.454684	1.34337e-17	-1.67707	0.0935307	0.302335	0.166115	0.412403
P56134	ATP5MF	-0.466046	3.87204e-16	-1.67595	0.09375	0.302437	-0.0059543	0.382561
Q5VWJ9	SNX30	-0.453864	-3.88301e-17	-1.67445	0.0940446	0.302782	0.150685	0.534087
Q8NBU5	ATAD1	-0.459757	-2.52354e-16	-1.67041	0.0948406	0.304737	0.126196	0.52914
P37235	HPCAL1	-0.459706	2.27908e-16	-1.66941	0.0950386	0.304766	0.0953607	0.441769
Q9UJF2	RASAL2	-0.463338	-3.82749e-16	-1.66778	0.0953605	0.305191	0.211416	0.614976
Q13825	AUH	-0.451077	-9.73249e-17	-1.65768	0.0973839	0.310583	0.100412	0.453554
Q9UBB6	NCDN	0.449483	-5.30409e-17	1.65745	0.0974303	0.310583	0.108242	-0.36778
P04216	THY1	-0.453868	-1.97287e-16	-1.65516	0.0978936	0.311445	0.106813	0.400422
P19022	CDH2	-0.463842	-5.68018e-16	-1.65214	0.0985074	0.312288	0.0508926	0.395488
Q9UEW8	STK39	-0.454432	2.16632e-16	-1.65178	0.0985815	0.312288	0.187087	0.563369
P60953	CDC42	-0.456353	2.79513e-16	-1.651	0.0987396	0.312288	0.103084	0.35482
Q5JQF8	NA	-0.447057	-1.65701e-17	-1.64988	0.098969	0.312401	0.0879574	0.441249
P62820	RAB1A	-0.45753	3.5752e-16	-1.64753	0.0994516	0.312752	0.0158973	0.330333
Q86YQ8	CPNE8	-0.449781	1.38445e-16	-1.64682	0.0995973	0.312752	0.0964807	0.515519
P10586	PTPRF	-0.454742	-2.98914e-16	-1.6465	0.0996618	0.312752	0.128858	0.49895
Q16864	ATP6V1F	-0.456813	3.54577e-16	-1.64519	0.0999323	0.312992	0.019031	0.362254
P60520	GABARAPL2	-0.456873	3.78156e-16	-1.6436	0.100261	0.313413	0.125668	0.412875
P07384	CAPN1	-0.445179	6.95277e-18	-1.64231	0.100528	0.313453	0.172651	0.519056
Q8TBM8	DNAJB14	-0.452066	-2.59612e-16	-1.64166	0.100663	0.313453	0.0714411	0.412411
P84095	RHOG	-0.44814	1.50741e-16	-1.6386	0.101298	0.314415	0.125284	0.363382
Q9HB21	PLEKHA1	-0.443916	-2.17326e-17	-1.6383	0.101361	0.314415	0.114557	0.44835
Q7Z6G8	ANKS1B	-0.445721	1.05194e-16	-1.63707	0.101618	0.314606	0.161613	0.544335
O95721	SNAP29	-0.456836	-4.93577e-16	-1.6339	0.102282	0.316055	0.0832932	0.36075
Q9BZF1	OSBPL8	-0.449073	-2.45887e-16	-1.6323	0.102618	0.316489	0.150311	0.537747
Q969G6	RFK	-0.457633	6.34354e-16	-1.62999	0.103106	0.317386	0.0686514	0.386786
Q8IV38	ANKMY2	-0.454961	5.22513e-16	-1.62746	0.103642	0.318108	0.105195	0.485455
P04406	GAPDH	-0.44181	8.2101e-17	-1.62502	0.104159	0.318108	0.0435907	0.361532
Q5D862	FLG2	-0.440575	-5.36932e-17	-1.62455	0.10426	0.318108	0.121444	0.534671
O75508	CLDN11	-0.442588	1.14825e-16	-1.62427	0.104319	0.318108	0.112418	0.334103
Q8IWB7	WDFY1	0.440403	3.21548e-17	1.62345	0.104495	0.318108	0.112196	-0.422004
O14576	DYNC1I1	-0.441007	-7.97973e-17	-1.62331	0.104524	0.318108	0.11006	0.430256
Q14012	CAMK1	-0.442772	-1.4392e-16	-1.62011	0.105211	0.319595	0.160779	0.542152
O15269	SPTLC1	-0.440151	9.40914e-17	-1.61783	0.105702	0.320213	0.126053	0.44698
Q8N1I0	DOCK4	-0.450368	-4.29295e-16	-1.61666	0.105954	0.320213	0.175606	0.624123
P13611	VCAN	-0.439348	-1.02959e-16	-1.61367	0.106601	0.320213	0.0885784	0.305615
P26196	DDX6	-0.437402	2.44804e-17	-1.6128	0.106789	0.320213	0.0649346	0.426874
P43490	NAMPT	-0.447969	3.73285e-16	-1.6119	0.106986	0.320213	0.0623993	0.439379
P26885	FKBP2	0.443719	2.24425e-16	1.6118	0.107007	0.320213	0.119893	-0.47181
Q96A35	MRPL24	-0.437597	5.74887e-17	-1.6114	0.107094	0.320213	0.138673	0.52164
O60861	GAS7	-0.451967	-5.58123e-16	-1.61067	0.107254	0.320213	0.190947	0.516839
Q92499	DDX1	-0.437766	8.01165e-17	-1.61032	0.107329	0.320213	0.140942	0.428551
Q9NVA1	UQCC1	-0.447327	-3.84387e-16	-1.60999	0.107401	0.320213	0.044784	0.389403
Q9UDT6	CLIP2	-0.44017	-1.57846e-16	-1.60909	0.107598	0.320213	0.157656	0.480459
O96000	NDUFB10	-0.435758	-5.00849e-17	-1.60701	0.108055	0.32098	0.0365535	0.378494
P62879	GNB2	0.437096	9.95592e-17	1.606	0.108275	0.321045	0.157046	-0.358348
Q9Y3D6	FIS1	-0.445554	3.69066e-16	-1.60353	0.10882	0.322068	0.0756066	0.364314
Q15334	LLGL1	-0.439726	2.00631e-16	-1.60044	0.109502	0.323168	0.0934119	0.412103
P11277	SPTB	-0.434106	-7.32192e-17	-1.59877	0.109874	0.323168	0.187861	0.623885
Q8WU79	SMAP2	-0.449232	-5.89917e-16	-1.59836	0.109965	0.323168	0.155491	0.488934
P21579	SYT1	-0.442184	-3.21423e-16	-1.59817	0.110008	0.323168	0.0155984	0.412407
Q9ULC3	RAB23	-0.434496	9.12048e-17	-1.59733	0.110194	0.323168	0.0938909	0.431907
O95970	LGI1	-0.432785	1.0647e-16	-1.58942	0.111968	0.327776	0.0473699	0.364518
Q9BQ69	MACROD1	0.438158	-2.8999e-16	1.58759	0.112381	0.32839	0.194651	-0.346819
Q16836	HADH	-0.42987	-2.66454e-18	-1.58625	0.112683	0.32857	0.0910895	0.358116
P36542	ATP5F1C	-0.431069	8.20732e-17	-1.58552	0.11285	0.32857	0.0907743	0.37447
O95202	LETM1	-0.429338	-7.43849e-18	-1.58439	0.113107	0.328723	-0.0142563	0.353816
O76054	SEC14L2	0.429595	-7.43711e-17	1.582	0.11365	0.329508	0.0925063	-0.449543
P35222	CTNNB1	-0.434158	1.91e-16	-1.58141	0.113785	0.329508	0.130799	0.452866
Q8N2K0	ABHD12	-0.43335	-2.26846e-16	-1.57718	0.114755	0.33172	0.141294	0.486702
Q16795	NDUFA9	-0.426701	6.16174e-18	-1.57417	0.115449	0.332052	0.0421936	0.364723
P14621	ACYP2	-0.427968	-9.14546e-17	-1.57368	0.115563	0.332052	0.10558	0.365096
O75891	ALDH1L1	0.426494	-5.0196e-17	1.57284	0.115758	0.332052	0.107534	-0.416432
O75746	SLC25A12	-0.427232	-8.43908e-17	-1.57203	0.115946	0.332052	0.0532868	0.450543
P22392	NME2	-0.432872	-2.65288e-16	-1.57135	0.116104	0.332052	0.0660608	0.269798
P52306	RAP1GDS1	0.426291	-5.9619e-17	1.57134	0.116105	0.332052	0.137966	-0.363879
P62979	RPS27A	-0.424989	1.66117e-17	-1.5674	0.117023	0.333732	0.0379852	0.37861
P56556	NDUFA6	-0.433884	-3.3093e-16	-1.56704	0.117108	0.333732	0.0235695	0.349361
O43674	NDUFB5	-0.425211	5.91749e-17	-1.56567	0.117427	0.333732	0.0288681	0.336356
P80723	BASP1	-0.424464	2.43972e-17	-1.5651	0.11756	0.333732	0.0749622	0.351275
Q9GZV7	HAPLN2	-0.425997	1.29709e-16	-1.56117	0.118486	0.333732	0.110793	0.294096
O95139	NDUFB6	-0.425569	1.26871e-16	-1.56007	0.118746	0.333732	-0.00829077	0.348556
P05129	PRKCG	-0.424043	8.05189e-17	-1.55981	0.118807	0.333732	0.201288	0.585734
P54829	PTPN5	-0.432143	3.1522e-16	-1.5598	0.118809	0.333732	0.147402	0.542237
Q9Y2Z4	YARS2	-0.424364	9.68114e-17	-1.55951	0.118877	0.333732	0.1747	0.525026
P34932	HSPA4	-0.422692	-4.26881e-17	-1.55923	0.118944	0.333732	0.0409038	0.396936
Q9Y4F5	CEP170B	-0.425979	-1.47174e-16	-1.5583	0.119163	0.333732	0.160213	0.573831
O00401	WASL	-0.438362	-6.09096e-16	-1.55825	0.119175	0.333732	0.143641	0.540109
Q92900	UPF1	-0.421766	-4.19664e-17	-1.55585	0.119745	0.334233	0.10586	0.497699
P60201	PLP1	-0.421729	-4.7129e-17	-1.55543	0.119845	0.334233	0.159432	0.321768
P19525	EIF2AK2	-0.43522	5.78093e-16	-1.55344	0.12032	0.334233	0.123739	0.473432
P05771	PRKCB	-0.42287	-1.01447e-16	-1.55338	0.120334	0.334233	0.177104	0.528309
P03915	MT-ND5	-0.42375	1.28758e-16	-1.55309	0.120403	0.334233	0.0297243	0.380934
P05090	APOD	-0.420673	4.19387e-17	-1.55013	0.121113	0.334233	0.135883	0.362763
Q9H936	SLC25A22	-0.422571	-1.20209e-16	-1.54928	0.121317	0.334233	0.134415	0.505765
Q9P035	HACD3	-0.422597	-1.21653e-16	-1.54917	0.121343	0.334233	0.0552589	0.350626
P53597	SUCLG1	0.419881	4.2466e-18	1.5491	0.12136	0.334233	0.111459	-0.39012
P21291	CSRP1	-0.424549	1.73014e-16	-1.54882	0.121426	0.334233	0.0747624	0.305405
Q9NZJ7	MTCH1	-0.428362	-3.32276e-16	-1.54694	0.121878	0.334906	0.127331	0.443921
Q86VP6	CAND1	-0.419506	-7.62168e-17	-1.54462	0.12244	0.335651	0.111717	0.47446
P35580	MYH10	-0.418424	-6.38378e-18	-1.5441	0.122566	0.335651	0.149346	0.524834
Q9H3K2	GHITM	-0.430893	-4.91135e-16	-1.54133	0.123239	0.336151	0.0077539	0.367686
P43004	SLC1A2	-0.419148	8.67501e-17	-1.54128	0.12325	0.336151	-0.00858518	0.313919
O00483	NDUFA4	-0.421684	-1.65618e-16	-1.54077	0.123374	0.336151	0.0810798	0.370256
Q15904	ATP6AP1	-0.422215	-2.13524e-16	-1.53806	0.124036	0.337084	0.0221474	0.366589
Q16653	MOG	-0.416869	-4.7129e-17	-1.53751	0.124171	0.337084	0.141433	0.334861
Q8IZR5	CMTM4	-0.417102	4.82392e-17	-1.53656	0.124402	0.337084	0.064869	0.39207
Q96F85	CNRIP1	0.424149	-2.97151e-16	1.53595	0.124552	0.337084	0.0893234	-0.470991
Q9GZN7	ROGDI	-0.417134	8.65419e-17	-1.53389	0.125058	0.337199	0.116524	0.458763
O75489	NDUFS3	-0.415587	9.71445e-18	-1.53302	0.125272	0.337199	0.0330406	0.349808
P51659	HSD17B4	-0.41889	1.4802e-16	-1.53211	0.125497	0.337199	0.112145	0.415184
Q14168	MPP2	-0.416587	9.22595e-17	-1.5314	0.125671	0.337199	0.115209	0.481361
Q17R89	ARHGAP44	-0.415182	-5.27217e-17	-1.53098	0.125775	0.337199	0.168537	0.533324
P49674	CSNK1E	-0.418719	-1.57728e-16	-1.53069	0.125848	0.337199	0.108264	0.398827
Q07002	CDK18	-0.427778	-5.09925e-16	-1.52853	0.126382	0.337803	0.169713	0.490223
Q9Y3E7	CHMP3	-0.416826	1.29202e-16	-1.52764	0.126604	0.337803	-0.0143401	0.292933
P14625	HSP90B1	0.414996	-8.38635e-17	1.52707	0.126746	0.337803	0.0158195	-0.459115
P13645	KRT10	-0.413499	-4.98004e-17	-1.52494	0.127277	0.337803	0.106705	0.523041
Q00325	SLC25A3	-0.414637	-9.25648e-17	-1.52449	0.127388	0.337803	0.0971076	0.426058
Q8WVD5	RNF141	-0.417103	-1.66894e-16	-1.52392	0.127531	0.337803	0.116125	0.369368
Q7KZI7	MARK2	-0.419267	-2.46636e-16	-1.52388	0.12754	0.337803	0.160521	0.515156
P57737	CORO7	-0.412742	-3.47292e-17	-1.5229	0.127786	0.3379	0.186425	0.514535
Q8N5K1	CISD2	-0.423329	4.20747e-16	-1.52032	0.128431	0.338567	-0.0389025	0.29681
Q13190	STX5	-0.42655	-5.68531e-16	-1.51927	0.128696	0.338567	0.120652	0.41329
Q8N9I9	DTX3	-0.416565	-2.0256e-16	-1.5186	0.128864	0.338567	0.199939	0.582225
Q8TCJ2	STT3B	-0.411506	-4.2466e-18	-1.51855	0.128878	0.338567	-0.0105446	0.330724
Q96CX2	KCTD12	-0.415927	-2.44998e-16	-1.51191	0.130558	0.342171	0.0901393	0.333579
P09497	CLTB	0.409726	-4.16334e-17	1.51146	0.130674	0.342171	0.0443641	-0.395683
O14562	UBFD1	0.410427	8.45574e-17	1.50939	0.131201	0.342993	0.101042	-0.399772
P52943	CRIP2	-0.410245	-9.65339e-17	-1.50774	0.131622	0.34333	0.125021	0.483305
O00767	SCD	-0.41275	-1.75693e-16	-1.50722	0.131755	0.34333	0.0202956	0.352431
Q15293	RCN1	0.412769	-1.96232e-16	1.50538	0.132228	0.344006	0.0651564	-0.390999
Q8N3R9	PALS1	-0.409314	-1.20987e-16	-1.50056	0.13347	0.346111	0.150826	0.457864
Q96AG4	LRRC59	-0.408129	9.65894e-17	-1.49987	0.13365	0.346111	0.144963	0.422591
P48651	PTDSS1	-0.416902	3.78947e-16	-1.49975	0.133681	0.346111	0.0756892	0.414744
Q9UBQ0	VPS29	0.407396	1.16324e-16	1.49492	0.134937	0.348381	0.0623255	-0.408624
Q7Z4W1	DCXR	-0.411838	2.3502e-16	-1.49472	0.13499	0.348381	0.0904473	0.440095
O00330	PDHX	-0.409872	-2.10443e-16	-1.49341	0.135332	0.348708	0.119085	0.412328
Q9P2U7	SLC17A7	-0.404078	-8.29337e-17	-1.487	0.137015	0.350882	0.0950207	0.41256
P24539	ATP5PB	-0.40281	-1.56541e-17	-1.48658	0.137129	0.350882	0.0890085	0.372215
Q4V328	GRIPAP1	-0.410781	2.76779e-16	-1.4864	0.137175	0.350882	0.171748	0.557081
P06748	NPM1	-0.404112	8.69305e-17	-1.48598	0.137287	0.350882	0.127309	0.40293
Q9UHD8	SEPTIN9	-0.406235	-1.5199e-16	-1.48558	0.137393	0.350882	0.175005	0.452012
Q8TDC3	BRSK1	-0.413658	4.26895e-16	-1.48524	0.137481	0.350882	0.215127	0.592499
P55084	HADHB	-0.404104	1.10786e-16	-1.48358	0.137921	0.351449	0.0955878	0.324259
Q13813	SPTAN1	-0.401959	2.56045e-17	-1.48207	0.138324	0.351918	0.150701	0.411163
P55011	SLC12A2	-0.400415	-2.23432e-17	-1.47774	0.139479	0.3543	0.0862313	0.346959
P82930	MRPS34	-0.399637	-1.00822e-17	-1.47481	0.140265	0.355736	0.0981144	0.423792
Q9Y496	KIF3A	-0.409705	-4.18554e-16	-1.4716	0.14113	0.357366	0.132492	0.48657
O43432	EIF4G3	0.398329	1.08386e-17	1.46932	0.141749	0.358371	0.260256	-0.211746
Q9UGC6	RGS17	-0.399289	-9.21624e-17	-1.46812	0.142073	0.358629	0.0718245	0.310299
P45880	VDAC2	-0.397434	-4.57689e-17	-1.4659	0.142678	0.359593	0.135084	0.39933
Q9UPV7	PHF24	-0.402163	2.02338e-16	-1.46352	0.143326	0.360555	0.108557	0.426915
Q02156	PRKCE	-0.402424	-2.53263e-16	-1.46201	0.14374	0.360555	0.188114	0.552914
P13489	RNH1	0.396729	-6.82787e-17	1.46164	0.143841	0.360555	0.1193	-0.37272
Q9H9B4	SFXN1	-0.39656	4.26881e-17	-1.46123	0.143954	0.360555	-0.052388	0.351742
Q99747	NAPG	-0.395797	7.45792e-17	-1.45635	0.145297	0.361871	0.103083	0.376702
P42224	STAT1	-0.395946	9.09967e-17	-1.45563	0.145498	0.361871	0.172183	0.505277
P04843	RPN1	-0.395653	-8.68333e-17	-1.45553	0.145525	0.361871	0.0817089	0.354055
P55072	VCP	-0.394557	-4.87804e-17	-1.45513	0.145635	0.361871	0.122652	0.405159
Q9NZ45	CISD1	-0.399771	2.04115e-16	-1.45461	0.14578	0.361871	0.00132895	0.362264
Q9P1A6	DLGAP2	-0.395343	7.83956e-17	-1.45441	0.145835	0.361871	0.185996	0.555569
Q9Y4W6	AFG3L2	-0.396301	1.26205e-16	-1.45288	0.146259	0.361871	0.125731	0.387067
P08559	PDHA1	-0.395342	9.71445e-17	-1.45283	0.146274	0.361871	0.107435	0.356775
Q14165	MLEC	0.402908	3.54619e-16	1.45105	0.146768	0.362032	0.0685021	-0.450071
Q6DN14	MCTP1	-0.394002	7.72993e-17	-1.44956	0.147183	0.362032	0.198908	0.530008
Q5FWE3	PRRT3	-0.405496	5.46271e-16	-1.44915	0.147298	0.362032	0.176939	0.459993
Q14C86	GAPVD1	-0.393368	5.75096e-17	-1.44853	0.14747	0.362032	0.136785	0.469745
P53985	SLC16A1	-0.394982	1.27023e-16	-1.44792	0.147642	0.362032	0.0671709	0.404317
O14880	MGST3	-0.400804	3.03424e-16	-1.44776	0.147686	0.362032	0.11237	0.408766
Q14457	BECN1	-0.402451	4.10477e-16	-1.44592	0.148202	0.362524	0.0787603	0.455507
Q13557	CAMK2D	-0.392058	2.8505e-17	-1.44544	0.148336	0.362524	0.184269	0.535924
P07900	HSP90AA1	0.392751	8.81586e-17	1.4441	0.148712	0.362893	0.0647013	-0.469537
Q13572	ITPK1	0.394975	-1.77303e-16	1.44218	0.149253	0.363664	0.116203	-0.338004
P61604	HSPE1	-0.389826	-7.21645e-18	-1.43857	0.150273	0.365596	0.0928166	0.291485
P23634	ATP2B4	-0.388669	-1.46411e-17	-1.43438	0.151465	0.367457	0.0917825	0.409488
A8MVW0	FAM171A2	-0.389055	3.63598e-17	-1.43393	0.151594	0.367457	0.108466	0.444142
O95433	AHSA1	0.391131	1.33199e-16	1.43287	0.151897	0.367457	0.133613	-0.31092
P49327	FASN	0.388231	-2.57155e-17	1.43269	0.151949	0.367457	0.146405	-0.292064
Q7RTN6	STRADA	-0.399533	4.8897e-16	-1.43108	0.152408	0.368015	0.0836677	0.448327
Q9Y2I8	WDR37	-0.390517	-1.69836e-16	-1.42653	0.153718	0.370623	0.159117	0.481625
Q9UDY2	TJP2	-0.395004	3.30971e-16	-1.4244	0.154331	0.371546	0.107279	0.294868
Q9NZR1	TMOD2	-0.38707	9.76441e-17	-1.42238	0.154918	0.372403	0.0343147	0.304596
Q14247	CTTN	-0.384997	-8.0741e-17	-1.41704	0.156474	0.375584	0.11141	0.365825
P56385	ATP5ME	-0.386817	-1.40943e-16	-1.41566	0.156876	0.37599	-0.0102605	0.255655
O43236	SEPTIN4	-0.382971	-1.51268e-18	-1.41315	0.157614	0.376599	0.183073	0.387646
O14908	GIPC1	-0.392111	3.54994e-16	-1.41214	0.157911	0.376599	0.104392	0.372822
Q00013	MPP1	-0.39151	3.41449e-16	-1.41097	0.158254	0.376599	0.157588	0.394961
O43670	ZNF207	-0.395263	-5.28716e-16	-1.41083	0.158295	0.376599	0.105775	0.347692
Q9P0J0	NDUFA13	-0.384193	1.07914e-16	-1.41083	0.158298	0.376599	0.0408622	0.331888
Q9P1Y5	CAMSAP3	-0.383237	-1.37237e-16	-1.40293	0.160641	0.38161	0.0862157	0.434389
P35908	KRT2	-0.382139	1.351e-16	-1.39965	0.16162	0.383372	0.13852	0.49426
Q9Y2J2	EPB41L3	-0.379306	4.39648e-17	-1.39759	0.162239	0.384276	0.106995	0.371805
O94919	ENDOD1	-0.378205	7.23033e-18	-1.39522	0.16295	0.384971	0.0604585	0.306041
Q99426	TBCB	0.377788	-9.13158e-18	1.39417	0.163268	0.384971	0.10871	-0.381532
Q5T5C0	STXBP5	0.378426	-7.7903e-17	1.39317	0.16357	0.384971	0.138887	-0.330282
Q8WUH2	TGFBRAP1	-0.387036	3.71592e-16	-1.39276	0.163695	0.384971	0.17421	0.511499
O75915	ARL6IP5	-0.377495	-3.9746e-17	-1.39265	0.163726	0.384971	-0.0631839	0.214846
Q9Y4F1	FARP1	-0.377344	-5.35683e-17	-1.39141	0.164103	0.385296	0.146861	0.514061
Q9Y5K5	UCHL5	-0.38449	3.31776e-16	-1.38643	0.165617	0.38637	0.111023	0.417616
Q13057	COASY	-0.376354	5.14311e-17	-1.38625	0.165671	0.38637	0.0953771	0.409029
Q9HAR2	ADGRL3	-0.375984	2.68952e-17	-1.38625	0.165674	0.38637	0.132835	0.424332
Q9UQM7	CAMK2A	-0.375535	-1.41415e-17	-1.3859	0.165778	0.38637	0.181688	0.501922
P24752	ACAT1	-0.376378	9.19265e-17	-1.38362	0.166477	0.38637	0.109954	0.357439
Q92529	SHC3	-0.378563	-1.61621e-16	-1.38356	0.166496	0.38637	0.184245	0.505747
Q9BY44	EIF2A	-0.380481	-2.43625e-16	-1.38319	0.166609	0.38637	0.0652118	0.353683
P27105	STOM	-0.377365	1.31478e-16	-1.38269	0.166763	0.38637	0.104898	0.333856
O00429	DNM1L	0.374634	-2.30094e-17	1.38257	0.166797	0.38637	0.143206	-0.335862
O75534	CSDE1	-0.383239	-3.60628e-16	-1.38135	0.167172	0.38637	0.128881	0.430652
P46459	NSF	-0.377484	1.51906e-16	-1.38007	0.167566	0.38637	0.154858	0.462358
P31943	HNRNPH1	-0.374515	-6.78624e-17	-1.37983	0.167639	0.38637	0.0483997	0.231752
Q9UJC5	SH3BGRL2	-0.377906	-1.92124e-16	-1.3786	0.16802	0.38637	0.0560144	0.295266
Q8NFX7	STXBP6	-0.378025	1.79912e-16	-1.37826	0.168125	0.38637	0.162499	0.407663
P57088	TMEM33	-0.374636	-8.71664e-17	-1.37817	0.168154	0.38637	0.109072	0.420942
Q9H425	C1orf198	-0.373419	-4.69208e-17	-1.37726	0.168432	0.386459	0.13204	0.315726
Q8IWT6	LRRC8A	-0.375906	-1.56611e-16	-1.37427	0.169358	0.388033	0.0239307	0.349728
P60880	SNAP25	-0.371936	-1.78468e-17	-1.37266	0.169861	0.388632	0.0735542	0.342017
Q9ULU8	CADPS	0.371927	2.43139e-17	1.37139	0.170255	0.388656	0.151637	-0.277706
Q9UI15	TAGLN3	-0.371447	1.31423e-17	-1.37007	0.170667	0.388656	0.148599	0.406821
Q01518	CAP1	-0.371643	3.16969e-17	-1.37001	0.170687	0.388656	0.0667768	0.321003
Q86UR5	RIMS1	-0.381268	-4.29906e-16	-1.36856	0.171137	0.388656	0.169935	0.541714
Q9P0K1	ADAM22	-0.371144	3.12805e-17	-1.36819	0.171255	0.388656	0.12923	0.362064
P11177	PDHB	-0.371062	4.74898e-17	-1.367	0.171626	0.388656	0.118789	0.339188
Q9BPU6	DPYSL5	-0.377377	2.76446e-16	-1.36556	0.172079	0.388656	0.140424	0.395649
P49411	TUFM	-0.370177	-5.39846e-17	-1.36495	0.172272	0.388656	0.170029	0.480573
Q8WUY1	THEM6	-0.383596	6.63199e-16	-1.36487	0.172296	0.388656	0.00558642	0.282799
P17152	TMEM11	-0.373406	-1.65007e-16	-1.36442	0.172436	0.388656	0.0870475	0.371966
O43181	NDUFS4	-0.373986	-2.02033e-16	-1.36343	0.172749	0.388656	0.0409116	0.335161
P05496	ATP5MC1	-0.38965	-9.7497e-16	-1.36339	0.172763	0.388656	0.0845303	0.302689
P49815	TSC2	-0.369447	4.34652e-17	-1.36128	0.173425	0.389604	0.169154	0.516898
P60174	TPI1	0.371923	-1.56375e-16	1.35973	0.173917	0.390164	0.0871012	-0.386263
Q6PKG0	LARP1	-0.373607	-2.37588e-16	-1.35875	0.174227	0.390317	0.161091	0.462223
Q08722	CD47	-0.373196	2.06501e-16	-1.35765	0.174578	0.39056	0.132106	0.330678
Q9GZT4	SRR	-0.369866	1.29369e-16	-1.35551	0.175257	0.391514	-0.00298302	0.251782
Q8IWQ3	BRSK2	-0.370211	-1.42109e-16	-1.35478	0.17549	0.391514	0.168415	0.462124
O43854	EDIL3	-0.369472	1.3349e-16	-1.35348	0.175904	0.391896	0.0808431	0.255591
Q8N5V2	NGEF	-0.368987	-1.23124e-16	-1.35246	0.176229	0.39208	0.143251	0.527565
P30049	ATP5F1D	-0.375768	4.43312e-16	-1.34835	0.177547	0.394067	0.0789062	0.308058
Q9NY65	TUBA8	-0.374972	3.92353e-16	-1.34815	0.177611	0.394067	0.125317	0.470447
P25705	ATP5F1A	-0.364489	4.01068e-18	-1.34475	0.178709	0.395286	0.0827203	0.333143
Q8TF61	FBXO41	-0.365973	1.0246e-16	-1.34441	0.178816	0.395286	0.174197	0.533334
Q9HCD6	TANC2	-0.369005	1.91389e-16	-1.34405	0.178934	0.395286	0.12319	0.491296
Q9BVC4	MLST8	-0.36406	-2.90323e-17	-1.34341	0.179141	0.395286	0.127206	0.387867
Q9UNZ2	NSFL1C	0.363569	-4.77118e-17	1.3409	0.179955	0.39654	0.0616791	-0.443831
P13987	CD59	-0.364787	-1.21791e-16	-1.33723	0.181149	0.398627	0.0730215	0.265
Q9Y6I3	EPN1	0.367274	-2.41723e-16	1.33535	0.181764	0.399436	0.0846483	-0.399431
Q96FC7	PHYHIPL	0.368157	2.5779e-16	1.3339	0.182239	0.399934	0.110384	-0.3213
P45974	USP5	-0.361777	-8.83738e-17	-1.3307	0.183289	0.400875	0.190914	0.48471
Q6P1M0	SLC27A4	-0.371599	5.0579e-16	-1.33014	0.183474	0.400875	0.176207	0.433531
Q9Y2S6	TMA7	-0.368222	-3.29278e-16	-1.33005	0.183504	0.400875	0.108194	0.339825
P36543	ATP6V1E1	-0.362001	-1.03029e-16	-1.32957	0.183662	0.400875	0.0859609	0.366015
Q9Y277	VDAC3	-0.36018	-6.4837e-17	-1.32725	0.184427	0.401733	0.155329	0.393237
Q9UIJ7	AK3	-0.369028	3.90729e-16	-1.32687	0.184553	0.401733	0.00298157	0.249429
O14775	GNB5	-0.368656	-3.94212e-16	-1.32607	0.18482	0.401771	0.0932357	0.334986
P05166	PCCB	-0.359111	3.73174e-17	-1.32352	0.185665	0.403066	0.135249	0.36717
Q6X4W1	NSMF	-0.368405	4.48752e-16	-1.32166	0.186284	0.403866	0.144836	0.456046
Q9H254	SPTBN4	-0.358381	-9.02334e-17	-1.31796	0.187517	0.405993	0.174542	0.454672
Q8IUS5	EPHX4	-0.365235	3.543e-16	-1.31539	0.188379	0.406842	0.100796	0.447083
O00170	AIP	-0.360014	-1.76345e-16	-1.3146	0.188646	0.406842	0.0222905	0.324643
P27544	CERS1	-0.360615	-2.03615e-16	-1.31454	0.188666	0.406842	0.0848154	0.332833
Q96JJ3	ELMO2	-0.357602	-1.26565e-16	-1.31032	0.190089	0.409364	0.15976	0.437307
Q14738	PPP2R5D	-0.3579	-1.81653e-16	-1.30647	0.191393	0.411624	0.151272	0.410502
P22830	FECH	-0.365545	5.82007e-16	-1.30455	0.192047	0.412073	0.0858545	0.412339
O43676	NDUFB3	-0.36085	2.92606e-16	-1.30436	0.192113	0.412073	0.0421855	0.331943
Q8WXD9	CASKIN1	-0.353185	-7.63001e-17	-1.30042	0.19346	0.413309	0.158185	0.50113
Q96JB5	CDK5RAP3	-0.353583	9.54514e-17	-1.29952	0.193768	0.413309	0.113705	0.27215
Q9HA65	TBC1D17	-0.358586	-2.99538e-16	-1.29828	0.194192	0.413309	0.225203	0.513287
Q9BTE6	NA	-0.35156	-1.94844e-17	-1.29747	0.194471	0.413309	0.194791	0.528398
P21796	VDAC1	-0.352725	8.23924e-17	-1.29734	0.194516	0.413309	0.132076	0.367205
P62888	RPL30	-0.355269	-1.82715e-16	-1.29679	0.194706	0.413309	0.0427063	0.270132
O43427	FIBP	-0.351077	8.45851e-18	-1.2951	0.195286	0.413309	0.129733	0.377908
O95670	ATP6V1G2	-0.360187	4.15418e-16	-1.29383	0.195727	0.413309	0.163117	0.424039
Q9P1U1	ACTR3B	-0.350748	2.29955e-17	-1.29335	0.195892	0.413309	0.0695929	0.370068
O96008	TOMM40	-0.353907	-1.71585e-16	-1.29266	0.19613	0.413309	0.154538	0.398851
Q9NUB1	ACSS1	0.352163	1.19904e-16	1.29183	0.196419	0.413309	0.135596	-0.231839
Q9H019	MTFR1L	-0.360452	4.76785e-16	-1.29172	0.196457	0.413309	0.172341	0.428845
Q6H8Q1	ABLIM2	-0.359854	-4.4012e-16	-1.29095	0.196724	0.413309	0.14952	0.373908
Q6NTF9	RHBDD2	-0.349708	-1.0561e-17	-1.29056	0.196858	0.413309	0.202421	0.491655
P29120	PCSK1	-0.357593	3.25476e-16	-1.28992	0.197082	0.413309	0.0853205	0.373662
Q7Z4S6	KIF21A	-0.349538	-4.41314e-18	-1.28987	0.197096	0.413309	0.162132	0.462136
Q96GC9	VMP1	-0.351466	-1.10759e-16	-1.28984	0.197109	0.413309	0.121035	0.377896
P07203	GPX1	-0.353266	-1.85213e-16	-1.28928	0.197302	0.413309	0.0734229	0.289556
Q9C0H5	ARHGAP39	-0.355631	2.84398e-16	-1.28619	0.198377	0.415022	0.151649	0.52271
P62166	NCS1	-0.354467	2.47052e-16	-1.2853	0.198687	0.415133	0.105263	0.249659
Q9Y426	C2CD2	-0.349383	1.03584e-16	-1.28337	0.199363	0.415882	0.120798	0.357593
Q86Y82	STX12	-0.35805	4.84307e-16	-1.28273	0.199589	0.415882	0.0137254	0.260012
Q05329	GAD2	0.347234	-4.76563e-17	1.28065	0.200317	0.415882	0.111426	-0.238634
Q86SK9	SCD5	-0.35744	4.88873e-16	-1.28031	0.200436	0.415882	0.0755086	0.333176
P02792	FTL	-0.347691	-7.85622e-17	-1.27996	0.200562	0.415882	0.190335	0.338168
P17568	NDUFB7	-0.354773	-3.50497e-16	-1.27959	0.200691	0.415882	0.0236803	0.285195
Q6P1N0	CC2D1A	-0.346811	-5.00711e-17	-1.27899	0.200904	0.415882	0.0968282	0.377354
O75382	TRIM3	-0.346842	4.46171e-17	-1.27794	0.201273	0.415882	0.170403	0.455337
Q02750	MAP2K1	0.351793	2.3237e-16	1.27706	0.201581	0.415882	0.124337	-0.35631
O96011	PEX11B	-0.349583	-1.70586e-16	-1.27694	0.201624	0.415882	0.0283654	0.325729
Q86WG3	ATCAY	0.352207	-2.8984e-16	1.27617	0.201895	0.41591	0.0798247	-0.3046
P67775	PPP2CA	0.349132	1.70072e-16	1.27406	0.202645	0.416921	0.169606	-0.266529
Q9UQB3	CTNND2	-0.345013	4.28407e-17	-1.27128	0.203629	0.418412	0.176985	0.451495
P03891	MT-ND2	-0.350467	2.96596e-16	-1.26649	0.205338	0.421068	0.0564741	0.321304
P19086	GNAZ	-0.346106	1.49145e-16	-1.26574	0.205607	0.421068	0.139021	0.401149
Q00535	CDK5	-0.345288	-1.24234e-16	-1.26547	0.205704	0.421068	0.134641	0.40684
Q92558	WASF1	-0.35272	4.76223e-16	-1.26404	0.206218	0.421217	0.158523	0.422463
Q9BWQ8	FAIM2	-0.344442	1.1724e-16	-1.26381	0.2063	0.421217	0.0487444	0.281208
O43237	DYNC1LI2	-0.346053	-2.23849e-16	-1.25973	0.20777	0.423362	0.116254	0.338494
O43765	SGTA	0.341638	-5.78773e-17	1.25943	0.207875	0.423362	0.0892143	-0.369705
P35579	MYH9	-0.345192	1.80383e-16	-1.2585	0.208213	0.423514	0.175512	0.48717
P04350	TUBB4A	-0.344016	-1.85602e-16	-1.25549	0.209302	0.425194	0.162395	0.469038
O60331	PIP5K1C	-0.34056	-7.5738e-17	-1.25399	0.209848	0.425766	0.15295	0.453451
P09525	ANXA4	-0.344308	2.05072e-16	-1.2527	0.210316	0.42618	0.119815	0.253193
P28472	GABRB3	-0.344412	-2.50883e-16	-1.25145	0.210771	0.426567	0.0794384	0.397962
Q13332	PTPRS	-0.346208	-3.28459e-16	-1.25061	0.21108	0.426657	0.0119509	0.246508
Q15233	NONO	-0.337802	-2.34535e-17	-1.24664	0.212532	0.429053	0.153336	0.36916
Q9NZB2	FAM120A	-0.338751	1.0672e-16	-1.24405	0.213482	0.429952	0.167447	0.453944
Q9BQG1	SYT3	-0.345954	3.89272e-16	-1.24398	0.21351	0.429952	0.0747621	0.336636
P03886	MT-ND1	-0.347168	4.94937e-16	-1.24322	0.213788	0.429974	0.0372253	0.317102
Q16204	CCDC6	0.346305	-4.71373e-16	1.24014	0.214924	0.431589	0.174931	-0.21752
Q9Y2J8	PADI2	-0.340008	1.80397e-16	-1.2396	0.215125	0.431589	0.129198	0.327924
P12532	NA	-0.335367	-7.46625e-18	-1.23761	0.215863	0.432531	0.191227	0.429358
P0DMV9	HSPA1B	-0.334969	-7.41074e-17	-1.23357	0.217366	0.434352	0.10459	0.274028
Q9UPA5	BSN	-0.334936	7.24976e-17	-1.23253	0.217753	0.434352	0.175894	0.496381
P40855	PEX19	-0.337178	-1.66062e-16	-1.23197	0.217963	0.434352	0.156806	0.469427
Q9UL26	RAB22A	-0.333995	-5.19446e-17	-1.23164	0.218085	0.434352	0.135886	0.351991
P01034	CST3	-0.340582	2.8702e-16	-1.23155	0.218118	0.434352	-0.0380093	0.164004
O95182	NDUFA7	-0.335222	-1.19446e-16	-1.22911	0.219031	0.435285	0.078782	0.326108
O95886	DLGAP3	-0.333966	7.44543e-17	-1.22885	0.21913	0.435285	0.18693	0.501969
P11217	PYGM	0.333146	3.53606e-17	1.22792	0.21948	0.435285	0.0320772	-0.383303
Q9Y5M8	SRPRB	-0.333416	6.63913e-17	-1.22727	0.219721	0.435285	0.102988	0.335809
Q9Y5X3	SNX5	0.335557	-1.63702e-16	1.22622	0.220116	0.435285	0.0664212	-0.29387
P09622	DLD	-0.334695	-1.39035e-16	-1.22507	0.22055	0.435285	0.118273	0.296884
P26641	EEF1G	0.334415	-1.30299e-16	1.22494	0.220598	0.435285	0.148544	-0.298755
Q13884	SNTB1	-0.331882	-4.56302e-17	-1.22412	0.220908	0.435285	0.144003	0.332926
P56181	NDUFV3	-0.332029	3.46112e-17	-1.22384	0.221016	0.435285	0.0382735	0.314391
Q9NZ56	FMN2	-0.3376	2.79471e-16	-1.22138	0.221944	0.436359	0.1708	0.440062
P68104	EEF1A1	-0.332663	1.13895e-16	-1.22096	0.222102	0.436359	0.166362	0.360422
Q9H2M9	RAB3GAP2	-0.330331	-7.32955e-17	-1.21657	0.22377	0.439102	0.198774	0.481681
Q9Y5S2	CDC42BPB	-0.334453	-2.52784e-16	-1.21511	0.224325	0.439561	0.18376	0.501368
Q12959	DLG1	-0.33331	-2.09513e-16	-1.21452	0.224549	0.439561	0.166943	0.346815
Q00839	HNRNPU	-0.331083	1.38597e-16	-1.2122	0.225437	0.440764	0.165991	0.409919
Q504Y0	SLC39A12	0.333917	-2.7596e-16	1.2112	0.225819	0.440977	0.248025	-0.315085
P53680	AP2S1	-0.329871	1.24567e-16	-1.20955	0.226454	0.441682	0.0607089	0.301941
P60981	DSTN	0.327609	1.7028e-17	1.20823	0.226959	0.441914	0.135006	-0.284907
Q14832	GRM3	-0.32936	-1.17933e-16	-1.20781	0.227121	0.441914	0.140186	0.416323
Q8NFP9	NBEA	-0.336884	5.09759e-16	-1.20569	0.227939	0.442971	0.121164	0.400011
Q8N5S9	CAMKK1	-0.328428	1.24512e-16	-1.20426	0.22849	0.443507	0.15065	0.415175
Q9NPQ8	RIC8A	-0.325662	6.42819e-17	-1.19885	0.23059	0.446107	0.120542	0.356223
P36776	LONP1	0.324989	1.37806e-17	1.19869	0.230652	0.446107	0.205011	-0.193398
Q6Y1H2	HACD2	-0.3349	-4.80727e-16	-1.19867	0.230659	0.446107	0.094833	0.350438
O75947	ATP5PD	-0.326716	-1.21694e-16	-1.19768	0.231042	0.446313	0.09889	0.309112
P07814	EPRS1	-0.330383	2.75446e-16	-1.19559	0.231859	0.447238	0.107033	0.318664
P11137	MAP2	-0.32382	-1.20459e-17	-1.19503	0.232076	0.447238	0.184431	0.380902
Q15878	CACNA1E	-0.32334	-1.55431e-17	-1.19329	0.232757	0.447916	0.146498	0.441565
Q9NVE7	PANK4	-0.324222	7.91867e-17	-1.19271	0.232983	0.447916	0.173587	0.433381
P10644	PRKAR1A	-0.329439	3.02952e-16	-1.19001	0.234042	0.449417	0.102039	0.254482
O00305	CACNB4	-0.326573	2.19019e-16	-1.1868	0.235309	0.451312	0.163831	0.379439
P61221	ABCE1	-0.32446	-1.63147e-16	-1.18571	0.235738	0.451598	0.128179	0.383888
Q96FW1	OTUB1	0.320638	-2.74225e-17	1.18321	0.236726	0.452752	0.120076	-0.275415
Q99584	S100A13	-0.322184	-1.09218e-16	-1.18257	0.236983	0.452752	0.108113	0.256124
Q8NFV4	ABHD11	-0.322591	-1.29174e-16	-1.18175	0.237305	0.452752	0.123731	0.348749
P05198	EIF2S1	-0.320125	-6.99441e-18	-1.18136	0.237463	0.452752	0.0803229	0.234565
P31146	CORO1A	0.321424	-1.21236e-16	1.17833	0.238667	0.454389	0.171258	-0.26356
Q15700	DLG2	-0.323024	-2.00173e-16	-1.17778	0.238885	0.454389	0.176885	0.369915
O75334	PPFIA2	-0.322148	-1.77275e-16	-1.17627	0.23949	0.454834	0.189008	0.519948
P23677	ITPKA	-0.319013	3.63043e-17	-1.17578	0.239683	0.454834	0.206027	0.475888
P22061	PCMT1	-0.32418	2.7707e-16	-1.17301	0.240791	0.455582	0.0853687	0.295163
Q15477	SKIV2L	-0.318369	-6.79179e-17	-1.17297	0.240809	0.455582	0.190997	0.499801
P23528	CFL1	0.319115	-9.77204e-17	1.17268	0.240925	0.455582	0.135327	-0.279087
Q9Y4D1	DAAM1	-0.320996	1.94497e-16	-1.16889	0.24245	0.457929	0.175994	0.402753
Q13131	PRKAA1	-0.324291	3.55653e-16	-1.16785	0.242868	0.458182	0.137209	0.398986
Q13554	CAMK2B	-0.315705	0	-1.16489	0.244065	0.459903	0.153363	0.400927
P11216	PYGB	0.315859	-9.1413e-17	1.16145	0.245461	0.461632	0.128926	-0.192948
O15145	ARPC3	-0.314661	3.23352e-17	-1.15992	0.246082	0.461632	0.0574417	0.225697
Q96BM9	ARL8A	-0.314723	4.80449e-17	-1.15942	0.246287	0.461632	0.0641484	0.238507
Q9Y4P8	WIPI2	-0.319134	-2.56559e-16	-1.15916	0.246393	0.461632	0.162887	0.384351
Q4G0F5	VPS26B	0.314225	-4.30211e-17	1.1591	0.246416	0.461632	0.0882462	-0.329619
P30520	ADSS2	0.314212	5.81202e-17	1.15702	0.247267	0.461632	0.0893096	-0.255459
P43304	GPD2	-0.315044	1.08719e-16	-1.15683	0.247342	0.461632	0.116435	0.34965
Q9NP81	SARS2	0.314417	7.70495e-17	1.15678	0.247365	0.461632	0.183252	-0.201318
P14649	MYL6B	-0.324365	-5.54584e-16	-1.15614	0.247625	0.461632	0.0957954	0.419564
P08238	HSP90AB1	0.314814	-1.2057e-16	1.15417	0.248432	0.461632	0.076589	-0.332665
Q9HAD4	WDR41	-0.318067	-2.75086e-16	-1.15378	0.248591	0.461632	0.0797977	0.315072
Q76NI1	KNDC1	-0.320233	3.47333e-16	-1.15373	0.248614	0.461632	0.106523	0.42936
Q4G176	ACSF3	-0.312558	-1.68199e-17	-1.15351	0.248703	0.461632	0.170366	0.331332
Q92930	RAB8B	-0.313538	1.04333e-16	-1.15165	0.249468	0.46222	0.0826529	0.233833
P47985	UQCRFS1	-0.312074	-5.68434e-17	-1.15051	0.249933	0.46222	0.144561	0.314289
P78406	RAE1	-0.316229	-2.37699e-16	-1.15007	0.250117	0.46222	0.129265	0.252913
P11274	BCR	-0.316624	2.26409e-16	-1.14995	0.250167	0.46222	0.21808	0.478963
P31323	PRKAR2B	0.311538	8.18789e-18	1.14925	0.250453	0.46222	0.142615	-0.229983
P04083	ANXA1	-0.316413	2.401e-16	-1.14793	0.251001	0.462702	0.0548668	0.211796
P14927	UQCRB	-0.313953	1.6831e-16	-1.14588	0.251847	0.463716	0.12685	0.284622
Q9BPX5	ARPC5L	-0.312728	1.3689e-16	-1.1452	0.252126	0.463716	-0.000828178	0.18984
Q14416	GRM2	-0.322187	-6.49966e-16	-1.14311	0.252995	0.464785	0.134857	0.460612
Q8TEA8	DTD1	-0.309583	4.42285e-17	-1.14067	0.254007	0.465408	0.111334	0.324422
Q9Y6V0	PCLO	-0.312085	-1.63133e-16	-1.14049	0.254084	0.465408	0.163292	0.464697
P07339	CTSD	-0.313333	2.05919e-16	-1.13993	0.254318	0.465408	0.175427	0.346324
Q01082	SPTBN1	-0.309313	-6.92293e-17	-1.13952	0.254489	0.465408	0.163749	0.347473
Q15049	MLC1	-0.312501	1.93984e-16	-1.138	0.25512	0.466035	0.177381	0.354133
Q08462	ADCY2	-0.307636	-7.40658e-17	-1.13291	0.257252	0.468991	0.170819	0.47763
Q9NZQ3	NCKIPSD	-0.309101	1.40665e-16	-1.13147	0.257859	0.468991	0.1717	0.458902
P20073	ANXA7	-0.307046	6.7446e-17	-1.13015	0.258413	0.468991	0.177911	0.255301
O15144	ARPC2	-0.306643	4.09395e-17	-1.12999	0.258484	0.468991	0.00802662	0.219209
P23284	PPIB	-0.306659	-6.56142e-17	-1.12998	0.258487	0.468991	0.101387	0.288671
Q02338	BDH1	-0.306176	-5.50671e-17	-1.12889	0.258947	0.468991	0.137616	0.320319
Q9UDW1	UQCR10	-0.313224	3.44239e-16	-1.12866	0.259043	0.468991	-0.0895132	0.183276
Q96PE3	INPP4A	0.31418	4.14398e-16	1.12861	0.259065	0.468991	0.196534	-0.132303
Q9P2P5	HECW2	-0.305412	-4.8378e-17	-1.12638	0.260006	0.469424	0.12622	0.430848
P07437	TUBB	-0.310955	-2.97845e-16	-1.12598	0.260173	0.469424	0.161965	0.464066
Q9Y2Q0	ATP8A1	0.305138	-2.9296e-17	1.12598	0.260177	0.469424	0.152289	-0.207588
Q9BRX8	PRXL2A	-0.308663	-2.19755e-16	-1.12393	0.261043	0.469577	-0.0485665	0.170818
P06396	GSN	-0.304648	6.82787e-18	-1.12388	0.261065	0.469577	0.100182	0.217442
P53677	AP3M2	0.304559	-4.52138e-17	1.12336	0.261287	0.469577	0.115833	-0.189873
Q92614	MYO18A	-0.306138	-1.18378e-16	-1.1226	0.261609	0.469577	0.180144	0.428999
P18507	GABRG2	-0.312661	-4.29219e-16	-1.12234	0.261717	0.469577	0.122468	0.3917
Q9NQ48	LZTFL1	0.305738	-1.3331e-16	1.11959	0.262888	0.470342	0.0819722	-0.302415
P47756	CAPZB	-0.304167	7.58976e-17	-1.11913	0.263086	0.470342	0.154175	0.340755
Q969Z3	MTARC2	-0.310709	3.69926e-16	-1.11818	0.263491	0.470342	0.0889787	0.317802
Q6UXD5	SEZ6L2	-0.30376	7.69385e-17	-1.11757	0.26375	0.470342	0.10283	0.314347
P53999	SUB1	-0.303765	8.05744e-17	-1.11737	0.263836	0.470342	0.0551878	0.270435
P51970	NDUFA8	-0.303573	7.00273e-17	-1.11724	0.263893	0.470342	0.0406286	0.255632
Q9H9A6	LRRC40	0.310148	3.67775e-16	1.11627	0.264306	0.470385	0.154524	-0.204631
Q9NQW6	ANLN	-0.30237	-5.39152e-18	-1.11582	0.2645	0.470385	0.156443	0.266084
Q99962	SH3GL2	0.301813	-4.29379e-17	1.11332	0.265572	0.471479	0.0471819	-0.354235
Q8TB36	GDAP1	-0.305044	-1.88974e-16	-1.11302	0.2657	0.471479	0.0634366	0.338807
Q9NS86	LANCL2	-0.301011	-2.87548e-17	-1.11076	0.266674	0.472686	0.183062	0.4387
Q9Y285	FARSA	-0.304857	-2.43208e-16	-1.1083	0.267734	0.47308	0.145591	0.324034
Q93050	ATP6V0A1	-0.300651	4.44644e-17	-1.10775	0.26797	0.47308	0.145103	0.366785
O75363	BCAS1	-0.300135	-4.02456e-18	-1.10756	0.268052	0.47308	0.12397	0.23422
Q8N987	NECAB1	0.300454	-5.91749e-17	1.10752	0.268069	0.47308	0.0897809	-0.344495
Q96DA2	RAB39B	-0.304264	-2.54352e-16	-1.10531	0.269026	0.47425	0.066538	0.268971
P11021	HSPA5	-0.302389	2.04795e-16	-1.10021	0.271241	0.477301	0.0226496	0.193652
Q9H6U6	BCAS3	-0.303763	2.65843e-16	-1.09997	0.271348	0.477301	0.152628	0.416372
O75251	NDUFS7	-0.301147	1.72112e-16	-1.09873	0.271888	0.477729	0.109694	0.307637
P22695	UQCRC2	-0.29744	-1.48492e-18	-1.09754	0.272406	0.478118	0.172552	0.328835
O95140	MFN2	-0.298422	-1.12937e-16	-1.09493	0.27355	0.479604	0.178279	0.429121
Q66K14	TBC1D9B	-0.296779	3.12389e-17	-1.09405	0.273935	0.479758	0.161706	0.443052
Q13636	RAB31	-0.305645	-5.10425e-16	-1.0921	0.274792	0.480023	0.0557169	0.288836
Q96PU8	QKI	-0.300273	2.13163e-16	-1.09175	0.274943	0.480023	0.104488	0.270001
Q9NYB9	ABI2	-0.299528	1.8574e-16	-1.09151	0.275048	0.480023	0.123473	0.416549
Q9Y3E5	PTRH2	-0.302636	3.36287e-16	-1.091	0.275276	0.480023	0.15247	0.323479
O43175	PHGDH	0.29848	-1.79357e-16	1.08971	0.275841	0.480307	0.110105	-0.254138
Q14155	ARHGEF7	-0.295345	1.60982e-17	-1.08927	0.276035	0.480307	0.134639	0.404422
O76024	WFS1	-0.300671	-3.02841e-16	-1.08831	0.276462	0.480372	0.192934	0.301919
Q330K2	NDUFAF6	-0.297311	-1.44273e-16	-1.08784	0.276668	0.480372	0.0770914	0.329823
Q13724	MOGS	-0.301524	3.57339e-16	-1.08577	0.277581	0.481338	0.152647	0.357287
P09417	QDPR	-0.294092	-2.85952e-17	-1.08523	0.277821	0.481338	0.196674	0.276494
O14827	RASGRF2	-0.294292	-8.88144e-17	-1.08243	0.279064	0.482973	0.167352	0.425753
P10515	DLAT	-0.293069	-3.68455e-17	-1.0813	0.279565	0.483322	0.129992	0.3024
Q02952	AKAP12	-0.294262	1.09593e-16	-1.08044	0.27995	0.483467	0.161708	0.324696
Q5JU85	IQSEC2	-0.291553	1.21569e-17	-1.07541	0.282191	0.486212	0.208258	0.481543
O75781	PALM	-0.291306	-2.33563e-17	-1.07505	0.282354	0.486212	0.0801708	0.238128
O00217	NDUFS8	-0.295208	1.9601e-16	-1.07485	0.282443	0.486212	0.053132	0.262625
Q9H845	ACAD9	-0.295864	-2.64337e-16	-1.07407	0.282791	0.486292	0.128768	0.359626
Q9UN86	G3BP2	-0.293189	1.6892e-16	-1.07003	0.284607	0.488893	0.0407293	0.24517
O43813	LANCL1	-0.293539	2.15453e-16	-1.06707	0.285942	0.490665	0.158559	0.274478
Q8NBS9	TXNDC5	0.291603	2.04739e-16	1.06097	0.288703	0.494875	0.0958721	-0.305097
O43815	STRN	-0.2917	2.28706e-16	-1.05923	0.289497	0.49571	0.146113	0.338785
Q14974	KPNB1	0.286187	1.45023e-17	1.05555	0.291176	0.497703	0.150155	-0.241048
Q9Y6C9	MTCH2	-0.287386	1.08025e-16	-1.05533	0.291278	0.497703	0.107064	0.307837
Q9NR31	SAR1A	-0.292481	3.72077e-16	-1.05248	0.292583	0.499169	0.108039	0.287666
P26232	CTNNA2	-0.286905	1.2354e-16	-1.0521	0.292755	0.499169	0.125988	0.319972
Q13510	ASAH1	-0.292149	3.98223e-16	-1.05013	0.29366	0.499898	0.209776	0.337305
O14548	COX7A2L	-0.286719	1.38944e-16	-1.04973	0.293843	0.499898	0.150789	0.296393
Q9Y639	NPTN	-0.284489	1.90126e-17	-1.04915	0.294112	0.499898	0.0162668	0.195018
P54920	NAPA	-0.28676	1.55709e-16	-1.04795	0.294663	0.500307	0.0991643	0.23269
P27348	YWHAQ	0.284682	8.08797e-17	1.04716	0.295027	0.500398	0.1007	-0.252718
O75122	CLASP2	-0.287227	-2.18048e-16	-1.046	0.295561	0.500778	0.177395	0.37633
O75368	SH3BGRL	-0.291018	-4.38163e-16	-1.04412	0.296432	0.501507	0.0396431	0.214061
P50990	CCT8	-0.282731	-1.51268e-18	-1.04327	0.296827	0.501507	0.134158	0.350961
Q8IXI2	RHOT1	-0.287504	2.40002e-16	-1.04305	0.296924	0.501507	0.187673	0.362773
P43897	TSFM	-0.282257	1.23512e-17	-1.04112	0.297822	0.502497	0.171186	0.41896
Q8N6D5	ANKRD29	-0.282151	6.35048e-17	-1.03871	0.298942	0.502928	0.0151035	0.148694
Q9H7Z7	PTGES2	-0.288305	3.49387e-16	-1.03859	0.298996	0.502928	-0.0556112	0.167372
P61764	STXBP1	0.283497	1.33255e-16	1.03856	0.299013	0.502928	0.0992413	-0.247947
Q53FP2	TMEM35A	-0.290042	5.44773e-16	-1.0366	0.299921	0.50393	0.00761646	0.18461
P19367	HK1	-0.280148	-1.51268e-18	-1.03374	0.301261	0.505654	0.190656	0.354363
Q96GD0	PDXP	0.280401	9.65894e-17	1.03047	0.30279	0.506485	0.0698007	-0.256242
Q13423	NNT	0.280031	7.59531e-17	1.03032	0.302859	0.506485	0.120186	-0.219597
Q9H1K1	ISCU	-0.282347	-1.99563e-16	-1.02951	0.303243	0.506485	0.100728	0.308581
Q9H078	CLPB	-0.284334	-3.05977e-16	-1.02891	0.303524	0.506485	0.0320359	0.209284
P00367	GLUD1	-0.2789	8.54872e-18	-1.02884	0.303555	0.506485	0.176202	0.276725
O14910	LIN7A	-0.278724	-1.92207e-17	-1.02866	0.30364	0.506485	0.110722	0.308318
P04844	RPN2	-0.282992	2.28428e-16	-1.02763	0.304124	0.506769	0.0597669	0.216733
Q92552	MRPS27	-0.286004	4.58369e-16	-1.02566	0.305053	0.507724	0.173087	0.422553
P80404	ABAT	0.278401	-7.68968e-17	1.02502	0.305357	0.507724	0.129071	-0.244432
P31150	GDI1	-0.277588	-1.11994e-17	-1.02441	0.305642	0.507724	0.101213	0.238417
P41743	PRKCI	-0.277685	1.08538e-16	-1.01967	0.307888	0.51093	0.162575	0.368377
O14578	CIT	-0.283198	-3.94004e-16	-1.01868	0.308355	0.511089	0.160336	0.449312
Q5QNW6	H2BC18	-0.279971	2.10901e-16	-1.01813	0.308618	0.511089	0.135413	0.264384
Q13885	TUBB2A	-0.280637	2.8072e-16	-1.01521	0.310006	0.51286	0.103593	0.356666
Q92736	RYR2	-0.276317	1.17739e-16	-1.0138	0.310678	0.513337	0.187896	0.397578
Q9Y2X7	GIT1	-0.277215	1.5879e-16	-1.01274	0.311186	0.513337	0.151753	0.379413
Q96JN2	CCDC136	-0.277427	1.6831e-16	-1.01257	0.311268	0.513337	0.12614	0.335796
O75936	BBOX1	0.280799	3.42039e-16	1.01194	0.311567	0.513337	0.0772384	-0.283772
P36404	ARL2	-0.272083	-2.54519e-17	-1.00407	0.315346	0.517556	0.125852	0.219184
Q8N6H7	ARFGAP2	-0.27194	-1.16851e-17	-1.00357	0.315586	0.517556	0.0258358	0.207431
Q9NXC2	GFOD1	-0.280527	5.35176e-16	-1.00298	0.315873	0.517556	0.108761	0.293642
Q9UPW8	UNC13A	-0.276988	-2.98567e-16	-1.00293	0.315895	0.517556	0.177249	0.471945
Q9UH03	SEPTIN3	-0.276593	-2.82989e-16	-1.00274	0.315987	0.517556	0.135084	0.308651
Q9Y3I0	RTCB	-0.271844	-4.75731e-17	-1.00261	0.316052	0.517556	0.138248	0.292781
Q5HYI7	MTX3	-0.275437	2.36866e-16	-0.999518	0.317545	0.519354	0.139399	0.314986
Q9Y6M9	NDUFB9	-0.270906	-6.20615e-17	-0.998441	0.318067	0.519354	0.0448757	0.249911
P43034	PAFAH1B1	0.273661	1.73223e-16	0.998339	0.318116	0.519354	0.0801947	-0.256386
O00154	ACOT7	0.270545	-6.84452e-17	0.996742	0.318891	0.519767	0.085025	-0.163891
P61421	ATP6V0D1	-0.270858	7.75595e-17	-0.996489	0.319014	0.519767	0.141211	0.333811
O75964	ATP5MG	-0.27359	-2.32453e-16	-0.995351	0.319567	0.520142	0.0260915	0.224012
Q7Z7E8	UBE2Q1	-0.272598	1.76817e-16	-0.994144	0.320154	0.520367	0.171279	0.390778
Q9H330	TMEM245	-0.274677	-3.12646e-16	-0.993431	0.320501	0.520367	-0.103962	0.145021
P51114	FXR1	-0.270004	8.25451e-17	-0.99308	0.320672	0.520367	0.0777026	0.254934
Q8TBX8	PIP4K2C	-0.269536	-1.01918e-16	-0.990073	0.32214	0.522222	0.152464	0.348998
Q9NVJ2	ARL8B	-0.267167	-3.67623e-17	-0.985733	0.324265	0.524925	0.0970517	0.271154
Q9BQE5	APOL2	-0.271585	-2.80873e-16	-0.984753	0.324747	0.524925	0.0234742	0.185637
P17252	PRKCA	-0.272034	-3.02508e-16	-0.984679	0.324783	0.524925	0.155519	0.341349
Q66K74	MAP1S	-0.266046	5.96745e-18	-0.981496	0.32635	0.526929	0.22001	0.385245
P20674	COX5A	-0.266227	-9.22457e-17	-0.978866	0.327647	0.528495	0.124058	0.238268
O75165	DNAJC13	0.267685	1.64507e-16	0.977374	0.328385	0.529157	0.0222978	-0.345319
Q04917	YWHAH	0.264139	2.8394e-17	0.973831	0.330141	0.531455	0.0841154	-0.261665
P63104	YWHAZ	0.263044	-2.5091e-17	0.970721	0.331688	0.533271	0.087913	-0.208786
Q8N111	CEND1	-0.26685	2.13149e-16	-0.970235	0.331931	0.533271	0.15553	0.290534
Q9BXS5	AP1M1	0.262949	5.20139e-17	0.968514	0.332789	0.533862	0.0746976	-0.308524
P48643	CCT5	-0.265603	1.85019e-16	-0.967948	0.333071	0.533862	0.099818	0.284824
Q9NZ01	TECR	-0.265614	-2.14773e-16	-0.967508	0.333291	0.533862	0.107401	0.345661
P25098	GRK2	-0.261392	3.09752e-17	-0.963607	0.335244	0.536457	0.159629	0.35703
Q9Y6F6	IRAG1	-0.265224	-3.07268e-16	-0.959656	0.33723	0.53861	0.0159499	0.137073
Q9Y3F4	STRAP	-0.261153	-1.05221e-16	-0.958955	0.337582	0.53861	0.139973	0.300347
Q7KZF4	SND1	-0.263052	1.81535e-16	-0.958938	0.337591	0.53861	0.185462	0.31527
P62873	GNB1	-0.261704	-1.49547e-16	-0.957199	0.338468	0.539475	0.119175	0.223443
P54652	HSPA2	-0.258949	-2.66037e-17	-0.955582	0.339285	0.539732	0.141561	0.172773
Q14152	EIF3A	0.265351	3.65652e-16	0.955135	0.339511	0.539732	0.0814099	-0.296981
P06733	ENO1	-0.259206	5.5192e-17	-0.954595	0.339784	0.539732	0.0570789	0.177486
Q93008	USP9X	0.260334	1.27953e-16	0.954232	0.339967	0.539732	0.198267	-0.112104
Q9BZC7	ABCA2	-0.261396	1.73681e-16	-0.953552	0.340312	0.539747	0.141	0.340736
Q15046	KARS1	0.262813	-2.88117e-16	0.952396	0.340897	0.540144	0.161094	-0.19608
Q9UJU6	DBNL	0.256797	-8.75966e-17	0.944633	0.344848	0.545868	0.142855	-0.209008
P35612	ADD2	-0.261222	4.19068e-16	-0.9382	0.348143	0.549277	0.057333	0.231711
Q9NSD9	FARSB	-0.25686	1.61135e-16	-0.938162	0.348163	0.549277	0.194799	0.331961
P48735	IDH2	0.254036	-4.26881e-17	0.937089	0.348714	0.549277	0.16929	-0.102389
Q14195	DPYSL3	-0.25611	-1.48472e-16	-0.936809	0.348858	0.549277	0.116469	0.256248
P08574	CYC1	-0.254499	6.59195e-17	-0.936808	0.348858	0.549277	0.0925153	0.262537
O00764	PDXK	0.257698	-2.49648e-16	0.936447	0.349044	0.549277	0.106664	-0.195629
Q92973	TNPO1	0.253155	1.36557e-17	0.933739	0.350439	0.550667	0.175828	-0.14943
Q8WXG6	MADD	-0.257367	-2.77847e-16	-0.933408	0.35061	0.550667	0.105396	0.328902
Q96Q05	TRAPPC9	-0.255788	1.80161e-16	-0.932571	0.351043	0.550809	0.228331	0.42771
Q9P2B4	CTTNBP2NL	-0.250581	-2.18298e-17	-0.92478	0.355082	0.556605	0.191965	0.421848
Q9NT62	ATG3	-0.250096	-7.47319e-18	-0.92293	0.356045	0.557573	0.124012	0.273472
O75306	NDUFS2	-0.249898	-6.65024e-17	-0.920776	0.357168	0.558393	0.136538	0.308645
O60890	OPHN1	-0.253949	2.50508e-16	-0.920584	0.357269	0.558393	0.095274	0.256473
P40227	CCT6A	-0.250561	-1.06526e-16	-0.919937	0.357607	0.558393	0.103259	0.304185
Q9HD33	MRPL47	-0.250289	1.1012e-16	-0.918937	0.35813	0.558668	0.0975319	0.379098
Q7L5N1	COPS6	0.248905	5.93692e-17	0.916486	0.359413	0.559609	0.0689544	-0.282911
Q9UH65	SWAP70	0.249219	-9.08301e-17	0.916461	0.359426	0.559609	0.114624	-0.269114
P31946	YWHAB	0.251752	2.19824e-16	0.914829	0.360283	0.559947	0.0744835	-0.226105
P51553	IDH3G	0.249688	-1.2873e-16	0.914724	0.360338	0.559947	0.137886	-0.151324
P84085	ARF5	-0.247993	1.01523e-16	-0.91107	0.36226	0.56135	-0.0117865	0.11251
P49368	CCT3	-0.247462	-8.21843e-17	-0.910714	0.362447	0.56135	0.143987	0.329399
P19338	NCL	-0.246963	2.1344e-17	-0.910695	0.362457	0.56135	0.0328854	0.200226
Q3SXM5	HSDL1	-0.251315	2.60902e-16	-0.910362	0.362633	0.56135	0.100357	0.266769
Q5T5U3	ARHGAP21	-0.250147	2.2897e-16	-0.908323	0.363709	0.562327	0.146025	0.384053
Q16643	DBN1	0.246026	-5.27911e-17	0.907218	0.364293	0.562327	0.130555	-0.155864
Q9H0Q0	CYRIA	0.246026	2.34535e-17	0.907185	0.36431	0.562327	0.116167	-0.18218
Q9Y6D5	ARFGEF2	-0.246754	1.33865e-16	-0.903895	0.366052	0.564476	0.182874	0.384435
P52565	ARHGDIA	0.244803	2.28567e-17	0.902689	0.366692	0.564923	0.00627447	-0.350505
Q9H1K0	RBSN	-0.250067	-3.80862e-16	-0.900217	0.368006	0.565744	0.11703	0.275791
P40763	STAT3	-0.247571	-2.49953e-16	-0.899628	0.36832	0.565744	0.189348	0.359593
P04899	GNAI2	-0.245216	-1.14908e-16	-0.899526	0.368374	0.565744	0.113121	0.205745
P11182	DBT	-0.245498	1.36446e-16	-0.899049	0.368628	0.565744	0.14482	0.313167
Q9UBP0	SPAST	-0.245575	-1.70849e-16	-0.897011	0.369714	0.566871	0.123115	0.257993
O75116	ROCK2	0.246547	-2.48149e-16	0.896019	0.370244	0.567145	0.103401	-0.165477
O00408	PDE2A	0.242699	3.85664e-17	0.894433	0.371091	0.567904	0.170533	-0.0994451
Q13526	PIN1	-0.242514	-9.9365e-17	-0.89104	0.372909	0.569619	0.0866837	0.245882
Q93009	USP7	0.243747	1.56208e-16	0.890711	0.373086	0.569619	0.173676	-0.155141
Q9H3P7	ACBD3	-0.243001	-1.2701e-16	-0.890364	0.373271	0.569619	0.138922	0.283598
Q99873	PRMT1	0.241264	5.20695e-17	0.88864	0.374198	0.570493	0.12127	-0.203024
P15104	GLUL	-0.242371	-1.40291e-16	-0.887065	0.375045	0.570759	0.0139001	0.151902
O43615	TIMM44	0.240159	-5.48173e-18	0.886249	0.375484	0.570759	0.124351	-0.232601
P46109	CRKL	0.239987	-2.82691e-17	0.885585	0.375843	0.570759	0.0997742	-0.293111
P68366	TUBA4A	-0.240109	3.86774e-17	-0.884885	0.37622	0.570759	0.149613	0.364303
Q99961	SH3GL1	0.244359	-2.99871e-16	0.884693	0.376323	0.570759	0.0904238	-0.280616
Q9H270	NA	-0.244116	-2.96548e-16	-0.884051	0.37667	0.570759	0.164869	0.364603
Q7Z3J2	VPS35L	0.243227	-2.52076e-16	0.883718	0.376849	0.570759	0.187962	-0.091703
Q9Y305	ACOT9	-0.239151	-6.09512e-17	-0.881461	0.378069	0.572069	0.131199	0.290312
Q13555	CAMK2G	-0.240938	-1.72223e-16	-0.880002	0.378859	0.572077	0.169982	0.351737
P08237	PFKM	-0.238497	-3.39451e-17	-0.879999	0.378861	0.572077	0.146675	0.334974
P61160	ACTR2	-0.243571	-3.34226e-16	-0.879487	0.379138	0.572077	0.105089	0.257207
P40121	CAPG	0.238349	5.3315e-17	0.877854	0.380024	0.572877	0.11623	-0.177284
Q9NP97	DYNLRB1	-0.242775	-3.56049e-16	-0.875316	0.381403	0.57442	0.0218205	0.189418
Q9H1Z4	WDR13	-0.243938	-4.72233e-16	-0.873518	0.382382	0.575193	0.113692	0.320365
P30626	SRI	-0.236724	1.64035e-17	-0.873063	0.38263	0.575193	0.175357	0.235578
Q8NF91	SYNE1	-0.236195	3.05866e-17	-0.870734	0.383901	0.576566	0.206682	0.40876
Q9UBS5	GABBR1	-0.242972	-4.9255e-16	-0.869052	0.38482	0.577408	0.081357	0.317441
Q96JE9	MAP6	-0.235759	-7.1762e-17	-0.868377	0.385189	0.577426	0.194365	0.406587
P22102	GART	0.237918	-2.00173e-16	0.867474	0.385683	0.57763	0.188348	-0.157095
Q00610	CLTC	0.235882	1.0289e-16	0.866496	0.386219	0.577896	0.09407	-0.163204
P29692	EEF1D	0.235597	1.15935e-16	0.864544	0.38729	0.578695	0.106469	-0.282841
Q96KG9	SCYL1	0.236932	1.80633e-16	0.86379	0.387705	0.578695	0.197313	-0.107729
O94817	ATG12	0.236128	-1.58762e-16	0.863145	0.388059	0.578695	0.142362	-0.167524
Q8N1B4	VPS52	-0.234692	9.71445e-17	-0.862458	0.388436	0.578695	0.103676	0.252059
Q9UK22	FBXO2	0.233853	-5.4512e-17	0.862257	0.388547	0.578695	0.0591772	-0.291364
Q12906	ILF3	-0.235955	1.79141e-16	-0.860339	0.389603	0.579733	0.0604857	0.203411
Q96BY7	ATG2B	-0.235169	1.55265e-16	-0.859455	0.390091	0.579774	0.194102	0.432866
P49840	GSK3A	-0.233173	5.72875e-17	-0.858641	0.39054	0.579774	0.12014	0.253285
Q9UEY8	ADD3	-0.233061	-7.33094e-17	-0.858334	0.390709	0.579774	0.0845599	0.205493
P04075	ALDOA	-0.232469	-4.63934e-17	-0.857421	0.391213	0.579988	0.184484	0.299378
P29401	TKT	0.233218	1.03917e-16	0.85665	0.391639	0.580087	0.0717058	-0.223477
P63010	AP2B1	-0.231787	9.4369e-19	-0.855226	0.392427	0.580188	0.153107	0.342774
P00403	MT-CO2	-0.23244	7.57588e-17	-0.855225	0.392427	0.580188	0.134822	0.234872
O15294	OGT	-0.231258	-5.54001e-17	-0.852642	0.393859	0.581772	0.208607	0.438209
Q71U36	TUBA1A	-0.235229	2.79471e-16	-0.851017	0.394761	0.582299	0.105194	0.307471
Q9NRY4	ARHGAP35	-0.233275	-1.97377e-16	-0.850699	0.394938	0.582299	0.15742	0.393216
O75083	WDR1	0.230656	-6.98608e-17	0.849711	0.395487	0.582321	0.106021	-0.212903
P62070	RRAS2	-0.231395	1.12688e-16	-0.849373	0.395675	0.582321	0.0622536	0.267607
O75145	PPFIA3	-0.229278	-4.92939e-17	-0.845565	0.397796	0.584381	0.191	0.405847
Q2M3C7	SPHKAP	-0.229478	-8.04495e-17	-0.844647	0.398309	0.584381	0.181325	0.387491
Q13875	MOBP	-0.232432	2.24876e-16	-0.844275	0.398517	0.584381	0.0723108	0.132829
Q9UKF7	PITPNC1	0.231886	-2.21545e-16	0.844263	0.398524	0.584381	0.0772485	-0.218783
P49748	ACADVL	-0.22828	-4.30767e-17	-0.84207	0.39975	0.585646	0.0635005	0.261237
P84077	ARF1	-0.227762	2.04697e-17	-0.839911	0.40096	0.586093	0.0365474	0.152318
Q92574	TSC1	-0.229427	1.5541e-16	-0.838454	0.401777	0.586093	0.210178	0.443463
P19404	NDUFV2	-0.227352	-5.2236e-17	-0.838374	0.401822	0.586093	0.108565	0.275789
O95169	NDUFB8	-0.231648	-3.05089e-16	-0.838316	0.401854	0.586093	0.074727	0.263965
Q16623	STX1A	-0.230537	-2.41548e-16	-0.838203	0.401918	0.586093	0.0611573	0.230454
P14136	GFAP	-0.226989	-4.09395e-18	-0.837639	0.402235	0.586093	0.132076	0.142685
Q15042	RAB3GAP1	-0.228694	1.5199e-16	-0.836093	0.403104	0.586249	0.223593	0.425118
P13073	COX4I1	-0.226525	-4.44089e-17	-0.835557	0.403405	0.586249	0.128201	0.217219
Q5H9R7	PPP6R3	-0.229738	2.16382e-16	-0.835074	0.403677	0.586249	0.15811	0.362417
O94967	WDR47	-0.226407	2.2482e-17	-0.834864	0.403795	0.586249	0.184653	0.367443
P14406	COX7A2	-0.225855	-9.52016e-18	-0.833485	0.404572	0.586773	0.128901	0.22055
Q99798	ACO2	-0.225925	5.00433e-17	-0.832218	0.405287	0.586773	0.120773	0.223223
Q9H8M1	COQ10B	-0.22775	1.88641e-16	-0.829738	0.406688	0.586773	0.160161	0.268863
Q9Y3C8	UFC1	0.226755	-1.43274e-16	0.829737	0.406689	0.586773	0.079794	-0.250511
Q96N66	MBOAT7	-0.224703	-1.09635e-18	-0.829135	0.407029	0.586773	0.0557717	0.270379
Q5TF21	SOGA3	-0.226848	-1.66145e-16	-0.828842	0.407195	0.586773	0.123421	0.250157
Q96KP4	CNDP2	0.227224	-1.94955e-16	0.82876	0.407242	0.586773	0.0243693	-0.273653
O75380	NDUFS6	-0.227453	1.97481e-16	-0.828058	0.407639	0.586773	0.0465523	0.208739
O14936	CASK	-0.224182	-3.85941e-17	-0.827083	0.408191	0.586773	0.163413	0.354088
Q13409	DYNC1I2	-0.228991	3.09475e-16	-0.826831	0.408334	0.586773	0.116675	0.246516
P51648	ALDH3A2	-0.226924	-2.14245e-16	-0.826608	0.40846	0.586773	0.135179	0.196872
P63027	VAMP2	-0.227435	-2.66273e-16	-0.825541	0.409065	0.586773	0.0696422	0.190753
Q9H269	VPS16	-0.230558	-4.75689e-16	-0.825442	0.409122	0.586773	0.197128	0.373612
Q92777	SYN2	-0.223857	-9.08718e-17	-0.823191	0.410401	0.586773	0.159463	0.356591
P36969	GPX4	-0.225833	-2.05919e-16	-0.823095	0.410455	0.586773	0.192205	0.23389
Q9UPT6	MAPK8IP3	-0.224057	1.04347e-16	-0.822977	0.410522	0.586773	0.130601	0.282123
Q4KMP7	TBC1D10B	-0.225795	1.8946e-16	-0.822555	0.410762	0.586773	0.218181	0.39008
Q9Y265	RUVBL1	-0.222872	-4.13558e-17	-0.822173	0.41098	0.586773	0.125935	0.336265
Q8N9I0	SYT2	0.226389	-2.61485e-16	0.822016	0.411069	0.586773	0.0145137	-0.327674
Q9NRG7	SDR39U1	0.222804	5.42344e-17	0.820568	0.411893	0.586792	0.127003	-0.205616
P35611	ADD1	-0.222835	-7.71883e-17	-0.820415	0.411981	0.586792	0.135327	0.264673
Q9UQ16	DNM3	-0.222752	6.245e-17	-0.820077	0.412173	0.586792	0.139817	0.278695
P27338	MAOB	-0.222668	7.13873e-17	-0.819434	0.41254	0.586796	0.126953	0.24899
Q9H3Q1	CDC42EP4	-0.224283	1.70704e-16	-0.818407	0.413126	0.587112	0.0587634	0.130727
Q9UI12	ATP6V1H	-0.222041	8.25173e-17	-0.816672	0.414117	0.588002	0.139434	0.282712
Q9NTX5	ECHDC1	-0.219781	5.91055e-17	-0.80926	0.418367	0.592387	0.120936	0.266695
P59998	ARPC4	-0.222022	-2.10776e-16	-0.808939	0.418551	0.592387	0.103679	0.207074
Q6DN90	IQSEC1	-0.220687	1.32352e-16	-0.808537	0.418782	0.592387	0.197738	0.41586
Q14694	USP10	-0.223344	2.70173e-16	-0.808517	0.418794	0.592387	0.125778	0.308716
P23246	SFPQ	-0.220547	-1.27065e-16	-0.808087	0.419041	0.592387	0.131914	0.214199
Q15185	PTGES3	-0.222236	-2.7256e-16	-0.806303	0.420069	0.59332	0.0913997	0.223082
P16152	CBR1	0.218129	3.99403e-17	0.803841	0.42149	0.594806	0.0960777	-0.270705
P78371	CCT2	-0.217338	-1.24206e-17	-0.802069	0.422514	0.59573	0.113651	0.283808
O43295	SRGAP3	-0.218085	-1.05346e-16	-0.800798	0.42325	0.595999	0.155364	0.302097
O14949	UQCRQ	-0.217697	8.78742e-17	-0.800462	0.423444	0.595999	0.00200576	0.167421
Q03001	DST	-0.217102	-1.49658e-16	-0.794058	0.427163	0.600609	0.15086	0.259604
P21283	ATP6V1C1	-0.220374	-3.76435e-16	-0.793541	0.427464	0.600609	0.137476	0.283221
Q99259	GAD1	0.214653	6.75571e-17	0.790078	0.429483	0.601233	0.110303	-0.148962
Q16401	PSMD5	0.215745	1.43677e-16	0.789477	0.429834	0.601233	0.165301	-0.0936131
P50995	ANXA11	-0.214643	8.79297e-17	-0.789231	0.429978	0.601233	0.184031	0.214336
Q07960	ARHGAP1	-0.215888	-1.57638e-16	-0.789212	0.429989	0.601233	0.0364703	0.178435
P50583	NUDT2	0.216073	-1.75221e-16	0.789048	0.430085	0.601233	0.0620083	-0.181428
O00264	PGRMC1	0.213978	-5.51156e-17	0.788946	0.430144	0.601233	0.0732521	-0.281844
P30085	CMPK1	-0.220021	-4.66627e-16	-0.788124	0.430625	0.601384	0.120099	0.112261
Q9Y2L5	TRAPPC8	-0.216013	-2.23488e-16	-0.786365	0.431655	0.601635	0.100016	0.295663
Q8WWC4	MAIP1	0.21611	-2.37851e-16	0.785947	0.431899	0.601635	0.141008	-0.197049
P38606	ATP6V1A	-0.213025	5.31519e-18	-0.785905	0.431924	0.601635	0.157871	0.334589
A6NGB9	WIPF3	-0.214597	1.59164e-16	-0.78395	0.43307	0.602711	0.201957	0.29802
P22626	HNRNPA2B1	-0.211285	1.83187e-17	-0.779197	0.435865	0.606077	0.0709724	0.135006
Q96AQ6	PBXIP1	0.213851	2.39586e-16	0.775866	0.437829	0.608074	0.113127	-0.223165
P63167	DYNLL1	-0.214939	-3.45723e-16	-0.775484	0.438054	0.608074	0.164148	0.24651
Q9UPR0	PLCL2	-0.209671	2.81442e-17	-0.773026	0.439508	0.609567	0.229265	0.338427
Q86UW8	HAPLN4	-0.209262	8.1421e-17	-0.769717	0.441469	0.611063	0.0454811	0.243149
Q9NX14	NDUFB11	-0.212491	2.6501e-16	-0.769502	0.441596	0.611063	0.119749	0.247436
A0AVT1	UBA6	0.210649	1.62315e-16	0.769289	0.441723	0.611063	0.229946	-0.114623
P48444	ARCN1	-0.20826	-6.41709e-17	-0.767462	0.442808	0.612039	0.124945	0.186538
O00410	IPO5	0.208593	-1.22999e-16	0.764573	0.444527	0.613888	0.206914	-0.0791766
Q9H0R4	HDHD2	-0.206952	-2.70339e-17	-0.763696	0.44505	0.614085	0.0803573	0.198819
P17600	SYN1	-0.20683	2.23987e-17	-0.762676	0.445657	0.614398	0.115616	0.289715
O94910	ADGRL1	-0.206111	5.64132e-17	-0.759015	0.447844	0.616886	0.139627	0.325005
P36915	GNL1	-0.209249	2.90365e-16	-0.756481	0.449362	0.618448	0.101304	0.246759
O95372	LYPLA2	0.210334	-4.408e-16	0.754526	0.450535	0.619054	0.116607	-0.154326
P30084	ECHS1	-0.205175	-9.12048e-17	-0.754466	0.45057	0.619054	0.140788	0.159812
Q147X3	NAA30	0.20522	-1.37251e-16	0.751252	0.452502	0.62118	0.18846	-0.0880981
Q9H2G2	SLK	-0.205021	-1.58651e-16	-0.74944	0.453593	0.621722	0.0882604	0.223918
Q13155	AIMP2	0.20473	-1.46771e-16	0.748961	0.453882	0.621722	0.122112	-0.164803
P12931	SRC	-0.203572	8.4148e-17	-0.748676	0.454053	0.621722	0.149338	0.28419
Q9HD20	ATP13A1	-0.208821	5.38611e-16	-0.746502	0.455365	0.622989	0.199392	0.395137
P06730	EIF4E	-0.207516	4.48835e-16	-0.744461	0.456599	0.624147	0.113581	0.132706
Q8WZA2	RAPGEF4	-0.203944	2.49398e-16	-0.739376	0.45968	0.627591	0.210889	0.41439
Q2M2I8	AAK1	-0.20212	1.51018e-16	-0.739019	0.459896	0.627591	0.15025	0.270696
P13804	ETFA	-0.201701	-1.92402e-16	-0.735791	0.461859	0.629737	0.132695	0.196992
O95298	NDUFC2	-0.204015	3.59185e-16	-0.734579	0.462597	0.63021	0.116797	0.236732
P49821	NDUFV1	-0.199475	-8.73329e-17	-0.73379	0.463078	0.630333	0.141381	0.252847
P28482	MAPK1	-0.198206	-6.35603e-17	-0.730435	0.465125	0.632586	0.0808539	0.194775
P62258	YWHAE	0.197577	-6.6093e-17	0.728012	0.466607	0.634067	0.0682872	-0.172358
O14561	NDUFAB1	-0.199802	-2.96596e-16	-0.723568	0.469332	0.637233	0.100412	0.142764
P86790	CCZ1B	-0.198148	1.80522e-16	-0.722398	0.47005	0.637336	0.182465	0.228756
P16615	ATP2A2	0.195614	-4.55747e-17	0.72151	0.470597	0.637336	0.133418	-0.143952
Q15119	PDK2	-0.196652	-1.21056e-16	-0.72093	0.470953	0.637336	0.132219	0.19562
Q13642	FHL1	-0.197928	1.92318e-16	-0.720873	0.470988	0.637336	-0.0444885	0.23116
P22234	PAICS	-0.197739	1.98286e-16	-0.719833	0.471629	0.637667	0.161728	0.27698
P51798	CLCN7	-0.195643	1.20487e-16	-0.717632	0.472985	0.638878	0.149633	0.235744
Q7L2E3	DHX30	-0.194788	-7.81458e-17	-0.717095	0.473316	0.638878	0.189485	0.335257
O95299	NDUFA10	-0.194232	-1.14339e-16	-0.712542	0.47613	0.642139	0.139352	0.218811
Q9Y6G9	DYNC1LI1	-0.196024	-2.64719e-16	-0.711605	0.47671	0.642384	0.165187	0.317277
P43155	CRAT	-0.195505	-2.60236e-16	-0.709937	0.477744	0.642851	0.146057	0.235616
Q5SW79	CEP170	-0.19695	-3.74617e-16	-0.70927	0.478158	0.642851	0.219072	0.364047
Q9NQP4	PFDN4	-0.19706	-4.01817e-16	-0.708507	0.478631	0.642851	0.0539202	0.235107
Q13363	CTBP1	-0.196177	-3.50053e-16	-0.707589	0.479202	0.642851	0.0194158	0.166368
P21281	ATP6V1B2	-0.192218	7.6425e-17	-0.707215	0.479434	0.642851	0.13648	0.264787
P49418	AMPH	0.192131	7.73825e-17	0.706858	0.479656	0.642851	0.0828668	-0.145156
Q96FZ7	CHMP6	-0.193294	1.5353e-16	-0.706551	0.479846	0.642851	0.091484	0.182119
P10606	COX5B	-0.191365	8.17124e-17	-0.703874	0.481512	0.64454	0.131041	0.158672
Q9BPW8	NIPSNAP1	0.190526	-2.99066e-17	0.703046	0.482028	0.64454	0.0978019	-0.0736219
Q14240	EIF4A2	0.192407	1.72584e-16	0.701959	0.482706	0.64454	0.0652442	-0.204751
O14976	GAK	-0.192758	-2.28324e-16	-0.701472	0.483009	0.64454	0.172683	0.339485
Q86Y39	NDUFA11	-0.191707	1.46196e-16	-0.701318	0.483105	0.64454	0.102089	0.204201
Q14515	SPARCL1	-0.19078	1.06026e-16	-0.700667	0.483512	0.644549	0.0373798	0.105978
P50148	GNAQ	-0.191046	-1.61093e-16	-0.698251	0.485021	0.646027	0.0773758	0.179146
Q9Y2E4	DIP2C	-0.19254	2.68285e-16	-0.697094	0.485745	0.646458	0.159829	0.231716
Q9BT78	COPS4	0.189034	9.71306e-17	0.694674	0.48726	0.647561	0.0736204	-0.206315
P49802	RGS7	-0.192595	3.48943e-16	-0.693821	0.487795	0.647561	0.138216	0.220199
P31930	UQCRC1	-0.187957	-1.65423e-17	-0.693664	0.487894	0.647561	0.206602	0.238464
Q6GYQ0	RALGAPA1	-0.188317	6.5413e-17	-0.693208	0.48818	0.647561	0.192851	0.319932
Q9Y6D6	ARFGEF1	-0.191137	2.63768e-16	-0.692235	0.488791	0.647839	0.187127	0.367116
P49841	GSK3B	-0.187158	-9.78662e-17	-0.687757	0.491607	0.650728	0.0970847	0.293138
O14617	AP3D1	0.187657	1.3288e-16	0.687485	0.491778	0.650728	0.183007	-0.0429989
O00562	PITPNM1	-0.189672	2.76862e-16	-0.686319	0.492513	0.651145	0.215553	0.378705
Q05193	DNM1	-0.186211	5.7343e-17	-0.685704	0.4929	0.651145	0.138659	0.253151
P61266	STX1B	-0.185617	2.14967e-17	-0.684474	0.493676	0.651637	0.0411004	0.1283
Q6PCB7	SLC27A1	-0.184813	-8.68333e-17	-0.679891	0.496574	0.654926	0.148947	0.256724
Q13367	AP3B2	0.18387	-2.48412e-18	0.678493	0.49746	0.655137	0.20705	-0.0344767
Q00169	PITPNA	-0.183818	-9.49241e-18	-0.678356	0.497547	0.655137	0.150579	0.20315
P46977	STT3A	-0.18856	6.2389e-16	-0.671865	0.50167	0.660028	0.0965225	0.145395
P68371	TUBB4B	-0.182206	8.55427e-17	-0.670047	0.502829	0.661013	0.141183	0.322417
P36507	MAP2K2	-0.183259	-1.84602e-16	-0.668848	0.503593	0.661479	0.143359	0.237812
P35080	PFN2	0.183703	-2.3942e-16	0.668018	0.504123	0.661636	0.0445387	-0.25025
P55087	AQP4	-0.183025	-2.136e-16	-0.666725	0.504948	0.662017	0.194257	0.170004
P30153	PPP2R1A	0.18055	-5.97439e-18	0.666278	0.505234	0.662017	0.133165	-0.12469
Q7RTP6	MICAL3	-0.180015	-5.42899e-17	-0.663756	0.506848	0.662494	0.19158	0.285278
P06756	ITGAV	-0.18191	-2.09936e-16	-0.662829	0.507441	0.662494	0.0578116	0.123793
O43491	EPB41L2	-0.179686	3.14471e-17	-0.662392	0.507721	0.662494	0.115342	0.116943
P06241	FYN	-0.185176	5.3807e-16	-0.661989	0.507979	0.662494	0.156937	0.242941
Q9BY11	PACSIN1	-0.181525	1.77733e-16	-0.661958	0.507999	0.662494	0.00968561	0.167993
Q68DU8	KCTD16	-0.182823	-3.47972e-16	-0.659514	0.509567	0.662494	0.189956	0.298196
Q9Y450	HBS1L	-0.179252	9.34391e-17	-0.658892	0.509966	0.662494	0.116009	0.213738
Q9UBC2	EPS15L1	-0.17845	-3.84137e-17	-0.658366	0.510304	0.662494	0.124623	0.209614
Q5JPH6	EARS2	-0.180665	1.95705e-16	-0.657817	0.510657	0.662494	0.135304	0.258542
Q14166	TTLL12	-0.181589	2.63289e-16	-0.657676	0.510747	0.662494	0.168332	0.303234
Q14344	GNA13	-0.179245	-1.13562e-16	-0.657616	0.510786	0.662494	0.082588	0.138775
Q8N122	RPTOR	-0.180001	1.6169e-16	-0.657405	0.510921	0.662494	0.155546	0.349971
Q16658	FSCN1	0.17805	1.40443e-17	0.656714	0.511366	0.662494	0.0696645	-0.24041
P62195	PSMC5	-0.180994	-2.80873e-16	-0.656274	0.511649	0.662494	0.116199	0.197649
Q4J6C6	PREPL	0.178124	-8.86513e-17	0.655164	0.512363	0.662494	0.0787817	-0.201552
Q8TC12	RDH11	-0.179469	-1.81952e-16	-0.655119	0.512392	0.662494	0.130798	0.259531
Q8N0X7	SPART	-0.179262	-1.69947e-16	-0.654826	0.512581	0.662494	0.147271	0.23719
Q8NF37	LPCAT1	0.178432	1.26343e-16	0.654138	0.513024	0.662536	0.115702	-0.115779
A7KAX9	ARHGAP32	-0.178828	-1.75859e-16	-0.653012	0.51375	0.662942	0.167385	0.283657
Q99719	SEPTIN5	-0.177379	9.70266e-17	-0.651848	0.5145	0.66338	0.181483	0.288071
Q9Y4E6	WDR7	-0.177827	2.03712e-16	-0.647063	0.517592	0.666419	0.174308	0.322861
O00232	PSMD12	-0.176704	-1.35988e-16	-0.646922	0.517683	0.666419	0.110237	0.204464
Q99683	MAP3K5	-0.178167	2.69104e-16	-0.645019	0.518916	0.66704	0.163187	0.327085
P20336	RAB3A	-0.179005	3.47805e-16	-0.6449	0.518992	0.66704	0.0339941	0.14531
Q96JH7	VCPIP1	-0.174351	-5.7801e-17	-0.642739	0.520394	0.668309	0.182408	0.363536
Q9UPR5	SLC8A2	-0.176973	-3.38604e-16	-0.638812	0.522946	0.671052	0.132847	0.24224
Q00577	PURA	-0.174299	1.58318e-16	-0.636787	0.524264	0.672208	0.0935966	0.177459
O75146	HIP1R	-0.172092	-8.32667e-20	-0.634989	0.525436	0.673176	0.138892	0.217499
Q9NRW1	RAB6B	-0.171567	-1.58901e-17	-0.63317	0.526623	0.674161	-0.0278144	-0.00475357
O60282	KIF5C	0.171798	-7.7334e-17	0.632501	0.52706	0.674186	0.163389	-0.0471361
P50991	CCT4	-0.171071	-7.77156e-18	-0.631307	0.527841	0.674187	0.125057	0.233119
Q86TV6	TTC7B	-0.171054	-3.60822e-18	-0.631221	0.527897	0.674187	0.0980382	0.254798
P68400	CSNK2A1	-0.171619	1.22014e-16	-0.629426	0.529071	0.675073	0.0538537	0.0887953
P04792	HSPB1	-0.171805	1.42664e-16	-0.628758	0.529508	0.675073	0.0682349	-0.011102
Q8N9R8	SCAI	0.170382	-5.41234e-17	0.628242	0.529846	0.675073	0.145646	-0.0886251
P47736	RAP1GAP	-0.171366	-1.57041e-16	-0.626481	0.531	0.675734	0.154688	0.247999
O95168	NDUFB4	-0.172065	-2.28234e-16	-0.626172	0.531203	0.675734	0.0969584	0.187869
Q15907	RAB11B	-0.16923	6.54199e-17	-0.622946	0.533321	0.677523	0.0260646	0.0684252
P24588	AKAP5	-0.170118	-1.3739e-16	-0.62275	0.53345	0.677523	0.17552	0.271665
Q05084	ICA1	-0.171049	-2.38073e-16	-0.622058	0.533905	0.677568	0.152275	0.249512
A0FGR8	ESYT2	-0.167758	-5.93969e-18	-0.61907	0.535871	0.679417	0.163667	0.217799
Q8TDJ6	DMXL2	-0.168159	-8.77909e-17	-0.618564	0.536204	0.679417	0.206113	0.3327
Q96A65	EXOC4	-0.165445	5.44009e-18	-0.610367	0.541619	0.685563	0.171147	0.279084
Q15349	RPS6KA2	0.165492	-6.18949e-17	0.609936	0.541905	0.685563	0.0992173	-0.139218
Q86YS7	C2CD5	-0.169746	-4.88297e-16	-0.607287	0.543661	0.687232	0.193602	0.302378
Q9H2X9	SLC12A5	-0.165316	1.24414e-16	-0.606177	0.544398	0.687232	0.18764	0.315063
O00571	DDX3X	-0.164304	-4.58106e-17	-0.606019	0.544503	0.687232	0.172764	0.227959
Q6YP21	KYAT3	0.167354	-3.16184e-16	0.605105	0.54511	0.687461	0.0780768	-0.119952
O14980	XPO1	0.164086	-1.95399e-16	0.598458	0.549535	0.6925	0.163979	-0.000364386
Q9NYI0	PSD3	-0.162845	1.4086e-16	-0.596085	0.551119	0.693954	0.10759	0.206302
Q3ZCQ8	TIMM50	-0.164236	-3.50428e-16	-0.592367	0.553606	0.696541	0.0779803	0.0733072
Q92905	COPS5	0.161977	-2.41085e-16	0.588948	0.555897	0.698879	0.0911519	-0.200063
Q9Y4G8	RAPGEF2	-0.161001	-1.92846e-16	-0.587302	0.557002	0.699691	0.184021	0.331023
Q8IZP0	ABI1	-0.161252	2.04926e-16	-0.586694	0.55741	0.699691	0.0685743	0.167252
Q9Y2A7	NCKAP1	-0.158328	-4.16334e-17	-0.584064	0.559178	0.701364	0.15276	0.289973
P40939	HADHA	-0.160037	-2.38434e-16	-0.581996	0.56057	0.701804	0.200345	0.192431
Q99832	CCT7	-0.157607	-2.38698e-17	-0.581635	0.560813	0.701804	0.148195	0.263935
Q92747	ARPC1A	-0.16016	-2.59834e-16	-0.581604	0.560834	0.701804	0.137118	0.213835
Q15120	PDK3	-0.158949	-1.71918e-16	-0.580556	0.561541	0.701887	0.215725	0.268021
P51809	VAMP7	0.162015	5.09107e-16	0.579856	0.562012	0.701887	0.0978797	-0.195267
Q8WVM8	SCFD1	0.159422	2.14606e-16	0.579569	0.562206	0.701887	0.13954	-0.145422
O75396	SEC22B	-0.156395	3.47222e-17	-0.576458	0.564307	0.703615	0.079238	0.116381
P28331	NDUFS1	-0.156345	3.67623e-17	-0.576227	0.564462	0.703615	0.176089	0.255834
P62714	PPP2CB	0.155944	7.43849e-18	0.575283	0.5651	0.703866	0.159993	-0.0923694
Q8WUM4	PDCD6IP	0.154845	-4.76008e-18	0.571416	0.567718	0.706581	0.120305	-0.138026
O75390	CS	-0.154042	4.21885e-17	-0.567619	0.570294	0.709239	0.181098	0.184359
P54577	YARS1	0.154927	-1.52767e-16	0.566533	0.571032	0.709239	0.140714	-0.18167
Q9NZW5	PALS2	0.156323	2.87936e-16	0.565234	0.571915	0.709239	0.168839	-0.0749022
Q14141	SEPTIN6	-0.155322	2.04253e-16	-0.565147	0.571974	0.709239	0.148553	0.211513
Q9NV70	EXOC1	-0.155977	2.60306e-16	-0.565033	0.572052	0.709239	0.179233	0.269655
P61201	COPS2	0.152484	2.23502e-17	0.562281	0.573926	0.710617	0.106409	-0.166278
Q9H4M9	EHD1	0.153786	-1.78829e-16	0.561472	0.574477	0.710617	0.0908871	-0.165971
Q02410	APBA1	0.153585	-1.57485e-16	0.561459	0.574485	0.710617	0.231894	-0.0209267
Q13596	SNX1	-0.154832	-3.11556e-16	-0.560032	0.575458	0.711087	0.119458	0.161504
Q16718	NDUFA5	-0.152254	-9.75608e-17	-0.559509	0.575815	0.711087	0.137778	0.188496
P0CG08	GPR89B	-0.151524	-4.16056e-17	-0.558964	0.576187	0.711087	0.126674	0.261927
P15882	CHN1	-0.149884	6.91114e-18	-0.552938	0.580307	0.715623	0.104396	0.127459
Q96RQ3	MCCC1	0.149626	1.37473e-16	0.547893	0.583766	0.719184	0.180485	-0.0325828
O75061	DNAJC6	0.148335	-5.52336e-17	0.546914	0.584438	0.719184	0.140799	-0.0681448
P40926	MDH2	-0.148092	-5.06262e-17	-0.54613	0.584977	0.719184	0.121242	0.164899
Q9HB71	CACYBP	-0.151516	-3.72563e-16	-0.545718	0.58526	0.719184	0.0392599	0.0958798
Q5TH69	ARFGEF3	-0.14989	-2.45998e-16	-0.544819	0.585879	0.719184	0.192947	0.319359
O43920	NDUFS5	-0.148084	1.25899e-16	-0.542908	0.587194	0.719184	0.067269	0.136593
Q13232	NME3	-0.150144	-3.19245e-16	-0.542751	0.587302	0.719184	0.0994348	0.16557
Q9Y678	COPG1	-0.147176	-7.28306e-17	-0.542049	0.587786	0.719184	0.166407	0.185518
P42765	ACAA2	-0.147468	9.68253e-17	-0.541934	0.587864	0.719184	0.070086	0.145698
Q9BWS9	CHID1	-0.147776	-1.20071e-16	-0.5418	0.587957	0.719184	0.160427	0.319088
O00499	BIN1	-0.146757	-2.37865e-17	-0.541594	0.588099	0.719184	0.105196	0.143591
P60709	ACTB	-0.146567	-1.72085e-17	-0.540912	0.588569	0.719213	0.128491	0.183525
P27824	CANX	0.146165	3.49165e-17	0.538746	0.590063	0.72009	0.0787151	-0.187891
Q6IBS0	TWF2	0.145944	-2.57294e-17	0.538577	0.590179	0.72009	0.05917	-0.16257
Q15048	LRRC14	-0.14699	1.75582e-16	-0.53612	0.591876	0.721615	0.17172	0.224092
Q10567	AP1B1	0.14648	-1.89349e-16	0.534453	0.593029	0.722364	0.149714	-0.098345
Q9H4G0	EPB41L1	-0.144965	5.24858e-17	-0.533936	0.593386	0.722364	0.137937	0.215458
Q5VIR6	VPS53	-0.145973	-1.94927e-16	-0.532411	0.594442	0.722804	0.153303	0.240227
P09972	ALDOC	-0.144223	-3.69843e-17	-0.53212	0.594644	0.722804	0.12787	0.120058
Q9GZZ9	UBA5	-0.144802	1.2812e-16	-0.530752	0.595591	0.72341	0.119381	0.0901478
P33121	ACSL1	0.144175	9.17044e-17	0.530015	0.596102	0.723486	0.193427	-0.063213
Q9Y4I1	MYO5A	-0.142301	-2.0893e-17	-0.525176	0.599461	0.727016	0.189912	0.308628
Q96CW1	AP2M1	-0.142683	-1.54626e-16	-0.521697	0.601882	0.728951	0.117346	0.217231
O43678	NDUFA2	-0.14179	-8.75064e-17	-0.521584	0.601961	0.728951	0.115515	0.155398
O60506	SYNCRIP	-0.142296	-1.89293e-16	-0.51919	0.603629	0.730422	0.0307803	0.0564629
O75962	TRIO	-0.140398	-1.04861e-16	-0.515562	0.606161	0.732937	0.180974	0.327931
P15311	EZR	-0.143126	3.77809e-16	-0.514903	0.606621	0.732944	0.160283	0.0902297
O15079	SNPH	-0.139468	-7.20812e-17	-0.513691	0.607468	0.733418	0.229729	0.328537
Q9Y3A3	MOB4	-0.142069	-3.74076e-16	-0.511647	0.608899	0.734595	0.111051	0.1238
Q5TBA9	FRY	-0.138289	9.63431e-17	-0.508219	0.6113	0.736941	0.237742	0.349072
Q96C19	EFHD2	-0.13815	1.53044e-16	-0.505008	0.613554	0.739105	0.0404977	0.0841947
Q5T0F9	CC2D1B	-0.1378	-1.66284e-16	-0.503481	0.614627	0.739845	0.199363	0.115751
Q13045	FLII	-0.139596	4.28858e-16	-0.501183	0.616243	0.741237	0.195554	0.298525
Q9NSE4	IARS2	0.135335	-4.61575e-17	0.499163	0.617665	0.742395	0.17981	0.0135667
P49441	INPP1	0.135084	-9.19403e-18	0.498505	0.618128	0.742399	0.103172	-0.146196
Q9BTV5	FSD1	0.137808	-3.54217e-16	0.496921	0.619245	0.742857	0.0905463	-0.144008
Q15056	EIF4H	0.136929	2.60708e-16	0.496015	0.619884	0.742857	0.0791365	-0.131911
O95741	CPNE6	-0.135007	1.00919e-16	-0.496004	0.619892	0.742857	0.173218	0.211633
P21266	GSTM3	0.133282	-2.89352e-17	0.491821	0.622846	0.745644	0.0840087	-0.19676
Q8N3P4	VPS8	-0.136771	4.09728e-16	-0.491403	0.623142	0.745644	0.195727	0.336899
P43378	PTPN9	-0.1358	-3.5183e-16	-0.489759	0.624305	0.746482	0.146823	0.342172
P38117	ETFB	-0.134126	-2.68452e-16	-0.486771	0.626421	0.748353	0.190045	0.150101
Q01813	PFKP	-0.132159	7.84095e-17	-0.486194	0.62683	0.748353	0.17834	0.279686
P10909	CLU	-0.131744	5.57193e-17	-0.485168	0.627557	0.748353	-0.0400833	-0.0679649
O94874	UFL1	-0.133429	2.18103e-16	-0.484931	0.627726	0.748353	0.175721	0.244517
P23297	S100A1	-0.131209	-5.80092e-17	-0.483693	0.628604	0.748847	0.0702634	0.12672
Q92743	HTRA1	-0.132587	2.10068e-16	-0.482192	0.62967	0.749563	0.0487574	0.00161805
Q13561	DCTN2	-0.129793	1.79579e-17	-0.47867	0.632174	0.751989	0.047197	0.0175371
P55010	EIF5	0.129358	-3.84554e-17	0.477249	0.633186	0.752438	0.0601756	-0.178252
Q15149	PLEC	-0.129238	2.71311e-18	-0.476829	0.633485	0.752438	0.198624	0.20764
Q12797	ASPH	-0.128663	-3.64986e-17	-0.474716	0.63499	0.753671	0.0512819	0.117846
Q8IXS6	PALM2AKAP2	-0.12974	-1.78149e-16	-0.4737	0.635715	0.753976	0.169756	0.279249
P49589	CARS1	0.130122	2.29775e-16	0.472464	0.636596	0.754467	0.0948412	-0.0967818
P17812	CTPS1	0.127255	-2.96985e-18	0.469585	0.638652	0.756348	0.20841	-0.00466556
P42858	HTT	0.128168	-1.92402e-16	0.467546	0.64011	0.757518	0.16597	0.00892457
O60831	PRAF2	-0.127625	-1.46827e-16	-0.466887	0.640581	0.75752	0.12052	0.0718046
Q9NZN3	EHD3	0.125529	-4.10227e-17	0.463079	0.643308	0.760188	0.0992871	-0.14376
P18433	PTPRA	0.125464	-6.72934e-17	0.462263	0.643893	0.760322	0.136707	-0.0596609
Q8N6T3	ARFGAP1	-0.12287	4.41314e-18	-0.45331	0.650326	0.767356	0.164619	0.263375
Q14643	ITPR1	-0.123903	-2.4309e-16	-0.450449	0.652387	0.769226	0.157551	0.223034
O95782	AP2A1	-0.120759	4.52277e-17	-0.444924	0.656376	0.773363	0.148321	0.23088
P45985	MAP2K4	0.12008	1.90681e-17	0.442835	0.657885	0.774576	0.136588	-0.108498
Q13085	ACACA	-0.121694	2.70409e-16	-0.44053	0.659553	0.775974	0.181616	0.274832
Q7L1Q6	BZW1	0.121514	3.02369e-16	0.438956	0.660694	0.776309	0.0409221	-0.187056
Q9BUF5	TUBB6	-0.119061	3.70814e-17	-0.438808	0.660801	0.776309	0.163642	0.302367
Q9H0E2	TOLLIP	0.116763	-5.0876e-17	0.43059	0.666767	0.781978	0.088883	-0.152304
Q9BR76	CORO1B	0.118741	2.49786e-16	0.430468	0.666856	0.781978	0.110048	-0.13694
Q7Z6Z7	HUWE1	0.117936	1.75339e-16	0.430159	0.667081	0.781978	0.164589	0.0392329
Q8IYB4	PEX5L	-0.119845	4.90344e-16	-0.42925	0.667742	0.782184	0.220531	0.296194
O60610	DIAPH1	0.118667	3.52829e-16	0.427413	0.669079	0.783182	0.236622	0.0786871
Q8N568	DCLK2	-0.115286	-6.30156e-17	-0.42487	0.670932	0.784743	0.184237	0.234597
Q9Y490	TLN1	-0.115132	4.18277e-17	-0.424247	0.671386	0.784743	0.116407	0.143088
P54886	ALDH18A1	-0.115997	-2.13413e-16	-0.422562	0.672616	0.785611	0.118926	0.137115
P30405	PPIF	0.115402	-1.61454e-16	0.42177	0.673193	0.785717	0.167263	-0.0937619
Q96SW2	CRBN	0.11412	8.41549e-17	0.419698	0.674707	0.786914	0.214018	0.0856968
Q8N9F7	GDPD1	-0.114998	-2.79998e-16	-0.417006	0.676674	0.788638	0.105323	0.145239
Q9NRP0	OSTC	-0.112881	1.08413e-16	-0.414504	0.678505	0.790103	0.107707	0.0927219
O95757	HSPA4L	0.113251	-1.59803e-16	0.413951	0.67891	0.790103	0.201091	-0.0419724
P17987	TCP1	-0.112101	-6.91947e-17	-0.412985	0.679618	0.790356	0.148872	0.209104
Q9UID3	VPS51	-0.110915	-1.56541e-17	-0.409332	0.682297	0.792396	0.122919	0.23615
Q14894	CRYM	0.111086	4.68792e-17	0.409253	0.682354	0.792396	0.078091	0.0534008
P11586	MTHFD1	-0.108737	-1.53044e-16	-0.397621	0.69091	0.801218	0.16667	0.206146
Q92572	AP3S1	0.110081	3.05589e-16	0.397574	0.690945	0.801218	0.0883825	-0.135848
O15530	PDPK1	-0.10814	-1.31395e-16	-0.396073	0.692052	0.801925	0.16962	0.173038
Q9UM22	EPDR1	-0.109344	-3.28626e-16	-0.394979	0.692859	0.802284	0.208368	0.19351
P53618	COPB1	-0.108906	-4.13461e-16	-0.39129	0.695584	0.804861	0.191042	0.187658
P62826	RAN	0.105819	-7.07212e-17	0.389799	0.696685	0.805535	0.0475626	-0.140576
Q9UQ80	PA2G4	-0.10707	2.17548e-16	-0.389151	0.697165	0.805535	0.116524	0.0953531
P14868	DARS1	-0.10595	1.68796e-16	-0.386681	0.698993	0.807069	0.123675	0.126115
P51570	GALK1	-0.104528	2.13995e-17	-0.385455	0.6999	0.807539	0.136971	0.208505
Q9Y697	NFS1	0.106454	3.26017e-16	0.383992	0.700985	0.807796	0.098828	-0.0900411
P62140	PPP1CB	-0.106453	3.58991e-16	-0.3833	0.701497	0.807796	0.140368	0.152984
O94973	AP2A2	-0.104206	1.19821e-16	-0.382257	0.702271	0.807796	0.164872	0.198379
Q96NN9	AIFM3	-0.10648	4.59174e-16	-0.381843	0.702578	0.807796	0.0529072	0.0471727
Q9H3K6	NA	0.104113	1.26149e-16	0.381691	0.702691	0.807796	0.0880082	-0.181673
P48556	PSMD8	-0.105429	-3.19522e-16	-0.381102	0.703128	0.807796	0.150349	0.152114
P07602	PSAP	-0.105557	3.91798e-16	-0.379524	0.7043	0.808566	0.289138	0.293261
P54136	RARS1	0.103496	-1.59484e-16	0.378304	0.705205	0.80903	0.161012	-0.0130078
Q9Y2G0	EFR3B	-0.10341	-1.92471e-16	-0.377231	0.706002	0.809368	0.192563	0.263464
Q9UNM6	PSMD13	0.101831	7.71189e-17	0.374646	0.707924	0.810686	0.219919	0.0404307
P30519	HMOX2	-0.103404	-3.01009e-16	-0.374334	0.708156	0.810686	0.00539311	0.0306825
P17980	PSMC3	-0.101658	-2.09804e-16	-0.370416	0.711073	0.813447	0.161624	0.186151
Q15366	PCBP2	0.100883	-1.31783e-16	0.36948	0.711771	0.813595	0.191995	-0.0248014
Q96JG6	VPS50	-0.100612	-1.19821e-16	-0.368888	0.712211	0.813595	0.170639	0.189432
O43242	PSMD3	-0.0998142	1.09635e-16	-0.366485	0.714004	0.814698	0.0978324	0.11121
O00471	EXOC5	-0.100622	-2.2593e-16	-0.36624	0.714186	0.814698	0.185765	0.197058
Q9H3S7	PTPN23	-0.09899	4.93702e-17	-0.364651	0.715373	0.815474	0.183395	0.225016
Q15365	PCBP1	-0.101403	-4.49404e-16	-0.363583	0.71617	0.815541	0.155501	0.132366
Q9H115	NAPB	-0.0983304	-1.06443e-17	-0.362877	0.716697	0.815541	0.091767	0.063265
Q14203	DCTN1	0.098393	5.96745e-17	0.362285	0.717139	0.815541	0.141374	-0.0375685
Q6PIU2	NCEH1	0.0981934	-6.36088e-17	0.361865	0.717453	0.815541	0.0569636	-0.142614
P17302	GJA1	0.0976711	-7.3646e-17	0.3597	0.719072	0.816799	0.0625564	0.000244608
P43487	RANBP1	0.0972815	-2.06224e-17	0.35903	0.719573	0.816799	0.134793	-0.0246608
Q9BTW9	TBCD	0.0994899	-3.73784e-16	0.358308	0.720113	0.816837	0.14917	0.0150625
Q92561	PHYHIP	0.0973757	-1.17573e-16	0.357104	0.721014	0.817285	0.120629	-0.0730809
Q99250	SCN2A	-0.0959035	9.33698e-17	-0.352522	0.724448	0.8206	0.173427	0.231372
Q15811	ITSN1	-0.0958001	1.09107e-16	-0.351763	0.725016	0.820667	0.161352	0.174419
Q9P260	RELCH	-0.09408	6.00631e-17	-0.346399	0.729043	0.824647	0.177007	0.197755
Q96F07	CYFIP2	-0.0920639	-1.4877e-17	-0.339761	0.734037	0.828643	0.149803	0.252969
O60381	HBP1	0.0925043	1.06845e-16	0.339716	0.73407	0.828643	0.192257	0.0293434
Q9UHV9	PFDN2	-0.0924914	1.07497e-16	-0.339654	0.734117	0.828643	0.112762	0.189256
Q02153	GUCY1B1	-0.0944638	-4.60867e-16	-0.338483	0.735	0.828906	0.122956	0.200866
Q5T848	GPR158	-0.093966	3.82416e-16	-0.33798	0.735378	0.828906	0.0486771	0.119878
P99999	CYCS	-0.0908796	-5.5872e-17	-0.335062	0.737579	0.830806	0.0634263	0.109758
P09382	LGALS1	0.089474	-1.9186e-16	0.326406	0.744118	0.836784	0.0529785	-0.119211
P12081	HARS1	0.0885638	-6.96943e-17	0.326263	0.744226	0.836784	0.133094	-0.109755
P53396	ACLY	0.0887324	1.01752e-16	0.325977	0.744442	0.836784	0.0841924	-0.0539316
Q9Y3S1	WNK2	-0.0870332	-1.00517e-16	-0.319739	0.749166	0.841454	0.205007	0.294228
O76003	GLRX3	0.087584	-2.1072e-16	0.319115	0.74964	0.841454	0.12344	-0.0744947
P55036	PSMD4	-0.0847104	-7.00273e-17	-0.31206	0.754995	0.846804	0.122329	0.0901388
P78527	PRKDC	-0.084451	-4.90163e-17	-0.311454	0.755456	0.846804	0.12018	0.217515
Q8IYB5	SMAP1	0.0841954	2.3502e-17	0.310457	0.756214	0.846856	0.122003	-0.0513261
Q9P2R3	ANKFY1	-0.0843538	9.60343e-17	-0.310011	0.756553	0.846856	0.139135	0.171033
O15498	YKT6	-0.0846388	-4.32959e-16	-0.303759	0.761312	0.851296	0.0728058	0.0397498
Q6P2I7	EBLN2	-0.0835326	2.29761e-16	-0.303301	0.761661	0.851296	0.0227937	0.0597493
Q9H2H8	PPIL3	-0.0830299	-2.00923e-16	-0.302722	0.762102	0.851296	0.0414357	0.00588762
Q96L92	SNX27	-0.0832003	-3.41477e-16	-0.300265	0.763976	0.851648	0.176628	0.186675
P31040	SDHA	-0.0815865	7.85622e-17	-0.300141	0.76407	0.851648	0.21046	0.188689
Q92932	PTPRN2	-0.0822127	1.97869e-16	-0.299291	0.764718	0.851648	0.154791	0.15722
Q7Z460	CLASP1	-0.0808993	3.86358e-17	-0.298142	0.765595	0.851648	0.245582	0.199859
Q9NRD5	PICK1	-0.0823475	2.82482e-16	-0.29786	0.76581	0.851648	0.164234	0.223834
Q9Y2D4	EXOC6B	0.0815691	-1.881e-16	0.29764	0.765978	0.851648	0.192129	0.0429177
P09669	COX6C	-0.0806027	-1.43219e-17	-0.297463	0.766113	0.851648	0.141152	0.0842012
Q8N1G4	LRRC47	-0.0795794	1.57402e-16	-0.290764	0.771232	0.856748	0.210332	0.218919
Q7L523	RRAGA	-0.0804798	5.58706e-16	-0.287475	0.773749	0.858951	0.113945	0.153656
Q15436	SEC23A	-0.078517	1.80161e-16	-0.286263	0.774677	0.859091	0.145753	0.156393
P10636	MAPT	-0.077581	-6.26305e-17	-0.28592	0.77494	0.859091	0.0712252	0.0670331
P48426	PIP4K2A	-0.0771273	-1.7028e-16	-0.281733	0.778149	0.862056	0.162632	0.0496889
Q8WVJ2	NUDCD2	0.0751935	-2.00395e-17	0.277511	0.781388	0.864831	0.0841944	-0.133433
P49588	AARS1	0.0750877	-3.0656e-17	0.277072	0.781725	0.864831	0.176543	0.00152043
P61978	HNRNPK	-0.0747393	3.07671e-17	-0.275525	0.782913	0.865551	0.0928813	0.0379516
Q9Y281	CFL2	-0.0751172	-1.66978e-16	-0.274444	0.783743	0.865875	0.0688154	-0.0197802
P07954	FH	0.0752812	-2.87742e-16	0.272817	0.784994	0.866664	0.0679861	-0.122595
P55039	DRG2	-0.0740724	-2.86646e-16	-0.268459	0.788346	0.869338	0.1276	0.0942936
Q96MZ0	GDAP1L1	0.0731498	-1.17378e-16	0.268266	0.788495	0.869338	0.169672	0.00022791
Q14008	CKAP5	-0.0736713	2.27207e-16	-0.26755	0.789046	0.869352	0.206329	0.220436
P61163	ACTR1A	-0.0717737	8.69027e-17	-0.263922	0.79184	0.871835	0.116915	0.068732
Q13200	PSMD2	0.0729294	3.71786e-16	0.262436	0.792986	0.872501	0.165753	0.0210559
Q9NXU5	ARL15	0.0703388	-1.02557e-16	0.258355	0.796133	0.875366	0.116064	-0.0399966
O75323	NIPSNAP2	0.0697513	3.49165e-17	0.257095	0.797106	0.875839	0.107281	0.00722355
O43639	NCK2	-0.0692385	-1.54876e-16	-0.253156	0.800148	0.878229	0.077917	0.0736732
P53779	MAPK10	-0.0691492	-1.5235e-16	-0.252869	0.80037	0.878229	0.167782	0.160466
P55786	NPEPPS	0.0680945	1.56625e-16	0.248822	0.803499	0.881063	0.0549633	-0.103926
P38646	HSPA9	0.0659113	1.62273e-16	0.240709	0.809781	0.887326	0.163417	-0.0612736
Q7Z3C6	ATG9A	0.0670943	-4.93799e-16	0.239963	0.810359	0.887326	0.157166	0.032776
O00231	PSMD11	-0.0659928	2.50341e-16	-0.239232	0.810926	0.887326	0.128109	0.0871209
P17858	PFKL	-0.0646652	-6.66134e-19	-0.238607	0.811411	0.887326	0.17018	0.208109
Q9UPT5	EXOC7	-0.0663647	-4.5388e-16	-0.237892	0.811965	0.88733	0.184395	0.16123
Q9Y320	TMX2	0.0640883	6.76403e-17	0.23589	0.813518	0.888426	0.115043	-0.0293616
O00487	PSMD14	-0.0653131	-4.934e-16	-0.233598	0.815297	0.889235	0.147679	0.115193
P53365	ARFIP2	0.063388	-6.98885e-17	0.233514	0.815362	0.889235	0.11763	-0.0199799
O75044	SRGAP2	-0.0643674	3.30874e-16	-0.232113	0.81645	0.88982	0.157058	0.179871
O00139	KIF2A	0.0624945	-1.23415e-16	0.229057	0.818825	0.891806	0.193192	0.0858321
Q9NX07	TRNAU1AP	0.0617976	1.91e-16	0.225097	0.821904	0.894168	0.111713	0.12087
Q05639	EEF1A2	-0.0609365	-8.35443e-17	-0.224235	0.822575	0.894168	0.1461	0.0848773
Q99733	NAP1L4	0.0608146	1.09829e-16	0.223287	0.823312	0.894168	0.0717907	-0.143495
P22059	OSBP	0.0604935	3.60822e-17	0.222962	0.823566	0.894168	0.108132	-0.0214154
P12277	CKB	-0.0605891	-9.5382e-17	-0.222704	0.823766	0.894168	0.0363774	-0.0141863
P53621	COPA	0.0603771	9.84768e-17	0.221857	0.824425	0.894283	0.182895	0.0869807
Q9UBM7	DHCR7	0.0586963	1.7214e-16	0.214152	0.830429	0.899746	0.143817	0.0895695
Q12756	KIF1A	0.058822	2.20851e-16	0.213732	0.830756	0.899746	0.167983	0.0645153
O60641	SNAP91	-0.0581877	1.29563e-16	-0.213246	0.831135	0.899746	0.0572691	0.0836607
P37840	SNCA	-0.0573349	-1.12355e-16	-0.210377	0.833373	0.901564	-0.0276417	-0.0434972
O94826	TOMM70	-0.0572604	-2.19505e-16	-0.208506	0.834834	0.902539	0.14123	0.0820304
P21397	MAOA	-0.0563101	1.23263e-16	-0.206498	0.836402	0.903628	-0.0562065	0.0428295
P61158	ACTR3	0.0554957	-4.52416e-17	0.204694	0.837811	0.904544	0.139032	0.0511676
O94925	GLS	0.0551062	-2.26277e-17	0.203369	0.838847	0.905057	0.132994	-0.0182071
Q9P032	NDUFAF4	-0.0548752	7.61058e-17	-0.201902	0.839994	0.905689	0.0972347	0.0367467
Q684P5	RAP1GAP2	-0.054335	-5.30687e-17	-0.200358	0.841201	0.906384	0.184925	0.163617
Q8NC96	NECAP1	-0.0550027	-3.50886e-16	-0.198378	0.84275	0.907447	0.133473	0.135824
Q16555	DPYSL2	-0.0528633	-6.25888e-18	-0.19508	0.845331	0.909619	0.161036	0.124745
O94811	TPPP	-0.0524039	2.1122e-17	-0.193245	0.846768	0.910557	0.160106	0.111537
P31948	STIP1	0.0523827	-9.63951e-17	0.192521	0.847334	0.91056	0.12943	-0.157266
Q15008	PSMD6	-0.0520024	8.29337e-17	-0.191262	0.848321	0.910596	0.110531	0.0924547
P61088	UBE2N	0.0527754	3.03757e-16	0.190628	0.848817	0.910596	0.0327556	-0.135419
Q96MC5	BMERB1	-0.052496	2.60486e-16	-0.190166	0.849179	0.910596	0.161649	0.0961137
P34897	SHMT2	-0.051372	-2.02754e-17	-0.189595	0.849626	0.910596	0.147109	0.171346
P53992	SEC24C	-0.0510488	-3.30402e-16	-0.184377	0.853718	0.914374	0.138088	0.0987594
P55060	CSE1L	0.0478151	-3.92242e-16	0.172012	0.863428	0.923933	0.110593	0.0288387
Q9H8H3	METTL7A	-0.0483618	-6.54081e-16	-0.171553	0.863789	0.923933	0.0554854	-0.0123274
P43686	PSMC4	-0.0459636	3.0087e-17	-0.169449	0.865444	0.924298	0.151763	0.0784831
O95197	RTN3	-0.0461707	1.19404e-16	-0.169374	0.865502	0.924298	0.0864043	0.0525417
Q6UW68	TMEM205	-0.0457243	6.34007e-17	-0.16833	0.866324	0.924298	-0.00455181	0.0282268
P27144	AK4	-0.0456505	-8.85958e-17	-0.167909	0.866655	0.924298	0.143642	0.102304
Q92598	HSPH1	0.0453479	-2.81997e-17	0.16734	0.867103	0.924298	0.0850266	-0.044053
P20020	ATP2B1	0.0450275	-3.75117e-17	0.166128	0.868056	0.924298	0.0897672	-0.0742683
Q66LE6	PPP2R2D	-0.0456883	-2.61138e-16	-0.165898	0.868237	0.924298	0.106483	0.0607286
P00533	EGFR	-0.0453524	-2.06279e-16	-0.165292	0.868714	0.924298	0.164296	0.185552
Q9UPY8	MAPRE3	0.0447144	-1.15435e-16	0.164017	0.869718	0.924756	0.0920992	-0.0839009
P47897	QARS1	0.0450214	-3.43552e-16	0.162457	0.870946	0.925256	0.110665	0.000177373
Q9Y2V2	CARHSP1	0.0439987	6.5413e-17	0.161962	0.871336	0.925256	0.132297	0.0106808
Q9ULH1	ASAP1	-0.0441187	-2.12233e-16	-0.160731	0.872305	0.925313	0.168362	0.203892
P62191	PSMC1	-0.0436868	1.06803e-16	-0.160437	0.872537	0.925313	0.159353	0.103456
Q15173	PPP2R5B	-0.0430395	1.38334e-16	-0.157586	0.874783	0.926952	0.148462	0.108337
Q9NNW7	TXNRD2	0.0425479	-9.49241e-18	0.157017	0.875232	0.926952	0.154089	0.0643769
Q9HCM2	PLXNA4	0.0419009	-6.98538e-17	0.154359	0.877327	0.928562	0.0999633	-0.076369
P78417	GSTO1	-0.041646	1.04527e-16	-0.152966	0.878425	0.929114	0.00655711	-0.108591
Q16799	RTN1	-0.0412656	5.08343e-17	-0.152001	0.879187	0.929311	0.0908004	0.0324517
P07919	UQCRH	0.0409886	7.24698e-17	0.150834	0.880107	0.929674	0.144152	-0.00139565
O43426	SYNJ1	0.0409792	-2.71283e-16	0.148692	0.881797	0.93085	0.116007	0.0228771
Q13509	TUBB3	0.0397711	1.23512e-16	0.145843	0.884045	0.932613	0.125797	0.107569
O43681	GET3	0.0397301	1.99743e-16	0.144613	0.885016	0.933027	0.108485	-0.0265249
Q86SX6	GLRX5	-0.0392871	2.38032e-16	-0.142553	0.886643	0.934132	0.0898922	0.00629198
O75689	ADAP1	-0.0395081	5.74818e-16	-0.141035	0.887843	0.934785	0.198674	0.109401
Q9NTJ5	SACM1L	0.0380149	-1.72862e-16	0.138841	0.889576	0.935999	0.164568	0.0553116
P31153	MAT2A	-0.0375162	-1.53599e-16	-0.137181	0.890888	0.936768	0.133652	-0.0181768
P62333	PSMC6	-0.0358456	-1.86989e-16	-0.130808	0.895928	0.941129	0.186539	0.164255
Q9Y4G6	TLN2	0.0351596	-6.05557e-17	0.129594	0.896888	0.941129	0.207775	0.116768
Q01484	ANK2	-0.0351702	8.97893e-17	-0.129305	0.897116	0.941129	0.169826	0.176775
Q86TP1	PRUNE1	-0.0353272	1.64618e-16	-0.128986	0.897369	0.941129	0.138653	0.154182
P41252	IARS1	-0.0350557	2.19991e-16	-0.127386	0.898635	0.941609	0.229185	0.174873
Q9NRZ7	AGPAT3	-0.0353206	4.03788e-16	-0.126932	0.898995	0.941609	0.180369	0.126497
O14531	DPYSL4	-0.0337759	-1.03903e-16	-0.124042	0.901282	0.942448	0.205531	0.196428
Q14204	DYNC1H1	-0.033582	2.30024e-17	-0.12383	0.90145	0.942448	0.189595	0.19018
Q9P2J5	LARS1	-0.0335677	-6.33937e-17	-0.123706	0.901548	0.942448	0.163785	0.164934
Q9BSJ8	ESYT1	-0.033944	3.3662e-16	-0.122365	0.90261	0.94294	0.139748	0.057585
Q9UNA1	ARHGAP26	-0.0332411	1.43954e-16	-0.121636	0.903188	0.94294	0.180599	0.163441
Q86XE0	SNX32	0.0328252	1.13937e-16	0.120476	0.904106	0.943288	0.212213	0.245
Q5T4S7	UBR4	-0.0321078	9.79772e-17	-0.117985	0.90608	0.944736	0.169242	0.188257
P51991	HNRNPA3	-0.0312271	1.45023e-17	-0.115175	0.908306	0.945565	0.121854	0.11227
Q9Y4L1	HYOU1	-0.0312733	-7.66331e-17	-0.115144	0.908331	0.945565	0.0222289	-0.0614751
Q86W74	ANKRD46	-0.032183	-5.46202e-16	-0.114762	0.908634	0.945565	0.0789032	-0.0110017
Q9UPN3	MACF1	-0.0304277	1.37126e-16	-0.111423	0.911281	0.947709	0.213596	0.167149
Q8NDA8	MROH1	-0.0296811	-1.45814e-16	-0.108589	0.913529	0.949391	0.211322	0.231657
P61981	YWHAG	0.0293684	1.00586e-16	0.107899	0.914076	0.949391	0.0569404	-0.0578533
P42356	PI4KA	0.0288869	-6.24084e-17	0.106462	0.915216	0.949963	0.189745	0.163538
Q13613	MTMR1	-0.0283398	1.24303e-16	-0.103917	0.917235	0.951447	0.200933	0.163606
Q15369	ELOC	0.0277702	3.52218e-17	0.102357	0.918474	0.95212	0.129447	0.0198535
P78344	EIF4G2	-0.0277886	-1.8302e-16	-0.101431	0.919209	0.952269	0.132967	0.0737618
Q9H1E5	TMX4	0.0267113	-1.9186e-17	0.098581	0.921471	0.952868	0.166814	0.00683004
Q9BXF6	RAB11FIP5	-0.0266242	7.23033e-17	-0.097975	0.921952	0.952868	0.168333	0.0958382
P56192	MARS1	0.0269679	-2.63178e-16	0.0979091	0.922005	0.952868	0.149968	0.111047
Q9NQC3	RTN4	-0.0267136	-1.46695e-16	-0.0977262	0.92215	0.952868	0.0904933	0.0189426
Q07955	SRSF1	-0.0255983	1.05652e-16	-0.0940159	0.925097	0.955301	0.12102	0.111313
P00558	PGK1	0.0244305	-1.49242e-16	0.089358	0.928797	0.958332	0.119861	-0.0458701
P23763	VAMP1	-0.0241028	3.86358e-17	-0.0888274	0.929219	0.958332	-0.00549907	-0.113014
P63151	PPP2R2A	-0.0238711	1.37501e-16	-0.0874097	0.930346	0.958881	0.11294	0.0820555
P32004	L1CAM	0.0228765	2.55906e-17	0.0843485	0.932779	0.960775	-0.00749031	-0.117515
O75935	DCTN3	-0.0228928	2.64899e-16	-0.0829035	0.933928	0.961344	0.0938848	-0.0466889
Q08AM6	VAC14	0.0223409	1.35003e-16	0.081828	0.934784	0.961611	0.150483	0.0246514
P42704	LRPPRC	0.0205144	6.01186e-17	0.0755331	0.939791	0.965588	0.209785	0.120959
Q9C040	TRIM2	0.0208341	2.62318e-16	0.0754618	0.939847	0.965588	0.0768253	-0.0388054
P42345	MTOR	-0.0199918	1.62009e-16	-0.073012	0.941797	0.966411	0.210136	0.226325
P29992	GNA11	-0.0193807	9.00668e-17	-0.0712534	0.943196	0.966411	0.136172	0.0622059
Q08752	PPID	-0.0192943	-2.02477e-17	-0.0712081	0.943232	0.966411	0.0733632	-0.0173793
A0MZ66	SHTN1	-0.0192762	1.94483e-16	-0.0701934	0.94404	0.966411	0.127555	0.0175927
P55209	NAP1L1	0.019181	-1.90584e-16	0.0699792	0.94421	0.966411	0.0993186	-0.0483069
Q86VU5	COMTD1	-0.019378	-3.40672e-16	-0.0699378	0.944243	0.966411	0.216916	0.0869631
Q13501	SQSTM1	0.0168128	1.49394e-16	0.0614845	0.950973	0.97245	0.0552799	-0.12397
O00186	STXBP3	-0.0166983	1.93012e-16	-0.0608134	0.951508	0.97245	0.156428	0.079765
Q9UJW0	DCTN4	-0.0163565	4.8378e-17	-0.0602553	0.951952	0.97245	0.138811	0.0390591
Q8WXF7	ATL1	0.0160787	-5.63855e-17	0.0592786	0.95273	0.972478	0.0839642	-0.0244119
Q9H4B0	OSGEPL1	-0.0160772	-1.76012e-16	-0.0587075	0.953185	0.972478	0.166188	0.114398
O94760	DDAH1	0.0145731	7.6647e-17	0.0536173	0.95724	0.975998	0.0728394	-0.0850846
Q9Y263	PLAA	-0.0141346	-8.6417e-17	-0.0520005	0.958528	0.976563	0.163393	0.0508651
O75170	PPP6R2	-0.0139672	7.08392e-17	-0.0514017	0.959006	0.976563	0.195291	0.164865
Q9ULD0	OGDHL	0.0134505	-1.7486e-17	0.04964	0.960409	0.977307	0.218823	0.123705
Q8N573	OXR1	0.0132941	5.27911e-17	0.048964	0.960948	0.977307	0.109471	0.0293131
P51572	BCAP31	0.0129403	1.30784e-16	0.0474175	0.962181	0.977944	-0.111615	-0.0494995
Q08257	CRYZ	0.0123997	-8.50431e-17	0.0456231	0.963611	0.978615	0.079771	-0.0126652
Q9H479	FN3K	-0.0121182	6.3699e-17	-0.0446113	0.964417	0.978615	0.143924	0.101585
P13639	EEF2	-0.0120265	-6.91808e-17	-0.0443059	0.964661	0.978615	0.122036	0.108204
Q9UKU0	ACSL6	-0.0119312	-2.01811e-16	-0.0434979	0.965305	0.978653	0.105907	0.00551194
P11498	PC	-0.0113754	1.67227e-18	-0.041971	0.966522	0.979271	0.216211	0.188781
P35998	PSMC2	-0.010147	-1.51615e-17	-0.0374474	0.970128	0.982308	0.137053	0.0894782
Q14194	CRMP1	0.00941944	9.53126e-17	0.0346194	0.972383	0.983439	0.123639	0.0679184
Q13619	CUL4A	-0.00935834	-4.54914e-17	-0.0345177	0.972464	0.983439	0.169283	0.0804055
P78356	PIP4K2B	0.00856856	1.01696e-16	0.0314785	0.974888	0.984659	0.167535	0.0556536
Q8N4Q0	ZADH2	0.00852791	-1.92069e-17	0.0314732	0.974892	0.984659	0.145558	0.0349901
Q9BXM9	FSD1L	-0.00738627	3.23325e-16	-0.0266473	0.978741	0.987928	0.143257	0.0596613
O95248	SBF1	0.00655753	-6.56142e-17	0.0241632	0.980722	0.98923	0.18891	0.171403
Q13424	SNTA1	0.00619155	1.30507e-16	0.0226885	0.981899	0.98923	0.0880516	-0.00692729
Q02218	OGDH	0.00614669	-3.83582e-17	0.0226775	0.981908	0.98923	0.208305	0.140042
O43583	DENR	-0.00596023	4.98768e-17	-0.0219553	0.982484	0.98923	0.1576	0.088562
P07237	P4HB	0.00539683	4.01287e-16	0.0193966	0.984525	0.990667	0.053914	0.00199224
Q9BRT3	MIEN1	-0.00353464	-6.40599e-17	-0.0130256	0.989607	0.994594	0.0631029	-0.0761113
O94819	KBTBD11	0.00352749	1.02224e-16	0.0129586	0.989661	0.994594	0.16029	0.104313
Q99460	PSMD1	0.0029619	1.16962e-16	0.0108679	0.991329	0.99565	0.188204	0.138673
P36405	ARL3	-0.00233374	5.87308e-17	-0.00859324	0.993144	0.996852	0.0445542	-0.0990569
O43837	IDH3B	0.00154128	-3.45973e-17	0.00568689	0.995463	0.998558	0.0978872	-0.0258253
Q9UQ03	CORO2B	-0.00124834	1.34961e-16	-0.00457233	0.996352	0.998829	0.146125	0.0804699
Q96P70	IPO9	-0.000658185	1.77587e-16	-0.00240019	0.998085	0.999649	0.162293	0.105112
Q9NRW7	VPS45	0.000545785	-3.90854e-16	0.0019636	0.998433	0.999649	0.140056	0.0622999
O15020	SPTBN2	0.000329723	-7.46625e-18	0.00121678	0.999029	0.999649	0.199101	0.109182
O43272	PRODH	0.000118057	1.22902e-16	0.000432949	0.999655	0.999655	0.13941	0.0850604
