# Supplementary material for: Targeting the post-synaptic proteome has therapeutic potential for psychosis in Alzheimer Disease
Source: Commun Biol. 2023 Jun 2;6:598. doi: 10.1038/s42003-023-04961-5 (PMC10238472; doi:10.1038/s42003-023-04961-5)
Supplement: Supplementary file 7 — Supplementary Data 5 [file 42003_2023_4961_MOESM7_ESM.xlsx]

## Sheet: S5A AD+P vs Control
Annotation Cluster 1	Enrichment Score: 7.903026951665447
Category	Term	Count	%	PValue	Genes	List Total	Pop Hits	Pop Total	Fold Enrichment	Bonferroni	Benjamini	FDR
GOTERM_MF_DIRECT	GO:0003735~structural constituent of ribosome	64	6.53728	1.97444e-12	Q96A35, P23396, P62917, P62081, P62280, P18124, P39019, P62750, P62277, P39023, P30050, Q9HD33, P83731, P62913, P62753, Q07020, P46782, P46781, P62244, P84098, P61353, P62241, P61313, P05386, P46777, P05387, P60866, P27635, P46779, P05388, P49207, P62249, P25398, P32969, P18621, Q02878, P50914, P63220, P62899, P40429, P61247, P82663, P62857, P62979, P62851, Q9Y291, P08865, P08708, P26373, P62906,…	946	65	1571	1.63513	2.08894e-09	2.08896e-09	2.08896e-09
KEGG_PATHWAY	hsa03010:Ribosome	59	6.02656	2.90224e-12	Q96A35, P23396, P62917, P62081, P62280, P18124, P39019, P62750, P62277, P39023, P30050, P83731, P62913, P62753, Q07020, P46782, P46781, P62244, P84098, P61353, P62241, P61313, P05386, P46777, P05387, P60866, P27635, P46779, P05388, P49207, P62249, P25398, P32969, P18621, Q02878, P50914, P63220, P62899, P40429, P61247, P62857, P62979, P62851, P08865, P08708, P26373, P62906, P62829, P35268, P18077,…	570	60	974	1.68029	8.67768e-10	8.67769e-10	8.67769e-10
UP_KW_MOLECULAR_FUNCTION	KW-0689~Ribosomal protein	66	6.74157	6.30603e-12	Q96A35, P23396, P62917, P62081, P62280, P18124, P39019, P63244, P62750, P62277, P39023, P30050, Q9HD33, P83731, P62913, P62753, Q07020, P46782, P46781, P62244, P84098, P61353, P62241, P61313, P05386, P46777, P05387, P60866, P27635, P46779, P05388, P49207, P62249, P25398, P32969, P18621, Q02878, P50914, P63220, P62899, P40429, P61247, P82663, P62857, Q92552, P62979, P62851, Q9Y291, P08865, P08708,…	573	68	944	1.59901	5.42322e-10	5.42319e-10	5.42319e-10
GOTERM_CC_DIRECT	GO:0022626~cytosolic ribosome	55	5.61798	2.48891e-10	P23396, P62917, P62081, P62280, P18124, P39019, P62750, P62277, P05090, P39023, P30050, P83731, P62913, P62753, Q07020, P46782, P46781, P62244, P84098, P61353, P62241, P61313, P05386, P46777, P60866, P27635, P46779, P05388, P49207, P62249, P25398, P32969, P18621, Q02878, P50914, P63220, P62899, P40429, P61247, P62979, P62851, P08865, P08708, P26373, P62906, P62829, P35268, P18077, P62266, P15880,…	973	56	1606	1.62109	1.93637e-07	1.93637e-07	1.9289e-07
GOTERM_BP_DIRECT	GO:0002181~cytoplasmic translation	58	5.92441	4.83665e-10	Q9Y2S6, P23396, P62917, P62081, P62280, P18124, P39019, P63244, P62750, P62277, P39023, P30050, P83731, P62913, P62753, Q07020, P46782, P46781, P62244, P84098, P61353, P62241, P61313, P05386, P46777, P05387, P60866, P27635, P46779, P05388, P49207, P62249, P25398, P32969, P18621, Q02878, P50914, P63220, P62899, P40429, P61247, P62857, P62979, P62851, P08865, P08708, P26373, P62906, P62829, P35268,…	948	60	1564	1.5948	1.83647e-06	1.83648e-06	1.83648e-06
KEGG_PATHWAY	hsa05171:Coronavirus disease - COVID-19	63	6.43514	7.22641e-10	P23396, P05129, P62917, P62081, P62280, P18124, P39019, P19525, P42224, P62750, P62277, P39023, P30050, P83731, P62913, P62753, P05771, P40763, Q07020, P46782, P46781, P62244, P84098, P61353, P62241, P61313, P05386, P46777, P05387, P60866, P27635, P46779, P05388, P49207, P62249, P25398, P32969, Q9UHD2, P18621, Q02878, P50914, P17252, P63220, P62899, P40429, P61247, P62857, P62979, P62851, P08865,…	570	68	974	1.58313	2.1607e-07	1.08035e-07	1.08035e-07
GOTERM_CC_DIRECT	GO:0005840~ribosome	55	5.61798	1.20414e-08	Q96A35, P23396, P62917, P62081, P62280, P39019, P19525, P62750, P62277, P39023, P83731, P62913, P62753, Q07020, P46782, P46781, P62244, P61353, P62241, P61313, P05386, P46777, P60866, P27635, P46779, P05388, P49207, P62249, P32969, Q02878, P50914, P63220, P62899, P40429, P61247, P82663, P62857, Q92552, P62979, P62851, Q9Y291, P08708, P26373, P62906, P62829, P35268, P18077, P62266, P15880, Q9P0M9,…	973	58	1606	1.56519	9.36815e-06	4.6841e-06	4.66604e-06
UP_KW_MOLECULAR_FUNCTION	KW-0687~Ribonucleoprotein	73	7.45659	1.59448e-08	Q96A35, Q14764, P23396, P62917, P62081, P62280, P18124, P39019, P63244, P62750, P62277, P39023, P30050, P62316, Q9HD33, P49458, P83731, P62913, P62753, Q00839, Q07020, P46782, P46781, P62244, P84098, P61353, P62241, P61313, P05386, P46777, P05387, P60866, P27635, P46779, P05388, P49207, P62249, P25398, P32969, P18621, Q02878, P50914, P63220, P62899, P40429, P61247, P82663, P62857, Q92552, P62979,…	573	82	944	1.46665	1.37125e-06	6.85628e-07	6.85628e-07
GOTERM_BP_DIRECT	GO:0006412~translation	66	6.74157	3.93953e-07	Q96A35, Q9NSD9, P23396, P62917, P62081, P62280, P18124, P39019, P19525, P63244, P62750, P62277, P39023, P30050, P83731, P62913, P62753, Q07020, P46782, P46781, P62244, P84098, P61353, P68104, P62241, P61313, Q9Y285, P05386, P46777, P05387, P60866, P27635, P46779, P05388, P49207, P62249, P25398, P32969, P18621, Q02878, P50914, P63220, P62899, P40429, P61247, P62857, P62979, P62851, Q9Y291, P08865,…	948	75	1564	1.45181	0.00149472	0.000747919	0.000747919
GOTERM_CC_DIRECT	GO:0022627~cytosolic small ribosomal subunit	29	2.96221	8.20738e-06	P25398, P23396, P62081, P62280, P39019, P63244, P62277, P63220, P61247, P62857, P62979, P62851, P69905, P08865, P62753, Q9BY44, P08708, P46782, P46781, P62244, P62266, P15880, P62263, P62241, P62701, P62269, P60866, P62249	973	29	1606	1.65057	0.00636502	0.00212845	0.00212024
GOTERM_CC_DIRECT	GO:0022625~cytosolic large ribosomal subunit	31	3.1665	2.11513e-05	P32969, P62917, P18124, P18621, P62750, Q02878, P50914, P39023, P30050, P62899, P40429, P83731, P62913, Q07020, P26373, P62906, P62829, P35268, P18077, P84098, P61353, Q02543, P61313, P05386, P46777, P05387, P27635, P46779, P05388, P62424, P49207	973	32	1606	1.59899	0.0163213	0.00411393	0.00409807
GOTERM_MF_DIRECT	GO:0003723~RNA binding	157	16.0368	0.35317	Q7KZF4, Q96A35, P05204, O43670, P23396, P62917, P62081, P30086, P10599, Q9Y3I0, P18124, P15531, P62750, Q9Y6G9, Q02978, Q7L2E3, Q96CX2, P83731, P62913, Q92614, P07355, P62753, Q00839, P23284, Q07065, Q15149, Q14697, P49411, Q8NF91, P46782, P46781, O75534, Q01082, P62244, P84098, P68104, P62241, P09543, P61313, Q9Y285, P49368, P46777, P60866, P27635, P10809, P46779, P62249, P50395, P25398, P62937,…	946	254	1571	1.02648	1	1	1
Annotation Cluster 2	Enrichment Score: 2.814153827968861
Category	Term	Count	%	PValue	Genes	List Total	Pop Hits	Pop Total	Fold Enrichment	Bonferroni	Benjamini	FDR
UP_KW_PTM	KW-0325~Glycoprotein	151	15.4239	1.09841e-05	Q8N2K0, P10915, Q13510, Q969L2, P13987, P10114, P11169, Q08722, P61020, Q02338, P13591, P21926, P07196, P07197, Q16352, P23284, P09936, Q14697, P47870, O94910, Q9UHG3, O75899, P04406, Q01082, Q08554, Q96GW7, Q9H2X9, P22748, P84095, P16112, Q8IWA5, Q8TCZ2, Q14982, Q6Y1H2, Q9NPD7, Q9HD20, P07602, P78324, P04216, Q9Y287, P62937, Q8N608, O95970, Q5T5P2, P25705, Q9NZ01, Q9UQB3, P68871, Q16653, P21589,…	887	201	1449	1.22723	0.000263586	0.000274603	0.000230667
UP_SEQ_FEATURE	CARBOHYD:N-linked (GlcNAc...) asparagine	104	10.6231	0.000836792	Q8N2K0, P10915, Q13510, Q969L2, P13987, P11169, Q08722, P13591, P21926, P23284, Q14697, P47870, O94910, Q9UHG3, O75899, Q08554, Q96GW7, Q9H2X9, P16112, Q8IWA5, Q14982, Q6Y1H2, Q9HD20, P07602, P78324, P04216, Q9Y287, P62937, Q8N608, O95970, Q9NZ01, Q16653, P21589, P55290, O15394, Q9Y6R1, O94772, P07339, P29120, Q7Z3B1, Q5FWE3, P10586, Q9P121, P13611, O75077, P18505, P18507, Q5VUB5, Q6UXD5, P23471,…	956	141	1576	1.21594	0.965507	1	1
UP_KW_PTM	KW-1015~Disulfide bond	101	10.3166	0.0071498	P10915, Q13510, P13987, P30086, Q08722, P10599, P13591, P21926, P02689, Q9BQG1, P45974, Q14697, P47870, O94910, Q8NF91, O75899, Q9BRQ6, P10644, Q96GW7, P22748, P16112, P47985, P49368, P06396, Q14982, P07602, P78324, P04216, Q9Y287, P51649, Q16653, P21589, Q08495, O15394, Q9Y6R1, O94772, P32119, P07339, P29120, Q7Z3B1, P10586, Q9P121, P13611, Q9Y2B0, O75077, Q9NQ79, P41222, P18505, P18507, Q6UXD5,…	887	141	1449	1.17016	0.158199	0.0446863	0.0375365
UP_KW_DOMAIN	KW-0732~Signal	123	12.5638	0.0842767	P04632, O43670, P10915, Q13510, O43674, P10515, P13987, Q08722, O75382, P13591, P23284, Q9NXC2, Q14697, P47870, O94910, Q9UHG3, Q9Y2X7, O75899, Q08554, Q96GW7, P22748, P16112, Q6KCM7, Q8TCZ2, P46379, P06396, Q14982, O94919, Q9NPD7, Q01518, Q9HD20, P07602, P78324, P36969, P04216, O75489, O95970, P68871, P31040, Q8NFP9, Q16653, Q5XKP0, P21589, P55290, O15394, O94772, P07339, Q9H019, P29120, Q7Z3B1,…	680	183	1097	1.08431	0.907181	0.466956	0.466956
Annotation Cluster 3	Enrichment Score: 2.5227385157673163
Category	Term	Count	%	PValue	Genes	List Total	Pop Hits	Pop Total	Fold Enrichment	Bonferroni	Benjamini	FDR
GOTERM_MF_DIRECT	GO:0005516~calmodulin binding	44	4.49438	0.00165305	Q8IU85, Q13555, Q13554, Q92736, Q13813, Q8N5S9, Q96JE9, Q13557, O43815, Q07157, P35579, Q9Y4I1, Q7Z406, P35611, P35580, O14827, Q02952, Q9H9H5, P29966, P02686, Q14012, Q8NCB2, Q13884, O43581, Q9P1Y5, Q9UII2, Q9UPW8, P11137, O76024, Q01082, Q9UQM7, P17677, P21579, Q96RR4, O14936, Q08209, P68104, Q92686, P23677, P23634, Q16566, Q01814, Q13033, P24588	946	54	1571	1.35314	0.826291	0.874463	0.874463
UP_KW_MOLECULAR_FUNCTION	KW-0112~Calmodulin-binding	37	3.77937	0.00179947	Q8IU85, Q13555, Q13554, Q92736, Q13813, Q8N5S9, Q96JE9, Q13557, O43815, Q07157, P35579, Q9Y4I1, Q7Z406, P35611, P35580, O14827, Q02952, Q9H9H5, P29966, Q14012, Q8NCB2, Q13884, O43581, P11137, Q01082, Q9UQM7, P17677, Q96RR4, O14936, Q08209, Q92686, P23677, P23634, Q16566, Q01814, Q13033, P24588	573	44	944	1.38537	0.143494	0.0515847	0.0515847
UP_SEQ_FEATURE	REGION:Calmodulin-binding	17	1.73647	0.00908562	Q8IU85, Q13555, Q13554, Q13884, Q96JE9, Q8N5S9, Q13557, P11137, Q9UQM7, O43815, Q96RR4, O14936, Q08209, P23677, Q16566, Q14012, Q13033	956	18	1576	1.55695	1	1	1
Annotation Cluster 4	Enrichment Score: 2.3635876466787717
Category	Term	Count	%	PValue	Genes	List Total	Pop Hits	Pop Total	Fold Enrichment	Bonferroni	Benjamini	FDR
UP_KW_CELLULAR_COMPONENT	KW-0965~Cell junction	154	15.7303	0.00101525	O15083, Q16864, Q8IV01, Q9H329, P12814, P12931, O75781, Q96BM9, Q96CX2, Q4V328, P46821, Q8WXS5, Q92974, Q15700, Q15149, Q13884, P47870, O94910, Q12955, Q9Y2X7, Q9P1Y5, O75899, Q9UPW8, Q12959, Q08554, P17677, Q8TDC3, O60331, Q17R89, Q8TCZ2, Q9NPD7, Q9P1A6, Q6X4W1, Q9GZY8, Q674X7, O95970, O43815, P11274, Q86UE4, Q9UDY2, Q86YM7, Q00535, Q9UQB3, Q8TDJ6, Q9Y296, Q9UH03, Q92558, Q68DU8, Q13303, Q9NVA2,…	901	218	1484	1.16352	0.050485	0.020161	0.0193704
UP_KW_CELLULAR_COMPONENT	KW-0770~Synapse	113	11.5424	0.00213467	O15083, Q16864, Q8IV01, O75781, Q96BM9, Q96CX2, Q4V328, P46821, Q8WXS5, Q15700, P47870, O94910, Q12955, Q9Y2X7, O75899, Q9UPW8, Q12959, P17677, Q8TDC3, Q17R89, Q9NPD7, Q9P1A6, Q6X4W1, Q9GZY8, O95970, O43815, P11274, Q86YM7, Q00535, Q8TDJ6, Q9Y296, Q9UH03, Q92558, Q68DU8, Q13303, Q9NVA2, Q9Y2J0, Q9NQX3, Q12979, Q9Y4F1, P35222, Q9P2U7, P18505, Q9UPA5, P18507, P60880, Q9NVJ2, Q96EY1, Q9C0H9, Q8TAC9,…	901	157	1484	1.18546	0.103256	0.027217	0.0261497
GOTERM_CC_DIRECT	GO:0070161~anchoring junction	96	9.80592	0.0374398	P25098, Q13554, O15083, O43236, Q16864, Q8IV01, P36543, O75781, Q9ULJ8, O43759, Q96BM9, P42263, P42262, Q9GZN7, Q96CX2, Q8N145, Q7Z6G8, Q4V328, Q8WXS5, P46821, Q6U841, Q92777, P08247, O95886, P51674, Q05084, P47870, O94910, O75899, Q14416, Q9UPW8, O75334, Q15904, Q9UQM7, Q9Y6T7, Q86UR5, P17677, P62166, Q93050, Q9Y6D5, P21579, Q8TDC3, Q9P0K9, Q9BYB0, Q17R89, O14994, Q9NPD7, Q9P1A6, O14490, Q6X4W1,…	973	140	1606	1.13182	1	1	0.997426
Annotation Cluster 5	Enrichment Score: 2.1455993985862953
Category	Term	Count	%	PValue	Genes	List Total	Pop Hits	Pop Total	Fold Enrichment	Bonferroni	Benjamini	FDR
UP_SEQ_FEATURE	CARBOHYD:N-linked (GlcNAc...) asparagine	104	10.6231	0.000836792	Q8N2K0, P10915, Q13510, Q969L2, P13987, P11169, Q08722, P13591, P21926, P23284, Q14697, P47870, O94910, Q9UHG3, O75899, Q08554, Q96GW7, Q9H2X9, P16112, Q8IWA5, Q14982, Q6Y1H2, Q9HD20, P07602, P78324, P04216, Q9Y287, P62937, Q8N608, O95970, Q9NZ01, Q16653, P21589, P55290, O15394, Q9Y6R1, O94772, P07339, P29120, Q7Z3B1, Q5FWE3, P10586, Q9P121, P13611, O75077, P18505, P18507, Q5VUB5, Q6UXD5, P23471,…	956	141	1576	1.21594	0.965507	1	1
UP_SEQ_FEATURE	TOPO_DOM:Extracellular	72	7.35444	0.00206719	Q6UXD5, P23471, Q8N2K0, Q08722, P11169, P20916, P16389, P21926, P13591, P42263, P42262, Q96GC9, Q8N387, Q9UI40, Q9HAR2, A8MVW0, Q6U841, Q969P0, O75508, Q07065, P51674, P47870, O94910, O75899, P13637, Q14416, Q5T442, P19022, Q08554, Q9P0K1, P42658, P55087, Q8IWA5, P23634, Q8TCZ2, Q6PCB7, P05023, Q9HD20, P05026, P78324, Q8N608, Q15878, O14495, P50993, P53985, P60033, Q16653, Q8N126, P78357, Q14832,…	956	95	1576	1.24942	0.999757	1	1
UP_SEQ_FEATURE	TOPO_DOM:Cytoplasmic	118	12.0531	0.211448	Q8N2K0, Q92736, Q969L2, Q8IV01, P11169, Q08722, P13591, Q86SK9, P21926, Q9BQG1, Q15388, P27105, Q07065, P47870, O94910, Q8NF91, O75899, P13637, Q08554, Q9H2X9, Q8IWA5, Q8TCZ2, Q6Y1H2, Q9HD20, P78324, Q9Y287, Q8N608, Q9GZY8, P51648, Q86UE4, Q16653, Q9UHQ4, O15394, Q9Y6R1, Q5FWE3, P10586, Q6IAN0, Q9P2U7, O75077, O75110, Q9Y3D6, P18505, Q6P1Q0, Q8TBM8, P18507, P57088, Q00765, O15269, P43003, Q5VUB5,…	956	184	1576	1.05721	1	1	1
Annotation Cluster 6	Enrichment Score: 1.221390667418763
Category	Term	Count	%	PValue	Genes	List Total	Pop Hits	Pop Total	Fold Enrichment	Bonferroni	Benjamini	FDR
UP_KW_BIOLOGICAL_PROCESS	KW-0406~Ion transport	49	5.00511	0.00101486	P30049, O00305, O75947, Q92736, Q16864, O96008, P36543, P38606, P36542, O95670, P16389, P42263, P42262, Q96CX2, P61421, Q9UI40, P05496, Q8WXS5, Q6U841, P47870, P48047, Q9Y277, P13637, Q15904, Q9H2X9, Q93050, P23634, P05023, Q9UI12, P05026, P45880, Q15878, P50993, Q9Y5K8, P25705, P24539, Q68DU8, Q13303, Q9Y6R1, Q15049, P28472, P55011, P14867, Q9P2U7, P18505, P18507, Q01814, P21796, P06576	524	64	931	1.3603	0.112014	0.0593694	0.0593694
UP_KW_BIOLOGICAL_PROCESS	KW-0375~Hydrogen ion transport	17	1.73647	0.0840733	P30049, O75947, Q16864, P48047, P36543, P38606, Q15904, P36542, O95670, Q93050, P25705, Q9Y5K8, P24539, P61421, P05496, Q9UI12, P06576	524	22	931	1.37292	0.999966	1	1
GOTERM_BP_DIRECT	GO:1902600~hydrogen ion transmembrane transport	32	3.26864	0.157002	P31930, O75947, O75746, Q16864, O00483, P36543, P38606, P50993, O95670, P12235, P25705, Q9Y5K8, P24539, P00403, P61421, P05496, Q6U841, O14548, P20674, Q9H936, P48047, P13637, Q15904, Q9P2U7, Q93050, Q00325, P47985, P05141, P05023, Q9UI12, P05026, P06576	948	45	1564	1.17318	1	1	1
KEGG_PATHWAY	hsa00190:Oxidative phosphorylation	38	3.88151	0.971555	P30049, P31930, O75947, P56556, O75306, Q16864, O43674, O75489, O00483, P36543, P38606, P36542, Q9P0J0, O95670, O96000, P25705, Q9Y5K8, P24539, P31040, P22695, Q16795, P00403, P61421, P05496, O14548, P20674, P14927, P48047, Q9UI09, O95182, P03915, Q15904, O75251, P21912, Q93050, P47985, Q9UI12, P06576	570	76	974	0.854386	1	1	1
Annotation Cluster 7	Enrichment Score: 1.1257313842402046
Category	Term	Count	%	PValue	Genes	List Total	Pop Hits	Pop Total	Fold Enrichment	Bonferroni	Benjamini	FDR
UP_KW_BIOLOGICAL_PROCESS	KW-0221~Differentiation	41	4.18795	0.0411371	Q15019, Q13555, Q13554, P54652, O43236, A6NGB9, Q9ULJ8, P15531, Q96PU8, P62330, Q9Y4G8, Q8IXJ6, P07093, O60861, Q96PU5, P61247, Q9BQG1, Q96Q05, Q14012, Q16352, P60953, Q00839, Q92974, P26232, Q7KZI7, O15075, Q96SB3, Q8NF91, Q9UPW8, Q7L099, Q86UR5, Q16181, P17677, P21579, Q96JN2, Q9UBP0, P62745, P46379, Q8N111, Q8N5V2, O14578	524	59	931	1.23467	0.992663	1	1
UP_KW_MOLECULAR_FUNCTION	KW-9996~Developmental protein	38	3.88151	0.100992	Q13555, Q13554, P36969, Q92736, O43854, Q5T5P2, A6NGB9, Q9ULJ8, Q96PU8, Q9Y4G8, P63244, P07093, Q99784, O60861, Q9UQB3, P06241, O94967, Q13045, Q14012, Q16352, Q00839, Q92974, P26232, Q7KZI7, O15075, Q96SB3, Q86YZ3, Q9NP72, Q7L099, Q9Y4F1, Q9ULC3, P17677, Q9NZ56, Q9UBP0, P62745, Q8N5V2, O14578, P27635	573	53	944	1.1812	0.999894	1	1
UP_KW_MOLECULAR_FUNCTION	KW-0217~Developmental protein	38	3.88151	0.100992	Q13555, Q13554, P36969, Q92736, O43854, Q5T5P2, A6NGB9, Q9ULJ8, Q96PU8, Q9Y4G8, P63244, P07093, Q99784, O60861, Q9UQB3, P06241, O94967, Q13045, Q14012, Q16352, Q00839, Q92974, P26232, Q7KZI7, O15075, Q96SB3, Q86YZ3, Q9NP72, Q7L099, Q9Y4F1, Q9ULC3, P17677, Q9NZ56, Q9UBP0, P62745, Q8N5V2, O14578, P27635	573	53	944	1.1812	0.999894	1	1
Annotation Cluster 8	Enrichment Score: 1.055389605051026
Category	Term	Count	%	PValue	Genes	List Total	Pop Hits	Pop Total	Fold Enrichment	Bonferroni	Benjamini	FDR
GOTERM_BP_DIRECT	GO:0000226~microtubule cytoskeleton organization	29	2.96221	0.0217852	Q96JE9, O75122, O43237, P12036, Q9Y6G9, Q9NY65, Q00535, P07196, Q9H9H5, P46821, Q7KZI7, P07437, Q13885, Q9P1Y5, P04406, P11137, Q03001, P68371, P78559, Q9BUF5, Q7Z460, Q02246, P27816, P68366, P09543, P04350, Q71U36, Q66K74, Q14244	948	36	1564	1.329	1	1	1
UP_KW_CELLULAR_COMPONENT	KW-0493~Microtubule	40	4.0858	0.138082	Q5SW79, Q9BW30, O43670, Q15555, Q96JE9, O15066, Q9UQ16, O75122, Q7Z4S6, O43237, P63167, Q9Y6G9, Q8IXJ6, Q9NY65, O94967, P46821, Q9NQC7, Q92974, P07437, Q13885, Q9Y496, Q9P1Y5, P11137, Q03001, Q13409, P68371, P78559, Q9H492, Q9BUF5, Q7Z460, Q9UBP0, P27816, P68366, Q9Y4F5, P04350, Q9UDT6, Q71U36, O14576, Q66K74, Q14244	901	57	1484	1.15583	0.999489	0.709497	0.681674
GOTERM_CC_DIRECT	GO:0005874~microtubule	55	5.61798	0.226742	Q5SW79, Q9BW30, O43670, P36507, Q96JE9, Q7Z4S6, O43237, P63167, Q9Y6G9, P48643, P46821, Q92974, P07437, Q13885, Q5SQI0, P11137, Q12959, Q13409, Q99832, Q9BUF5, Q9UBP0, P09543, P49368, Q66K74, P50990, Q15555, P49840, O15066, Q9UQ16, O75122, Q9UHD8, Q8IXJ6, Q9NY65, Q00535, P78371, Q9UQB8, O94967, Q9H9H5, P40227, Q9NQC7, Q13303, Q9Y496, Q03001, P68371, P78559, Q9H492, O60313, P27816, P68366, Q9Y4F5,…	973	83	1606	1.09375	1	1	0.997426
Annotation Cluster 9	Enrichment Score: 1.0386401702474273
Category	Term	Count	%	PValue	Genes	List Total	Pop Hits	Pop Total	Fold Enrichment	Bonferroni	Benjamini	FDR
INTERPRO	IPR018108:Mitochondrial substrate/solute carrier	10	1.02145	0.0489794	Q9H936, Q9NZJ7, O75746, Q02978, Q6KCM7, Q9BV35, Q00325, P05141, P12235, Q9Y6C9	960	10	1585	1.65104	1	1	1
INTERPRO	IPR023395:Mitochondrial carrier domain	10	1.02145	0.0489794	Q9H936, Q9NZJ7, O75746, Q02978, Q6KCM7, Q9BV35, Q00325, P05141, P12235, Q9Y6C9	960	10	1585	1.65104	1	1	1
UP_SEQ_FEATURE	REPEAT:Solcar 1	10	1.02145	0.0495614	Q9H936, Q9NZJ7, O75746, Q02978, Q6KCM7, Q9BV35, Q00325, P05141, P12235, Q9Y6C9	956	10	1576	1.64854	1	1	1
UP_SEQ_FEATURE	REPEAT:Solcar 2	10	1.02145	0.0495614	Q9H936, Q9NZJ7, O75746, Q02978, Q6KCM7, Q9BV35, Q00325, P05141, P12235, Q9Y6C9	956	10	1576	1.64854	1	1	1
UP_SEQ_FEATURE	REPEAT:Solcar	9	0.919305	0.0749039	Q9H936, Q9NZJ7, Q02978, Q6KCM7, Q9BV35, Q00325, P05141, P12235, Q9Y6C9	956	9	1576	1.64854	1	1	1
UP_SEQ_FEATURE	TRANSMEM:Helical; Name=1	18	1.83861	0.0788072	Q14832, Q9H936, Q9Y6R1, O75746, O94910, O75899, Q9BV35, Q14416, O95140, P11169, P12235, Q6KCM7, Q02978, Q00325, P05141, P60201, P43003, Q9HAR2	956	22	1576	1.3488	1	1	1
UP_SEQ_FEATURE	TRANSMEM:Helical; Name=2	18	1.83861	0.0788072	Q14832, Q9H936, Q9Y6R1, O75746, O94910, O75899, Q9BV35, Q14416, O95140, P11169, P12235, Q6KCM7, Q02978, Q00325, P05141, P60201, P43003, Q9HAR2	956	22	1576	1.3488	1	1	1
UP_SEQ_FEATURE	REPEAT:Solcar 3	8	0.81716	0.112139	Q9H936, O75746, Q02978, Q6KCM7, Q9BV35, Q00325, P05141, P12235	956	8	1576	1.64854	1	1	1
UP_SEQ_FEATURE	TRANSMEM:Helical; Name=3	16	1.63432	0.135516	Q14832, Q9H936, O75746, O94910, O75899, Q9BV35, Q14416, P11169, P12235, Q6KCM7, Q02978, Q00325, P05141, P60201, P43003, Q9HAR2	956	20	1576	1.31883	1	1	1
UP_SEQ_FEATURE	TRANSMEM:Helical; Name=5	16	1.63432	0.135516	Q14832, Q9H936, Q9Y6R1, O75746, O94910, O75899, Q9BV35, Q14416, P11169, P12235, Q6KCM7, Q02978, Q00325, P05141, P43003, Q9HAR2	956	20	1576	1.31883	1	1	1
UP_SEQ_FEATURE	TRANSMEM:Helical; Name=6	16	1.63432	0.135516	Q14832, Q9H936, Q9Y6R1, O75746, O94910, O75899, Q9BV35, Q14416, P11169, P12235, Q6KCM7, Q02978, Q00325, P05141, P43003, Q9HAR2	956	20	1576	1.31883	1	1	1
UP_SEQ_FEATURE	TRANSMEM:Helical; Name=4	17	1.73647	0.170797	Q14832, Q9H936, Q9Y6R1, O75746, O94910, O75899, Q9BV35, Q14416, P11169, P12235, Q6KCM7, Q02978, Q00325, P05141, P60201, P43003, Q9HAR2	956	22	1576	1.27387	1	1	1
INTERPRO	IPR002067:Mitochondrial carrier protein	6	0.61287	0.240723	Q9H936, O75746, Q6KCM7, Q9BV35, P05141, P12235	960	6	1585	1.65104	1	1	1
Annotation Cluster 10	Enrichment Score: 1.0081029991734214
Category	Term	Count	%	PValue	Genes	List Total	Pop Hits	Pop Total	Fold Enrichment	Bonferroni	Benjamini	FDR
UP_SEQ_FEATURE	METAL:Calcium 3	24	2.45148	0.0260128	P04632, O75746, O43581, P05129, Q9Y2J0, Q6DN14, A0FGR8, P0DP25, P19022, Q86YS7, Q9Y2J8, P37235, P62166, P62760, P16112, P21579, P17252, Q86YQ8, P07384, Q9Y6V0, Q9BQG1, P06396, P05771, P61601	956	29	1576	1.36431	1	1	1
UP_SEQ_FEATURE	METAL:Calcium 1	37	3.77937	0.0399064	P04632, O75746, P05129, Q13813, P30626, Q9BV35, A0FGR8, Q15878, Q86YS7, O75340, P37235, Q8IXI2, P17252, Q99584, Q86YQ8, P02768, Q9Y6V0, Q9BQG1, P05771, P61601, Q96A23, Q6DN14, O43581, Q9Y2J0, Q86YZ3, P0DP25, Q9UPW8, P19022, Q03001, Q9Y2J8, Q9Y6T7, P62760, P62166, P16112, P21579, P07384, P06396	956	49	1576	1.24481	1	1	1
UP_SEQ_FEATURE	METAL:Calcium 2	37	3.77937	0.0399064	P04632, O75746, P05129, Q13813, P30626, Q9BV35, A0FGR8, Q15878, Q86YS7, O75340, P37235, Q8IXI2, P17252, Q99584, Q86YQ8, P02768, Q9Y6V0, Q9BQG1, P05771, P61601, Q96A23, Q6DN14, O43581, Q9Y2J0, Q86YZ3, P0DP25, Q9UPW8, P19022, Q03001, Q9Y2J8, Q9Y6T7, P62760, P62166, P16112, P21579, P07384, P06396	956	49	1576	1.24481	1	1	1
UP_SEQ_FEATURE	METAL:Calcium 1; via carbonyl oxygen	14	1.43003	0.222491	P04632, O75746, P05129, Q9Y2J0, A0FGR8, Q9Y2J8, O75340, P62166, P16112, P21579, P17252, Q9BQG1, P06396, P05771	956	18	1576	1.28219	1	1	1
UP_SEQ_FEATURE	METAL:Calcium 2; via carbonyl oxygen	12	1.22574	0.230247	P62166, P04632, P16112, P21579, P05129, Q9Y2J0, A0FGR8, P17252, P19022, P06396, O75340, P05771	956	15	1576	1.31883	1	1	1
UP_SEQ_FEATURE	METAL:Calcium 3; via carbonyl oxygen	11	1.1236	0.421313	P62166, P04632, P21579, P05129, Q9Y2J0, A0FGR8, Q86YQ8, P17252, P19022, P06396, P05771	956	15	1576	1.20893	1	1	1

## Sheet: S5B AD-P vs Control
Annotation Cluster 1	Enrichment Score: 18.44064204939872
Category	Term	Count	%	PValue	Genes	List Total	Pop Hits	Pop Total	Fold Enrichment	Bonferroni	Benjamini	FDR
KEGG_PATHWAY	hsa03010:Ribosome	55	16.9231	7.3777e-33	P23396, P62917, P62081, P62280, P18124, P39019, P62750, P62277, P39023, P30050, P83731, P62913, P62753, Q07020, P46782, P46781, P62244, P84098, P61353, P62241, P61313, P05386, P46777, P05387, P60866, P27635, P46779, P05388, P49207, P62249, P32969, P18621, Q02878, P50914, P63220, P62899, P40429, P61247, P62857, P62851, P08865, P08708, P26373, P62906, P62829, P35268, P18077, P62266, P15880, Q9P0M9,…	205	60	974	4.35528	1.83705e-30	1.83705e-30	1.83705e-30
GOTERM_BP_DIRECT	GO:0002181~cytoplasmic translation	55	16.9231	8.5287e-33	P23396, P62917, P62081, P62280, P18124, P39019, P63244, P62750, P62277, P39023, P30050, P83731, P62913, P62753, Q07020, P46782, P46781, P62244, P84098, P61353, P62241, P61313, P05386, P46777, P05387, P60866, P27635, P46779, P05388, P49207, P62249, P32969, P18621, Q02878, P50914, P63220, P62899, P40429, P61247, P62857, P62851, P08865, P08708, P26373, P62906, P62829, P35268, P18077, P62266, P15880,…	316	60	1564	4.53692	1.57099e-29	1.57099e-29	1.56928e-29
GOTERM_CC_DIRECT	GO:0022626~cytosolic ribosome	52	16	1.50423e-31	P23396, P62917, P62081, P62280, P18124, P39019, P62750, P62277, P39023, P30050, P83731, P62913, P62753, Q07020, P46782, P46781, P62244, P84098, P61353, P62241, P61313, P05386, P46777, P60866, P27635, P46779, P05388, P49207, P62249, P32969, P18621, Q02878, P50914, P63220, P62899, P40429, P61247, P62851, P08865, P08708, P26373, P62906, P62829, P35268, P18077, P62266, P15880, Q02543, P62263, P62701,…	324	56	1606	4.60273	7.2504e-29	7.2504e-29	7.13006e-29
GOTERM_MF_DIRECT	GO:0003735~structural constituent of ribosome	55	16.9231	3.88122e-29	P23396, P62917, P62081, P62280, P18124, P39019, P62750, P62277, P39023, P30050, P83731, P62913, P62753, Q07020, P46782, P46781, P62244, P84098, P61353, P62241, P61313, P05386, P46777, P05387, P60866, P27635, P46779, P05388, P49207, P62249, P32969, P18621, Q02878, P50914, P63220, P62899, P40429, P61247, P62857, P62851, P08865, P08708, P26373, P62906, P62829, P35268, P18077, P62266, P15880, Q9P0M9,…	315	65	1571	4.22002	2.2317e-26	2.2317e-26	2.2317e-26
UP_KW_MOLECULAR_FUNCTION	KW-0689~Ribosomal protein	57	17.5385	5.55739e-29	P23396, P62917, P62081, P62280, P18124, P39019, P63244, P62750, P62277, P39023, P30050, P83731, P62913, P62753, Q07020, P46782, P46781, P62244, P84098, P61353, P62241, P61313, P05386, P46777, P05387, P60866, P27635, P46779, P05388, P49207, P62249, P32969, P18621, Q02878, P50914, P63220, P62899, P40429, P61247, P62857, P62851, P08865, P08708, Q8N5N7, P26373, P62906, P62829, P35268, P18077, P62266,…	205	68	944	3.85997	4.00132e-27	4.00132e-27	4.00132e-27
KEGG_PATHWAY	hsa05171:Coronavirus disease - COVID-19	55	16.9231	4.30207e-27	P23396, P62917, P62081, P62280, P18124, P39019, P62750, P62277, P39023, P30050, P83731, P62913, P62753, Q07020, P46782, P46781, P62244, P84098, P61353, P62241, P61313, P05386, P46777, P05387, P60866, P27635, P46779, P05388, P49207, P62249, P32969, Q9UHD2, P18621, Q02878, P50914, P63220, P62899, P40429, P61247, P62857, P62851, P08865, P08708, P26373, P62906, P62829, P35268, P18077, P62266, P15880,…	205	68	974	3.8429	1.07122e-24	5.35608e-25	5.35608e-25
UP_KW_MOLECULAR_FUNCTION	KW-0687~Ribonucleoprotein	61	18.7692	4.97331e-26	Q14764, P23396, P62917, P62081, P62280, P18124, P39019, P63244, P62750, P62277, P39023, P30050, P62316, P49458, P83731, P62913, P62753, Q07020, P46782, P46781, P62244, P84098, P61353, P62241, P61313, P05386, P46777, P05387, P60866, P27635, P46779, P05388, P49207, P62249, P32969, P18621, Q02878, P50914, P63220, P62899, P40429, P61247, P62857, P62851, P08865, P08708, Q8N5N7, P26373, P62906, P62829,…	205	82	944	3.42558	3.58079e-24	1.79039e-24	1.79039e-24
GOTERM_BP_DIRECT	GO:0006412~translation	56	17.2308	1.64131e-24	P23396, P62917, P62081, P62280, P18124, P39019, P63244, P62750, P62277, P39023, P30050, P83731, P62913, P62753, Q07020, P46782, P46781, P62244, P84098, P61353, P62241, P61313, P05386, P46777, P05387, P60866, P27635, P46779, P05388, P49207, P62249, P32969, P18621, Q02878, P50914, P63220, P62899, P40429, P61247, P62857, P62851, P08865, P08708, P26373, P62906, P62829, P35268, P18077, P62266, P15880,…	316	75	1564	3.69553	3.0233e-21	1.51165e-21	1.51001e-21
GOTERM_CC_DIRECT	GO:0005840~ribosome	48	14.7692	2.83246e-24	P23396, P32969, P62917, P62081, P62280, P39019, P62750, Q02878, P62277, P50914, P39023, P63220, P62899, P40429, P61247, P83731, P62857, P62913, P62851, P62753, Q07020, P08708, P46782, P26373, P62906, P62829, P46781, P35268, P18077, P62244, P62266, P15880, Q9P0M9, P61353, Q02543, P62263, P62241, P62701, P61313, P05386, P46777, P62269, P60866, P27635, P46779, P05388, P62249, P49207	324	58	1606	4.10217	1.36524e-21	6.82622e-22	6.71292e-22
GOTERM_CC_DIRECT	GO:0022625~cytosolic large ribosomal subunit	31	9.53846	1.36545e-19	P32969, P62917, P18124, P18621, P62750, Q02878, P50914, P39023, P30050, P62899, P40429, P83731, P62913, Q07020, P26373, P62906, P62829, P35268, P18077, P84098, P61353, Q02543, P61313, P05386, P46777, P05387, P27635, P46779, P05388, P62424, P49207	324	32	1606	4.80189	6.58148e-17	2.19383e-17	2.15741e-17
GOTERM_CC_DIRECT	GO:0022627~cytosolic small ribosomal subunit	26	8	1.91363e-14	P23396, P62081, P62280, P39019, P63244, P62277, P63220, P61247, P62857, P62851, P69905, P08865, P62753, P08708, P46782, P46781, P62244, P62266, P15880, P62263, P62241, P62701, P62269, P60866, P62249	324	29	1606	4.44402	9.20419e-12	2.30592e-12	2.26765e-12
GOTERM_MF_DIRECT	GO:0003723~RNA binding	85	26.1538	4.52023e-08	P07305, P05204, P23396, P62917, P30086, P62081, P62280, P10599, P18124, P39019, P63244, P62750, P62277, Q02978, P39023, P30050, P62316, P49458, P83731, P62913, P07355, P62753, Q07020, Q07065, Q14697, P46782, P46781, P13798, P62244, P84098, P61353, P62241, Q92522, P05141, P61313, P46777, P60866, P27635, P10809, P46779, P05388, P27797, P49207, P62249, P50395, P32969, P62937, P18621, Q00059, Q86UE4,…	315	254	1571	1.66898	2.5991e-05	1.29957e-05	1.29957e-05
GOTERM_CC_DIRECT	GO:0005925~focal adhesion	58	17.8462	1.6313e-07	P23396, Q96B97, P12814, P62917, P62081, P62280, P18124, P39019, P62277, P21926, P39023, P30050, P63000, P61026, Q14254, Q07020, Q5SQI0, P46782, P35609, P46781, P84098, P61353, P62241, P05386, P46777, P67936, P05387, P05388, P27797, P62249, P50395, P32969, P62937, P53667, Q02878, P60033, P62899, P17096, P40429, P61247, P55290, O94856, P08708, P62906, P62829, P35268, Q09666, P11233, P15880, O43707,…	324	153	1606	1.87904	7.86255e-05	1.31048e-05	1.28873e-05
UP_SEQ_FEATURE	CROSSLNK:Glycyl lysine isopeptide (Lys-Gly) (interchain with G-Cter in SUMO2)	44	13.5385	3.52944e-06	Q14764, P23396, Q5SSJ5, P62917, P62081, Q8IVF2, P62750, Q02878, P62277, P20810, P50914, O60884, P39023, P30050, P63220, P62316, Q16531, P83731, Q9Y230, P62913, P62753, Q07020, P26373, P62906, P46781, Q06830, Q09666, O60716, O14979, P62266, P08670, Q02543, P27816, P62263, P62241, P62701, P61313, P62269, Q14244, P27635, P10809, P46779, P62424, P49207	315	114	1576	1.93105	0.00521347	0.00214539	0.00213814
UP_KW_PTM	KW-1017~Isopeptide bond	69	21.2308	3.10432e-05	P05204, Q14764, P23396, P62917, P62081, P11441, P62750, P62277, O60884, P39023, P30050, P63000, P62316, P83731, P61026, Q9Y230, P62913, P07355, P62753, Q15388, Q07020, P46782, P46781, P84098, P00338, P62241, P61313, P46777, P60866, P27635, P10809, P46779, P05388, P49207, P62937, Q5SSJ5, Q9UHD2, Q8IVF2, Q02878, P20810, P50914, Q01105, P63220, P17096, P61247, Q16531, P08865, P25786, Q12933, P08708,…	299	217	1449	1.54094	0.000651704	0.000170737	0.000116412
UP_KW_PTM	KW-0832~Ubl conjugation	84	25.8462	0.000173729	P05204, Q14764, P23396, Q96B97, P40925, P62917, P10114, P62081, Q9H444, P10599, P11441, P62750, P62277, O60884, P07196, P39023, P30050, P63000, P62316, P83731, P61026, Q9Y230, P62913, P25686, P07355, P62753, Q15388, P08247, P06744, Q07020, P46782, P35609, P46781, P84098, P00338, P62241, P61313, P46777, P60866, P27635, P10809, P46779, P05388, P49207, P62937, Q5SSJ5, Q9UHD2, P53667, Q8IVF2, Q8IXJ6,…	299	291	1449	1.39889	0.00364198	0.000637007	0.000434323
GOTERM_CC_DIRECT	GO:0005730~nucleolus	30	9.23077	0.00433588	P23396, P62081, P62280, P18124, P39019, Q9NUQ2, P62750, Q8IXJ6, P62277, P39023, P30050, P62899, P40429, P61247, P62913, P62851, P62753, Q07020, P26373, P62829, P46781, P84098, Q6P1Q0, P61353, P62263, Q92522, Q99816, P46777, O14974, P62424	324	91	1606	1.63411	0.876861	0.174158	0.171267
Annotation Cluster 2	Enrichment Score: 4.757469691552029
Category	Term	Count	%	PValue	Genes	List Total	Pop Hits	Pop Total	Fold Enrichment	Bonferroni	Benjamini	FDR
UP_KW_PTM	KW-0325~Glycoprotein	72	22.1538	9.97477e-08	P23471, Q12860, P10915, O14594, P10114, P11169, P16389, Q6UWR7, P21926, P13591, P07196, P42263, P42262, P63000, P02768, Q8N387, Q8N145, Q9UI40, P69905, Q969P0, Q16352, P08247, P09936, P51674, Q14697, Q16798, Q9UHG3, Q13449, Q08554, Q96GW7, P22748, P42658, P23515, Q02246, Q8IWA5, Q16566, P02511, Q14982, P27797, P46976, P05026, P78324, Q8N766, P28066, P62937, Q8N608, P07093, Q99784, P01857, P68871,…	299	201	1449	1.73594	2.0947e-06	2.19445e-06	1.49622e-06
UP_SEQ_FEATURE	CARBOHYD:N-linked (GlcNAc...) asparagine	51	15.6923	4.34582e-06	P23471, Q12860, P10915, O14594, P11169, P16389, Q6UWR7, P21926, P13591, P42263, P42262, Q8N387, Q8N145, Q9UI40, Q969P0, P08247, P51674, Q14697, Q9UHG3, Q13449, Q08554, Q96GW7, P42658, P23515, Q02246, Q8IWA5, Q14982, P27797, P05026, P78324, Q8N766, P62937, Q8N608, P07093, Q99784, Q92752, P21589, P55290, Q8N126, P78357, O15394, Q9Y6R1, Q96PB7, O94772, O94856, Q9P121, O75077, Q7L0J3, P24821, Q8N3V7,…	315	141	1576	1.80966	0.0064155	0.00214539	0.00213814
UP_KW_PTM	KW-1015~Disulfide bond	48	14.7692	0.000128115	P78324, Q8N766, P23471, Q12860, P10915, O14594, P30086, P10599, Q9NX63, Q99784, Q6UWR7, P13591, P60033, P21926, P42263, P01857, P42262, P02768, Q92752, P61626, P21589, Q969P0, Q8N126, Q08495, P78357, O15394, Q9Y6R1, P51674, Q96PB7, O94772, Q14697, O94856, Q13449, Q9BRQ6, Q9P121, Q06830, Q9Y2B0, Q96GW7, O75077, P22748, P42658, Q02246, P24821, Q14982, Q15773, P27797, P04156, P05026	299	141	1449	1.64975	0.00268698	0.000563708	0.000384346
UP_KW_DOMAIN	KW-0732~Signal	52	16	0.00168091	P23471, P04632, Q12860, P10915, O14594, Q6UWR7, P13591, P42263, P42262, P02768, Q8N387, Q8N145, P69905, P61626, Q969P0, Q14697, Q5SQI0, Q9UHG3, Q13449, Q08554, Q96GW7, P22748, Q6KCM7, P23515, Q02246, Q14982, P27797, P78324, Q8N766, Q00059, P07093, Q99784, P60033, P55809, P68871, Q92752, Q5XKP0, P21589, P55290, Q8N126, Q8WY22, P78357, O15394, Q96PB7, O94772, O94856, Q9P121, Q9Y2B0, O75077, P24821,…	215	183	1097	1.44984	0.0379545	0.0193305	0.0193305
Annotation Cluster 3	Enrichment Score: 4.1621401672222635
Category	Term	Count	%	PValue	Genes	List Total	Pop Hits	Pop Total	Fold Enrichment	Bonferroni	Benjamini	FDR
UP_KW_PTM	KW-0336~GPI-anchor	14	4.30769	2.95235e-06	Q12860, O94772, Q13449, Q9P121, Q96GW7, P22748, P23515, Q6UWR7, P13591, Q02246, P21589, Q14982, P55290, P04156	299	18	1449	3.76923	6.19974e-05	2.16505e-05	1.47617e-05
GOTERM_CC_DIRECT	GO:0031225~anchored component of membrane	12	3.69231	7.19912e-05	P22748, O94772, P23515, Q6UWR7, P13591, Q13449, Q9P121, Q14982, Q96GW7, P21589, P55290, P04156	324	17	1606	3.49891	0.0341058	0.00385553	0.00379153
UP_SEQ_FEATURE	LIPID:GPI-anchor amidated serine	6	1.84615	0.00153509	P22748, Q12860, P23515, Q6UWR7, P21589, P04156	315	6	1576	5.00317	0.897225	0.252607	0.251754
Annotation Cluster 4	Enrichment Score: 2.362951979042824
Category	Term	Count	%	PValue	Genes	List Total	Pop Hits	Pop Total	Fold Enrichment	Bonferroni	Benjamini	FDR
UP_KW_PTM	KW-0336~GPI-anchor	14	4.30769	2.95235e-06	Q12860, O94772, Q13449, Q9P121, Q96GW7, P22748, P23515, Q6UWR7, P13591, Q02246, P21589, Q14982, P55290, P04156	299	18	1449	3.76923	6.19974e-05	2.16505e-05	1.47617e-05
UP_KW_BIOLOGICAL_PROCESS	KW-0130~Cell adhesion	22	6.76923	4.86899e-06	P78357, O15394, Q12860, O94856, Q13449, O14594, Q9P121, Q08554, O75077, O60716, P23515, P21926, P13591, Q02246, P62745, Q92752, P24821, Q14982, Q14254, P55290, P05026, Q8N126	156	48	931	2.73531	0.000399179	0.000399257	0.000399257
SMART	SM00409:IG	14	4.30769	0.000108269	P78324, O15394, Q12860, P10915, O94856, Q13449, O14594, Q9P121, Q96GW7, P13591, Q02246, Q14982, Q969P0, Q8N126	141	26	803	3.06656	0.0130158	0.0131005	0.0131005
INTERPRO	IPR003599:Immunoglobulin subtype	14	4.30769	0.000504205	P78324, O15394, Q12860, P10915, O94856, Q13449, O14594, Q9P121, Q96GW7, P13591, Q02246, Q14982, Q969P0, Q8N126	316	26	1585	2.70083	0.295316	0.254599	0.254599
GOTERM_BP_DIRECT	GO:0007155~cell adhesion	24	7.38462	0.000530767	P78324, P78357, O15394, Q12860, P10915, O94856, Q13449, P35609, O14594, Q9P121, Q96GW7, O75077, P23515, P21926, P13591, Q02246, P63000, P62745, Q92752, P24821, Q14982, P08865, Q14254, P05026	316	59	1564	2.0133	0.623912	0.195534	0.195322
UP_KW_DOMAIN	KW-0393~Immunoglobulin domain	15	4.61538	0.000576358	P78324, O15394, Q12860, P10915, O94856, Q13449, O14594, Q9P121, Q96GW7, P13591, Q02246, P01857, Q14982, Q969P0, Q8N126	215	30	1097	2.55116	0.0131725	0.0132562	0.0132562
UP_SEQ_FEATURE	DOMAIN:Ig-like C2-type 1	10	3.07692	0.000714406	O15394, Q12860, Q02246, O94856, P13591, Q13449, Q9P121, Q14982, Q969P0, Q8N126	315	15	1576	3.33545	0.652994	0.151938	0.151425
UP_SEQ_FEATURE	DOMAIN:Ig-like C2-type 2	10	3.07692	0.000714406	O15394, Q12860, Q02246, O94856, P13591, Q13449, Q9P121, Q14982, Q969P0, Q8N126	315	15	1576	3.33545	0.652994	0.151938	0.151425
INTERPRO	IPR007110:Immunoglobulin-like domain	15	4.61538	0.000746683	P78324, O15394, Q12860, P10915, O94856, Q13449, O14594, Q9P121, Q96GW7, P13591, Q02246, P01857, Q14982, Q969P0, Q8N126	316	30	1585	2.50791	0.404522	0.254599	0.254599
UP_SEQ_FEATURE	DOMAIN:Ig-like	14	4.30769	0.000820732	O15394, Q12860, P10915, O94856, Q13449, O14594, Q9P121, Q96GW7, P13591, Q02246, P01857, Q14982, Q969P0, Q8N126	315	27	1576	2.59424	0.703587	0.151938	0.151425
INTERPRO	IPR013783:Immunoglobulin-like fold	18	5.53846	0.00110057	P78324, P23471, O15394, Q12860, P10915, O94856, Q13449, O14594, Q9P121, Q96GW7, P13591, Q02246, P01857, Q92752, P24821, Q14982, Q969P0, Q8N126	316	41	1585	2.20207	0.534302	0.254599	0.254599
SMART	SM00060:FN3	8	2.46154	0.00155556	P23471, O15394, Q12860, Q02246, O94856, P13591, Q92752, P24821	141	12	803	3.79669	0.171691	0.0941112	0.0941112
UP_SEQ_FEATURE	DOMAIN:Ig-like C2-type 3	9	2.76923	0.00222731	O15394, Q12860, Q02246, O94856, P13591, Q13449, Q9P121, Q14982, Q969P0	315	14	1576	3.21633	0.963202	0.329864	0.328751
SMART	SM00408:IGc2	9	2.76923	0.00419746	O15394, Q12860, Q02246, O94856, P13591, Q13449, Q9P121, Q14982, Q8N126	141	17	803	3.01502	0.398881	0.169298	0.169298
UP_SEQ_FEATURE	DOMAIN:Fibronectin type-III 1	7	2.15385	0.00607987	O15394, Q12860, Q02246, O94856, P13591, Q92752, P24821	315	10	1576	3.50222	0.99988	0.750357	0.747824
UP_SEQ_FEATURE	DOMAIN:Fibronectin type-III 2	7	2.15385	0.00607987	O15394, Q12860, Q02246, O94856, P13591, Q92752, P24821	315	10	1576	3.50222	0.99988	0.750357	0.747824
INTERPRO	IPR013098:Immunoglobulin I-set	8	2.46154	0.00653079	O15394, Q12860, Q02246, O94856, P13591, Q13449, Q9P121, Q14982	316	13	1585	3.08666	0.989404	1	1
UP_SEQ_FEATURE	DOMAIN:Ig-like C2-type 4	6	1.84615	0.010046	O15394, Q12860, Q02246, O94856, P13591, Q969P0	315	8	1576	3.75238	1	1	0.997297
INTERPRO	IPR003598:Immunoglobulin subtype 2	9	2.76923	0.0101304	O15394, Q12860, Q02246, O94856, P13591, Q13449, Q9P121, Q14982, Q8N126	316	17	1585	2.65544	0.999147	1	1
UP_SEQ_FEATURE	DOMAIN:Ig-like C2-type 5	5	1.53846	0.0165339	O15394, Q12860, Q02246, O94856, P13591	315	6	1576	4.16931	1	1	0.997297
INTERPRO	IPR003961:Fibronectin, type III	8	2.46154	0.0169786	P23471, O15394, Q12860, Q02246, O94856, P13591, Q92752, P24821	316	15	1585	2.67511	0.999993	1	1
UP_SEQ_FEATURE	DOMAIN:Fibronectin type-III	8	2.46154	0.0172092	P23471, O15394, Q12860, Q02246, O94856, P13591, Q92752, P24821	315	15	1576	2.66836	1	1	0.997297
UP_SEQ_FEATURE	DOMAIN:Fibronectin type-III 3	5	1.53846	0.055121	Q12860, Q02246, O94856, Q92752, P24821	315	8	1576	3.12698	1	1	0.997297
UP_SEQ_FEATURE	DOMAIN:Fibronectin type-III 4	5	1.53846	0.055121	Q12860, Q02246, O94856, Q92752, P24821	315	8	1576	3.12698	1	1	0.997297
UP_SEQ_FEATURE	LIPID:GPI-anchor amidated asparagine	4	1.23077	0.057045	Q02246, P13591, Q9P121, Q14982	315	5	1576	4.00254	1	1	0.997297
GOTERM_MF_DIRECT	GO:0098632~protein binding involved in cell-cell adhesion	4	1.23077	0.0983316	P78324, Q12860, Q02246, O94856	315	6	1571	3.32487	1	1	1
KEGG_PATHWAY	hsa04514:Cell adhesion molecules	7	2.15385	0.12407	P78357, O15394, Q12860, Q02246, O94856, P13591, Q8N126	205	17	974	1.95638	1	1	1
UP_SEQ_FEATURE	DOMAIN:Ig-like C2-type 6	3	0.923077	0.179435	Q12860, Q02246, O94856	315	4	1576	3.75238	1	1	0.997297
UP_SEQ_FEATURE	DOMAIN:Fibronectin type-III 5	3	0.923077	0.342766	O94856, Q92752, P24821	315	6	1576	2.50159	1	1	0.997297
GOTERM_BP_DIRECT	GO:0007411~axon guidance	4	1.23077	0.696795	Q12860, Q02246, O94856, Q92752	316	17	1564	1.16456	1	1	0.999457
Annotation Cluster 5	Enrichment Score: 1.7817916404058571
Category	Term	Count	%	PValue	Genes	List Total	Pop Hits	Pop Total	Fold Enrichment	Bonferroni	Benjamini	FDR
GOTERM_MF_DIRECT	GO:1990948~ubiquitin ligase inhibitor activity	5	1.53846	0.00661439	P62829, P62081, P62913, P46777, P60866	315	5	1571	4.9873	0.977982	0.760655	0.760655
GOTERM_BP_DIRECT	GO:1904667~negative regulation of ubiquitin protein ligase activity	5	1.53846	0.00681042	P62829, P62081, P62913, P46777, P60866	316	5	1564	4.94937	0.999997	1	0.999457
GOTERM_BP_DIRECT	GO:2000059~negative regulation of protein ubiquitination involved in ubiquitin-dependent protein catabolic process	4	1.23077	0.100222	P62829, P62081, P62913, P46777	316	6	1564	3.29958	1	1	0.999457
Annotation Cluster 6	Enrichment Score: 1.4563352247748425
Category	Term	Count	%	PValue	Genes	List Total	Pop Hits	Pop Total	Fold Enrichment	Bonferroni	Benjamini	FDR
UP_KW_DOMAIN	KW-0812~Transmembrane	86	26.4615	0.0118379	Q12983, P23471, O95674, Q8IV01, O14594, Q96B97, P11169, O43759, Q9NX63, P16389, Q9NUQ2, Q02978, P21926, P13591, P42263, P42262, Q8N387, Q9UI40, Q8WXS5, Q15388, Q969P0, P08247, Q9Y512, Q07065, P51674, Q14697, Q13449, P13637, Q5T442, Q8N2F6, Q08554, Q96BQ5, P22748, P42658, Q6KCM7, P00338, Q15070, P05141, Q8IWA5, P05023, P05026, P78324, Q8N766, P56378, P32969, Q9BV35, Q8N608, Q9GZY8, Q53GQ0, P50993,…	215	361	1097	1.21551	0.239589	0.0734041	0.0734041
UP_KW_DOMAIN	KW-1133~Transmembrane helix	85	26.1538	0.0127659	Q12983, P23471, O95674, Q8IV01, O14594, Q96B97, P11169, O43759, Q9NX63, P16389, Q9NUQ2, Q02978, P21926, P13591, P42263, P42262, Q8N387, Q9UI40, Q8WXS5, Q15388, Q969P0, P08247, Q07065, P51674, Q14697, Q13449, P13637, Q5T442, Q8N2F6, Q08554, Q96BQ5, P22748, P42658, Q6KCM7, P00338, Q15070, P05141, Q8IWA5, P05023, P05026, P78324, Q8N766, P56378, P32969, Q9BV35, Q8N608, Q9GZY8, Q53GQ0, P50993, Q86UE4,…	215	357	1097	1.21484	0.255846	0.0734041	0.0734041
UP_SEQ_FEATURE	TOPO_DOM:Cytoplasmic	48	14.7692	0.0289405	P78324, Q8N766, P23471, Q8IV01, Q8N608, Q9GZY8, P11169, P50993, O43759, P16389, Q86UE4, P13591, P60033, P21926, P42263, P42262, P07099, Q8N387, Q9UI40, Q15388, Q9UHQ4, O14523, Q969P0, Q8N126, P08247, P78357, O15394, Q07065, Q9Y6R1, P51674, O43581, O94856, P13637, Q5T442, Q08554, Q6IAN0, Q969E2, O75077, Q7Z6L0, Q7L0J3, P42658, Q6P1Q0, Q00765, Q8IWA5, P05023, P43003, Q8TAC9, P05026	315	184	1576	1.30518	1	1	0.997297
UP_SEQ_FEATURE	TRANSMEM:Helical	82	25.2308	0.0306774	Q12983, P23471, O95674, Q8IV01, O14594, Q96B97, P11169, O43759, Q9NX63, P16389, Q9NUQ2, P21926, P13591, P42263, P42262, Q8N387, Q9UI40, Q8WXS5, Q15388, Q969P0, P08247, Q07065, P51674, Q14697, Q13449, P13637, Q5T442, Q8N2F6, Q08554, Q96BQ5, P22748, P42658, P00338, Q15070, P05141, Q8IWA5, P05023, P05026, P78324, Q8N766, P56378, P32969, Q9BV35, Q8N608, Q9GZY8, Q53GQ0, P50993, Q86UE4, P60033, P01857,…	315	342	1576	1.19959	1	1	0.997297
GOTERM_CC_DIRECT	GO:0016021~integral component of membrane	83	25.5385	0.0370289	Q12983, P23471, O95674, Q8IV01, O14594, Q96B97, P11169, O43759, Q9NX63, P16389, Q9NUQ2, Q02978, P21926, P13591, P42263, P42262, Q8N387, Q8WXS5, Q15388, Q969P0, P08247, Q9Y512, Q07065, P51674, Q14697, Q13449, P13637, Q5T442, Q8N2F6, Q08554, Q96BQ5, P22748, P42658, Q6KCM7, P00338, Q15070, P05141, Q8IWA5, P05023, Q8N766, P56378, P32969, Q9BV35, Q8N608, Q9GZY8, Q53GQ0, P50993, Q86UE4, P60033, P01857,…	324	346	1606	1.18906	1	0.835736	0.821865
UP_KW_CELLULAR_COMPONENT	KW-0472~Membrane	160	49.2308	0.367956	Q15019, P04632, O95674, P23396, Q8IV01, P12814, P10114, Q9H444, P11169, Q02978, P13591, P21926, P07195, P61026, Q15382, Q8WXS5, P25686, P02686, Q15388, P09936, Q07065, Q14697, Q9BRQ6, P13637, Q08554, Q96GW7, P22748, Q6KCM7, P62241, Q8IWA5, P61313, Q14982, P78324, P50395, P56378, Q8N608, Q9GZY8, Q53GQ0, O95057, Q99623, Q8IXJ6, Q86UE4, P68871, Q15286, P17096, Q5XKP0, P21589, Q9UHQ4, Q9NVI7, Q16891,…	286	812	1484	1.02243	1	1	1
Annotation Cluster 7	Enrichment Score: 1.076006529408914
Category	Term	Count	%	PValue	Genes	List Total	Pop Hits	Pop Total	Fold Enrichment	Bonferroni	Benjamini	FDR
UP_KW_PTM	KW-0636~Prenylation	19	5.84615	0.00194982	P09936, Q14642, Q9NP72, Q96HU8, P10114, O95057, P51149, P11233, Q8WW22, O60884, P63000, P62745, Q15286, P61225, P61026, Q15382, P25686, A6ZKI3, P61106	299	45	1449	2.04615	0.0401575	0.005362	0.00365591
GOTERM_MF_DIRECT	GO:0019003~GDP binding	14	4.30769	0.0055378	Q9NP72, Q96HU8, P10114, O95057, Q96I99, P51149, P11233, P63096, P62745, Q15286, P61225, P61026, Q15382, P61106	315	32	1571	2.18194	0.958955	0.760655	0.760655
UP_SEQ_FEATURE	MOTIF:Effector region	13	4	0.0115711	Q9NP72, Q96HU8, P10114, O95057, P51149, P11233, P63000, P62745, Q15286, P61225, P61026, Q15382, P61106	315	31	1576	2.09811	1	1	0.997297
INTERPRO	IPR001806:Small GTPase superfamily	14	4.30769	0.0162151	Q9NP72, Q96HU8, P10114, Q99490, O95057, P51149, P11233, P63000, P62745, Q15286, P61225, P61026, Q15382, P61106	316	36	1585	1.9506	0.999988	1	1
INTERPRO	IPR020849:Small GTPase superfamily, Ras type	6	1.84615	0.0187576	Q96HU8, P10114, P61225, Q15382, O95057, P11233	316	9	1585	3.34388	0.999998	1	1
UP_SEQ_FEATURE	LIPID:S-geranylgeranyl cysteine	11	3.38462	0.0465635	Q9NP72, P63000, Q96HU8, Q15286, P61225, P61026, P25686, O95057, P61106, P51149, P11233	315	29	1576	1.89776	1	1	0.997297
GOTERM_CC_DIRECT	GO:0055038~recycling endosome membrane	8	2.46154	0.134465	P63000, Q15286, P10114, P61225, P61026, Q969E2, Q8TAC9, P61106	324	22	1606	1.80247	1	1	0.985447
INTERPRO	IPR005225:Small GTP-binding protein domain	13	4	0.145905	Q9NP72, Q96HU8, P10114, O95057, P51149, P11233, P63000, P62745, Q15286, P61225, P61026, Q15382, P61106	316	44	1585	1.48195	1	1	1
UP_KW_LIGAND	KW-0342~GTP-binding	20	6.15385	0.165048	Q15019, Q9NVA2, Q9NP72, Q96HU8, P10114, Q9P0V9, Q99490, O95057, Q96I99, P51149, P11233, Q16181, P63096, P63000, P62745, Q15286, P61225, P61026, Q15382, P61106	112	96	698	1.29836	0.996887	1	1
UP_SEQ_FEATURE	NP_BIND:GTP	20	6.15385	0.429348	Q15019, Q9NVA2, Q9NP72, Q96HU8, P10114, Q9P0V9, Q99490, O95057, Q96I99, P51149, P11233, Q16181, P63096, P63000, P62745, Q15286, P61225, P61026, Q15382, P61106	315	90	1576	1.11182	1	1	0.997297
GOTERM_MF_DIRECT	GO:0003924~GTPase activity	20	6.15385	0.499912	Q15019, Q9NVA2, Q9NP72, Q96HU8, P10114, Q9P0V9, Q99490, O95057, P51149, P11233, Q16181, P63096, P63000, P62745, Q15286, P61225, P61026, P22033, Q15382, P61106	315	93	1571	1.07254	1	1	1
GOTERM_MF_DIRECT	GO:0005525~GTP binding	20	6.15385	0.761805	Q15019, Q9NVA2, Q9NP72, Q96HU8, P10114, Q9P0V9, Q99490, O95057, Q96I99, P51149, P11233, Q16181, P63096, P63000, P62745, Q15286, P61225, P61026, Q15382, P61106	315	107	1571	0.932206	1	1	1
INTERPRO	IPR027417:P-loop containing nucleoside triphosphate hydrolase	25	7.69231	0.921435	Q15019, O15066, P10114, Q9P0V9, Q99490, O95057, Q9HBF4, Q07157, P51149, P63000, Q15286, P61225, P61026, Q9Y230, Q15382, Q9NVI7, P61106, Q9NVA2, Q9NP72, Q96HU8, P11233, Q16181, P63096, Q5T2T1, P62745	316	151	1585	0.830434	1	1	1
UP_KW_LIGAND	KW-0547~Nucleotide-binding	41	12.6154	0.999452	Q15019, O15066, P10114, P30086, P32189, Q9UHD2, Q9P0V9, Q99490, P50993, O95057, Q96I99, P51149, P53667, Q9P2R7, P48729, P63000, Q15286, P61225, P61026, Q9Y230, P08243, Q15382, P21589, P22314, Q9NVI7, P61106, Q9UGM6, Q53H12, Q9NVA2, Q9NP72, Q9NQX3, P13637, Q96HU8, Q9HCC0, P11233, Q16181, P63096, P62745, Q16566, P05023, P10809	112	347	698	0.736363	1	1	1
