# Supplementary material for: Targeting the post-synaptic proteome has therapeutic potential for psychosis in Alzheimer Disease
Source: Commun Biol. 2023 Jun 2;6:598. doi: 10.1038/s42003-023-04961-5 (PMC10238472; doi:10.1038/s42003-023-04961-5)
Supplement: Supplementary file 8 — Supplementary Data 6 [file 42003_2023_4961_MOESM8_ESM.xlsx]

## Sheet: Legend
Column Header	Definition
protein	Uniprot Accession #
external_gene_name	Official Gene Symbol
logFC	Log Base 2 of the Fold Change of AD+P relative to AD-P
AveExpr	Average expression across all samples, in log2
t	t statistic
P.Value
q.value
Entrez	Entrez gene id
Chr	Chromosome
Start(b38)	Gene start position (bp) , human genome buildGRCh38/hg38
End(b38)	Gene end position (bp), human genome buildGRCh38/hg38
#SNP(0kb)	Number of SNPs within the gene boundaries
p(0kb)	MAGMA gene-wide p value using SNPs within the gene boundaries
#SNP(35-10)	Number of SNPs 35kb upstream and 10 kb downstream and within the gene boundary
p(35-10)	MAGMA gene-wide p value using all SNPs 35kb upstream, 10kb downstream, and within within the gene boundaries

## Sheet: S6
protein	external_gene_name	logFC	AveExpr	t	P.Value	q.value		Entrez	Chr	Start(b38)	End(b38)	#SNP(0kb)	p(0kb)	#SNP(35-10)	p(35-10)
Q8N3V7	SYNPO	-0.546904	-0.138951	-2.83016	0.00465304	0.30145		11346	5	150586037	150659230	128	0.003096	235	0.005716
Q4KMP7	TBC1D10B	-0.452374	-0.0699201	-2.19702	0.0280206	0.30145		26000	16	30357101	30370258	14	0.003105	73	0.004886
Q8NF91	SYNE1	-0.469016	-0.0732683	-2.28172	0.022507	0.30145		23345	6	152121684	152637399	1646	0.01167	1782	0.01272
P04075	ALDOA	-0.415976	-0.0536621	-2.0085	0.0445915	0.30145		226	16	30053090	30070420	10	0.03199	76	0.01695
O60381	HBP1	-0.463738	-0.00525967	-2.19988	0.0278172	0.30145		26959	7	107168961	107202529	54	0.03232	157	0.04561
Q14204	DYNC1H1	-0.427913	-0.0340888	-2.04506	0.0408502	0.30145		1778	14	101964528	102050798	164	0.03303	351	0.03326
P41743	PRKCI	-0.411148	-0.0660298	-1.99378	0.0461774	0.30145		5584	3	170222432	170305982	274	0.03952	391	0.03937
Q15700	DLG2	-0.426119	-0.0663056	-2.06658	0.0387758	0.30145		1740	11	83455012	85628534	6075	0.0421	6171	0.03803
P07602	PSAP	-0.604936	-0.0525657	-2.91967	0.00350448	0.30145		5660	10	71816298	71851325	118	0.04474	288	0.1211
Q9H269	VPS16	-0.444978	-0.0669682	-2.15856	0.0308861	0.30145		64601	20	2840697	2866732	72	0.04486	165	0.05581
Q96Q05	TRAPPC9	-0.501518	-0.0766651	-2.44492	0.0144897	0.30145		83696	8	139728081	140458579	2104	0.04945	2165	0.05866
Q8N1I0	DOCK4	-0.459165	-0.111871	-2.3159	0.0205649	0.30145		9732	7	111726108	112206407	1068	0.05513	1158	0.05249
Q93008	USP9X	-0.415943	0.0200942	-1.97851	0.0478735	0.30145		8239	23	41085433	41236579	251	0.05958	325	0.04679
O60861	GAS7	-0.407398	-0.092641	-2.01591	0.0438106	0.30145		8522	17	9910609	10198551	1079	0.05961	1366	0.09951
Q9UL25	RAB21	-0.426847	-0.0890249	-2.10439	0.0353459	0.30145		23011	12	71754850	71787370	40	0.06076	189	0.05418
Q14008	CKAP5	-0.456083	-0.0395121	-2.18607	0.028812	0.30145		9793	11	46743534	46846308	154	0.06896	237	0.07199
Q8IVF2	AHNAK2	-0.573882	-0.130261	-2.94421	0.00323831	0.30145		113146	14	104937253	104978357	137	0.08106	280	0.05726
Q8TF61	FBXO41	-0.43006	-0.0955976	-2.13445	0.0328076	0.30145		150726	2	73254682	73284453	45	0.09361	122	0.005781
Q16352	INA	-0.413805	-0.10104	-2.0652	0.0389059	0.30145		9118	10	103277163	103290351	24	0.09481	113	0.1333
Q9Y6D6	ARFGEF1	-0.490107	-0.0658038	-2.3765	0.0174788	0.30145		10565	8	67175296	67343897	247	0.09642	300	0.09576
Q9UPR0	PLCL2	-0.5262	-0.0606614	-2.54711	0.0108629	0.30145		23228	3	16884959	17090606	515	0.09835	658	0.1288
O14936	CASK	-0.411861	-0.0634686	-1.99554	0.0459862	0.30145		8573	23	41514934	41923078	348	0.1014	384	0.1011
Q8N387	MUC15	-0.471933	-0.116308	-2.38992	0.0168533	0.30145		143662	11	26559032	26572268	48	0.1041	320	0.06499
Q8TDJ6	DMXL2	-0.420488	-0.059635	-2.03468	0.0418844	0.30145		23312	15	51447724	51622833	411	0.1044	484	0.1195
Q15042	RAB3GAP1	-0.500668	-0.0762005	-2.43993	0.0146913	0.30145		22930	2	135052265	135175584	175	0.112	290	0.08623
O95248	SBF1	-0.414338	-0.0307232	-1.97672	0.0480745	0.30145		6305	22	50444630	50480296	90	0.1237	247	0.5435
Q7Z406	MYH14	-0.492633	-0.0969911	-2.44849	0.0143467	0.30145		79784	19	50188186	50310544	568	0.1273	675	0.1724
O14490	DLGAP1	-0.52065	-0.112555	-2.62771	0.0085971	0.30145		9229	18	3496032	4455310	3232	0.1274	3357	0.1041
O75962	TRIO	-0.409183	-0.05878	-1.9794	0.0477726	0.30145		7204	5	14143708	14510204	821	0.1281	944	0.09319
Q2M3C7	SPHKAP	-0.442628	-0.0694559	-2.14929	0.0316128	0.30145		80309	2	227979954	228181962	697	0.1296	788	0.09654
Q12979	ABR	-0.447898	-0.122885	-2.28164	0.0225117	0.30145		29	17	1003518	1187322	734	0.13	910	0.0776
Q9Y4G8	RAPGEF2	-0.436235	-0.0593343	-2.11067	0.0348026	0.30145		9693	4	159104071	159360162	462	0.1301	540	0.1395
Q7Z7E8	UBE2Q1	-0.40886	-0.0700452	-1.98579	0.0470585	0.30145		55585	1	154548575	154558644	12	0.131	101	0.8185
Q7Z460	CLASP1	-0.577279	-0.0358238	-2.76146	0.005755	0.30145		23332	2	121337776	121649476	701	0.1375	816	0.1337
Q15120	PDK3	-0.411415	-0.0480416	-1.98131	0.0475579	0.30145		5165	23	24465227	24550466	127	0.1404	204	0.1019
Q15477	SKIV2L	-0.504933	-0.0895869	-2.49081	0.0127462	0.30145		6499	6	31958804	31969755	39	0.1434	179	0.1047
Q9C0H9	SRCIN1	-0.463632	-0.10672	-2.32699	0.0199669	0.30145		80725	17	38530024	38605930	122	0.1441	280	0.2089
Q9Y6D5	ARFGEF2	-0.443159	-0.0689081	-2.1514	0.0314465	0.30145		10564	20	48921721	49036693	285	0.1449	481	0.2121
P78357	CNTNAP1	-0.397755	-0.0951957	-1.97331	0.0484622	0.30145		8506	17	42682614	42699993	26	0.1454	83	0.0723
O15294	OGT	-0.478386	-0.0785469	-2.33541	0.0195232	0.30145		8473	23	71533062	71575897	12	0.1533	22	0.2041
Q13510	ASAH1	-0.468221	-0.0604603	-2.2663	0.0234346	0.30145		427	8	18056416	18084998	199	0.1577	411	0.3521
A0AVT1	UBA6	-0.457799	0.0205457	-2.17782	0.0294208	0.30145		55236	4	67615761	67701171	244	0.1608	372	0.1472
O76070	SNCG	-0.404641	-0.131517	-2.07851	0.0376645	0.30145		6623	10	86958531	86963260	18	0.1618	145	0.3384
P02794	FTH1	-0.453727	-0.0739212	-2.20818	0.0272334	0.30145		2495	11	61964285	61967660	4	0.1658	163	0.7107
Q9H3S7	PTPN23	-0.426994	-0.0403331	-2.04758	0.0406032	0.30145		25930	3	47380982	47413441	31	0.1673	82	0.1754
Q9HD20	ATP13A1	-0.444777	-0.0708265	-2.1609	0.0307042	0.30145		57130	19	19645198	19667823	64	0.1701	192	0.151
Q8IYB4	PEX5L	-0.485465	-0.0530914	-2.34352	0.019104	0.30145		51555	3	179794958	180037053	676	0.1706	815	0.1956
Q9H254	SPTBN4	-0.476545	-0.0814978	-2.33198	0.0197031	0.30145		57731	19	40466107	40576459	262	0.1727	402	0.1655
P17812	CTPS1	-0.423315	0.00083628	-2.00807	0.0446377	0.30145		1503	1	40979299	41012565	83	0.1733	242	0.08335
Q9H2M9	RAB3GAP2	-0.467789	-0.0863391	-2.29984	0.0214588	0.30145		25782	1	220148268	220272501	248	0.1799	364	0.2815
O14773	TPP1	-0.484872	-0.0831089	-2.37633	0.0174869	0.30145		1200	11	6612766	6619461	10	0.181	126	0.2624
P05129	PRKCG	-0.458733	-0.10499	-2.29853	0.0215329	0.30145		5582	19	53882213	53907652	52	0.1833	126	0.4004
Q9UJF2	RASAL2	-0.48223	-0.110232	-2.42849	0.0151631	0.30145		9462	1	178093729	178479514	574	0.1922	670	0.2034
Q5H9R7	PPP6R3	-0.420369	-0.0649615	-2.03777	0.0415741	0.30145		55291	11	68460718	68615334	245	0.1995	389	0.2265
O75146	HIP1R	-0.409693	-0.0389857	-1.96314	0.0496317	0.30145		9026	12	122834498	122862961	93	0.2005	249	0.269
P49815	TSC2	-0.425321	-0.0926515	-2.10462	0.0353258	0.30145		7249	16	2047936	2088712	72	0.202	182	0.03112
Q15388	TOMM20	-0.383923	-0.124711	-1.96018	0.049976	0.301211		9804	1	235109341	235128941	43	0.2022	136	0.2313
Q99490	AGAP2	-0.407666	-0.115962	-2.06382	0.0390362	0.30145		116986	12	57723761	57742201	25	0.2219	76	0.2566
Q08462	ADCY2	-0.464128	-0.0856129	-2.28013	0.0226015	0.30145		108	5	7396230	7830081	1026	0.2225	1131	0.2495
A6NGB9	WIPF3	-0.449571	-0.0534186	-2.17051	0.0299696	0.30145		644150	7	29806554	29917066	365	0.2321	596	0.1082
P24821	TNC	-0.480087	-0.114994	-2.42836	0.0151685	0.30145		3371	9	115019575	115118257	293	0.2327	442	0.3544
P52943	CRIP2	-0.428966	-0.0866302	-2.10961	0.0348938	0.30145		1397	14	105472938	105480170	2	0.2335	41	0.3243
Q9BTE6	AARSD1	-0.489662	-0.0947128	-2.4283	0.015171	0.301211		80755	17	42950526	42964498	13	0.2339	66	0.2565
Q16566	CAMK4	-0.441462	-0.151972	-2.31404	0.0206668	0.30145		814	5	111224249	111494886	696	0.2368	833	0.2432
O75334	PPFIA2	-0.473831	-0.0931983	-2.34597	0.0189791	0.30145		8499	12	81257975	81759548	1171	0.2401	1312	0.2276
P42224	STAT1	-0.455216	-0.0905685	-2.24781	0.0245899	0.30145		6772	2	190969036	191014250	99	0.2431	193	0.1702
Q96RR4	CAMKK2	-0.416649	-0.111272	-2.10028	0.0357058	0.30145		10645	12	121237692	121298308	165	0.2459	270	0.3179
Q5T442	GJC2	-0.411331	-0.0929869	-2.03609	0.0417432	0.30145		57165	1	228149714	228159826	13	0.2484	62	0.1047
Q13492	PICALM	-0.411623	-0.0832028	-2.01752	0.0436427	0.30145		8301	11	85957171	86069881	321	0.249	455	0.2477
Q92614	MYO18A	-0.457531	-0.0768961	-2.23086	0.0256918	0.30145		399687	17	29073510	29180389	239	0.259	325	0.3084
O94856	NFASC	-0.391917	-0.108877	-1.97116	0.048707	0.30145		23114	1	204828654	205022822	537	0.2645	660	0.2942
O75122	CLASP2	-0.466755	-0.0674553	-2.26464	0.0235363	0.30145		23122	3	33496245	33718356	364	0.2659	463	0.2683
Q9NZ56	FMN2	-0.418933	-0.0788791	-2.04567	0.0407901	0.30145		56776	1	240091885	240475189	1212	0.2678	1439	0.3228
Q92499	DDX1	-0.41877	-0.0768158	-2.04174	0.0411786	0.30145		1653	2	15591621	15631111	119	0.2733	235	0.4404
Q96SB3	PPP1R9B	-0.395408	-0.117146	-2.00389	0.0450839	0.30145		84687	17	50133735	50151022	20	0.2771	109	0.6395
P11137	MAP2	-0.4598	-0.0682749	-2.23162	0.0256415	0.30145		4133	2	209424047	209734118	727	0.2816	894	0.3204
O95886	DLGAP3	-0.424833	-0.0899756	-2.09652	0.036038	0.30145		58512	1	34862120	34929585	98	0.2853	155	0.4115
Q9NV70	EXOC1	-0.45149	-0.0483343	-2.17462	0.0296602	0.30145		55763	4	55853636	55905078	111	0.2889	245	0.1761
P42704	LRPPRC	-0.418469	-0.0216812	-1.9888	0.0467249	0.30145		10128	2	43886224	43996005	288	0.292	513	0.3118
Q9P2B4	CTTNBP2NL	-0.470998	-0.0756142	-2.29447	0.0217649	0.30145		55917	1	112396178	112461164	155	0.3026	241	0.3851
O43865	AHCYL1	-0.438679	-0.116354	-2.22161	0.0263112	0.30145		10768	1	109984741	110023742	32	0.3031	81	0.335
Q96QG7	MTMR9	-0.41413	-0.0966601	-2.05762	0.0396283	0.30145		66036	8	11284491	11328146	124	0.3056	297	0.08201
P46821	MAP1B	-0.402828	-0.0912534	-1.9905	0.0465375	0.30145		4131	5	72107291	72209570	207	0.3147	368	0.2785
Q15149	PLEC	-0.494173	-0.0372185	-2.36568	0.0179983	0.30145		5339	8	143915147	143976792	157	0.3181	232	0.3086
Q6P1M0	SLC27A4	-0.40345	-0.0777084	-1.96836	0.0490287	0.30145		10999	9	128340560	128361470	48	0.3192	129	0.39
Q5SW79	CEP170	-0.531872	-0.0652538	-2.57854	0.00992267	0.30145		9859	1	243124428	243255406	168	0.329	234	0.2143
Q8TDC3	BRSK1	-0.477734	-0.106203	-2.39656	0.0165508	0.30145		84446	19	55284166	55312562	86	0.3338	200	0.3997
Q13045	FLII	-0.456874	-0.0535092	-2.20585	0.027396	0.30145		2314	17	18244815	18258916	18	0.3439	118	0.221
P09417	QDPR	-0.46011	-0.0495603	-2.21746	0.0265932	0.30145		5860	4	17486393	17512234	107	0.3454	297	0.147
P11274	BCR	-0.463589	-0.0858519	-2.27804	0.0227256	0.30145		613	22	23180365	23318037	398	0.3483	556	0.2564
Q4V328	GRIPAP1	-0.393657	-0.0998541	-1.96228	0.0497322	0.30145		56850	23	48973720	49002264	29	0.3496	49	0.3889
Q9Y4F5	CEP170B	-0.411203	-0.102856	-2.056	0.0397839	0.30145		283638	14	104865313	104896770	138	0.3526	307	0.4648
Q9P1A6	DLGAP2	-0.471999	-0.0995831	-2.35214	0.0186668	0.30145		9228	8	1019561	1708476	3919	0.3555	4080	0.3614
P84095	RHOG	-0.408101	-0.0651344	-1.97842	0.0478833	0.30145		391	11	3826978	3840983	47	0.3559	148	0.4118
Q9UPA5	BSN	-0.427303	-0.088974	-2.10653	0.0351602	0.30145		8927	3	49554489	49671549	169	0.3695	229	0.3347
Q9Y3S1	WNK2	-0.453156	-0.052739	-2.18726	0.0287248	0.30145		65268	9	93184155	93320572	385	0.3722	507	0.406
Q96PY5	FMNL2	-0.411187	-0.0843926	-2.01764	0.0436302	0.30145		114793	2	152335170	152649834	953	0.3749	1072	0.3968
P46379	BAG6	-0.40486	-0.0984603	-2.01526	0.0438791	0.30145		7917	6	31639028	31660767	68	0.3817	207	0.4444
Q9C0D0	PHACTR1	-0.436137	-0.137587	-2.25389	0.0242044	0.30145		221692	6	12716606	13290244	1357	0.4006	1482	0.3784
P78559	MAP1A	-0.429594	-0.0822327	-2.10368	0.0354079	0.30145		4130	15	43517608	43531620	19	0.4007	77	0.1459
Q92974	ARHGEF2	-0.48819	-0.108139	-2.45364	0.0141431	0.30145		9181	1	155946640	156002635	75	0.4046	147	0.418
Q7KZI7	MARK2	-0.402443	-0.0923394	-1.99079	0.0465061	0.30145		2011	11	63838928	63911020	105	0.4067	179	0.5661
Q9HA65	TBC1D17	-0.543982	-0.0920042	-2.69003	0.00714525	0.30145		79735	19	49877425	49888750	16	0.4111	108	0.2398
Q5T0F9	CC2D1B	-0.478514	-0.0207478	-2.27354	0.0229951	0.30145		200014	1	52350593	52366205	16	0.4166	61	0.447
Q9H4G4	GLIPR2	-0.428883	-0.0722652	-2.08528	0.0370458	0.30145		152007	9	36136536	36163913	82	0.4177	216	0.1003
Q5TBA9	FRY	-0.500082	-0.0625695	-2.42225	0.0154257	0.30145		10129	13	32031300	32297498	758	0.4237	892	0.5389
Q9BW30	TPPP3	-0.443763	-0.0839795	-2.17664	0.0295087	0.30145		51673	16	67389807	67393535	9	0.4239	85	0.3766
P35579	MYH9	-0.440538	-0.0873229	-2.16807	0.030155	0.30145		4627	22	36281277	36388067	307	0.4314	506	0.572
Q9Y2J8	PADI2	-0.442	-0.0587787	-2.13815	0.032506	0.30145		11240	1	17066761	17119453	245	0.4318	404	0.5215
O14974	PPP1R12A	-0.404302	-0.103717	-2.02327	0.0430475	0.30145		4659	12	79773563	79935455	228	0.4361	291	0.4517
P05090	APOD	-0.41325	-0.0650235	-2.0033	0.0451463	0.30145		347	3	195568702	195584205	59	0.4472	267	0.7415
Q07157	TJP1	-0.422453	-0.095171	-2.09578	0.0361031	0.30145		7082	15	29699367	29968799	619	0.4514	780	0.4099
Q12933	TRAF2	-0.42238	-0.0959092	-2.097	0.0359952	0.30145		7186	9	136881933	136926621	113	0.4522	198	0.465
P54619	PRKAG1	-0.427761	-0.0995859	-2.1317	0.0330332	0.30145		5571	12	49002272	49018980	13	0.4584	53	0.4566
Q8WUH2	TGFBRAP1	-0.444763	-0.0916839	-2.19867	0.0279026	0.30145		9392	2	105249404	105329714	231	0.4599	362	0.5406
P38117	ETFB	-0.431558	-0.0269049	-2.05508	0.0398732	0.30145		2109	19	51345155	51366418	103	0.467	244	0.5389
P07197	NEFM	-0.404293	-0.0766251	-1.97088	0.0487391	0.30145		4741	8	24913761	24919093	4	0.4688	92	0.4416
Q6UWE0	LRSAM1	-0.398276	-0.0887844	-1.96304	0.0496428	0.30145		90678	9	127451486	127503501	132	0.4696	236	0.4569
Q09666	AHNAK	-0.496116	-0.121429	-2.52391	0.0116068	0.30145		79026	11	62433542	62546860	245	0.477	334	0.5176
P05771	PRKCB	-0.421178	-0.094697	-2.08845	0.0367589	0.30145		5579	16	23835979	24220611	1137	0.4775	1292	0.3807
Q9UPN3	MACF1	-0.471367	-0.0299606	-2.24791	0.0245832	0.30145		23499	1	39081417	39487138	745	0.481	887	0.5861
Q02952	AKAP12	-0.428498	-0.0582002	-2.07243	0.0382274	0.30145		9590	6	151239999	151358559	475	0.4844	555	0.4374
P07384	CAPN1	-0.426615	-0.0930383	-2.11185	0.0347007	0.30145		823	11	65181215	65212006	58	0.4881	150	0.4448
Q6GYQ0	RALGAPA1	-0.447	-0.0573464	-2.16128	0.0306753	0.30145		253959	14	35538352	35809304	327	0.4888	381	0.5229
Q5TH69	ARFGEF3	-0.473348	-0.0572436	-2.28859	0.0221045	0.30145		57221	6	138161916	138344663	508	0.4949	663	0.5212
P07437	TUBB	-0.432565	-0.0831817	-2.12012	0.0339972	0.30145		203068	6	30720201	30725426	27	0.5001	306	0.4289
P42345	MTOR	-0.446192	-0.0405676	-2.13992	0.032363	0.30145		2475	1	11106531	11262557	318	0.5062	399	0.5204
Q9UPW8	UNC13A	-0.416666	-0.084594	-2.04492	0.0408649	0.30145		23025	19	17601328	17688353	320	0.507	505	0.4006
Q7L099	RUFY3	-0.419082	-0.0927808	-2.07402	0.038079	0.30145		22902	4	70704686	70808622	286	0.5097	353	0.4861
P23677	ITPKA	-0.478644	-0.0853007	-2.35068	0.0187404	0.30145		3706	15	41493858	41503559	18	0.516	99	0.2074
Q96PU5	NEDD4L	-0.47854	-0.111537	-2.41287	0.0158286	0.30145		23327	18	58044233	58401541	1051	0.5246	1188	0.5362
Q9Y4I1	MYO5A	-0.415017	-0.0553201	-2.00512	0.0449518	0.30145		4644	15	52307283	52529050	599	0.5258	721	0.5636
O75145	PPFIA3	-0.450213	-0.0727462	-2.18959	0.0285555	0.30145		8541	19	49119389	49151030	100	0.5263	203	0.2816
P00505	GOT2	-0.482655	-0.0882005	-2.3775	0.0174315	0.30145		2806	16	58707131	58734357	103	0.5279	357	0.5988
Q16653	MOG	-0.419907	-0.0600222	-2.03215	0.0421406	0.30145		4340	6	29656981	29672372	109	0.5325	350	0.2006
O43707	ACTN4	-0.408687	-0.107114	-2.052	0.0401708	0.30145		81	19	38647616	38730531	250	0.5505	334	0.5613
Q86UR5	RIMS1	-0.411297	-0.0970997	-2.04446	0.04091	0.30145		22999	6	71886703	72403143	1362	0.5514	1503	0.5789
P57737	CORO7	-0.490914	-0.0922279	-2.42815	0.015177	0.30145		79585	16	4354542	4416961	132	0.5515	235	0.4614
Q01082	SPTBN1	-0.416604	-0.0622829	-2.01772	0.0436226	0.30145		6711	2	54456317	54671446	691	0.5525	810	0.508
O14531	DPYSL4	-0.46113	-0.0352087	-2.20513	0.0274464	0.30145		10570	10	132184987	132205776	68	0.5541	267	0.3525
Q9BPU6	DPYSL5	-0.420297	-0.0709182	-2.04204	0.0411488	0.30145		56896	2	26848101	26950351	152	0.5548	360	0.426
P50395	GDI2	-0.411251	-0.0803326	-2.01033	0.0443975	0.30145		2665	10	5765223	5813549	116	0.5659	262	0.4267
Q8WZA2	RAPGEF4	-0.43195	-0.0742774	-2.10262	0.0355002	0.30145		11069	2	172735279	173052893	866	0.5709	1028	0.7134
P12814	ACTN1	-0.419534	-0.121826	-2.13507	0.0327571	0.30145		87	14	68874123	68979366	392	0.573	575	0.8037
P60201	PLP1	-0.455988	-0.0576754	-2.20498	0.0274566	0.30145		5354	23	103776506	103792619	13	0.5771	87	0.5508
O60610	DIAPH1	-0.441772	-0.0141043	-2.09662	0.0360292	0.30145		1729	5	141515016	141619055	241	0.5772	367	0.6467
Q92574	TSC1	-0.463798	-0.0794886	-2.26578	0.0234662	0.30145		7248	9	132891348	132945370	106	0.5846	255	0.7896
Q8N1G4	LRRC47	-0.462553	-0.0392402	-2.21674	0.0266421	0.30145		57470	1	3780220	3796504	74	0.5907	337	0.2321
P53667	LIMK1	-0.398058	-0.107931	-2.00023	0.0454774	0.30145		3984	7	74083777	74122525	59	0.5938	142	0.5603
Q9UQB3	CTNND2	-0.434084	-0.0809283	-2.12306	0.0337505	0.30145		1501	5	10971840	11904043	2483	0.5977	2583	0.5898
P04350	TUBB4A	-0.444375	-0.0840729	-2.17984	0.0292709	0.30145		10382	19	6494319	6502848	18	0.5987	127	0.1526
Q9NQX3	GPHN	-0.407476	-0.145033	-2.1214	0.0338896	0.30145		10243	14	66507407	67181808	2239	0.5997	2363	0.6073
Q7RTP6	MICAL3	-0.453055	-0.0511347	-2.18513	0.0288808	0.30145		57553	22	17787649	18024559	920	0.6002	1112	0.7058
Q7KZF4	SND1	-0.43065	-0.0565107	-2.08158	0.0373823	0.30145		27044	7	127652119	128092607	647	0.6003	742	0.5885
Q9UDT6	CLIP2	-0.419663	-0.08612	-2.06276	0.0391368	0.30145		7461	7	74289475	74405943	254	0.6003	342	0.4528
Q08495	DMTN	-0.436131	-0.105817	-2.18704	0.0287409	0.30145		2039	8	22049149	22082527	111	0.6005	232	0.7339
Q6IAN0	DHRS7B	-0.395846	-0.127628	-2.02558	0.04281	0.30145		25979	17	21126275	21191972	105	0.6106	180	0.6133
O60716	CTNND1	-0.397742	-0.118007	-2.01727	0.0436691	0.30145		1500	11	57761762	57819180	64	0.6111	112	0.5826
Q92529	SHC3	-0.403379	-0.0906528	-1.99201	0.0463715	0.30145		53358	9	89005771	89182072	492	0.6145	589	0.546
Q5JU85	IQSEC2	-0.50457	-0.0863143	-2.4806	0.0131171	0.30145		23096	23	53227454	53321350	63	0.626	85	0.7595
P45974	USP5	-0.474192	-0.0868821	-2.33263	0.019669	0.30145		8078	12	6852118	6866632	2	0.6302	12	0.9196
Q27J81	INF2	-0.45489	-0.0897138	-2.24425	0.024818	0.30145		64423	14	104689606	104719610	124	0.6321	276	0.8404
P11498	PC	-0.482408	-0.0338382	-2.30519	0.021157	0.30145		5091	11	66848522	66958376	199	0.6351	244	0.6411
O15020	SPTBN2	-0.433374	-0.0195703	-2.05834	0.039559	0.30145		6712	11	66682496	66729237	42	0.6362	85	0.5632
Q9UQM7	CAMK2A	-0.423203	-0.0899672	-2.08845	0.0367585	0.30145		815	5	150219491	150289840	132	0.6368	244	0.3401
Q14244	MAP7	-0.484116	-0.128122	-2.47846	0.013196	0.30145		9053	6	136342281	136550819	243	0.6386	325	0.6595
P09543	CNP	-0.446805	-0.0684732	-2.16872	0.0301051	0.30145		1267	17	41966741	41977736	16	0.6435	87	0.3718
O15075	DCLK1	-0.397194	-0.0966585	-1.97347	0.0484443	0.30145		9201	13	35768652	36132020	1112	0.6459	1325	0.7817
Q96RQ3	MCCC1	-0.417103	0.00584032	-1.97928	0.0477859	0.30145		56922	3	183015218	183099587	156	0.651	268	0.6772
Q66K74	MAP1S	-0.522162	-0.0690533	-2.53508	0.0112431	0.30145		55201	19	17719494	17734515	58	0.6539	224	0.4399
P11277	SPTB	-0.532948	-0.111828	-2.68794	0.00719027	0.30145		6710	14	64746283	64879893	491	0.6633	701	0.5702
P49419	ALDH7A1	-0.403082	-0.138846	-2.08568	0.0370088	0.30145		501	5	126541841	126595390	150	0.6647	274	0.7218
Q8NDA8	MROH1	-0.424646	-0.0415235	-2.03767	0.0415848	0.30145		727957	8	144148016	144261940	84	0.6721	133	0.02181
O75508	CLDN11	-0.412438	-0.0598864	-1.9959	0.0459461	0.30145		5010	3	170418865	170434691	43	0.6847	138	0.6502
O94967	WDR47	-0.435605	-0.0658623	-2.11227	0.0346651	0.30145		22911	1	108970211	109042228	184	0.6856	329	0.4828
Q8WXD9	CASKIN1	-0.398549	-0.0898251	-1.96651	0.0492419	0.30145		57524	16	2177183	2196464	21	0.6873	118	0.5683
Q9Y6K8	AK5	-0.394897	-0.101896	-1.97255	0.0485489	0.30145		26289	1	77281977	77559969	1062	0.7001	1175	0.7372
Q9UEW8	STK39	-0.489813	-0.100981	-2.44439	0.0145109	0.30145		27347	2	167954020	168247595	980	0.7008	1052	0.7519
Q9H7D7	WDR26	-0.436711	-0.107067	-2.19262	0.0283365	0.30145		80232	1	224385143	224434299	84	0.7042	200	0.6624
P54652	HSPA2	-0.423381	-0.0309688	-2.02012	0.0433722	0.30145		3306	14	64540468	64543237	4	0.7101	139	0.8907
Q92556	ELMO1	-0.458243	-0.0976232	-2.27903	0.0226664	0.30145		9844	7	36852906	37449409	1793	0.7128	1886	0.7414
P35609	ACTN2	-0.467046	-0.12956	-2.39445	0.0166465	0.30145		88	1	236686454	236764631	277	0.7171	522	0.7214
Q5VUB5	FAM171A1	-0.40102	-0.0962545	-1.99165	0.0464107	0.30145		221061	10	15211643	15371059	564	0.7399	700	0.7669
O43432	EIF4G3	-0.445918	0.0379545	-2.13127	0.0330685	0.30145		8672	1	20806292	21177320	711	0.7442	814	0.7611
O00410	IPO5	-0.437494	0.014192	-2.07842	0.0376721	0.30145		3843	13	97953638	98024296	101	0.7442	174	0.6046
Q96A65	EXOC4	-0.416087	-0.0500246	-2.00575	0.0448851	0.30145		60412	7	133253067	134065761	1401	0.7501	1578	0.8028
Q9Y4F1	FARP1	-0.3968	-0.092143	-1.96248	0.0497081	0.30145		10160	13	98142562	98449773	1100	0.7578	1208	0.7509
Q07002	CDK18	-0.403846	-0.0878702	-1.98862	0.0467454	0.30145		5129	1	205504556	205532793	118	0.7624	308	0.8768
Q96BY7	ATG2B	-0.470213	-0.0775892	-2.29388	0.0217988	0.30145		55102	14	96281258	96363341	158	0.7629	246	0.6694
Q16531	DDB1	-0.417602	-0.137916	-2.15881	0.0308664	0.30145		1642	11	61299447	61333212	19	0.7637	38	0.6158
Q9H9H5	MAP6D1	-0.410901	-0.109779	-2.0684	0.0386041	0.30145		79929	3	183815876	183825605	28	0.7756	162	0.5454
Q66K14	TBC1D9B	-0.430285	-0.079415	-2.10194	0.0355598	0.30145		23061	5	179862071	179907856	74	0.7775	161	0.7019
Q02410	APBA1	-0.471752	0.00375102	-2.23817	0.0252115	0.30145		320	9	69427532	69673617	618	0.781	705	0.7789
Q6DN14	MCTP1	-0.423532	-0.0950014	-2.10077	0.0356626	0.30145		79772	5	94703690	95284575	1431	0.786	1558	0.8343
O15079	SNPH	-0.510049	-0.0588888	-2.46743	0.0136098	0.30145		9751	20	1266297	1309327	116	0.7889	250	0.8065
Q96A23	CPNE4	-0.397483	-0.129313	-2.03732	0.0416195	0.30145		131034	3	131533560	132285547	2914	0.7948	3081	0.8267
Q9Y5S2	CDC42BPB	-0.452885	-0.0898679	-2.23471	0.0254378	0.30145		9578	14	102932379	103057405	283	0.7984	399	0.6722
Q9NQC7	CYLD	-0.459559	-0.113199	-2.32079	0.0202996	0.30145		1540	16	50742050	50801936	89	0.803	173	0.9538
Q6PKG0	LARP1	-0.470908	-0.0828513	-2.30733	0.0210376	0.30145		23367	5	154682663	154817607	281	0.8037	409	0.7727
Q6DN90	IQSEC1	-0.444527	-0.074541	-2.16417	0.0304525	0.30145		9922	3	12897043	13282998	1205	0.8116	1371	0.7675
Q92736	RYR2	-0.412901	-0.071264	-2.00641	0.0448144	0.30145		6262	1	237042238	237833988	2751	0.8192	2863	0.8514
P53618	COPB1	-0.420455	-0.0336368	-2.00894	0.0445456	0.30145		1315	11	14457503	14499895	72	0.8233	154	0.8861
Q96SW2	CRBN	-0.449251	-0.0153608	-2.13236	0.0329785	0.30145		51185	3	3149633	3179717	135	0.8243	372	0.7027
Q8N9I9	DTX3	-0.462899	-0.104361	-2.31798	0.0204515	0.30145		196403	12	57604327	57609804	7	0.8257	80	0.5218
Q13557	CAMK2D	-0.399066	-0.0960618	-1.98156	0.0475302	0.30145		817	4	113451032	113762133	712	0.8336	850	0.8784
P27816	MAP4	-0.429685	-0.123503	-2.19014	0.0285158	0.30145		4134	3	47850690	48089279	246	0.8366	291	0.8221
Q9Y4G6	TLN2	-0.434913	-0.02093	-2.06649	0.0387839	0.30145		83660	15	62390575	62844631	1171	0.8393	1313	0.8298
Q9BZV1	UBXN6	-0.401728	-0.113602	-2.02948	0.0424114	0.30145		80700	19	4445006	4457794	39	0.8415	220	0.9303
Q9UHD2	TBK1	-0.459424	-0.116942	-2.32789	0.0199193	0.30145		29110	12	64452060	64502119	77	0.8562	147	0.8595
Q12955	ANK3	-0.474745	-0.10084	-2.36885	0.0178446	0.30145		288	10	60026298	60733526	2151	0.862	2316	0.7718
Q5TCZ1	SH3PXD2A	-0.436504	0.0508108	-2.09553	0.0361258	0.30145		9644	10	103594027	103855482	683	0.8647	788	0.8988
Q15049	MLC1	-0.431552	-0.0634767	-2.09095	0.0365343	0.30145		23209	22	50059391	50085929	168	0.8747	368	0.9594
Q13085	ACACA	-0.421439	-0.0492623	-2.03079	0.0422778	0.30145		31	17	37084992	37406822	488	0.8829	602	0.7431
Q9NQW6	ANLN	-0.439323	-0.0476944	-2.11534	0.0344027	0.30145		54443	7	36389803	36453791	196	0.8868	322	0.9188
O00562	PITPNM1	-0.476653	-0.0678811	-2.31305	0.020721	0.30145		9600	11	67491767	67505372	8	0.8872	83	0.7245
Q14764	MVP	-0.407135	-0.108126	-2.04623	0.0407357	0.30145		9961	16	29820394	29848039	30	0.8879	58	0.8194
Q96PV0	SYNGAP1	-0.431352	-0.108446	-2.16861	0.0301135	0.30145		8831	6	33420070	33453689	63	0.8912	177	0.9227
Q9Y2Z4	YARS2	-0.420864	-0.0941085	-2.08564	0.0370125	0.30145		51067	12	32725091	32755961	81	0.9009	262	0.9084
P02792	FTL	-0.447576	-0.060615	-2.16649	0.0302754	0.30145		2512	19	48965309	48966879	1	0.9136	130	0.5365
Q8N3P4	VPS8	-0.425129	-0.0603875	-2.05767	0.0396233	0.30145		23355	3	184812137	185052614	431	0.9168	563	0.9369
P61601	NCALD	-0.414015	-0.100848	-2.06585	0.0388447	0.30145		83988	8	101686542	102124907	1353	0.9244	1509	0.8795
Q13884	SNTB1	-0.408935	-0.0596754	-1.97881	0.0478395	0.30145		6641	8	120535745	120812069	760	0.9279	878	0.9223
Q96CV9	OPTN	-0.503047	-0.112465	-2.53865	0.011129	0.30145		10133	10	13100075	13138291	107	0.9432	261	0.8499
Q9UPT5	EXOC7	-0.416265	-0.0288996	-1.98405	0.0472525	0.30145		23265	17	76080993	76103787	62	0.9447	204	0.587
Q02156	PRKCE	-0.445492	-0.0991072	-2.21897	0.0264898	0.30145		5581	2	45651315	46187990	1899	0.9553	2043	0.9699
P14618	PKM	-0.41261	-0.0852062	-2.02618	0.0427483	0.30145		5315	15	72199029	72231812	60	0.9581	137	0.9298
P40763	STAT3	-0.466274	-0.0644553	-2.25992	0.0238277	0.30145		6774	17	42313324	42388503	144	0.9588	275	0.8433
Q9NVE7	PANK4	-0.407599	-0.0776815	-1.98856	0.0467517	0.30145		55229	1	2508531	2526628	39	0.96	150	0.6222
Q86YS7	C2CD5	-0.446971	-0.0541998	-2.15859	0.0308833	0.30145		9847	12	22448546	22544546	152	0.9726	207	0.8947
Q5T5U3	ARHGAP21	-0.411515	-0.0688398	-1.99772	0.0457485	0.30145		57584	10	24583609	24723668	173	0.9753	299	0.7073
P40855	PEX19	-0.415594	-0.0841425	-2.03879	0.0414729	0.30145		5824	1	160276809	160285151	7	0.9817	68	0.9456
Q9UPQ0	LIMCH1	-0.459214	-0.100396	-2.29032	0.0220039	0.30145		22998	4	41359607	41700044	853	0.9918	1040	0.9793
O75170	PPP6R2	-0.426171	-0.0295513	-2.03194	0.0421609	0.30145		9701	22	50343317	50445090	329	0.9993	443	0.9857
Q6NV74	CRACDL	-0.459566	-0.138862	-2.37799	0.0174086	0.30145		NA	NA	NA	NA	NA	NA	NA	NA
O43236	SEPTIN4	-0.47821	-0.0694838	-2.32209	0.0202292	0.30145		NA	NA	NA	NA	NA	NA	NA	NA
Q9P0V9	SEPTIN10	-0.43758	-0.0865942	-2.15189	0.0314078	0.30145		NA	NA	NA	NA	NA	NA	NA	NA
Q92599	SEPTIN8	-0.41959	-0.0904266	-2.07159	0.0383052	0.30145		NA	NA	NA	NA	NA	NA	NA	NA
P55196	AFDN	-0.415966	-0.0860092	-2.04436	0.04092	0.30145		NA	NA	NA	NA	NA	NA	NA	NA
Q8N3R9	PALS1	-0.412123	-0.08207	-2.01782	0.043612	0.30145		NA	NA	NA	NA	NA	NA	NA	NA
