# Supplementary material for: Targeting the post-synaptic proteome has therapeutic potential for psychosis in Alzheimer Disease
Source: Commun Biol. 2023 Jun 2;6:598. doi: 10.1038/s42003-023-04961-5 (PMC10238472; doi:10.1038/s42003-023-04961-5)
Supplement: Supplementary file 9 — Supplementary Data 7 [file 42003_2023_4961_MOESM9_ESM.xlsx]

## Sheet: S7
Gene perturbations score	Gene perturbations group	Gene perturbations	# Studies	Correlation with Query
100	Gene knockout	TLK2	3	positive
97.3038	Gene knockout	SOHLH2	1	negative
97.3038	Gene knockout	SOHLH1	1	negative
92.5478	Gene knockout	CHMP2A	3	positive
92.5063	Gene knockout	MAST4	2	positive
90.5889	Gene knockout	RPS6	10	negative
87.3941	Gene knockout	FN1	1	positive
87.0481	Gene knockout	CRKL	4	positive
86.9193	Gene knockout	JUN	4	positive
85.9994	Gene knockout	GNAS	1	positive
85.7208	Gene knockout	DIDO1	4	positive
84.471	Gene knockout	RNASEL	1	negative
83.823	Gene knockout	AURKB	7	negative
83.7395	Gene knockout	CTSK	5	positive
82.6842	Gene knockout	SMAD2	5	positive
81.5962	Gene knockout	EN2	1	positive
80.9282	Gene knockout	FASN	3	positive
80.1889	Gene knockout	LCK	1	positive
80.0583	Gene knockout	EXO1	3	positive
80.0537	Gene knockout	CCR5	1	negative
78.1913	Gene knockout	DOHH	1	negative
77.3023	Gene knockout	CAMK1	2	positive
77.2211	Gene knockout	CXCR4	2	positive
77.0347	Gene knockout	ANLN	1	positive
76.1993	Gene knockout	MTOR	4	positive
75.7821	Gene knockout	KRT19	2	negative
74.9342	Gene knockout	PPP2R2C	1	positive
74.8007	Gene knockout	LCP2	1	positive
74.6024	Gene knockout	DOCK5	1	negative
73.1055	Gene knockout	PFDN2	2	positive
73.0891	Gene knockout	ELF3	1	negative
72.69	Gene knockout	LIPE	1	negative
72.5362	Gene knockout	Ptger4	1	negative
72.4811	Gene knockout	INSM2	1	negative
72.4179	Gene knockout	RRN3	1	positive
72.4163	Gene knockout	GJB1	1	positive
70.9031	Gene knockout	KEAP1	6	negative
70.7303	Gene knockout	PNPLA2	1	negative
69.9309	Gene knockout	PCDH12	1	negative
69.5884	Gene knockout	KLF13	1	negative
69.4565	Gene knockout	NR2F1	1	positive
69.2022	Gene knockout	TLR9	1	positive
68.8391	Gene knockout	DNMT3B	5	positive
68.7344	Gene knockout	RAG1	1	negative
68.0556	Gene knockout	AKT2	2	positive
67.8886	Gene knockout	SENP1	1	negative
67.8026	Gene knockout	DNMT1	4	negative
67.6742	Gene knockout	PTEN	14	positive
67.6422	Gene knockout	ZIC3	1	negative
67.6109	Gene knockout	DGCR8	3	negative
