# Supplementary material for: Targeting the post-synaptic proteome has therapeutic potential for psychosis in Alzheimer Disease
Source: Commun Biol. 2023 Jun 2;6:598. doi: 10.1038/s42003-023-04961-5 (PMC10238472; doi:10.1038/s42003-023-04961-5)
Supplement: Supplementary file 11 — Supplementary Data 9 [file 42003_2023_4961_MOESM11_ESM.xlsx]

## Sheet: Legend
Column Header	Definition
protein	Uniprot Accession #
Gene	Official Gene Symbol
Protein Names
logFC Maraviroc	Log Base 2 of the Fold Change of Maraviroc relativeto Vehicle
p < 0.05 in AD+P	201 proteins that are Nominally significant in AD+P vs AD-P PSD
logFC	Log Base 2 of the Fold Change of AD+P relative to AD-P

## Sheet: S9
Accession #	Gene	Proteinnames	logFC Maraviroc	logFC AD+P	p < 0.05 in AD+P
Q9DCC8	TOMM20	Mitochondrial import receptor subunit TOM20 homolog (Mitochondrial 20 kDa outer membrane protein) (Outer mitochondrial membrane receptor Tom20)	-0.450272	-0.383923	YES
Q8VD04	GRIPAP1	GRIP1-associated protein 1 (GRASP-1) (HCMV-interacting protein) [Cleaved into: GRASP-1 C-terminal chain (30kDa C-terminus form)]	0.0609745	-0.393657	YES
F8VPU2	FARP1	FERM, ARHGEF and pleckstrin domain-containing protein 1 (FERM, RhoGEF and pleckstrin domain-containing protein 1)	0.218106	-0.3968	YES
Q9JKY5	HIP1R	Huntingtin-interacting protein 1-related protein (HIP1-related protein)	0.934569	-0.409693	YES
Q6P9K8	CASKIN1	Caskin-1 (CASK-interacting protein 1)	0.125832	-0.398549	YES
Q91VE0	SLC27A4	Long-chain fatty acid transport protein 4 (FATP-4) (Fatty acid transport protein 4) (Arachidonate--CoA ligase) (EC 6.2.1.15) (Long-chain-fatty-acid--CoA ligase) (EC 6.2.1.3) (Solute carrier family 27 member 4) (Very long-chain acyl-CoA synthetase 4) (ACSVL4) (EC 6.2.1.-)	0.0475781	-0.40345	YES
P08553	NEFM	Neurofilament medium polypeptide (NF-M) (160 kDa neurofilament protein) (Neurofilament 3) (Neurofilament triplet M protein)	-0.0776668	-0.404293	YES
Q810U3	NFASC	Neurofascin	0.0634421	-0.391917	YES
Q920P5	AK5	Adenylate kinase isoenzyme 5 (AK 5) (EC 2.7.4.3) (EC 2.7.4.6) (ATP-AMP transphosphorylase 5)	0.12332	-0.394897	YES
O54991	CNTNAP1	Contactin-associated protein 1 (Caspr) (Caspr1) (MHDNIV) (NCP1) (Neurexin IV) (Neurexin-4) (Paranodin)	0.163229	-0.397755	YES
Q9JLM8	DCLK1	Serine/threonine-protein kinase DCLK1 (EC 2.7.11.1) (Doublecortin-like and CAM kinase-like 1) (Doublecortin-like kinase 1)	0.352488	-0.397194	YES
Q6ZPE2	SBF1	Myotubularin-related protein 5 (Inactive phosphatidylinositol 3-phosphatase 5) (SET-binding factor 1) (Sbf1)	0.12421	-0.414338	YES
P84096	RHOG	Rho-related GTP-binding protein RhoG (Sid 10750)	-0.497918	-0.408101	YES
P70398	USP9X	Probable ubiquitin carboxyl-terminal hydrolase FAF-X (EC 3.4.19.12) (Deubiquitinating enzyme FAF-X) (Fat facets homolog) (Fat facets protein-related, X-linked) (Ubiquitin carboxyl-terminal hydrolase FAM) (Ubiquitin thioesterase FAF-X) (Ubiquitin-specific protease 9, X chromosome) (Ubiquitin-specific-processing protease FAF-X)	-0.257351	-0.415943	YES
Q0KL02	TRIO	Triple functional domain protein (EC 2.7.11.1)	-0.0588894	-0.409183	YES
Q99MR8	MCCC1	Methylcrotonoyl-CoA carboxylase subunit alpha, mitochondrial (MCCase subunit alpha) (EC 6.4.1.4) (3-methylcrotonyl-CoA carboxylase 1) (3-methylcrotonyl-CoA carboxylase biotin-containing subunit) (3-methylcrotonyl-CoA:carbon dioxide ligase subunit alpha)	0.456051	-0.417103	YES
Q922H2	PDK3	[Pyruvate dehydrogenase (acetyl-transferring)] kinase isozyme 3, mitochondrial (EC 2.7.11.2) (Pyruvate dehydrogenase kinase isoform 3)	0.202982	-0.411415	YES
Q6PHZ2	CAMK2D	Calcium/calmodulin-dependent protein kinase type II subunit delta (CaM kinase II subunit delta) (CaMK-II subunit delta) (EC 2.7.11.17)	0.288899	-0.399066	YES
O35250	EXOC7	Exocyst complex component 7 (Exocyst complex component Exo70)	-0.0268087	-0.416265	YES
Q04899	CDK18	Cyclin-dependent kinase 18 (EC 2.7.11.22) (Cell division protein kinase 18) (PCTAIRE-motif protein kinase 3) (Serine/threonine-protein kinase PCTAIRE-3)	0.737015	-0.403846	YES
Q6PB66	LRPPRC	Leucine-rich PPR motif-containing protein, mitochondrial (130 kDa leucine-rich protein) (LRP 130) (mLRP130)	-0.36206	-0.418469	YES
P14873	MAP1B	Microtubule-associated protein 1B (MAP-1B) (MAP1(X)) (MAP1.2) [Cleaved into: MAP1B heavy chain; MAP1 light chain LC1]	0.322855	-0.402828	YES
Q05512	MARK2	Serine/threonine-protein kinase MARK2 (EC 2.7.11.1) (EC 2.7.11.26) (ELKL motif kinase 1) (EMK-1) (MAP/microtubule affinity-regulating kinase 2) (PAR1 homolog) (PAR1 homolog b) (Par-1b) (mPar-1b)	0.0756334	-0.402443	YES
O70589	CASK	Peripheral plasma membrane protein CASK (EC 2.7.11.1) (Calcium/calmodulin-dependent serine protein kinase)	0.204609	-0.411861	YES
Q60771	CLDN11	Claudin-11 (Oligodendrocyte transmembrane protein) (Oligodendrocyte-specific protein)	-0.758781	-0.412438	YES
Q6DFV3	ARHGAP21	Rho GTPase-activating protein 21 (Rho GTPase-activating protein 10) (Rho-type GTPase-activating protein 21)	0.15364	-0.411515	YES
Q6R891	PPP1R9B	Neurabin-2 (Neurabin-II) (Protein phosphatase 1 regulatory subunit 9B) (Spinophilin)	0.189816	-0.395408	YES
Q99104	MYO5A	Unconventional myosin-Va (Dilute myosin heavy chain, non-muscle)	-0.0762973	-0.415017	YES
O35382	EXOC4	Exocyst complex component 4 (Exocyst complex component Sec8)	-0.0657582	-0.416087	YES
E9Q401	RYR2	Ryanodine receptor 2 (RYR-2) (RyR2) (Cardiac muscle ryanodine receptor) (Cardiac muscle ryanodine receptor-calcium release channel) (Type 2 ryanodine receptor)	-0.122428	-0.412901	YES
P05064	ALDOA	Fructose-bisphosphate aldolase A (EC 4.1.2.13) (Aldolase 1) (Muscle-type aldolase)	0.294231	-0.415976	YES
Q9JIF7	COPB1	Coatomer subunit beta (Beta-coat protein) (Beta-COP)	-0.0337897	-0.420455	YES
Q61598	GDI2	Rab GDP dissociation inhibitor beta (Rab GDI beta) (GDI-3) (Guanosine diphosphate dissociation inhibitor 2) (GDI-2)	0.229069	-0.411251	YES
Q9Z1R2	BAG6	Large proline-rich protein BAG6 (BAG family molecular chaperone regulator 6) (BCL2-associated athanogene 6) (BAG-6) (HLA-B-associated transcript 3) (Protein Scythe)	0.288248	-0.40486	YES
Q60780	GAS7	Growth arrest-specific protein 7 (GAS-7)	-0.221568	-0.407398	YES
Q7M6Y3	PICALM	Phosphatidylinositol-binding clathrin assembly protein (Clathrin assembly lymphoid myeloid leukemia) (CALM)	0.00139511	-0.411623	YES
Q62261	SPTBN1	Spectrin beta chain, non-erythrocytic 1 (Beta-II spectrin) (Embryonic liver fodrin) (Fodrin beta chain)	0.0013029	-0.416604	YES
A2APV2	FMNL2	Formin-like protein 2 (Protein Man)	0.0891823	-0.411187	YES
Q9JLB2	PALS1	Protein PALS1 (MAGUK p55 subfamily member 5) (Protein associated with Lin-7 1)	0.260333	-0.412123	YES
P30999	CTNND1	Catenin delta-1 (Cadherin-associated Src substrate) (CAS) (p120 catenin) (p120(ctn)) (p120(cas))	-0.322884	-0.397742	YES
P17156	HSPA2	Heat shock-related 70 kDa protein 2 (Heat shock protein 70.2)	0.0691798	-0.423381	YES
Q9DBR7	PPP1R12A	Protein phosphatase 1 regulatory subunit 12A (Myosin phosphatase-targeting subunit 1) (Myosin phosphatase target subunit 1)	-0.172451	-0.404302	YES
P52480	PKM	Pyruvate kinase PKM (EC 2.7.1.40) (Pyruvate kinase muscle isozyme) (Threonine-protein kinase PKM2) (EC 2.7.11.1) (Tyrosine-protein kinase PKM2) (EC 2.7.10.2)	-0.0388466	-0.41261	YES
Q99J47	DHRS7B	Dehydrogenase/reductase SDR family member 7B (EC 1.1.-.-) (Short-chain dehydrogenase/reductase family 32C member 1) (Protein SDR32C1)	0.0268759	-0.395846	YES
Q99PL6	UBXN6	UBX domain-containing protein 6 (UBX domain-containing protein 1)	0.153332	-0.401728	YES
Q5SWU9	ACACA	Acetyl-CoA carboxylase 1 (ACC1) (EC 6.4.1.2) (ACC-alpha) (Acetyl-CoA carboxylase 265)	0.703182	-0.421439	YES
Q61885	MOG	Myelin-oligodendrocyte glycoprotein	-0.467124	-0.419907	YES
Q8R3Q2	PPP6R2	Serine/threonine-protein phosphatase 6 regulatory subunit 2 (SAPS domain family member 2)	-0.213791	-0.426171	YES
Q8BPN8	DMXL2	DmX-like protein 2 (Rabconnectin-3)	-0.21471	-0.420488	YES
Q8BQU6	GJC2	Gap junction gamma-2 protein (Connexin-47) (Cx47) (Gap junction alpha-12 protein)	-0.274324	-0.411331	YES
Q922D4	PPP6R3	Serine/threonine-protein phosphatase 6 regulatory subunit 3 (SAPS domain family member 3)	0.359513	-0.420369	YES
Q8BLR2	CPNE4	Copine-4 (Copine IV)	0.508755	-0.397483	YES
Q91VR5	DDX1	ATP-dependent RNA helicase DDX1 (EC 3.6.4.13) (DEAD box protein 1)	-0.204006	-0.41877	YES
Q9EQF6	DPYSL5	Dihydropyrimidinase-related protein 5 (DRP-5) (Collapsin response mediator protein 5) (CRMP-5)	0.633066	-0.420297	YES
Q9QZQ1	AFDN	Afadin (Afadin adherens junction formation factor) (Protein Af-6)	0.49868	-0.415966	YES
Q99NE5	RIMS1	Regulating synaptic membrane exocytosis protein 1 (Rab-3-interacting molecule 1) (RIM 1) (Rab-3-interacting protein 1)	0.250229	-0.411297	YES
Q4KUS2	UNC13A	Protein unc-13 homolog A (Munc13-1)	0.134657	-0.416666	YES
Q9JHU4	DYNC1H1	Cytoplasmic dynein 1 heavy chain 1 (Cytoplasmic dynein heavy chain 1) (Dynein heavy chain, cytosolic)	0.15161	-0.427913	YES
Q9JL04	FMN2	Formin-2	0.403082	-0.418933	YES
Q9EQK5	MVP	Major vault protein (MVP)	0.18375	-0.407135	YES
Q6PB44	PTPN23	Tyrosine-protein phosphatase non-receptor type 23 (EC 3.1.3.48)	-0.117737	-0.426994	YES
P57780	ACTN4	Alpha-actinin-4 (Non-muscle alpha-actinin 4)	0.138416	-0.408687	YES
Q9DCW4	ETFB	Electron transfer flavoprotein subunit beta (Beta-ETF)	0.403755	-0.431558	YES
Q80U49	CEP170B	Centrosomal protein of 170 kDa protein B (Centrosomal protein 170B) (Cep170B)	0.320732	-0.411203	YES
Q9Z2D0	MTMR9	Myotubularin-related protein 9 (Inactive phosphatidylinositol 3-phosphatase 9)	-0.523294	-0.41413	YES
Q9Z0H8	CLIP2	CAP-Gly domain-containing linker protein 2 (Cytoplasmic linker protein 115) (CLIP-115) (Cytoplasmic linker protein 2)	0.385919	-0.419663	YES
Q3UHD9	AGAP2	Arf-GAP with GTPase, ANK repeat and PH domain-containing protein 2 (AGAP-2) (Centaurin-gamma-1) (Cnt-g1) (Phosphatidylinositol 3-kinase enhancer) (PIKE)	0.0670303	-0.407666	YES
P46660	INA	Alpha-internexin (Alpha-Inx) (66 kDa neurofilament protein) (NF-66) (Neurofilament-66)	-0.104465	-0.413805	YES
Q91X97	NCALD	Neurocalcin-delta	0.00402993	-0.414015	YES
Q91XM9	DLG2	Disks large homolog 2 (Channel-associated protein of synapse-110) (Chapsyn-110) (Postsynaptic density protein PSD-93)	-0.0320893	-0.426119	YES
Q71LX4	TLN2	Talin-2	0.353431	-0.434913	YES
Q14BB9	MAP6D1	MAP6 domain-containing protein 1 (21 kDa STOP-like protein) (SL21)	-0.252034	-0.410901	YES
Q8CHH9	SEPTIN8	Septin-8	0.0281467	-0.41959	YES
Q9D394	RUFY3	Protein RUFY3 (Rap2-interacting protein x) (RIPx) (Single axon-regulated protein 1) (Singar1)	0.0729138	-0.419082	YES
Q8BKC5	IPO5	Importin-5 (Imp5) (Importin subunit beta-3) (Karyopherin beta-3) (Ran-binding protein 5) (RanBP5)	0.0854329	-0.437494	YES
Q78PY7	SND1	Staphylococcal nuclease domain-containing protein 1 (EC 3.1.31.1) (100 kDa coactivator) (p100 co-activator)	-0.257302	-0.43065	YES
Q9CYL5	GLIPR2	Golgi-associated plant pathogenesis-related protein 1 (GAPR-1) (Golgi-associated PR-1 protein) (Glioma pathogenesis-related protein 2) (GliPR 2)	-0.359156	-0.428883	YES
Q8BYL4	YARS2	Tyrosine--tRNA ligase, mitochondrial (EC 6.1.1.1) (Tyrosyl-tRNA synthetase) (TyrRS)	-0.138386	-0.420864	YES
Q9DBF1	ALDH7A1	Alpha-aminoadipic semialdehyde dehydrogenase (Alpha-AASA dehydrogenase) (EC 1.2.1.31) (Aldehyde dehydrogenase family 7 member A1) (EC 1.2.1.3) (Antiquitin-1) (Betaine aldehyde dehydrogenase) (EC 1.2.1.8) (Delta1-piperideine-6-carboxylate dehydrogenase) (P6c dehydrogenase)	0.44382	-0.403082	YES
P11798	CAMK2A	Calcium/calmodulin-dependent protein kinase type II subunit alpha (CaM kinase II subunit alpha) (CaMK-II subunit alpha) (EC 2.7.11.17)	-0.0435041	-0.423203	YES
P68404	PRKCB	Protein kinase C beta type (PKC-B) (PKC-beta) (EC 2.7.11.13)	0.160613	-0.421178	YES
Q8VHK5	MLC1	Membrane protein MLC1	-0.123996	-0.431552	YES
O89032	SH3PXD2A	SH3 and PX domain-containing protein 2A (Five SH3 domain-containing protein) (SH3 multiple domains protein 1) (Tyrosine kinase substrate with five SH3 domains)	0.947555	-0.436504	YES
P39447	TJP1	Tight junction protein ZO-1 (Tight junction protein 1) (Zona occludens protein 1) (Zonula occludens protein 1)	-0.0624645	-0.422453	YES
O08808	DIAPH1	Protein diaphanous homolog 1 (Diaphanous-related formin-1) (DRF1) (p140mDIA) (mDIA1)	-0.348592	-0.441772	YES
Q6PFD5	DLGAP3	Disks large-associated protein 3 (DAP-3) (PSD-95/SAP90-binding protein 3) (SAP90/PSD-95-associated protein 3) (SAPAP3)	0.176978	-0.424833	YES
Q8C078	CAMKK2	Calcium/calmodulin-dependent protein kinase kinase 2 (CaM-KK 2) (CaM-kinase kinase 2) (CaMKK 2) (EC 2.7.11.17) (Calcium/calmodulin-dependent protein kinase kinase beta) (CaM-KK beta) (CaM-kinase kinase beta) (CaMKK beta)	0.642646	-0.416649	YES
E9PV86	MCTP1	Multiple C2 and transmembrane domain-containing protein 1	0.0802214	-0.423532	YES
Q9EQZ6	RAPGEF4	Rap guanine nucleotide exchange factor 4 (Exchange factor directly activated by cAMP 2) (Exchange protein directly activated by cAMP 2) (EPAC 2) (cAMP-dependent Rap1 guanine-nucleotide exchange factor) (cAMP-regulated guanine nucleotide exchange factor II) (cAMP-GEFII)	0.167612	-0.43195	YES
Q9QYR6	MAP1A	Microtubule-associated protein 1A (MAP-1A) [Cleaved into: MAP1A heavy chain; MAP1 light chain LC2]	-0.0133605	-0.429594	YES
P35282	RAB21	Ras-related protein Rab-21 (Rab-12)	0.249801	-0.426847	YES
Q61037	TSC2	Tuberin (Tuberous sclerosis 2 protein homolog)	0.54887	-0.425321	YES
O88737	BSN	Protein bassoon	0.111269	-0.427303	YES
Q9DCT8	CRIP2	Cysteine-rich protein 2 (CRP-2) (Heart LIM protein)	0.705656	-0.428966	YES
Q8CHG7	RAPGEF2	Rap guanine nucleotide exchange factor 2 (Cyclic nucleotide ras GEF) (CNrasGEF) (Neural RAP guanine nucleotide exchange protein) (nRap GEP) (PDZ domain-containing guanine nucleotide exchange factor 1) (PDZ-GEF1) (RA-GEF-1) (Ras/Rap1-associating GEF-1)	0.16235	-0.436235	YES
Q8CGF6	WDR47	WD repeat-containing protein 47 (Neuronal enriched MAP interacting protein) (Nemitin)	-0.245443	-0.435605	YES
O35350	CAPN1	Calpain-1 catalytic subunit (EC 3.4.22.52) (Calcium-activated neutral proteinase 1) (CANP 1) (Calpain mu-type) (Calpain-1 large subunit) (Micromolar-calpain) (muCANP)	0.0837688	-0.426615	YES
Q8K298	ANLN	Anillin	-0.764235	-0.439323	YES
O35927	CTNND2	Catenin delta-2 (Neural plakophilin-related ARM-repeat protein) (NPRAP) (Neurojungin)	0.182103	-0.434084	YES
Q8BUV3	GPHN	Gephyrin [Includes: Molybdopterin adenylyltransferase (MPT adenylyltransferase) (EC 2.7.7.75) (Domain G); Molybdopterin molybdenumtransferase (MPT Mo-transferase) (EC 2.10.1.1) (Domain E)]	0.099199	-0.407476	YES
Q80XI3	EIF4G3	Eukaryotic translation initiation factor 4 gamma 3 (eIF-4-gamma 3) (eIF-4G 3) (eIF4G 3) (eIF-4-gamma II) (eIF4GII)	-0.264248	-0.445918	YES
O54950	PRKAG1	5'-AMP-activated protein kinase subunit gamma-1 (AMPK gamma1) (AMPK subunit gamma-1) (AMPKg)	0.0327256	-0.427761	YES
Q6NS60	FBXO41	F-box only protein 41	0.108381	-0.43006	YES
Q7TPR4	ACTN1	Alpha-actinin-1 (Alpha-actinin cytoskeletal isoform) (F-actin cross-linking protein) (Non-muscle alpha-actinin-1)	0.0317765	-0.419534	YES
Q08642	PADI2	Protein-arginine deiminase type-2 (EC 3.5.3.15) (Peptidylarginine deiminase II) (Protein-arginine deiminase type II)	-0.0690145	-0.442	YES
Q9JLN9	MTOR	Serine/threonine-protein kinase mTOR (EC 2.7.11.1) (FK506-binding protein 12-rapamycin complex-associated protein 1) (FKBP12-rapamycin complex-associated protein) (Mammalian target of rapamycin) (mTOR) (Mechanistic target of rapamycin) (Rapamycin target protein 1) (RAPT1)	-0.0330118	-0.446192	YES
Q6NSW3	SPHKAP	A-kinase anchor protein SPHKAP (SPHK1-interactor and AKAP domain-containing protein)	0.424397	-0.442628	YES
Q8C650	SEPTIN10	Septin-10	0.540802	-0.43758	YES
Q920Q4	VPS16	Vacuolar protein sorting-associated protein 16 homolog (mVPS16)	0.485807	-0.444978	YES
Q7TPS5	C2CD5	C2 domain-containing protein 5 (138 kDa C2 domain-containing phosphoprotein)	0.186519	-0.446971	YES
Q9EPE9	ATP13A1	Endoplasmic reticulum transmembrane helix translocase (EC 7.4.2.-) (Endoplasmic reticulum P5A-ATPase)	-0.210951	-0.444777	YES
Q3U1J4	DDB1	DNA damage-binding protein 1 (DDB p127 subunit) (Damage-specific DNA-binding protein 1) (UV-damaged DNA-binding factor)	-0.158028	-0.417602	YES
Q6GYP7	RALGAPA1	Ral GTPase-activating protein subunit alpha-1 (GAP-related-interacting partner to E12) (GRIPE) (GTPase-activating RapGAP domain-like 1) (Tuberin-like protein 1) (p240)	-0.778523	-0.447	YES
Q8R0S2	IQSEC1	IQ motif and SEC7 domain-containing protein 1	0.171428	-0.444527	YES
Q8VDD5	MYH9	Myosin-9 (Cellular myosin heavy chain, type A) (Myosin heavy chain 9) (Myosin heavy chain, non-muscle IIa) (Non-muscle myosin heavy chain A) (NMMHC-A) (Non-muscle myosin heavy chain IIa) (NMMHC II-a) (NMMHC-IIA)	-0.171591	-0.440538	YES
P16330	CNP	2',3'-cyclic-nucleotide 3'-phosphodiesterase (CNP) (CNPase) (EC 3.1.4.37)	-0.720623	-0.446805	YES
F6SEU4	SYNGAP1	Ras/Rap GTPase-activating protein SynGAP (Neuronal RasGAP) (Synaptic Ras GTPase-activating protein 1) (Synaptic Ras-GAP 1)	0.156127	-0.431352	YES
P0C7L0	WIPF3	WAS/WASL-interacting protein family member 3 (Corticosteroids and regional expression protein 16 homolog)	-0.12624	-0.449571	YES
Q8R3S6	EXOC1	Exocyst complex component 1 (Exocyst complex component Sec3)	-0.0427371	-0.45149	YES
Q9CRB6	TPPP3	Tubulin polymerization-promoting protein family member 3	0.80147	-0.443763	YES
Q9D6F9	TUBB4A	Tubulin beta-4A chain (Tubulin beta-4 chain)	-0.557796	-0.444375	YES
Q8CJ19	MICAL3	[F-actin]-monooxygenase MICAL3 (EC 1.14.13.225) (Molecule interacting with CasL protein 3) (MICAL-3)	0.180136	-0.453055	YES
A2AGT5	CKAP5	Cytoskeleton-associated protein 5	0.0603549	-0.456083	YES
Q3UH66	WNK2	Serine/threonine-protein kinase WNK2 (EC 2.7.11.1) (Protein kinase lysine-deficient 2) (Protein kinase with no lysine 2)	-0.467328	-0.453156	YES
Q9WV69	DMTN	Dematin (Dematin actin-binding protein) (Erythrocyte membrane protein band 4.9)	0.041854	-0.436131	YES
P60469	PPFIA3	Liprin-alpha-3 (Protein tyrosine phosphatase receptor type f polypeptide-interacting protein alpha-3) (PTPRF-interacting protein alpha-3)	0.189493	-0.450213	YES
P27546	MAP4	Microtubule-associated protein 4 (MAP-4)	0.27055	-0.429685	YES
Q8BHL3	TBC1D10B	TBC1 domain family member 10B (Protein wz3-85)	-0.254837	-0.452374	YES
Q3UR70	TGFBRAP1	Transforming growth factor-beta receptor-associated protein 1 (TGF-beta receptor-associated protein 1) (TRAP-1) (TRAP1)	-0.793315	-0.444763	YES
P60202	PLP1	Myelin proteolipid protein (PLP) (Lipophilin)	-0.986953	-0.455988	YES
O35098	DPYSL4	Dihydropyrimidinase-related protein 4 (DRP-4) (Collapsin response mediator protein 3) (CRMP-3) (UNC33-like phosphoprotein 4) (ULIP-4)	0.0105026	-0.46113	YES
Q9JJ28	FLII	Protein flightless-1 homolog	-0.269975	-0.456874	YES
P09528	FTH1	Ferritin heavy chain (Ferritin H subunit) (EC 1.16.3.1) [Cleaved into: Ferritin heavy chain, N-terminally processed]	0.138943	-0.453727	YES
Q505F5	LRRC47	Leucine-rich repeat-containing protein 47	0.256724	-0.462553	YES
Q8BVI4	QDPR	Dihydropteridine reductase (EC 1.5.1.34) (HDHPR) (Quinoid dihydropteridine reductase)	-0.19972	-0.46011	YES
P16054	PRKCE	Protein kinase C epsilon type (EC 2.7.11.13) (nPKC-epsilon)	0.280787	-0.445492	YES
Q80SW1	AHCYL1	S-adenosylhomocysteine hydrolase-like protein 1 (IP3R-binding protein released with inositol 1,4,5-trisphosphate) (Putative adenosylhomocysteinase 2) (S-adenosyl-L-homocysteine hydrolase 2) (AdoHcyase 2)	0.241142	-0.438679	YES
Q9JMH9	MYO18A	Unconventional myosin-XVIIIa (Molecule associated with JAK3 N-terminus) (MAJN) (Myosin containing a PDZ domain) (Surfactant protein receptor SP-R210) (SP-R210)	-0.168964	-0.457531	YES
P20357	MAP2	Microtubule-associated protein 2 (MAP-2)	0.342575	-0.4598	YES
Q7TT50	CDC42BPB	Serine/threonine-protein kinase MRCK beta (EC 2.7.11.1) (CDC42-binding protein kinase beta) (DMPK-like beta) (Myotonic dystrophy kinase-related CDC42-binding kinase beta) (MRCK beta) (Myotonic dystrophy protein kinase-like beta)	-0.109733	-0.452885	YES
B2RUJ5	APBA1	Amyloid-beta A4 precursor protein-binding family A member 1 (Adapter protein X11alpha) (Neuron-specific X11 protein) (Neuronal Munc18-1-interacting protein 1) (Mint-1)	0.406794	-0.471752	YES
Q0GNC1	INF2	Inverted formin-2	-0.2275	-0.45489	YES
Q9QXZ0	MACF1	Microtubule-actin cross-linking factor 1, isoforms 1/2/3/4 (Actin cross-linking family 7)	0.252627	-0.471367	YES
Q2M3X8	PHACTR1	Phosphatase and actin regulator 1	0.372313	-0.436137	YES
Q8BRT1	CLASP2	CLIP-associating protein 2 (Cytoplasmic linker-associated protein 2)	-0.0212794	-0.466755	YES
Q9EP53	TSC1	Hamartin (Tuberous sclerosis 1 protein homolog)	-0.324588	-0.463798	YES
Q9WV54	ASAH1	Acid ceramidase (AC) (ACDase) (Acid CDase) (EC 3.5.1.23) (Acylsphingosine deacylase) (N-acylethanolamine hydrolase ASAH1) (EC 3.5.1.-) (N-acylsphingosine amidohydrolase) [Cleaved into: Acid ceramidase subunit alpha; Acid ceramidase subunit beta]	0.0228253	-0.468221	YES
Q6PAJ1	BCR	Breakpoint cluster region protein (EC 2.7.11.1)	-0.0163162	-0.463589	YES
Q8BPU7	ELMO1	Engulfment and cell motility protein 1 (Protein ced-12 homolog)	-0.322182	-0.458243	YES
Q80TL1	ADCY2	Adenylate cyclase type 2 (EC 4.6.1.1) (ATP pyrophosphate-lyase 2) (Adenylate cyclase type II) (Adenylyl cyclase 2)	-0.122063	-0.464128	YES
Q6ZWR6	SYNE1	Nesprin-1 (Enaptin) (KASH domain-containing protein 1) (KASH1) (Myocyte nuclear envelope protein 1) (Myne-1) (Nuclear envelope spectrin repeat protein 1) (Synaptic nuclear envelope protein 1) (Syne-1)	0.251068	-0.469016	YES
Q5SSL4	ABR	Active breakpoint cluster region-related protein	0.106601	-0.447898	YES
Q3UGY8	ARFGEF3	Brefeldin A-inhibited guanine nucleotide-exchange protein 3 (ARFGEF family member 3)	0.0396591	-0.473348	YES
Q3UH68	LIMCH1	LIM and calponin homology domains-containing protein 1	0.0529657	-0.459214	YES
Q80XK6	ATG2B	Autophagy-related protein 2 homolog B	0.382589	-0.470213	YES
P63318	PRKCG	Protein kinase C gamma type (PKC-gamma) (EC 2.7.11.13)	-0.0187927	-0.458733	YES
Q8BMG7	RAB3GAP2	Rab3 GTPase-activating protein non-catalytic subunit (Rab3 GTPase-activating protein 150 kDa subunit) (Rab3-GAP p150) (Rab3-GAP150) (Rab3-GAP regulatory subunit)	0.368791	-0.467789	YES
Q05920	PC	Pyruvate carboxylase, mitochondrial (EC 6.4.1.1) (Pyruvic carboxylase) (PCB)	0.550275	-0.482408	YES
Q6ZQ58	LARP1	La-related protein 1 (La ribonucleoprotein domain family member 1)	-0.113489	-0.470908	YES
O35954	PITPNM1	Membrane-associated phosphatidylinositol transfer protein 1 (Drosophila retinal degeneration B homolog 1) (RdgB1) (Mpt-1) (Phosphatidylinositol transfer protein, membrane-associated 1) (PITPnm 1) (Pyk2 N-terminal domain-interacting receptor 2) (NIR-2)	0.167843	-0.476653	YES
P59764	DOCK4	Dedicator of cytokinesis protein 4	-0.542811	-0.459165	YES
P08414	CAMK4	Calcium/calmodulin-dependent protein kinase type IV (CaMK IV) (EC 2.7.11.17) (CaM kinase-GR)	-0.690875	-0.441462	YES
Q80V91	DTX3	Probable E3 ubiquitin-protein ligase DTX3 (EC 2.3.2.27) (Protein deltex-3) (Deltex3) (mDTX3) (RING-type E3 ubiquitin transferase DTX3)	-0.205249	-0.462899	YES
Q80TQ2	CYLD	Ubiquitin carboxyl-terminal hydrolase CYLD (EC 3.4.19.12) (Deubiquitinating enzyme CYLD) (Ubiquitin thioesterase CYLD) (Ubiquitin-specific-processing protease CYLD)	0.432689	-0.459559	YES
P28661	SEPTIN4	Septin-4 (Bradeion beta) (Brain protein H5) (CE5B3 beta) (Cell division control-related protein 2) (hCDCREL-2) (Peanut-like protein 2)	-0.0670477	-0.47821	YES
Q9QWI6	SRCIN1	SRC kinase signaling inhibitor 1 (SNAP-25-interacting protein) (SNIP) (p130Cas-associated protein) (p140Cap)	0.114826	-0.463632	YES
Q9WUN2	TBK1	Serine/threonine-protein kinase TBK1 (EC 2.7.11.1) (T2K) (TANK-binding kinase 1)	0.859104	-0.459424	YES
P56399	USP5	Ubiquitin carboxyl-terminal hydrolase 5 (EC 3.4.19.12) (Deubiquitinating enzyme 5) (Isopeptidase T) (Ubiquitin thioesterase 5) (Ubiquitin-specific-processing protease 5)	0.129186	-0.474192	YES
Q8CGY8	OGT	UDP-N-acetylglucosamine--peptide N-acetylglucosaminyltransferase 110 kDa subunit (EC 2.4.1.255) (O-GlcNAc transferase subunit p110) (O-linked N-acetylglucosamine transferase 110 kDa subunit) (OGT)	0.231881	-0.478386	YES
Q8C437	PEX5L	PEX5-related protein (PEX2-related protein) (PEX5-like protein) (Peroxin-5-related protein) (Tetratricopeptide repeat-containing Rab8b-interacting protein) (Pex5Rp) (TRIP8b)	0.809262	-0.485465	YES
Q8BSS9	PPFIA2	Liprin-alpha-2 (Protein tyrosine phosphatase receptor type f polypeptide-interacting protein alpha-2) (PTPRF-interacting protein alpha-2)	0.544478	-0.473831	YES
Q8R071	ITPKA	Inositol-trisphosphate 3-kinase A (EC 2.7.1.127) (Inositol 1,4,5-trisphosphate 3-kinase A) (IP3 3-kinase A) (IP3K A) (InsP 3-kinase A)	-0.0711846	-0.478644	YES
Q8BJ42	DLGAP2	Disks large-associated protein 2 (DAP-2) (PSD-95/SAP90-binding protein 2) (SAP90/PSD-95-associated protein 2) (SAPAP2)	0.254509	-0.471999	YES
Q9QXS1	PLEC	Plectin (PCN) (PLTN) (Plectin-1) (Plectin-6)	0.0608179	-0.494173	YES
G5E8K5	ANK3	Ankyrin-3 (ANK-3) (Ankyrin-G)	0.0913761	-0.474745	YES
O89023	TPP1	Tripeptidyl-peptidase 1 (TPP-1) (EC 3.4.14.9) (Lysosomal pepstatin-insensitive protease) (LPIC) (Tripeptidyl aminopeptidase) (Tripeptidyl-peptidase I) (TPP-I)	-0.989769	-0.484872	YES
P05202	GOT2	Aspartate aminotransferase, mitochondrial (mAspAT) (EC 2.6.1.1) (EC 2.6.1.7) (Fatty acid-binding protein) (FABP-1) (Glutamate oxaloacetate transaminase 2) (Kynurenine aminotransferase 4) (Kynurenine aminotransferase IV) (Kynurenine--oxoglutarate transaminase 4) (Kynurenine--oxoglutarate transaminase IV) (Plasma membrane-associated fatty acid-binding protein) (FABPpm) (Transaminase A)	0.43142	-0.482655	YES
Q8C6Z1	MUC15	Mucin-15 (MUC-15)	0.499956	-0.471933	YES
Q9JI91	ACTN2	Alpha-actinin-2 (Alpha-actinin skeletal muscle isoform 2) (F-actin cross-linking protein)	0.203686	-0.467046	YES
Q5RJI5	BRSK1	Serine/threonine-protein kinase BRSK1 (EC 2.7.11.1) (EC 2.7.11.26) (Brain-specific serine/threonine-protein kinase 1) (BR serine/threonine-protein kinase 1) (Serine/threonine-protein kinase SAD-B)	-0.00873845	-0.477734	YES
Q8CFI0	NEDD4L	E3 ubiquitin-protein ligase NEDD4-like (EC 2.3.2.26) (EC 2.3.2.36) (HECT-type E3 ubiquitin transferase NED4L) (NEDD4.2) (Nedd4-2)	0.714653	-0.47854	YES
E9Q8I9	FRY	Protein furry homolog	-0.164868	-0.500082	YES
Q9D2V7	CORO7	Coronin-7 (Crn7) (70 kDa WD repeat tumor rejection antigen homolog)	-0.417331	-0.490914	YES
Q80YX1	TNC	Tenascin (TN) (Hexabrachion) (Tenascin-C) (TN-C)	0.295332	-0.480087	YES
Q80UJ7	RAB3GAP1	Rab3 GTPase-activating protein catalytic subunit (RAB3 GTPase-activating protein 130 kDa subunit) (Rab3-GAP p130) (Rab3-GAP)	0.0614615	-0.500668	YES
Q3U0M1	TRAPPC9	Trafficking protein particle complex subunit 9 (NIK- and IKBKB-binding protein)	0.779653	-0.501518	YES
Q9Z1W9	STK39	STE20/SPS1-related proline-alanine-rich protein kinase (Ste-20-related kinase) (EC 2.7.11.1) (Serine/threonine-protein kinase 39)	0.717357	-0.489813	YES
Q6URW6	MYH14	Myosin-14 (Myosin heavy chain 14) (Myosin heavy chain, non-muscle IIc) (Non-muscle myosin heavy chain IIc) (NMHC II-C)	0.0547943	-0.492633	YES
Q60875	ARHGEF2	Rho guanine nucleotide exchange factor 2 (Guanine nucleotide exchange factor H1) (GEF-H1) (LBC'S first cousin) (Lymphoid blast crisis-like 1) (Oncogene LFC) (Rhobin)	-0.220134	-0.48819	YES
Q80U23	SNPH	Syntaphilin	0.308087	-0.510049	YES
O88735	MAP7	Ensconsin (Epithelial microtubule-associated protein of 115 kDa) (E-MAP-115) (Microtubule-associated protein 7) (MAP-7)	0.682267	-0.484116	YES
Q5DU25	IQSEC2	IQ motif and SEC7 domain-containing protein 2	0.149035	-0.50457	YES
Q8C052	MAP1S	Microtubule-associated protein 1S (MAP-1S) (BPY2-interacting protein 1) (Microtubule-associated protein 8) [Cleaved into: MAP1S heavy chain; MAP1S light chain]	0.317018	-0.522162	YES
Q8K394	PLCL2	Inactive phospholipase C-like protein 2 (PLC-L(2)) (PLC-L2) (Phospholipase C-L2) (Phospholipase C-epsilon-2) (PLC-epsilon-2)	-0.154462	-0.5262	YES
Q6A065	CEP170	Centrosomal protein of 170 kDa (Cep170)	0.359245	-0.531872	YES
Q9D415	DLGAP1	Disks large-associated protein 1 (DAP-1) (Guanylate kinase-associated protein) (PSD-95/SAP90-binding protein 1) (SAP90/PSD-95-associated protein 1) (SAPAP1)	0.245601	-0.52065	YES
P15508	SPTB	Spectrin beta chain, erythrocytic (Beta-I spectrin)	0.0809298	-0.532948	YES
Q8BYH7	TBC1D17	TBC1 domain family member 17	0.0697034	-0.543982	YES
Q80TV8	CLASP1	CLIP-associating protein 1 (Cytoplasmic linker-associated protein 1)	-0.0859975	-0.577279	YES
Q8CC35	SYNPO	Synaptopodin	0.109845	-0.546904	YES
Q61207	PSAP	Prosaposin (Sulfated glycoprotein 1) (SGP-1) [Cleaved into: Saposin-A; Saposin-B-Val; Saposin-B; Saposin-C; Saposin-D]	0.126639	-0.604936	YES
P08113	HSP90B1	Endoplasmin (94 kDa glucose-regulated protein) (GRP-94) (Endoplasmic reticulum resident protein 99) (ERp99) (Heat shock protein 90 kDa beta member 1) (Polymorphic tumor rejection antigen 1) (Tumor rejection antigen gp96)	-0.365118	-0.00227931	NO
P84084	ARF5	ADP-ribosylation factor 5	-0.599987	0.00255673	NO
Q9CQ10	CHMP3	Charged multivesicular body protein 3 (Chromatin-modifying protein 3) (Vacuolar protein sorting-associated protein 24)	0.0572403	0.00343234	NO
O35129	PHB2	Prohibitin-2 (B-cell receptor-associated protein BAP37) (Repressor of estrogen receptor activity)	-0.330233	0.00374994	NO
P46096	SYT1	Synaptotagmin-1 (Synaptotagmin I) (SytI) (p65)	-0.136814	-0.00706719	NO
Q9JKD3	SCAMP5	Secretory carrier-associated membrane protein 5 (Secretory carrier membrane protein 5)	0.115208	0.00742513	NO
Q99PT1	ARHGDIA	Rho GDP-dissociation inhibitor 1 (Rho GDI 1) (GDI-1) (Rho-GDI alpha)	0.761694	0.00779819	NO
Q9CQX2	CYB5B	Cytochrome b5 type B (Cytochrome b5 outer mitochondrial membrane isoform)	1.28783	-0.01097	NO
Q9CR61	NDUFB7	NADH dehydrogenase [ubiquinone] 1 beta subcomplex subunit 7 (Complex I-B18) (CI-B18) (NADH-ubiquinone oxidoreductase B18 subunit)	0.246303	-0.0110893	NO
P57746	ATP6V1D	V-type proton ATPase subunit D (V-ATPase subunit D) (V-ATPase 28 kDa accessory protein) (Vacuolar proton pump subunit D)	0.487262	0.0127812	NO
Q3UIU2	NDUFB6	NADH dehydrogenase [ubiquinone] 1 beta subcomplex subunit 6 (Complex I-B17) (CI-B17) (NADH-ubiquinone oxidoreductase B17 subunit)	0.46571	-0.0154307	NO
Q6IRU5	CLTB	Clathrin light chain B (Lcb)	-0.0471546	-0.0171311	NO
Q9CQZ5	NDUFA6	NADH dehydrogenase [ubiquinone] 1 alpha subcomplex subunit 6 (Complex I-B14) (CI-B14) (NADH-ubiquinone oxidoreductase B14 subunit)	0.258049	-0.0178412	NO
P15105	GLUL	Glutamine synthetase (GS) (EC 6.3.1.2) (Glutamate--ammonia ligase) (Palmitoyltransferase GLUL) (EC 2.3.1.225)	-0.119601	-0.0197136	NO
O08989	MRAS	Ras-related protein M-Ras (EC 3.6.5.2) (Muscle and microspikes Ras) (Ras-related protein R-Ras3) (X-Ras)	-0.287564	0.0208759	NO
Q9CYH2	PRXL2A	Peroxiredoxin-like 2A (Peroxiredoxin-like 2 activated in M-CSF stimulated monocytes) (Protein PAMM) (Redox-regulatory protein FAM213A)	0.138674	0.0219333	NO
Q9CQ69	UQCRQ	Cytochrome b-c1 complex subunit 8 (Complex III subunit 8) (Complex III subunit VIII) (Ubiquinol-cytochrome c reductase complex 9.5 kDa protein) (Ubiquinol-cytochrome c reductase complex ubiquinone-binding protein QP-C)	-0.647702	-0.0232285	NO
Q61644	PACSIN1	Protein kinase C and casein kinase substrate in neurons protein 1 (Syndapin-1)	0.156147	0.0241292	NO
Q9CPQ8	ATP5MG	ATP synthase subunit g, mitochondrial (ATPase subunit g) (ATP synthase membrane subunit g)	-0.69069	-0.0245063	NO
Q8BK30	NDUFV3	NADH dehydrogenase [ubiquinone] flavoprotein 3, mitochondrial (Complex I-9kD) (CI-9kD) (NADH-ubiquinone oxidoreductase 9 kDa subunit)	0.103965	-0.0246716	NO
Q61282	ACAN	Aggrecan core protein (Cartilage-specific proteoglycan core protein) (CSPCP)	0.094481	-0.0248925	NO
Q9JKR6	HYOU1	Hypoxia up-regulated protein 1 (GRP-170) (140 kDa Ca(2+)-binding protein) (CBP-140)	0.62213	0.0255491	NO
Q9CRD2	EMC2	ER membrane protein complex subunit 2 (Tetratricopeptide repeat protein 35) (TPR repeat protein 35)	-0.233909	-0.0253005	NO
Q9D328	TMEM35A	Novel acetylcholine receptor chaperone (Peroxisomal membrane protein 52) (PMP52) (Transmembrane protein 35A)	-0.273571	-0.0258931	NO
P17742	PPIA	Peptidyl-prolyl cis-trans isomerase A (PPIase A) (EC 5.2.1.8) (Cyclophilin A) (Cyclosporin A-binding protein) (Rotamase A) (SP18) [Cleaved into: Peptidyl-prolyl cis-trans isomerase A, N-terminally processed]	-0.305125	-0.0252321	NO
P52503	NDUFS6	NADH dehydrogenase [ubiquinone] iron-sulfur protein 6, mitochondrial (Complex I-13kD-A) (CI-13kD-A) (NADH-ubiquinone oxidoreductase 13 kDa-A subunit)	0.10603	-0.0259593	NO
Q91XE8	TMEM205	Transmembrane protein 205	-0.304775	0.0264299	NO
Q7TMK9	SYNCRIP	Heterogeneous nuclear ribonucleoprotein Q (hnRNP Q) (Glycine- and tyrosine-rich RNA-binding protein) (GRY-RBP) (NS1-associated protein 1) (Synaptotagmin-binding, cytoplasmic RNA-interacting protein) (pp68)	-0.295128	-0.0265269	NO
P43006	SLC1A2	Excitatory amino acid transporter 2 (GLT-1) (Sodium-dependent glutamate/aspartate transporter 2) (Solute carrier family 1 member 2)	0.0580969	-0.0270335	NO
P30416	FKBP4	Peptidyl-prolyl cis-trans isomerase FKBP4 (PPIase FKBP4) (EC 5.2.1.8) (52 kDa FK506-binding protein) (52 kDa FKBP) (FKBP-52) (59 kDa immunophilin) (p59) (FK506-binding protein 4) (FKBP-4) (FKBP59) (HSP-binding immunophilin) (HBI) (Immunophilin FKBP52) (Rotamase) [Cleaved into: Peptidyl-prolyl cis-trans isomerase FKBP4, N-terminally processed]	0.366802	-0.0269133	NO
Q9DBG6	RPN2	Dolichyl-diphosphooligosaccharide--protein glycosyltransferase subunit 2 (Dolichyl-diphosphooligosaccharide--protein glycosyltransferase 63 kDa subunit) (Ribophorin II) (RPN-II) (Ribophorin-2)	-0.390686	-0.0282467	NO
Q9CQB5	CISD2	CDGSH iron-sulfur domain-containing protein 2 (MitoNEET-related 1 protein) (Miner1) (Nervous system overexpressed protein 70)	-0.304599	0.0292349	NO
Q8BLF1	NCEH1	Neutral cholesterol ester hydrolase 1 (NCEH) (EC 3.1.1.-) (Acetylalkylglycerol acetylhydrolase) (2-acetyl MAGE hydrolase) (EC 3.1.1.71) (Arylacetamide deacetylase-like 1) (Chlorpyrifos oxon-binding protein) (CPO-BP)	-0.115326	-0.0302143	NO
Q8R5J9	ARL6IP5	PRA1 family protein 3 (ADP-ribosylation factor-like protein 6-interacting protein 5) (ARL-6-interacting protein 5) (Aip-5) (Addicsin) (GTRAP3-18) (Glutamate transporter EAAC1-interacting protein) (Prenylated Rab acceptor protein 2) (Protein JWa)	-0.564676	-0.0307304	NO
Q9D898	ARPC5L	Actin-related protein 2/3 complex subunit 5-like protein (Arp2/3 complex 16 kDa subunit 2) (ARC16-2)	0.467866	-0.0309974	NO
P97379	G3BP2	Ras GTPase-activating protein-binding protein 2 (G3BP-2) (GAP SH3 domain-binding protein 2)	-0.0485286	-0.0317973	NO
Q8BXZ1	TMX3	Protein disulfide-isomerase TMX3 (EC 5.3.4.1) (Thioredoxin domain-containing protein 10) (Thioredoxin-related transmembrane protein 3)	-1.11911	-0.0320814	NO
P14211	CALR	Calreticulin (CRP55) (Calregulin) (Endoplasmic reticulum resident protein 60) (ERp60) (HACBP)	-0.280907	0.031972	NO
Q5M8N0	CNRIP1	CB1 cannabinoid receptor-interacting protein 1 (CRIP-1)	0.124548	-0.0335858	NO
P21460	CST3	Cystatin-C (Cystatin-3)	0.301397	-0.0343617	NO
Q8BMK4	CKAP4	Cytoskeleton-associated protein 4 (63-kDa cytoskeleton-linking membrane protein) (Climp-63) (p63)	-0.0857035	-0.0333475	NO
Q9Z2I0	LETM1	Mitochondrial proton/calcium exchanger protein (Leucine zipper-EF-hand-containing transmembrane protein 1)	-0.424351	0.0352328	NO
Q9DCT2	NDUFS3	NADH dehydrogenase [ubiquinone] iron-sulfur protein 3, mitochondrial (EC 7.1.1.2) (Complex I-30kD) (CI-30kD) (NADH-ubiquinone oxidoreductase 30 kDa subunit)	0.214665	-0.0359401	NO
Q99JR1	SFXN1	Sideroflexin-1	-0.231369	0.0365087	NO
P70663	SPARCL1	SPARC-like protein 1 (Extracellular matrix protein 2) (Matrix glycoprotein Sc1)	-0.780608	0.0383009	NO
P55066	NCAN	Neurocan core protein (Chondroitin sulfate proteoglycan 3)	0.182323	-0.0371067	NO
Q8K3J1	NDUFS8	NADH dehydrogenase [ubiquinone] iron-sulfur protein 8, mitochondrial (EC 7.1.1.2) (Complex I-23kD) (CI-23kD) (NADH-ubiquinone oxidoreductase 23 kDa subunit)	0.110072	-0.0398782	NO
Q7TMF3	NDUFA12	NADH dehydrogenase [ubiquinone] 1 alpha subcomplex subunit 12 (Complex I-B17.2) (CI-B17.2) (CIB17.2) (NADH-ubiquinone oxidoreductase subunit B17.2)	-0.101554	-0.0397996	NO
P20029	HSPA5	Endoplasmic reticulum chaperone BiP (EC 3.6.4.10) (78 kDa glucose-regulated protein) (GRP-78) (Binding-immunoglobulin protein) (BiP) (Heat shock protein 70 family protein 5) (HSP70 family protein 5) (Heat shock protein family A member 5) (Immunoglobulin heavy chain-binding protein)	-0.00928131	-0.0404475	NO
P56135	ATP5MF	ATP synthase subunit f, mitochondrial (ATP synthase membrane subunit f)	-0.647523	-0.0401854	NO
Q9ER00	STX12	Syntaxin-12	0.563311	-0.0405611	NO
Q8VCD6	REEP2	Receptor expression-enhancing protein 2	-0.0266774	-0.0393413	NO
P11627	L1CAM	Neural cell adhesion molecule L1 (N-CAM-L1) (NCAM-L1) (CD antigen CD171)	-0.279899	0.0418657	NO
Q3TDQ1	STT3B	Dolichyl-diphosphooligosaccharide--protein glycosyltransferase subunit STT3B (Oligosaccharyl transferase subunit STT3B) (STT3-B) (EC 2.4.99.18) (B6dom1 antigen) (Source of immunodominant MHC-associated peptides)	-0.227278	-0.0413185	NO
Q9DCJ5	NDUFA8	NADH dehydrogenase [ubiquinone] 1 alpha subcomplex subunit 8 (Complex I-19kD) (CI-19kD) (Complex I-PGIV) (CI-PGIV) (NADH-ubiquinone oxidoreductase 19 kDa subunit)	-0.0788034	-0.0416692	NO
P62823	RAB3C	Ras-related protein Rab-3C	-0.534284	-0.0416764	NO
Q91VC9	GHITM	Growth hormone-inducible transmembrane protein (Mitochondrial morphology and cristae structure 1) (MICS1)	-0.17337	-0.0419757	NO
P50571	GABRB1	Gamma-aminobutyric acid receptor subunit beta-1 (GABA(A) receptor subunit beta-1)	0.831596	-0.0415099	NO
P56480	ATP5F1B	ATP synthase subunit beta, mitochondrial (EC 7.1.2.2) (ATP synthase F1 subunit beta)	-0.30857	-0.0421483	NO
P62751	RPL23A	60S ribosomal protein L23a	-0.330496	-0.0414663	NO
Q9CXZ1	NDUFS4	NADH dehydrogenase [ubiquinone] iron-sulfur protein 4, mitochondrial (Complex I-18 kDa) (CI-18 kDa) (Complex I-AQDQ) (CI-AQDQ) (NADH-ubiquinone oxidoreductase 18 kDa subunit)	-0.0706746	-0.0443515	NO
P58389	PTPA	Serine/threonine-protein phosphatase 2A activator (EC 5.2.1.8) (PP2A, subunit B', PR53 isoform) (Phosphotyrosyl phosphatase activator) (PTPA) (Serine/threonine-protein phosphatase 2A regulatory subunit 4) (Serine/threonine-protein phosphatase 2A regulatory subunit B')	-0.695257	-0.0446727	NO
P61226	RAP2B	Ras-related protein Rap-2b (EC 3.6.5.2)	0.791857	-0.0456478	NO
Q9ERS2	NDUFA13	NADH dehydrogenase [ubiquinone] 1 alpha subcomplex subunit 13 (Cell death regulatory protein GRIM-19) (Complex I-B16.6) (CI-B16.6) (Gene associated with retinoic and interferon-induced mortality 19 protein) (GRIM-19) (Gene associated with retinoic and IFN-induced mortality 19 protein) (NADH-ubiquinone oxidoreductase B16.6 subunit)	0.0292588	-0.0471753	NO
B0V2N1	PTPRS	Receptor-type tyrosine-protein phosphatase S (R-PTP-S) (EC 3.1.3.48) (PTPNU-3) (Receptor-type tyrosine-protein phosphatase sigma) (R-PTP-sigma)	0.631309	-0.0489356	NO
O08585	CLTA	Clathrin light chain A (Lca)	-0.520808	-0.0485351	NO
Q925N0	SFXN5	Sideroflexin-5	-0.17535	-0.0484957	NO
Q9JJV2	PFN2	Profilin-2 (Profilin II)	0.0185335	-0.050557	NO
Q9CQH3	NDUFB5	NADH dehydrogenase [ubiquinone] 1 beta subcomplex subunit 5, mitochondrial (Complex I-SGDH) (CI-SGDH) (NADH-ubiquinone oxidoreductase SGDH subunit)	-0.186571	-0.0504605	NO
P61294	RAB6B	Ras-related protein Rab-6B (EC 3.6.5.2)	-0.476739	0.0519559	NO
P23242	GJA1	Gap junction alpha-1 protein (Connexin-43) (Cx43) (Gap junction 43 kDa heart protein)	-0.121871	-0.0520652	NO
A2ASZ8	SLC25A25	Calcium-binding mitochondrial carrier protein SCaMC-2 (Small calcium-binding mitochondrial carrier protein 2) (Solute carrier family 25 member 25)	-0.353328	-0.0510977	NO
P03893	MT-ND2	NADH-ubiquinone oxidoreductase chain 2 (EC 7.1.1.2) (NADH dehydrogenase subunit 2)	0.0490433	-0.0519054	NO
Q99LY9	NDUFS5	NADH dehydrogenase [ubiquinone] iron-sulfur protein 5 (Complex I-15 kDa) (CI-15 kDa) (NADH-ubiquinone oxidoreductase 15 kDa subunit)	0.0929037	-0.0528515	NO
Q9WUB3	PYGM	Glycogen phosphorylase, muscle form (EC 2.4.1.1) (Myophosphorylase)	-0.0304914	-0.0530221	NO
Q9DC69	NDUFA9	NADH dehydrogenase [ubiquinone] 1 alpha subcomplex subunit 9, mitochondrial (Complex I-39kD) (CI-39kD) (NADH-ubiquinone oxidoreductase 39 kDa subunit)	0.0452797	-0.0535247	NO
Q9D8Y1	TMEM126A	Transmembrane protein 126A	-0.329934	-0.0535868	NO
P62821	RAB1A	Ras-related protein Rab-1A (EC 3.6.5.2) (YPT1-related protein)	-0.273554	-0.0550974	NO
P27773	PDIA3	Protein disulfide-isomerase A3 (EC 5.3.4.1) (58 kDa glucose-regulated protein) (58 kDa microsomal protein) (p58) (Disulfide isomerase ER-60) (Endoplasmic reticulum resident protein 57) (ER protein 57) (ERp57) (Endoplasmic reticulum resident protein 60) (ER protein 60) (ERp60)	0.311182	-0.0559282	NO
P10852	SLC3A2	4F2 cell-surface antigen heavy chain (4F2hc) (Solute carrier family 3 member 2) (CD antigen CD98)	-0.135222	-0.0562453	NO
Q8BIF0	CD99L2	CD99 antigen-like protein 2 (MIC2-like protein 1) (CD antigen CD99)	0.318125	-0.0577704	NO
Q9D8B3	CHMP4B	Charged multivesicular body protein 4b (Chromatin-modifying protein 4b) (CHMP4b)	-0.331879	-0.0562807	NO
O09131	GSTO1	Glutathione S-transferase omega-1 (GSTO-1) (EC 2.5.1.18) (Glutathione S-transferase omega 1-1) (GSTO 1-1) (Glutathione-dependent dehydroascorbate reductase) (EC 1.8.5.1) (Monomethylarsonic acid reductase) (MMA(V) reductase) (EC 1.20.4.2) (S-(Phenacyl)glutathione reductase) (SPG-R) (p28)	-0.581047	-0.0631707	NO
Q9CQZ6	NDUFB3	NADH dehydrogenase [ubiquinone] 1 beta subcomplex subunit 3 (Complex I-B12) (CI-B12) (NADH-ubiquinone oxidoreductase B12 subunit)	0.115304	-0.0635765	NO
P63137	GABRB2	Gamma-aminobutyric acid receptor subunit beta-2 (GABA(A) receptor subunit beta-2)	-0.0568544	-0.0630275	NO
P97300	NPTN	Neuroplastin (Stromal cell-derived receptor 1) (SDR-1)	-0.0181928	-0.0661657	NO
Q9CQJ8	NDUFB9	NADH dehydrogenase [ubiquinone] 1 beta subcomplex subunit 9 (Complex I-B22) (CI-B22) (NADH-ubiquinone oxidoreductase B22 subunit)	0.0190679	-0.0658464	NO
Q8C419	GPR158	Probable G-protein coupled receptor 158	0.197862	-0.0677424	NO
Q62420	SH3GL2	Endophilin-A1 (Endophilin-1) (SH3 domain protein 2A) (SH3 domain-containing GRB2-like protein 2) (SH3p4)	-0.0189565	-0.0668373	NO
Q6ZQI3	MLEC	Malectin	0.0815985	-0.0674391	NO
Q9QZX7	SRR	Serine racemase (EC 5.1.1.18) (D-serine ammonia-lyase) (D-serine dehydratase) (EC 4.3.1.18) (L-serine ammonia-lyase) (L-serine dehydratase) (EC 4.3.1.17)	0.639804	-0.0681875	NO
P63044	VAMP2	Vesicle-associated membrane protein 2 (VAMP-2) (Synaptobrevin-2)	-0.526554	-0.0688052	NO
P46638	RAB11B	Ras-related protein Rab-11B (EC 3.6.5.2)	-0.358835	-0.0698307	NO
P46097	SYT2	Synaptotagmin-2 (Inositol polyphosphate-binding protein) (IP4-binding protein) (IP4BP) (Synaptotagmin II) (SytII)	-0.235019	0.0709116	NO
Q61361	BCAN	Brevican core protein	0.0533791	-0.0698462	NO
P62827	RAN	GTP-binding nuclear protein Ran (EC 3.6.5.-) (GTPase Ran) (Ras-like protein TC4) (Ras-related nuclear protein)	-0.358802	-0.0726908	NO
P97807	FH	Fumarate hydratase, mitochondrial (Fumarase) (EC 4.2.1.2) (EF-3)	0.675885	-0.0759548	NO
Q9D1K2	ATP6V1F	V-type proton ATPase subunit F (V-ATPase subunit F) (V-ATPase 14 kDa subunit) (Vacuolar proton pump subunit F)	0.170433	-0.0746885	NO
Q9CQX8	MRPS36	Alpha-ketoglutarate dehydrogenase component 4	0.230232	-0.0738074	NO
Q61334	BCAP29	B-cell receptor-associated protein 29 (BCR-associated protein 29) (Bap29)	-0.417511	0.074334	NO
Q60870	REEP5	Receptor expression-enhancing protein 5 (GP106) (Polyposis locus protein 1 homolog) (Protein TB2 homolog)	-0.257043	-0.072816	NO
Q3TY86	AIFM3	Apoptosis-inducing factor 3 (EC 1.-.-.-) (Apoptosis-inducing factor-like protein)	0.105967	-0.0792094	NO
Q91WS0	CISD1	CDGSH iron-sulfur domain-containing protein 1 (Cysteine transaminase CISD1) (EC 2.6.1.3) (MitoNEET)	0.409988	-0.0780907	NO
P63239	PCSK1	Neuroendocrine convertase 1 (NEC 1) (EC 3.4.21.93) (Furin homolog) (PC3) (Prohormone convertase 1) (Propeptide-processing protease) (Proprotein convertase 1) (PC1)	0.068141	-0.0781819	NO
Q07235	SERPINE2	Glia-derived nexin (GDN) (Peptidase inhibitor 7) (PI-7) (Protease nexin 1) (PN-1) (Protease nexin I) (Serine protease-inhibitor 4) (Serpin E2)	0.223351	-0.0752222	NO
Q9Z130	HNRNPDL	Heterogeneous nuclear ribonucleoprotein D-like (hnRNP D-like) (hnRNP DL) (JKT41-binding protein)	0.409271	-0.0776383	NO
Q06185	ATP5ME	ATP synthase subunit e, mitochondrial (ATPase subunit e) (ATP synthase membrane subunit e)	0.274045	0.0801773	NO
O08917	FLOT1	Flotillin-1	0.387634	-0.0790818	NO
P97313	PRKDC	DNA-dependent protein kinase catalytic subunit (DNA-PK catalytic subunit) (DNA-PKcs) (EC 2.7.11.1) (p460)	0.325866	-0.0815428	NO
P56564	SLC1A3	Excitatory amino acid transporter 1 (Glial high affinity glutamate transporter) (High-affinity neuronal glutamate transporter) (GluT-1) (Sodium-dependent glutamate/aspartate transporter 1) (GLAST-1) (Solute carrier family 1 member 3)	0.327881	0.0798332	NO
Q8CHK3	MBOAT7	Lysophospholipid acyltransferase 7 (LPLAT 7) (EC 2.3.1.-) (1-acylglycerophosphatidylinositol O-acyltransferase) (Bladder and breast carcinoma-overexpressed gene 1 protein) (Leukocyte receptor cluster member 4) (Lysophosphatidylinositol acyltransferase 1) (LPIAT1) (Membrane-bound O-acyltransferase domain-containing protein 7) (O-acyltransferase domain-containing protein 7) (m-mboa-7)	0.0585959	-0.0812816	NO
Q9DCS9	NDUFB10	NADH dehydrogenase [ubiquinone] 1 beta subcomplex subunit 10 (Complex I-PDSW) (CI-PDSW) (NADH-ubiquinone oxidoreductase PDSW subunit)	0.20889	-0.0808724	NO
Q9WTP7	AK3	GTP:AMP phosphotransferase AK3, mitochondrial (EC 2.7.4.10) (Adenylate kinase 3) (AK 3) (Adenylate kinase 3 alpha-like 1)	0.030278	-0.0823507	NO
Q9D8Y0	EFHD2	EF-hand domain-containing protein D2 (Swiprosin-1)	-0.123678	-0.0837303	NO
Q9D6R2	IDH3A	Isocitrate dehydrogenase [NAD] subunit alpha, mitochondrial (EC 1.1.1.41) (Isocitric dehydrogenase subunit alpha) (NAD(+)-specific ICDH subunit alpha)	0.443264	-0.0823757	NO
P63011	RAB3A	Ras-related protein Rab-3A	-0.595688	-0.0851105	NO
Q9CQC7	NDUFB4	NADH dehydrogenase [ubiquinone] 1 beta subcomplex subunit 4 (Complex I-B15) (CI-B15) (NADH-ubiquinone oxidoreductase B15 subunit)	0.152897	-0.0852961	NO
P12023	APP	Amyloid-beta precursor protein (ABPP) (APP) (Alzheimer disease amyloid A4 protein homolog) (Alzheimer disease amyloid protein) (Amyloid precursor protein) (Amyloid-beta (A4) precursor protein) (Amyloid-beta A4 protein) (Amyloidogenic glycoprotein) (AG) [Cleaved into: N-APP; Soluble APP-alpha (S-APP-alpha); Soluble APP-beta (S-APP-beta); C99 (APP-C99) (Beta-secretase C-terminal fragment) (Beta-CTF…	-0.403222	-0.0749313	NO
Q61548	SNAP91	Clathrin coat assembly protein AP180 (91 kDa synaptosomal-associated protein) (Clathrin coat-associated protein AP180) (Phosphoprotein F1-20)	-0.243349	-0.0868271	NO
P62627	DYNLRB1	Dynein light chain roadblock-type 1 (Dynein light chain 2A, cytoplasmic)	0.591175	-0.0867738	NO
Q8CBW3	ABI1	Abl interactor 1 (Abelson interactor 1) (Abi-1) (Ablphilin-1) (Eps8 SH3 domain-binding protein) (Eps8-binding protein) (Spectrin SH3 domain-binding protein 1) (e3B1)	0.165617	-0.0875422	NO
P60487	PDXP	Chronophin (EC 3.1.3.16) (EC 3.1.3.74) (Pyridoxal 5'-phosphate phosphatase) (Pyridoxal phosphate phosphatase) (PLP phosphatase)	-0.0482167	-0.0873701	NO
Q9D1A2	CNDP2	Cytosolic non-specific dipeptidase (EC 3.4.13.18) (CNDP dipeptidase 2) (Glutamate carboxypeptidase-like protein 1) (Threonyl dipeptidase)	0.545356	-0.0875187	NO
Q9Z1X4	ILF3	Interleukin enhancer-binding factor 3	-0.29093	-0.0890767	NO
Q91V61	SFXN3	Sideroflexin-3	-0.386479	-0.0864291	NO
Q5SUC9	SCO1	Protein SCO1 homolog, mitochondrial	0.446167	-0.0879038	NO
P62301	RPS13	40S ribosomal protein S13	-0.487687	-0.0845457	NO
O35143	ATP5IF1	ATPase inhibitor, mitochondrial (ATP synthase F1 subunit epsilon) (Inhibitor of F(1)F(o)-ATPase) (IF(1)) (IF1)	0.0490507	-0.090788	NO
Q60634	FLOT2	Flotillin-2 (Epidermal surface antigen) (ESA) (Membrane component chromosome 17 surface marker 1 homolog)	0.394261	-0.0896208	NO
Q91VN4	CHCHD6	MICOS complex subunit Mic25 (Coiled-coil-helix-coiled-coil-helix domain-containing protein 6)	0.362016	-0.0882323	NO
P14206	RPSA	40S ribosomal protein SA (37 kDa laminin receptor precursor) (37LRP) (37 kDa oncofetal antigen) (37/67 kDa laminin receptor) (LRP/LR) (67 kDa laminin receptor) (67LR) (Laminin receptor 1) (LamR) (Laminin-binding protein precursor p40) (LBP/p40) (OFA/iLRP)	0.239665	-0.0894489	NO
Q9QZ88	VPS29	Vacuolar protein sorting-associated protein 29 (Vesicle protein sorting 29)	-0.311161	-0.0926258	NO
P46978	STT3A	Dolichyl-diphosphooligosaccharide--protein glycosyltransferase subunit STT3A (Oligosaccharyl transferase subunit STT3A) (STT3-A) (EC 2.4.99.18) (B5) (Integral membrane protein 1)	0.121831	-0.0944202	NO
Q9CQV7	DNAJC19	Mitochondrial import inner membrane translocase subunit TIM14 (DnaJ homolog subfamily C member 19)	-0.11486	-0.0920136	NO
Q921J2	RHEB	GTP-binding protein Rheb (Ras homolog enriched in brain)	-0.713124	-0.0916546	NO
P61089	UBE2N	Ubiquitin-conjugating enzyme E2 N (EC 2.3.2.23) (Bendless-like ubiquitin-conjugating enzyme) (E2 ubiquitin-conjugating enzyme N) (Ubc13) (Ubiquitin carrier protein N) (Ubiquitin-protein ligase N)	-0.0411775	-0.0958186	NO
Q8BTZ5	ANKRD46	Ankyrin repeat domain-containing protein 46 (Ankyrin repeat small protein) (ANK-S)	-0.290677	-0.0973085	NO
P62270	RPS18	40S ribosomal protein S18 (Ke-3) (Ke3)	-0.280085	-0.089926	NO
P61264	STX1B	Syntaxin-1B	0.149951	-0.0975661	NO
Q9CYR0	SSBP1	Single-stranded DNA-binding protein, mitochondrial (Mt-SSB) (MtSSB)	0.00308028	-0.0961157	NO
P62897	CYCS	Cytochrome c, somatic	-0.235554	-0.0984302	NO
Q8BHN3	GANAB	Neutral alpha-glucosidase AB (EC 3.2.1.207) (Alpha-glucosidase 2) (Glucosidase II subunit alpha)	-0.378665	-0.0946716	NO
Q9CZ44	NSFL1C	NSFL1 cofactor p47 (p97 cofactor p47)	-0.578944	-0.0993039	NO
Q64444	CA4	Carbonic anhydrase 4 (EC 4.2.1.1) (Carbonate dehydratase IV) (Carbonic anhydrase IV) (CA-IV)	0.0227338	0.0943786	NO
Q8BHC1	RAB39B	Ras-related protein Rab-39B	0.558159	-0.100767	NO
Q9CR62	SLC25A11	Mitochondrial 2-oxoglutarate/malate carrier protein (OGCP) (alpha-oxoglutarate carrier) (Solute carrier family 25 member 11) (SLC25A11)	-0.388773	-0.097851	NO
P11031	SUB1	Activated RNA polymerase II transcriptional coactivator p15 (Positive cofactor 4) (PC4) (SUB1 homolog) (Single-stranded DNA-binding protein p9) (p14)	-0.132894	-0.103274	NO
Q06890	CLU	Clusterin (Apolipoprotein J) (Apo-J) (Clustrin) (Sulfated glycoprotein 2) (SGP-2) [Cleaved into: Clusterin beta chain; Clusterin alpha chain]	0.193456	0.105392	NO
Q9R0Y5	AK1	Adenylate kinase isoenzyme 1 (AK 1) (EC 2.7.4.10) (EC 2.7.4.3) (EC 2.7.4.6) (ATP-AMP transphosphorylase 1) (ATP:AMP phosphotransferase) (Adenylate monophosphate kinase) (Myokinase)	-0.102211	-0.102279	NO
Q9Z1P6	NDUFA7	NADH dehydrogenase [ubiquinone] 1 alpha subcomplex subunit 7 (Complex I-B14.5a) (CI-B14.5a) (NADH-ubiquinone oxidoreductase subunit B14.5a)	0.0744677	-0.103931	NO
Q9QUP5	HAPLN1	Hyaluronan and proteoglycan link protein 1 (Cartilage-linking protein 1) (Cartilage-link protein) (Proteoglycan link protein)	-0.0546732	-0.103145	NO
P07901	HSP90AA1	Heat shock protein HSP 90-alpha (EC 3.6.4.10) (Heat shock 86 kDa) (HSP 86) (HSP86) (Tumor-specific transplantation 86 kDa antigen) (TSTA)	0.178744	-0.103659	NO
Q149L6	DNAJB14	DnaJ homolog subfamily B member 14	0.246311	-0.103771	NO
O55022	PGRMC1	Membrane-associated progesterone receptor component 1 (mPR)	0.24546	-0.105724	NO
Q62419	SH3GL1	Endophilin-A2 (Endophilin-2) (SH3 domain protein 2B) (SH3 domain-containing GRB2-like protein 1) (SH3p8)	0.306202	-0.105853	NO
P62900	RPL31	60S ribosomal protein L31	-0.51983	-0.0998325	NO
O54946	DNAJB6	DnaJ homolog subfamily B member 6 (Heat shock protein J2) (HSJ-2) (MRJ) (mDj4)	-0.293968	-0.102446	NO
Q7TQF7	AMPH	Amphiphysin	0.410411	-0.107719	NO
Q80WG5	LRRC8A	Volume-regulated anion channel subunit LRRC8A (Leucine-rich repeat-containing protein 8A) (Protein ebouriffe) (ebo)	-0.00873425	-0.108057	NO
B9EKR1	PTPRZ1	Receptor-type tyrosine-protein phosphatase zeta (R-PTP-zeta) (EC 3.1.3.48)	-0.250916	-0.103377	NO
P10630	EIF4A2	Eukaryotic initiation factor 4A-II (eIF-4A-II) (eIF4A-II) (EC 3.6.4.13) (ATP-dependent RNA helicase eIF4A-2)	0.0929614	-0.110937	NO
Q99LH2	PTDSS1	Phosphatidylserine synthase 1 (PSS-1) (PtdSer synthase 1) (EC 2.7.8.29) (Serine-exchange enzyme I)	-0.478804	-0.109025	NO
Q9D3D9	ATP5F1D	ATP synthase subunit delta, mitochondrial (ATP synthase F1 subunit delta) (F-ATPase delta subunit)	-0.29615	-0.110568	NO
P49962	SRP9	Signal recognition particle 9 kDa protein (SRP9)	-0.118253	-0.110102	NO
Q9DBJ1	PGAM1	Phosphoglycerate mutase 1 (EC 5.4.2.11) (EC 5.4.2.4) (BPG-dependent PGAM 1) (Phosphoglycerate mutase isozyme B) (PGAM-B)	0.076936	-0.110203	NO
Q9CVB6	ARPC2	Actin-related protein 2/3 complex subunit 2 (Arp2/3 complex 34 kDa subunit) (p34-ARC)	0.417758	-0.114351	NO
Q8BGA9	OXA1L	Mitochondrial inner membrane protein OXA1L (Oxidase assembly 1-like protein) (OXA1-like protein)	-0.62566	-0.110815	NO
Q91V41	RAB14	Ras-related protein Rab-14	0.0913945	-0.113317	NO
Q80VP1	EPN1	Epsin-1 (EPS-15-interacting protein 1) (Intersectin-EH-binding protein 1) (Ibp1)	1.32333	-0.11473	NO
Q9CZX8	RPS19	40S ribosomal protein S19	-0.490136	-0.110347	NO
P17095	HMGA1	High mobility group protein HMG-I/HMG-Y (HMG-I(Y)) (High mobility group AT-hook protein 1) (High mobility group protein A1)	-0.653694	-0.108349	NO
P62889	RPL30	60S ribosomal protein L30	-0.594591	-0.116275	NO
Q91V12	ACOT7	Cytosolic acyl coenzyme A thioester hydrolase (EC 3.1.2.2) (Acyl-CoA thioesterase 7) (Brain acyl-CoA hydrolase) (BACH) (CTE-IIa) (CTE-II) (Long chain acyl-CoA thioester hydrolase)	0.244497	-0.117518	NO
Q9CQD1	RAB5A	Ras-related protein Rab-5A (EC 3.6.5.2)	0.128352	-0.115258	NO
Q9QYB8	ADD2	Beta-adducin (Add97) (Erythrocyte adducin subunit beta)	0.130942	-0.117006	NO
Q9CXW3	CACYBP	Calcyclin-binding protein (CacyBP) (Siah-interacting protein)	-0.705241	-0.118398	NO
P09103	P4HB	Protein disulfide-isomerase (PDI) (EC 5.3.4.1) (Cellular thyroid hormone-binding protein) (Endoplasmic reticulum resident protein 59) (ER protein 59) (ERp59) (Prolyl 4-hydroxylase subunit beta) (p55)	0.176554	-0.119239	NO
O88998	OLFM1	Noelin (Neuronal olfactomedin-related ER localized protein) (Olfactomedin-1) (Pancortin)	0.697966	-0.110081	NO
Q9WV18	GABBR1	Gamma-aminobutyric acid type B receptor subunit 1 (GABA-B receptor 1) (GABA-B-R1) (GABA-BR1) (GABABR1) (Gb1)	-0.0107747	-0.118089	NO
P62743	AP2S1	AP-2 complex subunit sigma (Adaptor protein complex AP-2 subunit sigma) (Adaptor-related protein complex 2 subunit sigma) (Clathrin assembly protein 2 sigma small chain) (Clathrin coat assembly protein AP17) (Clathrin coat-associated protein AP17) (Plasma membrane adaptor AP-2 17 kDa protein) (Sigma-adaptin 3b) (Sigma2-adaptin)	0.0522771	-0.120432	NO
Q64133	MAOA	Amine oxidase [flavin-containing] A (EC 1.4.3.21) (EC 1.4.3.4) (Monoamine oxidase type A) (MAO-A)	-0.161828	0.122772	NO
P35564	CANX	Calnexin	0.378948	-0.122096	NO
P58771	TPM1	Tropomyosin alpha-1 chain (Alpha-tropomyosin) (Tropomyosin-1)	0.0146983	-0.119678	NO
Q63844	MAPK3	Mitogen-activated protein kinase 3 (MAP kinase 3) (MAPK 3) (EC 2.7.11.24) (ERT2) (Extracellular signal-regulated kinase 1) (ERK-1) (Insulin-stimulated MAP2 kinase) (MAP kinase isoform p44) (p44-MAPK) (MNK1) (Microtubule-associated protein 2 kinase) (p44-ERK1)	0.338584	-0.120385	NO
P26645	MARCKS	Myristoylated alanine-rich C-kinase substrate (MARCKS)	-0.411095	-0.119931	NO
Q9Z0P5	TWF2	Twinfilin-2 (A6-related protein) (mA6RP) (Twinfilin-1-like protein)	0.809947	-0.123715	NO
Q9D710	TMX2	Thioredoxin-related transmembrane protein 2 (Thioredoxin domain-containing protein 14)	0.26767	-0.124368	NO
Q80WM4	HAPLN4	Hyaluronan and proteoglycan link protein 4 (Brain link protein 2)	0.124884	-0.124071	NO
P63080	GABRB3	Gamma-aminobutyric acid receptor subunit beta-3 (GABA(A) receptor subunit beta-3)	0.39714	-0.123293	NO
Q60649	CLPB	Caseinolytic peptidase B protein homolog (EC 3.6.1.-) (Suppressor of potassium transport defect 3)	-0.30436	-0.125369	NO
P06745	GPI	Glucose-6-phosphate isomerase (GPI) (EC 5.3.1.9) (Autocrine motility factor) (AMF) (Neuroleukin) (NLK) (Phosphoglucose isomerase) (PGI) (Phosphohexose isomerase) (PHI)	-0.251676	-0.122763	NO
Q3TVI8	PBXIP1	Pre-B-cell leukemia transcription factor-interacting protein 1 (Hematopoietic PBX-interacting protein)	0.0526222	-0.127568	NO
Q9CWS0	DDAH1	N(G),N(G)-dimethylarginine dimethylaminohydrolase 1 (DDAH-1) (Dimethylarginine dimethylaminohydrolase 1) (EC 3.5.3.18) (DDAHI) (Dimethylargininase-1)	-0.777338	-0.128465	NO
P16858	GAPDH	Glyceraldehyde-3-phosphate dehydrogenase (GAPDH) (EC 1.2.1.12) (Peptidyl-cysteine S-nitrosylase GAPDH) (EC 2.6.99.-)	-0.0212031	-0.12627	NO
Q9CR57	RPL14	60S ribosomal protein L14	-0.506047	-0.120053	NO
Q8BHE3	ATCAY	Caytaxin	-0.189968	-0.12873	NO
Q8BG18	NECAB1	N-terminal EF-hand calcium-binding protein 1 (EF-hand calcium-binding protein 1)	0.0313983	-0.128601	NO
P14094	ATP1B1	Sodium/potassium-transporting ATPase subunit beta-1 (Sodium/potassium-dependent ATPase subunit beta-1)	-0.114201	-0.12434	NO
Q9R0P9	UCHL1	Ubiquitin carboxyl-terminal hydrolase isozyme L1 (UCH-L1) (EC 3.4.19.12) (Neuron cytoplasmic protein 9.5) (PGP 9.5) (PGP9.5) (Ubiquitin thioesterase L1)	0.0374684	-0.126902	NO
P42669	PURA	Transcriptional activator protein Pur-alpha (Purine-rich single-stranded DNA-binding protein alpha)	-0.376947	-0.130845	NO
Q9CQ75	NDUFA2	NADH dehydrogenase [ubiquinone] 1 alpha subcomplex subunit 2 (Complex I-B8) (CI-B8) (NADH-ubiquinone oxidoreductase B8 subunit)	0.122967	-0.131358	NO
P50544	ACADVL	Very long-chain specific acyl-CoA dehydrogenase, mitochondrial (EC 1.3.8.9) (MVLCAD) (VLCAD)	-0.153207	-0.130312	NO
Q60692	PSMB6	Proteasome subunit beta type-6 (EC 3.4.25.1) (Low molecular mass protein 19) (Macropain delta chain) (Multicatalytic endopeptidase complex delta chain) (Proteasome delta chain) (Proteasome subunit Y)	0.286468	-0.125858	NO
Q62048	PEA15	Astrocytic phosphoprotein PEA-15 (15 kDa phosphoprotein enriched in astrocytes)	-0.410056	-0.128905	NO
Q80UW2	FBXO2	F-box only protein 2	-0.995074	-0.130996	NO
P68040	RACK1	Receptor of activated protein C kinase 1 (12-3) (Guanine nucleotide-binding protein subunit beta-2-like 1) (Receptor for activated C kinase) (Receptor of activated protein kinase C 1) (p205) [Cleaved into: Receptor of activated protein C kinase 1, N-terminally processed (Guanine nucleotide-binding protein subunit beta-2-like 1, N-terminally processed)]	-0.0455793	-0.129233	NO
P17751	TPI1	Triosephosphate isomerase (TIM) (EC 5.3.1.1) (Methylglyoxal synthase) (EC 4.2.3.3) (Triose-phosphate isomerase)	-0.303614	-0.130361	NO
Q99KJ8	DCTN2	Dynactin subunit 2 (50 kDa dynein-associated polypeptide) (Dynactin complex 50 kDa subunit) (DCTN-50) (Growth cone membrane protein 23-48K) (GMP23-48K) (p50 dynamitin)	0.188291	-0.133898	NO
Q78ZA7	NAP1L4	Nucleosome assembly protein 1-like 4	-0.41656	-0.133431	NO
Q9DCR2	AP3S1	AP-3 complex subunit sigma-1 (AP-3 complex subunit sigma-3A) (Adaptor-related protein complex 3 subunit sigma-1) (Sigma-3A-adaptin) (Sigma3A-adaptin) (Sigma-adaptin 3a)	-0.563824	-0.133914	NO
Q9CR16	PPID	Peptidyl-prolyl cis-trans isomerase D (PPIase D) (EC 5.2.1.8) (40 kDa peptidyl-prolyl cis-trans isomerase) (Cyclophilin-40) (CYP-40) (Rotamase D)	0.103192	-0.134425	NO
Q8C0E2	VPS26B	Vacuolar protein sorting-associated protein 26B (Vesicle protein sorting 26B)	0.111979	-0.133407	NO
Q9JIA1	LGI1	Leucine-rich glioma-inactivated protein 1	-0.298016	-0.133186	NO
P23116	EIF3A	Eukaryotic translation initiation factor 3 subunit A (eIF3a) (Centrosomin) (Eukaryotic translation initiation factor 3 subunit 10) (eIF-3-theta) (eIF3 p167) (eIF3 p180) (eIF3 p185) (p162)	0.148527	-0.134654	NO
Q9D1H6	NDUFAF4	NADH dehydrogenase [ubiquinone] 1 alpha subcomplex assembly factor 4 (Hormone-regulated proliferation-associated protein of 20 kDa homolog)	0.00334589	-0.136856	NO
Q8C167	PREPL	Prolyl endopeptidase-like (EC 3.4.21.-) (Prolylendopeptidase-like)	-0.169582	-0.136032	NO
Q11011	NPEPPS	Puromycin-sensitive aminopeptidase (PSA) (EC 3.4.11.14) (Cytosol alanyl aminopeptidase) (AAP-S)	0.075884	-0.137529	NO
Q91XV3	BASP1	Brain acid soluble protein 1 (22 kDa neuronal tissue-enriched acidic protein) (Neuronal axonal membrane protein NAP-22)	0.383793	-0.135159	NO
Q99M87	DNAJA3	DnaJ homolog subfamily A member 3, mitochondrial (DnaJ protein Tid-1) (mTid-1) (Tumorous imaginal discs protein Tid56 homolog)	-0.108723	-0.134166	NO
Q8BJU0	SGTA	Small glutamine-rich tetratricopeptide repeat-containing protein alpha (Alpha-SGT)	-0.254738	-0.135601	NO
O35681	SYT3	Synaptotagmin-3 (Synaptotagmin III) (SytIII)	0.324026	-0.136621	NO
Q9JKK7	TMOD2	Tropomodulin-2 (Neuronal tropomodulin) (N-Tmod)	0.0152197	-0.137607	NO
Q99K28	ARFGAP2	ADP-ribosylation factor GTPase-activating protein 2 (ARF GAP 2) (GTPase-activating protein ZNF289) (Zinc finger protein 289)	0.974372	-0.139268	NO
P10637	MAPT	Microtubule-associated protein tau (Neurofibrillary tangle protein) (Paired helical filament-tau) (PHF-tau)	0.232258	-0.141194	NO
P99029	PRDX5	Peroxiredoxin-5, mitochondrial (EC 1.11.1.24) (Antioxidant enzyme B166) (AOEB166) (Liver tissue 2D-page spot 2D-0014IV) (PLP) (Peroxiredoxin V) (Prx-V) (Peroxisomal antioxidant enzyme) (Thioredoxin peroxidase PMP20) (Thioredoxin-dependent peroxiredoxin 5)	0.116784	-0.137835	NO
Q9D6J5	NDUFB8	NADH dehydrogenase [ubiquinone] 1 beta subcomplex subunit 8, mitochondrial (Complex I-ASHI) (CI-ASHI) (NADH-ubiquinone oxidoreductase ASHI subunit)	0.0859117	-0.139485	NO
Q8BXV2	BRI3BP	BRI3-binding protein (I3-binding protein)	-0.325613	0.138648	NO
Q8R1I1	UQCR10	Cytochrome b-c1 complex subunit 9 (Complex III subunit 9) (Complex III subunit X) (Cytochrome c1 non-heme 7 kDa protein) (Ubiquinol-cytochrome c reductase complex 7.2 kDa protein)	-0.727653	0.141339	NO
Q8BYI9	TNR	Tenascin-R (TN-R) (Janusin) (Neural recognition molecule J1-160/180) (Restrictin)	0.00613283	-0.134893	NO
Q61771	KIF3B	Kinesin-like protein KIF3B (Microtubule plus end-directed kinesin motor 3B) [Cleaved into: Kinesin-like protein KIF3B, N-terminally processed]	-0.0705437	-0.134214	NO
P67984	RPL22	60S ribosomal protein L22 (Heparin-binding protein HBp15)	-0.231347	-0.131426	NO
Q8R0A7	KIAA0513	Uncharacterized protein KIAA0513	0.339658	-0.139334	NO
Q9CQ54	NDUFC2	NADH dehydrogenase [ubiquinone] 1 subunit C2 (Complex I-B14.5b) (CI-B14.5b) (NADH-ubiquinone oxidoreductase subunit B14.5b)	0.330752	-0.141675	NO
Q8R0Y6	ALDH1L1	Cytosolic 10-formyltetrahydrofolate dehydrogenase (10-FTHFDH) (FDH) (EC 1.5.1.6) (Aldehyde dehydrogenase family 1 member L1)	0.304662	-0.14102	NO
P62317	SNRPD2	Small nuclear ribonucleoprotein Sm D2 (Sm-D2) (snRNP core protein D2)	-0.277407	-0.138645	NO
Q9Z0E0	NCDN	Neurochondrin (M-Sema F-associating protein of 75 kDa) (Norbin)	-0.109676	-0.142016	NO
Q9Z210	PEX11B	Peroxisomal membrane protein 11B (Peroxin-11B) (Peroxisomal biogenesis factor 11B) (Protein PEX11 homolog beta) (PEX11-beta)	-0.275151	-0.142795	NO
Q8K2C9	HACD3	Very-long-chain (3R)-3-hydroxyacyl-CoA dehydratase 3 (EC 4.2.1.134) (3-hydroxyacyl-CoA dehydratase 3) (HACD3) (Butyrate-induced protein 1) (B-ind1) (Protein-tyrosine phosphatase-like A domain-containing protein 1)	-0.0665997	-0.142696	NO
Q9CQQ7	ATP5PB	ATP synthase F(0) complex subunit B1, mitochondrial (ATP synthase peripheral stalk-membrane subunit b) (ATP synthase subunit b) (ATPase subunit b)	-0.398197	-0.143814	NO
P63005	PAFAH1B1	Platelet-activating factor acetylhydrolase IB subunit beta (Lissencephaly-1 protein) (LIS-1) (PAF acetylhydrolase 45 kDa subunit) (PAF-AH 45 kDa subunit) (PAF-AH alpha) (PAFAH alpha)	0.561036	-0.145725	NO
P32037	SLC2A3	Solute carrier family 2, facilitated glucose transporter member 3 (Glucose transporter type 3, brain) (GLUT-3)	0.408742	-0.140045	NO
Q9DB20	ATP5PO	ATP synthase subunit O, mitochondrial (ATP synthase peripheral stalk subunit OSCP) (Oligomycin sensitivity conferral protein) (OSCP)	-0.393935	-0.143998	NO
Q8K097	FAIM2	Protein lifeguard 2 (Fas apoptotic inhibitory molecule 2) (Neural membrane protein 35)	0.437403	-0.145712	NO
Q9D8U8	SNX5	Sorting nexin-5	0.0571347	-0.146403	NO
Q03265	ATP5F1A	ATP synthase subunit alpha, mitochondrial (ATP synthase F1 subunit alpha)	-0.410826	-0.145658	NO
Q9CRB9	CHCHD3	MICOS complex subunit Mic19 (Coiled-coil-helix-coiled-coil-helix domain-containing protein 3)	0.159497	-0.143743	NO
Q99JY8	PLPP3	Phospholipid phosphatase 3 (EC 3.1.3.-) (EC 3.1.3.4) (Lipid phosphate phosphohydrolase 3) (PAP2-beta) (Phosphatidate phosphohydrolase type 2b) (Phosphatidic acid phosphatase 2b) (PAP-2b) (PAP2b)	0.329109	-0.145771	NO
Q9R062	GYG1	Glycogenin-1 (GN-1) (GN1) (EC 2.4.1.186)	-0.517107	-0.144448	NO
O35526	STX1A	Syntaxin-1A (Neuron-specific antigen HPC-1)	0.268005	-0.14941	NO
P57776	EEF1D	Elongation factor 1-delta (EF-1-delta)	-0.263258	-0.149723	NO
Q9QZ06	TOLLIP	Toll-interacting protein	0.00762455	-0.15183	NO
Q9D2R8	MRPS33	28S ribosomal protein S33, mitochondrial (MRP-S33) (S33mt) (Ganglioside-induced differentiation-associated-protein 3)	-0.191397	-0.148712	NO
Q04447	CKB	Creatine kinase B-type (EC 2.7.3.2) (B-CK) (Creatine kinase B chain) (Creatine phosphokinase B-type) (CPK-B)	-0.192877	-0.152974	NO
Q8BG73	SH3BGRL2	SH3 domain-binding glutamic acid-rich-like protein 2	-0.343841	-0.151226	NO
Q91VR2	ATP5F1C	ATP synthase subunit gamma, mitochondrial (ATP synthase F1 subunit gamma) (F-ATPase gamma subunit)	-0.499171	-0.150723	NO
Q9DCX2	ATP5PD	ATP synthase subunit d, mitochondrial (ATPase subunit d) (ATP synthase peripheral stalk subunit d)	-0.238787	-0.151805	NO
Q9CQV8	YWHAB	14-3-3 protein beta/alpha (Protein kinase C inhibitor protein 1) (KCIP-1) [Cleaved into: 14-3-3 protein beta/alpha, N-terminally processed]	-0.127494	-0.153801	NO
Q9CQN1	TRAP1	Heat shock protein 75 kDa, mitochondrial (HSP 75) (TNFR-associated protein 1) (Tumor necrosis factor type 1 receptor-associated protein) (TRAP-1)	-0.0734557	-0.151276	NO
Q9CZ30	OLA1	Obg-like ATPase 1 (GTP-binding protein 9)	-0.473574	-0.151527	NO
Q80ZJ1	RAP2A	Ras-related protein Rap-2a (EC 3.6.5.2)	0.563781	-0.147582	NO
Q9CR84	ATP5MC1	ATP synthase F(0) complex subunit C1, mitochondrial (ATP synthase lipid-binding protein) (ATP synthase membrane subunit c locus 1) (ATP synthase proteolipid P1) (ATPase protein 9) (ATPase subunit c)	-0.62154	-0.154605	NO
P46664	ADSS2	Adenylosuccinate synthetase isozyme 2 (AMPSase 2) (AdSS 2) (EC 6.3.4.4) (Adenylosuccinate synthetase, acidic isozyme) (Adenylosuccinate synthetase, liver isozyme) (L-type adenylosuccinate synthetase) (IMP--aspartate ligase 2)	-0.30365	-0.156139	NO
Q9R118	HTRA1	Serine protease HTRA1 (EC 3.4.21.-) (High-temperature requirement A serine peptidase 1) (Serine protease 11)	0.0450568	-0.157757	NO
Q5FWK3	ARHGAP1	Rho GTPase-activating protein 1 (Rho-type GTPase-activating protein 1)	0.014704	-0.156764	NO
Q9D6J6	NDUFV2	NADH dehydrogenase [ubiquinone] flavoprotein 2, mitochondrial (EC 7.1.1.2) (NADH-ubiquinone oxidoreductase 24 kDa subunit)	0.0776085	-0.155628	NO
P23506	PCMT1	Protein-L-isoaspartate(D-aspartate) O-methyltransferase (PIMT) (EC 2.1.1.77) (L-isoaspartyl protein carboxyl methyltransferase) (Protein L-isoaspartyl/D-aspartyl methyltransferase) (Protein-beta-aspartate methyltransferase)	0.961785	-0.155637	NO
P09405	NCL	Nucleolin (Protein C23)	-0.51182	-0.157561	NO
P11499	HSP90AB1	Heat shock protein HSP 90-beta (Heat shock 84 kDa) (HSP 84) (HSP84) (Tumor-specific transplantation 84 kDa antigen) (TSTA)	0.136901	-0.156505	NO
P14148	RPL7	60S ribosomal protein L7	-0.292218	-0.147026	NO
Q91ZJ5	UGP2	UTP--glucose-1-phosphate uridylyltransferase (EC 2.7.7.9) (UDP-glucose pyrophosphorylase) (UDPGP) (UGPase)	0.233454	-0.144078	NO
Q9D8B4	NDUFA11	NADH dehydrogenase [ubiquinone] 1 alpha subcomplex subunit 11 (Complex I-B14.7) (CI-B14.7) (NADH-ubiquinone oxidoreductase subunit B14.7)	0.197799	-0.158241	NO
Q61553	FSCN1	Fascin (Singed-like protein)	0.139947	-0.158573	NO
Q6ZWX6	EIF2S1	Eukaryotic translation initiation factor 2 subunit 1 (Eukaryotic translation initiation factor 2 subunit alpha) (eIF-2-alpha) (eIF-2A) (eIF-2alpha)	0.568836	-0.158549	NO
Q8R2R9	AP3M2	AP-3 complex subunit mu-2 (Adaptor-related protein complex 3 subunit mu-2) (Clathrin assembly protein assembly protein complex 3 mu-2 medium chain) (Clathrin coat assembly protein AP47 homolog 2) (Clathrin coat-associated protein AP47 homolog 2) (Golgi adaptor AP-1 47 kDa protein homolog 2) (HA1 47 kDa subunit homolog 2) (Mu3B-adaptin) (m3B) (P47B)	0.186908	-0.16215	NO
Q64521	GPD2	Glycerol-3-phosphate dehydrogenase, mitochondrial (GPD-M) (GPDH-M) (EC 1.1.5.3) (Protein TISP38)	0.476811	-0.15992	NO
Q9WUM5	SUCLG1	Succinate--CoA ligase [ADP/GDP-forming] subunit alpha, mitochondrial (EC 6.2.1.4) (EC 6.2.1.5) (Succinyl-CoA synthetase subunit alpha) (SCS-alpha)	-0.247174	-0.160138	NO
P62082	RPS7	40S ribosomal protein S7	-0.196424	-0.152509	NO
Q9R0N7	SYT7	Synaptotagmin-7 (Synaptotagmin VII) (SytVII)	-0.216114	-0.157164	NO
P62259	YWHAE	14-3-3 protein epsilon (14-3-3E)	0.310646	-0.164536	NO
Q91YQ5	RPN1	Dolichyl-diphosphooligosaccharide--protein glycosyltransferase subunit 1 (Dolichyl-diphosphooligosaccharide--protein glycosyltransferase 67 kDa subunit) (Ribophorin I) (RPN-I) (Ribophorin-1)	-0.264739	-0.162315	NO
Q8BP67	RPL24	60S ribosomal protein L24	-0.71002	-0.15425	NO
Q9CR09	UFC1	Ubiquitin-fold modifier-conjugating enzyme 1 (Ufm1-conjugating enzyme 1)	-0.012925	-0.164821	NO
Q6NXK7	DPP10	Inactive dipeptidyl peptidase 10 (Dipeptidyl peptidase X) (DPP X)	0.0992191	-0.159551	NO
P68510	YWHAH	14-3-3 protein eta	0.200595	-0.165033	NO
P10639	TXN	Thioredoxin (Trx) (ATL-derived factor) (ADF)	0.186012	-0.156825	NO
Q7TPM6	FSD1	Fibronectin type III and SPRY domain-containing protein 1	0.311067	-0.166754	NO
Q9JM76	ARPC3	Actin-related protein 2/3 complex subunit 3 (Arp2/3 complex 21 kDa subunit) (p21-ARC)	-0.108398	-0.166066	NO
Q8BWM0	PTGES2	Prostaglandin E synthase 2 (EC 5.3.99.3) (GATE-binding factor 1) (GBF-1) (Microsomal prostaglandin E synthase 2) (mPGES-2) [Cleaved into: Prostaglandin E synthase 2 truncated form]	0.558403	0.167385	NO
Q8JZP2	SYN3	Synapsin-3 (Synapsin III)	0.185512	-0.161436	NO
Q8VDT9	MRPL50	39S ribosomal protein L50, mitochondrial (L50mt) (MRP-L50)	0.304546	-0.160997	NO
Q9CQR2	RPS21	40S ribosomal protein S21	0.163412	-0.159836	NO
G5E829	ATP2B1	Plasma membrane calcium-transporting ATPase 1 (EC 7.2.2.10) (Plasma membrane calcium ATPase isoform 1) (PMCA1) (Plasma membrane calcium pump isoform 1)	-0.113737	-0.168928	NO
Q9QZ23	NFU1	NFU1 iron-sulfur cluster scaffold homolog, mitochondrial (HIRA-interacting protein 5) (mHIRIP5)	0.0817991	-0.164928	NO
Q9JK42	PDK2	[Pyruvate dehydrogenase (acetyl-transferring)] kinase isozyme 2, mitochondrial (EC 2.7.11.2) (Pyruvate dehydrogenase kinase isoform 2) (PDH kinase 2)	-0.040277	-0.169066	NO
P35293	RAB18	Ras-related protein Rab-18	0.101793	-0.164755	NO
Q8K4R4	PITPNC1	Cytoplasmic phosphatidylinositol transfer protein 1 (Mammalian rdgB homolog beta) (M-rdgB beta) (MrdgBbeta) (mM-rdgBbeta) (Retinal degeneration B homolog beta) (RdgBbeta)	-0.167881	-0.169487	NO
Q9DC70	NDUFS7	NADH dehydrogenase [ubiquinone] iron-sulfur protein 7, mitochondrial (EC 7.1.1.2) (Complex I-20kD) (CI-20kD) (NADH-ubiquinone oxidoreductase 20 kDa subunit)	0.0885776	-0.168067	NO
Q80ZW2	THEM6	Protein THEM6	-0.0328333	-0.168425	NO
Q9CPQ1	COX6C	Cytochrome c oxidase subunit 6C (Cytochrome c oxidase polypeptide VIc)	-0.139505	-0.172182	NO
Q8BH59	SLC25A12	Electrogenic aspartate/glutamate antiporter SLC25A12, mitochondrial (Solute carrier family 25 member 12)	-0.32272	-0.167155	NO
P51410	RPL9	60S ribosomal protein L9	-0.48443	-0.159455	NO
P61922	ABAT	4-aminobutyrate aminotransferase, mitochondrial (EC 2.6.1.19) ((S)-3-amino-2-methylpropionate transaminase) (EC 2.6.1.22) (GABA aminotransferase) (GABA-AT) (Gamma-amino-N-butyrate transaminase) (GABA transaminase) (GABA-T) (L-AIBAT)	0.0744993	-0.170935	NO
Q9WV60	GSK3B	Glycogen synthase kinase-3 beta (GSK-3 beta) (EC 2.7.11.26) (Serine/threonine-protein kinase GSK3B) (EC 2.7.11.1)	0.223642	-0.169926	NO
P61982	YWHAG	14-3-3 protein gamma [Cleaved into: 14-3-3 protein gamma, N-terminally processed]	-0.0631767	-0.172808	NO
Q99LI8	HGS	Hepatocyte growth factor-regulated tyrosine kinase substrate	0.320958	-0.169414	NO
P59325	EIF5	Eukaryotic translation initiation factor 5 (eIF-5)	-0.462902	-0.17213	NO
P50518	ATP6V1E1	V-type proton ATPase subunit E 1 (V-ATPase subunit E 1) (V-ATPase 31 kDa subunit) (p31) (Vacuolar proton pump subunit E 1)	0.125561	-0.170247	NO
Q9Z1Q9	VARS1	Valine--tRNA ligase (EC 6.1.1.9) (Protein G7a) (Valyl-tRNA synthetase) (ValRS)	-0.0248135	-0.170722	NO
P47941	CRKL	Crk-like protein	-0.0188661	-0.172508	NO
Q68FD5	CLTC	Clathrin heavy chain 1	-0.0765486	-0.175484	NO
Q8BTX9	HSDL1	Inactive hydroxysteroid dehydrogenase-like protein 1	0.0504771	-0.174163	NO
Q9WUK2	EIF4H	Eukaryotic translation initiation factor 4H (eIF-4H) (Williams-Beuren syndrome chromosomal region 1 protein homolog)	-0.0235208	-0.176533	NO
Q9EQU5	SET	Protein SET (Phosphatase 2A inhibitor I2PP2A) (I-2PP2A) (Template-activating factor I) (TAF-I)	-0.300168	-0.166873	NO
P62812	GABRA1	Gamma-aminobutyric acid receptor subunit alpha-1 (GABA(A) receptor subunit alpha-1)	0.306293	-0.170294	NO
Q5HZI2	C2CD4C	C2 calcium-dependent domain-containing protein 4C (Nuclear-localized factor 3) (Protein FAM148C)	0.496497	-0.163258	NO
P61358	RPL27	60S ribosomal protein L27	-0.486616	-0.168173	NO
Q9D2G2	DLST	Dihydrolipoyllysine-residue succinyltransferase component of 2-oxoglutarate dehydrogenase complex, mitochondrial (EC 2.3.1.61) (2-oxoglutarate dehydrogenase complex component E2) (OGDC-E2) (Dihydrolipoamide succinyltransferase component of 2-oxoglutarate dehydrogenase complex) (E2K)	0.487362	-0.173384	NO
Q8CHC4	SYNJ1	Synaptojanin-1 (EC 3.1.3.36) (Synaptic inositol 1,4,5-trisphosphate 5-phosphatase 1)	0.129219	-0.178011	NO
Q99N28	CADM3	Cell adhesion molecule 3 (Immunoglobulin superfamily member 4B) (IgSF4B) (Nectin-like protein 1) (NECL-1) (Synaptic cell adhesion molecule 3) (TSLC1-like protein 1)	0.405464	-0.167162	NO
Q9JJU8	SH3BGRL	Adapter Sh3bgrl (SH3 domain-binding glutamic acid-rich-like protein 1)	0.258563	-0.176348	NO
Q8BLK3	LSAMP	Limbic system-associated membrane protein (LSAMP)	0.1853	-0.170525	NO
Q99L43	CDS2	Phosphatidate cytidylyltransferase 2 (EC 2.7.7.41) (CDP-DAG synthase 2) (CDP-DG synthase 2) (CDP-diacylglycerol synthase 2) (CDS 2) (CDP-diglyceride pyrophosphorylase 2) (CDP-diglyceride synthase 2) (CTP:phosphatidate cytidylyltransferase 2)	0.136347	0.173892	NO
Q9EQH3	VPS35	Vacuolar protein sorting-associated protein 35 (Maternal-embryonic 3) (Vesicle protein sorting 35)	0.0148992	-0.175898	NO
Q60737	CSNK2A1	Casein kinase II subunit alpha (CK II alpha) (EC 2.7.11.1)	-0.0276641	-0.179829	NO
O88544	COPS4	COP9 signalosome complex subunit 4 (SGN4) (Signalosome subunit 4) (JAB1-containing signalosome subunit 4)	0.3329	-0.178837	NO
P35486	PDHA1	Pyruvate dehydrogenase E1 component subunit alpha, somatic form, mitochondrial (EC 1.2.4.1) (PDHE1-A type I)	0.279753	-0.176643	NO
P97797	SIRPA	Tyrosine-protein phosphatase non-receptor type substrate 1 (SHP substrate 1) (SHPS-1) (Brain Ig-like molecule with tyrosine-based activation motifs) (Bit) (CD172 antigen-like family member A) (Inhibitory receptor SHPS-1) (MyD-1 antigen) (Signal-regulatory protein alpha-1) (Sirp-alpha-1) (mSIRP-alpha1) (p84) (CD antigen CD172a)	-0.2035	-0.167375	NO
Q9ER72	CARS1	Cysteine--tRNA ligase, cytoplasmic (EC 6.1.1.16) (Cysteinyl-tRNA synthetase) (CysRS)	0.0135376	-0.182042	NO
Q9ESN6	TRIM2	Tripartite motif-containing protein 2 (EC 2.3.2.27) (E3 ubiquitin-protein ligase TRIM2) (Neural activity-related RING finger protein) (RING-type E3 ubiquitin transferase TRIM2)	0.186354	-0.182401	NO
P62918	RPL8	60S ribosomal protein L8	-0.526568	-0.167724	NO
P09602	HMGN2	Non-histone chromosomal protein HMG-17 (High mobility group nucleosome-binding domain-containing protein 2)	0.181296	-0.169982	NO
P63038	HSPD1	60 kDa heat shock protein, mitochondrial (EC 5.6.1.7) (60 kDa chaperonin) (Chaperonin 60) (CPN60) (HSP-65) (Heat shock protein 60) (HSP-60) (Hsp60) (Mitochondrial matrix protein P1)	0.33635	-0.176192	NO
Q9R1T4	SEPTIN6	Septin-6	-0.138359	-0.181454	NO
Q9CQW1	YKT6	Synaptobrevin homolog YKT6 (EC 2.3.1.-)	-0.0587569	-0.18326	NO
Q9Z218	DPP6	Dipeptidyl aminopeptidase-like protein 6 (DPPX) (Dipeptidyl aminopeptidase-related protein) (Dipeptidyl peptidase 6) (Dipeptidyl peptidase IV-like protein) (Dipeptidyl peptidase VI) (DPP VI)	0.248813	-0.171513	NO
P52825	CPT2	Carnitine O-palmitoyltransferase 2, mitochondrial (EC 2.3.1.21) (Carnitine palmitoyltransferase II) (CPT II)	1.08564	-0.180999	NO
Q9QXS6	DBN1	Drebrin (Developmentally-regulated brain protein)	0.23526	-0.184678	NO
P40142	TKT	Transketolase (TK) (EC 2.2.1.1) (P68)	-0.39393	-0.18412	NO
P63276	RPS17	40S ribosomal protein S17	-0.478324	-0.172716	NO
P70704	ATP8A1	Phospholipid-transporting ATPase IA (EC 7.6.2.1) (ATPase class I type 8A member 1) (Chromaffin granule ATPase II) (P4-ATPase flippase complex alpha subunit ATP8A1)	-0.228216	-0.184473	NO
Q8K0T0	RTN1	Reticulon-1 (Neuroendocrine-specific protein)	-0.013165	-0.185977	NO
Q6WVG3	KCTD12	BTB/POZ domain-containing protein KCTD12 (Pfetin) (Predominantly fetal expressed T1 domain)	0.847523	-0.182521	NO
Q8K183	PDXK	Pyridoxal kinase (EC 2.7.1.35) (Pyridoxine kinase)	-0.0199976	-0.185069	NO
P40630	TFAM	Transcription factor A, mitochondrial (mtTFA) (Testis-specific high mobility group protein) (TS-HMG)	-0.162802	-0.177635	NO
P48318	GAD1	Glutamate decarboxylase 1 (EC 4.1.1.15) (67 kDa glutamic acid decarboxylase) (GAD-67) (Glutamate decarboxylase 67 kDa isoform)	0.419589	-0.185873	NO
Q61316	HSPA4	Heat shock 70 kDa protein 4 (Heat shock 70-related protein APG-2)	0.17801	-0.182366	NO
Q8BWT1	ACAA2	3-ketoacyl-CoA thiolase, mitochondrial (EC 2.3.1.16) (Acetyl-CoA acetyltransferase) (EC 2.3.1.9) (Acetyl-CoA acyltransferase) (Acyl-CoA hydrolase, mitochondrial) (EC 3.1.2.-, EC 3.1.2.1, EC 3.1.2.2) (Beta-ketothiolase) (Mitochondrial 3-oxoacyl-CoA thiolase)	-0.16945	-0.18614	NO
Q9QZB0	RGS17	Regulator of G-protein signaling 17 (RGS17) (Regulator of Gz-selective protein signaling 2)	0.488661	-0.18406	NO
O08599	STXBP1	Syntaxin-binding protein 1 (Protein unc-18 homolog 1) (Unc18-1) (Protein unc-18 homolog A) (Unc-18A)	0.0720651	-0.1857	NO
Q8BH66	ATL1	Atlastin-1 (EC 3.6.5.-) (Spastic paraplegia 3A homolog)	0.331052	-0.187845	NO
Q64337	SQSTM1	Sequestosome-1 (STONE14) (Ubiquitin-binding protein p62)	0.00057729	-0.187319	NO
Q9WTM5	RUVBL2	RuvB-like 2 (EC 3.6.4.12) (p47 protein)	-0.61141	-0.181503	NO
Q61699	HSPH1	Heat shock protein 105 kDa (42 degrees C-HSP) (Heat shock 110 kDa protein) (Heat shock-related 100 kDa protein E7I) (HSP-E7I)	0.364588	-0.189444	NO
P10922	H1-0	Histone H1.0 (Histone H1') (Histone H1(0)) (MyD196) [Cleaved into: Histone H1.0, N-terminally processed]	-0.548696	-0.183587	NO
O35737	HNRNPH1	Heterogeneous nuclear ribonucleoprotein H (hnRNP H) [Cleaved into: Heterogeneous nuclear ribonucleoprotein H, N-terminally processed]	-0.304132	-0.18757	NO
Q641P0	ACTR3B	Actin-related protein 3B (ARP3-beta) (Actin-like protein 3B)	0.0665219	-0.185726	NO
Q80VC9	CAMSAP3	Calmodulin-regulated spectrin-associated protein 3 (Marshalin) (Protein Nezha)	0.655273	-0.184604	NO
P28663	NAPB	Beta-soluble NSF attachment protein (SNAP-beta) (Brain protein I47) (N-ethylmaleimide-sensitive factor attachment protein beta)	0.0766297	-0.189837	NO
P99027	RPLP2	60S acidic ribosomal protein P2	-0.265147	-0.180423	NO
O88456	CAPNS1	Calpain small subunit 1 (CSS1) (Calcium-activated neutral proteinase small subunit) (CANP small subunit) (Calcium-dependent protease small subunit) (CDPS) (Calcium-dependent protease small subunit 1) (Calpain regulatory subunit)	-0.0781599	-0.184682	NO
Q80UG2	PLXNA4	Plexin-A4	-0.0504826	-0.190335	NO
P31324	PRKAR2B	cAMP-dependent protein kinase type II-beta regulatory subunit	0.398781	-0.189064	NO
Q9R1P4	PSMA1	Proteasome subunit alpha type-1 (Macropain subunit C2) (Multicatalytic endopeptidase complex subunit C2) (Proteasome component C2) (Proteasome nu chain)	0.0990159	-0.183384	NO
Q8C7X2	EMC1	ER membrane protein complex subunit 1	-0.313456	-0.182489	NO
P61021	RAB5B	Ras-related protein Rab-5B (EC 3.6.5.2)	-0.635587	-0.186129	NO
Q9D855	UQCRB	Cytochrome b-c1 complex subunit 7 (Complex III subunit 7) (Complex III subunit VII) (Ubiquinol-cytochrome c reductase complex 14 kDa protein)	-0.397948	-0.189659	NO
Q9CQW2	ARL8B	ADP-ribosylation factor-like protein 8B (EC 3.6.5.2) (ADP-ribosylation factor-like protein 10C) (Novel small G protein indispensable for equal chromosome segregation 1)	0.17733	-0.189978	NO
O70228	ATP9A	Probable phospholipid-transporting ATPase IIA (EC 7.6.2.1) (ATPase class II type 9A)	0.0653377	-0.187773	NO
Q9D8N0	EEF1G	Elongation factor 1-gamma (EF-1-gamma) (eEF-1B gamma)	-0.492284	-0.190933	NO
Q9ESW4	AGK	Acylglycerol kinase, mitochondrial (EC 2.7.1.107) (EC 2.7.1.138) (EC 2.7.1.94) (Multiple substrate lipid kinase) (MuLK) (Multi-substrate lipid kinase)	-0.424196	-0.182896	NO
P63101	YWHAZ	14-3-3 protein zeta/delta (Protein kinase C inhibitor protein 1) (KCIP-1) (SEZ-2)	-0.238746	-0.192546	NO
P17182	ENO1	Alpha-enolase (EC 4.2.1.11) (2-phospho-D-glycerate hydro-lyase) (Enolase 1) (Non-neural enolase) (NNE)	-0.0332329	-0.193122	NO
P62071	RRAS2	Ras-related protein R-Ras2 (EC 3.6.5.-)	1.14056	-0.191817	NO
Q9Z0P4	PALM	Paralemmin-1 (Paralemmin)	-0.0194159	-0.193837	NO
Q922Q1	MTARC2	Mitochondrial amidoxime reducing component 2 (mARC2) (EC 1.7.-.-) (Molybdenum cofactor sulfurase C-terminal domain-containing protein 2) (MOSC domain-containing protein 2) (Moco sulfurase C-terminal domain-containing protein 2)	-0.442223	-0.193036	NO
O55143	ATP2A2	Sarcoplasmic/endoplasmic reticulum calcium ATPase 2 (SERCA2) (SR Ca(2+)-ATPase 2) (EC 7.2.2.10) (Calcium pump 2) (Calcium-transporting ATPase sarcoplasmic reticulum type, slow twitch skeletal muscle isoform) (Endoplasmic reticulum class 1/2 Ca(2+) ATPase)	0.111623	-0.195994	NO
Q9WVK4	EHD1	EH domain-containing protein 1 (PAST homolog 1) (mPAST1)	0.526919	-0.195977	NO
Q9WUT3	RPS6KA2	Ribosomal protein S6 kinase alpha-2 (S6K-alpha-2) (EC 2.7.11.1) (90 kDa ribosomal protein S6 kinase 2) (p90-RSK 2) (p90RSK2) (MAP kinase-activated protein kinase 1c) (MAPK-activated protein kinase 1c) (MAPKAP kinase 1c) (MAPKAPK-1c) (Protein-tyrosine kinase Mpk-9) (Ribosomal S6 kinase 3) (RSK-3) (pp90RSK3)	1.06637	-0.196685	NO
O88569	HNRNPA2B1	Heterogeneous nuclear ribonucleoproteins A2/B1 (hnRNP A2/B1)	-0.260128	-0.19706	NO
Q8VD37	SGIP1	SH3-containing GRB2-like protein 3-interacting protein 1 (Endophilin-3-interacting protein)	0.526312	-0.189894	NO
P53026	RPL10A	60S ribosomal protein L10a (CSA-19) (Neural precursor cell expressed developmentally down-regulated protein 6) (NEDD-6)	-0.388169	-0.187881	NO
Q9D7X3	DUSP3	Dual specificity protein phosphatase 3 (EC 3.1.3.16) (EC 3.1.3.48) (T-DSP11) (Vaccinia H1-related phosphatase) (VHR)	0.408432	-0.192555	NO
Q9QXY6	EHD3	EH domain-containing protein 3	0.511111	-0.197605	NO
Q3TXX4	SLC17A7	Vesicular glutamate transporter 1 (VGluT1) (Brain-specific Na(+)-dependent inorganic phosphate cotransporter) (Solute carrier family 17 member 7)	-0.287387	-0.193588	NO
Q9CRY7	GDPD1	Lysophospholipase D GDPD1 (EC 3.1.4.-) (Glycerophosphodiester phosphodiesterase 4) (Glycerophosphodiester phosphodiesterase domain-containing protein 1)	-0.0349885	-0.198034	NO
P61027	RAB10	Ras-related protein Rab-10 (EC 3.6.5.2)	0.481492	-0.190542	NO
P45591	CFL2	Cofilin-2 (Cofilin, muscle isoform)	-0.0376381	-0.198918	NO
P62983	RPS27A	Ubiquitin-40S ribosomal protein S27a (Ubiquitin carboxyl extension protein 80) [Cleaved into: Ubiquitin; 40S ribosomal protein S27a]	-0.320201	-0.194752	NO
P19783	COX4I1	Cytochrome c oxidase subunit 4 isoform 1, mitochondrial (Cytochrome c oxidase polypeptide IV) (Cytochrome c oxidase subunit IV isoform 1) (COX IV-1)	0.2232	-0.19745	NO
Q9WU78	PDCD6IP	Programmed cell death 6-interacting protein (ALG-2-interacting protein 1) (ALG-2-interacting protein X) (E2F1-inducible protein) (Eig2)	0.113916	-0.198998	NO
O09111	NDUFB11	NADH dehydrogenase [ubiquinone] 1 beta subcomplex subunit 11, mitochondrial (Complex I-ESSS) (CI-ESSS) (NADH-ubiquinone oxidoreductase ESSS subunit) (Neuronal protein 15.6) (Np15.6) (p15.6)	0.201347	-0.197203	NO
P48771	COX7A2	Cytochrome c oxidase subunit 7A2, mitochondrial (Cytochrome c oxidase subunit VIIa-liver/heart) (Cytochrome c oxidase subunit VIIa-L)	0.322142	-0.197877	NO
P31938	MAP2K1	Dual specificity mitogen-activated protein kinase kinase 1 (MAP kinase kinase 1) (MAPKK 1) (EC 2.7.12.2) (ERK activator kinase 1) (MAPK/ERK kinase 1) (MEK 1)	-0.148843	-0.196593	NO
Q99J08	SEC14L2	SEC14-like protein 2 (Alpha-tocopherol-associated protein) (TAP)	-1.35057	-0.195315	NO
Q8VEH3	ARL8A	ADP-ribosylation factor-like protein 8A (ADP-ribosylation factor-like protein 10B) (Novel small G protein indispensable for equal chromosome segregation 2)	-0.269452	-0.198143	NO
O08547	SEC22B	Vesicle-trafficking protein SEC22b (ER-Golgi SNARE of 24 kDa) (ERS-24) (ERS24) (SEC22 vesicle-trafficking protein homolog B) (SEC22 vesicle-trafficking protein-like 1) (mSec22b)	-0.134285	-0.200545	NO
Q9D051	PDHB	Pyruvate dehydrogenase E1 component subunit beta, mitochondrial (PDHE1-B) (EC 1.2.4.1)	0.390144	-0.197895	NO
Q99N92	MRPL27	39S ribosomal protein L27, mitochondrial (L27mt) (MRP-L27)	-0.74794	-0.190984	NO
Q80Y14	GLRX5	Glutaredoxin-related protein 5, mitochondrial (Monothiol glutaredoxin-5)	0.053011	-0.202476	NO
P48320	GAD2	Glutamate decarboxylase 2 (EC 4.1.1.15) (65 kDa glutamic acid decarboxylase) (GAD-65) (Glutamate decarboxylase 65 kDa isoform)	-0.123703	-0.200851	NO
P19536	COX5B	Cytochrome c oxidase subunit 5B, mitochondrial (Cytochrome c oxidase polypeptide Vb)	0.289024	-0.201851	NO
P97352	S100A13	Protein S100-A13 (S100 calcium-binding protein A13)	0.340713	-0.200106	NO
P14131	RPS16	40S ribosomal protein S16	-0.401756	-0.190809	NO
P51863	ATP6V0D1	V-type proton ATPase subunit d 1 (V-ATPase subunit d 1) (P39) (Physophilin) (V-ATPase 40 kDa accessory protein) (V-ATPase AC39 subunit) (Vacuolar proton pump subunit d 1)	0.0210969	-0.199098	NO
P14685	PSMD3	26S proteasome non-ATPase regulatory subunit 3 (26S proteasome regulatory subunit RPN3) (26S proteasome regulatory subunit S3) (Proteasome subunit p58) (Transplantation antigen P91A) (Tum-P91A antigen)	0.343547	-0.203036	NO
Q9WTR5	CDH13	Cadherin-13 (Heart cadherin) (H-cadherin) (Truncated cadherin) (T-cad) (T-cadherin)	0.448284	-0.192675	NO
Q4V9Z5	SEZ6L2	Seizure 6-like protein 2 (Brain-specific receptor-like protein A) (BSRP-A)	0.317153	-0.199774	NO
Q8BNY6	NCS1	Neuronal calcium sensor 1 (NCS-1) (Frequenin homolog)	0.611111	-0.201155	NO
P27545	CERS1	Ceramide synthase 1 (CerS1) (Longevity assurance gene 1 protein homolog 1) (Protein UOG-1) (Sphingoid base N-stearoyltransferase CERS1) (EC 2.3.1.299)	1.14602	-0.200505	NO
Q99KX1	MLF2	Myeloid leukemia factor 2 (Myelodysplasia-myeloid leukemia factor 2)	-0.0505954	-0.196304	NO
P47911	RPL6	60S ribosomal protein L6 (TAX-responsive enhancer element-binding protein 107) (TAXREB107)	-0.245133	-0.191935	NO
O55125	NIPSNAP1	Protein NipSnap homolog 1 (NipSnap1)	0.330571	-0.204568	NO
P35980	RPL18	60S ribosomal protein L18	-0.252724	-0.190587	NO
O54984	GET3	ATPase GET3 (EC 3.6.-.-) (Arsenical pump-driving ATPase) (Arsenite-stimulated ATPase) (Guided entry of tail-anchored proteins factor 3, ATPase)	-0.209393	-0.20562	NO
Q4KMM3	OXR1	Oxidation resistance protein 1 (Protein C7)	0.067288	-0.206156	NO
P47962	RPL5	60S ribosomal protein L5	-0.284315	-0.194758	NO
P62908	RPS3	40S ribosomal protein S3 (EC 4.2.99.18)	-0.27819	-0.195041	NO
Q6PER3	MAPRE3	Microtubule-associated protein RP/EB family member 3 (EB1 protein family member 3) (EBF3) (End-binding protein 3) (EB3) (RP3)	-0.493807	-0.206277	NO
Q06138	CAB39	Calcium-binding protein 39 (MO25alpha) (Protein Mo25)	0.107924	-0.200424	NO
Q9Z1J3	NFS1	Cysteine desulfurase (m-Nfs1) (EC 2.8.1.7)	0.596946	-0.206484	NO
Q9D0M3	CYC1	Cytochrome c1, heme protein, mitochondrial (EC 7.1.1.8) (Complex III subunit 4) (Complex III subunit IV) (Cytochrome b-c1 complex subunit 4) (Ubiquinol-cytochrome-c reductase complex cytochrome c1 subunit) (Cytochrome c-1)	-0.641276	-0.203879	NO
P61028	RAB8B	Ras-related protein Rab-8B	0.487551	-0.204555	NO
Q9CR21	NDUFAB1	Acyl carrier protein, mitochondrial (ACP) (CI-SDAP) (NADH-ubiquinone oxidoreductase 9.6 kDa subunit)	0.144047	-0.206379	NO
Q91WC3	ACSL6	Long-chain-fatty-acid--CoA ligase 6 (EC 6.2.1.3) (Arachidonate--CoA ligase) (EC 6.2.1.15) (Long-chain acyl-CoA synthetase 6) (LACS 6)	-0.201056	-0.207076	NO
O70152	DPM1	Dolichol-phosphate mannosyltransferase subunit 1 (EC 2.4.1.83) (Dolichol-phosphate mannose synthase subunit 1) (DPM synthase subunit 1) (Dolichyl-phosphate beta-D-mannosyltransferase subunit 1) (Mannose-P-dolichol synthase subunit 1) (MPD synthase)	-0.146315	-0.194001	NO
Q9QYI5	DNAJB2	DnaJ homolog subfamily B member 2 (DnaJ homolog subfamily B member 10) (mDj8)	0.873758	-0.196972	NO
Q99N95	MRPL3	39S ribosomal protein L3, mitochondrial (L3mt) (MRP-L3)	-0.312494	-0.197917	NO
Q791V5	MTCH2	Mitochondrial carrier homolog 2 (Met-induced mitochondrial protein)	0.275434	-0.204974	NO
Q9D880	TIMM50	Mitochondrial import inner membrane translocase subunit TIM50	-0.0902938	-0.208948	NO
Q8VIJ6	SFPQ	Splicing factor, proline- and glutamine-rich (DNA-binding p52/p100 complex, 100 kDa subunit) (Polypyrimidine tract-binding protein-associated-splicing factor) (PSF) (PTB-associated-splicing factor)	-0.324763	-0.207176	NO
Q91YT0	NDUFV1	NADH dehydrogenase [ubiquinone] flavoprotein 1, mitochondrial (EC 7.1.1.2) (Complex I-51kD) (CI-51kD) (NADH-ubiquinone oxidoreductase 51 kDa subunit)	-0.145987	-0.206496	NO
P21107	TPM3	Tropomyosin alpha-3 chain (Gamma-tropomyosin) (Tropomyosin-3)	0.293082	-0.201189	NO
P35802	GPM6A	Neuronal membrane glycoprotein M6-a (M6a)	-0.3026	-0.190777	NO
Q8CI94	PYGB	Glycogen phosphorylase, brain form (EC 2.4.1.1)	0.537704	-0.209359	NO
P09671	SOD2	Superoxide dismutase [Mn], mitochondrial (EC 1.15.1.1)	0.343065	-0.205224	NO
P47809	MAP2K4	Dual specificity mitogen-activated protein kinase kinase 4 (MAP kinase kinase 4) (MAPKK 4) (EC 2.7.12.2) (C-JUN N-terminal kinase kinase 1) (JNK kinase 1) (JNKK 1) (JNK-activating kinase 1) (MAPK/ERK kinase 4) (MEK 4) (SAPK/ERK kinase 1) (SEK1)	-0.134878	-0.210508	NO
Q8K400	STXBP5	Syntaxin-binding protein 5 (Lethal(2) giant larvae protein homolog 3) (Tomosyn-1)	-0.0780734	-0.207972	NO
Q9CR68	UQCRFS1	Cytochrome b-c1 complex subunit Rieske, mitochondrial (EC 7.1.1.8) (Complex III subunit 5) (Cytochrome b-c1 complex subunit 5) (Rieske iron-sulfur protein) (RISP) (Rieske protein UQCRFS1) (Ubiquinol-cytochrome c reductase iron-sulfur subunit) [Cleaved into: Cytochrome b-c1 complex subunit 9 (Su9) (Subunit 9) (8 kDa subunit 9) (Complex III subunit IX) (Cytochrome b-c1 complex subunit 11) (UQCRFS1 …	0.397967	-0.207295	NO
P29758	OAT	Ornithine aminotransferase, mitochondrial (EC 2.6.1.13) (Ornithine--oxo-acid aminotransferase)	0.361333	-0.207118	NO
Q8R010	AIMP2	Aminoacyl tRNA synthase complex-interacting multifunctional protein 2 (Multisynthase complex auxiliary component p38) (Protein JTV-1)	-0.542152	-0.210448	NO
P18872	GNAO1	Guanine nucleotide-binding protein G(o) subunit alpha	0.0816315	-0.207075	NO
Q9CZM2	RPL15	60S ribosomal protein L15	-0.442714	-0.196129	NO
Q01768	NME2	Nucleoside diphosphate kinase B (NDK B) (NDP kinase B) (EC 2.7.4.6) (Histidine protein kinase NDKB) (EC 2.7.13.3) (P18) (nm23-M2)	-0.841485	-0.208978	NO
Q99JY0	HADHB	Trifunctional enzyme subunit beta, mitochondrial (TP-beta) [Includes: 3-ketoacyl-CoA thiolase (EC 2.3.1.155) (EC 2.3.1.16) (Acetyl-CoA acyltransferase) (Beta-ketothiolase)]	0.0144527	-0.208213	NO
Q8BGH2	SAMM50	Sorting and assembly machinery component 50 homolog	0.115141	-0.20228	NO
O55003	BNIP3	BCL2/adenovirus E1B 19 kDa protein-interacting protein 3	1.40073	-0.196896	NO
P62852	RPS25	40S ribosomal protein S25	-0.52586	-0.19696	NO
Q9Z0Y1	DCTN3	Dynactin subunit 3 (Dynactin light chain p24)	0.477472	-0.212408	NO
P50580	PA2G4	Proliferation-associated protein 2G4 (IRES-specific cellular trans-acting factor 45 kDa) (ITAF45) (Mpp1) (Proliferation-associated protein 1) (Protein p38-2G4)	-0.0443325	-0.212687	NO
Q02053	UBA1	Ubiquitin-like modifier-activating enzyme 1 (EC 6.2.1.45) (Ubiquitin-activating enzyme E1) (Ubiquitin-activating enzyme E1 X) (Ubiquitin-like modifier-activating enzyme 1 X)	-0.251151	-0.206023	NO
Q2PFD7	PSD3	PH and SEC7 domain-containing protein 3 (Exchange factor for ADP-ribosylation factor guanine nucleotide factor 6 D) (Exchange factor for ARF6 D) (Pleckstrin homology and SEC7 domain-containing protein 3)	-0.0289448	-0.211115	NO
Q91WD5	NDUFS2	NADH dehydrogenase [ubiquinone] iron-sulfur protein 2, mitochondrial (EC 7.1.1.2) (Complex I-49kD) (CI-49kD) (NADH-ubiquinone oxidoreductase 49 kDa subunit)	-0.000920141	-0.209189	NO
Q91Z61	DIRAS1	GTP-binding protein Di-Ras1 (Distinct subgroup of the Ras family member 1) (Small GTP-binding tumor suppressor 1)	-0.0394372	-0.200182	NO
Q9DC53	CPNE8	Copine-8 (Copine VIII)	0.0912484	-0.205679	NO
P62881	GNB5	Guanine nucleotide-binding protein subunit beta-5 (Gbeta5) (Transducin beta chain 5)	0.0889531	-0.21055	NO
Q8BJW6	EIF2A	Eukaryotic translation initiation factor 2A (eIF-2A) [Cleaved into: Eukaryotic translation initiation factor 2A, N-terminally processed]	-0.278153	-0.210499	NO
Q9R0X4	ACOT9	Acyl-coenzyme A thioesterase 9, mitochondrial (Acyl-CoA thioesterase 9) (EC 3.1.2.-) (Acyl coenzyme A thioester hydrolase 2) (MTE-2) (Acyl-CoA thioester hydrolase 9) (Mitochondrial 48 kDa acyl-CoA thioester hydrolase 1) (Mt-ACT48.1) (Protein U8) (p48)	0.596356	-0.211411	NO
Q8K1A6	CC2D1A	Coiled-coil and C2 domain-containing protein 1A (Five prime repressor element under dual repression-binding protein 1) (FRE under dual repression-binding protein 1) (Freud-1)	0.151036	-0.210522	NO
P63085	MAPK1	Mitogen-activated protein kinase 1 (MAP kinase 1) (MAPK 1) (EC 2.7.11.24) (ERT1) (Extracellular signal-regulated kinase 2) (ERK-2) (MAP kinase isoform p42) (p42-MAPK) (Mitogen-activated protein kinase 2) (MAP kinase 2) (MAPK 2)	0.506931	-0.213706	NO
Q9CYK1	WARS2	Tryptophan--tRNA ligase, mitochondrial (EC 6.1.1.2) ((Mt)TrpRS) (Tryptophanyl-tRNA synthetase) (TrpRS)	0.385046	-0.208133	NO
P70336	ROCK2	Rho-associated protein kinase 2 (EC 2.7.11.1) (Rho-associated, coiled-coil-containing protein kinase 2) (Rho-associated, coiled-coil-containing protein kinase II) (ROCK-II) (p164 ROCK-2)	0.0993047	-0.215115	NO
Q9Z2I8	SUCLG2	Succinate--CoA ligase [GDP-forming] subunit beta, mitochondrial (EC 6.2.1.4) (GTP-specific succinyl-CoA synthetase subunit beta) (G-SCS) (GTPSCS) (Succinyl-CoA synthetase beta-G chain) (SCS-betaG)	-0.406916	-0.210964	NO
Q9JIG8	PRAF2	PRA1 family protein 2	0.446236	-0.216502	NO
O08749	DLD	Dihydrolipoyl dehydrogenase, mitochondrial (EC 1.8.1.4) (Dihydrolipoamide dehydrogenase)	0.328633	-0.212982	NO
Q9CPP6	NDUFA5	NADH dehydrogenase [ubiquinone] 1 alpha subcomplex subunit 5 (Complex I subunit B13) (Complex I-13kD-B) (CI-13kD-B) (NADH-ubiquinone oxidoreductase 13 kDa-B subunit)	0.202284	-0.215243	NO
Q9WTL7	LYPLA2	Acyl-protein thioesterase 2 (APT-2) (EC 3.1.2.-) (Lysophospholipase 2) (Lysophospholipase II) (LPL-II) (LysoPLA II) (mLyso II) (Palmitoyl-protein hydrolase) (EC 3.1.2.22)	0.527598	-0.216312	NO
Q9CQ62	DECR1	2,4-dienoyl-CoA reductase [(3E)-enoyl-CoA-producing], mitochondrial (EC 1.3.1.124) (2,4-dienoyl-CoA reductase [NADPH]) (4-enoyl-CoA reductase [NADPH])	-0.173671	-0.208115	NO
Q9QYJ0	DNAJA2	DnaJ homolog subfamily A member 2 (mDj3)	-0.115448	-0.206369	NO
Q8BKZ9	PDHX	Pyruvate dehydrogenase protein X component, mitochondrial (Dihydrolipoamide dehydrogenase-binding protein of pyruvate dehydrogenase complex) (Lipoyl-containing pyruvate dehydrogenase complex component X)	0.263555	-0.212442	NO
P48758	CBR1	Carbonyl reductase [NADPH] 1 (EC 1.1.1.184) (15-hydroxyprostaglandin dehydrogenase [NADP(+)]) (EC 1.1.1.196, EC 1.1.1.197) (20-beta-hydroxysteroid dehydrogenase) (Alcohol dehydrogenase [NAD(P)+] CBR1) (EC 1.1.1.71) (NADPH-dependent carbonyl reductase 1) (Prostaglandin 9-ketoreductase) (PG-9-KR) (Prostaglandin-E(2) 9-reductase) (EC 1.1.1.189)	-0.0940537	-0.215987	NO
Q9JLZ3	AUH	Methylglutaconyl-CoA hydratase, mitochondrial (3-MG-CoA hydratase) (EC 4.2.1.18) (AU-specific RNA-binding enoyl-CoA hydratase) (AU-binding enoyl-CoA hydratase) (muAUH) (Itaconyl-CoA hydratase) (EC 4.2.1.56)	-0.299966	-0.212062	NO
Q8BGT8	PHYHIPL	Phytanoyl-CoA hydroxylase-interacting protein-like	0.766274	-0.215606	NO
P22723	GABRG2	Gamma-aminobutyric acid receptor subunit gamma-2 (GABA(A) receptor subunit gamma-2)	0.323757	-0.213934	NO
B1AXV0	FRRS1L	DOMON domain-containing protein FRRS1L (Ferric-chelate reductase 1-like protein)	-0.192115	-0.212844	NO
Q5M8N4	SDR39U1	Epimerase family protein SDR39U1 (EC 1.1.1.-) (Short-chain dehydrogenase/reductase family 39U member 1)	-0.195069	-0.21777	NO
P60879	SNAP25	Synaptosomal-associated protein 25 (SNAP-25) (Super protein) (SUP) (Synaptosomal-associated 25 kDa protein)	0.278877	-0.215218	NO
Q8VEM8	SLC25A3	Phosphate carrier protein, mitochondrial (Phosphate transport protein) (PTP) (Solute carrier family 25 member 3)	-0.446414	-0.214578	NO
Q9D0K2	OXCT1	Succinyl-CoA:3-ketoacid coenzyme A transferase 1, mitochondrial (SCOT) (EC 2.8.3.5) (3-oxoacid CoA-transferase 1) (Somatic-type succinyl-CoA:3-oxoacid CoA-transferase) (SCOT-s) (Succinyl-CoA:3-oxoacid CoA transferase)	0.571032	-0.213688	NO
P62814	ATP6V1B2	V-type proton ATPase subunit B, brain isoform (V-ATPase subunit B 2) (Endomembrane proton pump 58 kDa subunit) (Vacuolar proton pump subunit B 2)	0.290568	-0.217313	NO
P97351	RPS3A	40S ribosomal protein S3a (Protein TU-11)	-0.424298	-0.209703	NO
Q9Z1G3	ATP6V1C1	V-type proton ATPase subunit C 1 (V-ATPase subunit C 1) (Vacuolar proton pump subunit C 1)	0.014049	-0.218132	NO
Q8BVE3	ATP6V1H	V-type proton ATPase subunit H (V-ATPase subunit H) (Vacuolar proton pump subunit H)	0.421729	-0.218516	NO
P17183	ENO2	Gamma-enolase (EC 4.2.1.11) (2-phospho-D-glycerate hydro-lyase) (Enolase 2) (Neural enolase) (Neuron-specific enolase) (NSE)	-0.161504	-0.217029	NO
O89051	ITM2B	Integral membrane protein 2B (Immature BRI2) (imBRI2) (Protein E25B) (Transmembrane protein BRI) (Bri) [Cleaved into: BRI2, membrane form (Mature BRI2) (mBRI2); BRI2 intracellular domain (BRI2 ICD); BRI2C, soluble form; Bri23 peptide (Bri2-23) (ABri23) (C-terminal peptide) (P23 peptide)]	0.155526	-0.218027	NO
P63328	PPP3CA	Protein phosphatase 3 catalytic subunit alpha (EC 3.1.3.16) (CAM-PRP catalytic subunit) (Calcineurin A alpha) (Calmodulin-dependent calcineurin A subunit alpha isoform) (CNA alpha) (Serine/threonine-protein phosphatase 2B catalytic subunit alpha isoform)	-0.130806	-0.213656	NO
Q9D3B1	HACD2	Very-long-chain (3R)-3-hydroxyacyl-CoA dehydratase 2 (EC 4.2.1.134) (3-hydroxyacyl-CoA dehydratase 2) (HACD2) (Protein-tyrosine phosphatase-like member B)	-0.0408511	-0.217927	NO
P54823	DDX6	Probable ATP-dependent RNA helicase DDX6 (EC 3.6.4.13) (ATP-dependent RNA helicase p54) (DEAD box protein 6) (Oncogene RCK homolog)	-0.383792	-0.217764	NO
Q9ES56	TRAPPC4	Trafficking protein particle complex subunit 4 (Synbindin) (TRS23 homolog)	0.515021	-0.215607	NO
Q8BVD5	MPP7	MAGUK p55 subfamily member 7	0.226396	-0.21634	NO
Q8BML9	QARS1	Glutamine--tRNA ligase (EC 6.1.1.18) (Glutaminyl-tRNA synthetase) (GlnRS)	-0.249461	-0.224092	NO
P61979	HNRNPK	Heterogeneous nuclear ribonucleoprotein K (hnRNP K)	-0.328555	-0.224286	NO
Q8BMF4	DLAT	Dihydrolipoyllysine-residue acetyltransferase component of pyruvate dehydrogenase complex, mitochondrial (EC 2.3.1.12) (Dihydrolipoamide acetyltransferase component of pyruvate dehydrogenase complex) (Pyruvate dehydrogenase complex component E2) (PDC-E2) (PDCE2)	0.266758	-0.220487	NO
Q9CXW4	RPL11	60S ribosomal protein L11	-0.541975	-0.206196	NO
Q6PCP5	MFF	Mitochondrial fission factor	0.872282	-0.211242	NO
Q3TFD2	LPCAT1	Lysophosphatidylcholine acyltransferase 1 (LPC acyltransferase 1) (LPCAT-1) (LysoPC acyltransferase 1) (mLPCAT1) (EC 2.3.1.23) (1-acylglycerol-3-phosphate O-acyltransferase) (EC 2.3.1.51) (1-acylglycerophosphocholine O-acyltransferase) (1-alkenylglycerophosphocholine O-acyltransferase) (EC 2.3.1.25) (1-alkylglycerophosphocholine O-acetyltransferase) (EC 2.3.1.67) (Acetyl-CoA:lyso-platelet-activat…	-0.526223	-0.224377	NO
P62264	RPS14	40S ribosomal protein S14	0.0887637	-0.2083	NO
Q8BK63	CSNK1A1	Casein kinase I isoform alpha (CKI-alpha) (EC 2.7.11.1) (CK1)	0.0424024	-0.212539	NO
P12960	CNTN1	Contactin-1 (Neural cell surface protein F3)	0.238761	-0.213237	NO
P28656	NAP1L1	Nucleosome assembly protein 1-like 1 (Brain protein DN38) (NAP-1-related protein)	-0.0290717	-0.22618	NO
P62482	KCNAB2	Voltage-gated potassium channel subunit beta-2 (EC 1.1.1.-) (K(+) channel subunit beta-2) (Kv-beta-2) (Neuroimmune protein F5)	-0.00215532	-0.215095	NO
Q8BG05	HNRNPA3	Heterogeneous nuclear ribonucleoprotein A3 (hnRNP A3)	-0.108981	-0.226318	NO
Q9R1P0	PSMA4	Proteasome subunit alpha type-4 (Macropain subunit C9) (Multicatalytic endopeptidase complex subunit C9) (Proteasome component C9) (Proteasome subunit L)	0.0825588	-0.217041	NO
Q62425	NDUFA4	Cytochrome c oxidase subunit NDUFA4	-0.196225	-0.222068	NO
P97461	RPS5	40S ribosomal protein S5 [Cleaved into: 40S ribosomal protein S5, N-terminally processed]	-0.410234	-0.212794	NO
P84091	AP2M1	AP-2 complex subunit mu (AP-2 mu chain) (Adaptor protein complex AP-2 subunit mu) (Adaptor-related protein complex 2 subunit mu) (Clathrin assembly protein complex 2 mu medium chain) (Clathrin coat assembly protein AP50) (Clathrin coat-associated protein AP50) (Mu2-adaptin) (Plasma membrane adaptor AP-2 50 kDa protein)	-0.0395411	-0.224936	NO
P62702	RPS4X	40S ribosomal protein S4, X isoform	-0.317326	-0.213598	NO
Q8QZT1	ACAT1	Acetyl-CoA acetyltransferase, mitochondrial (EC 2.3.1.9) (Acetoacetyl-CoA thiolase)	0.0138728	-0.222638	NO
P62245	RPS15A	40S ribosomal protein S15a	-0.273828	-0.213348	NO
O08709	PRDX6	Peroxiredoxin-6 (EC 1.11.1.27) (1-Cys peroxiredoxin) (1-Cys PRX) (Acidic calcium-independent phospholipase A2) (aiPLA2) (EC 3.1.1.4) (Antioxidant protein 2) (Glutathione-dependent peroxiredoxin) (Lysophosphatidylcholine acyltransferase 5) (LPC acyltransferase 5) (LPCAT-5) (Lyso-PC acyltransferase 5) (EC 2.3.1.23) (Non-selenium glutathione peroxidase) (NSGPx)	-0.650346	-0.217222	NO
O35857	TIMM44	Mitochondrial import inner membrane translocase subunit TIM44	-0.568955	-0.22633	NO
Q9DB05	NAPA	Alpha-soluble NSF attachment protein (SNAP-alpha) (N-ethylmaleimide-sensitive factor attachment protein alpha)	0.0680311	-0.225743	NO
P07356	ANXA2	Annexin A2 (Annexin II) (Annexin-2) (Calpactin I heavy chain) (Calpactin-1 heavy chain) (Chromobindin-8) (Lipocortin II) (Placental anticoagulant protein IV) (PAP-IV) (Protein I) (p36)	-0.0404227	-0.215898	NO
Q2NL51	GSK3A	Glycogen synthase kinase-3 alpha (GSK-3 alpha) (EC 2.7.11.26) (Serine/threonine-protein kinase GSK3A) (EC 2.7.11.1)	0.134297	-0.226065	NO
Q8BHE8	MAIP1	m-AAA protease-interacting protein 1, mitochondrial (Matrix AAA peptidase-interacting protein 1)	0.152541	-0.227956	NO
P63037	DNAJA1	DnaJ homolog subfamily A member 1 (DnaJ protein homolog 2) (Heat shock 40 kDa protein 4) (Heat shock protein J2) (HSJ-2)	0.110308	-0.221695	NO
P51881	SLC25A5	ADP/ATP translocase 2 (ADP,ATP carrier protein 2) (Adenine nucleotide translocator 2) (ANT 2) (Solute carrier family 25 member 5) [Cleaved into: ADP/ATP translocase 2, N-terminally processed]	-0.631835	-0.218196	NO
Q9R1V7	ADAM23	Disintegrin and metalloproteinase domain-containing protein 23 (ADAM 23) (Metalloproteinase-like, disintegrin-like, and cysteine-rich protein 3) (MDC-3)	-0.0650179	-0.21918	NO
Q8CFV4	NRN1	Neuritin (Candidate plasticity gene 15 protein)	0.509396	-0.22322	NO
P63073	EIF4E	Eukaryotic translation initiation factor 4E (eIF-4E) (eIF4E) (mRNA cap-binding protein) (eIF-4F 25 kDa subunit)	-0.324742	-0.230025	NO
Q9CPU4	MGST3	Microsomal glutathione S-transferase 3 (Microsomal GST-3) (Glutathione peroxidase MGST3) (EC 1.11.1.-) (Microsomal glutathione S-transferase III) (Microsomal GST-III)	0.43103	-0.225024	NO
P68254	YWHAQ	14-3-3 protein theta (14-3-3 protein tau)	0.105939	-0.228658	NO
Q9CQ92	FIS1	Mitochondrial fission 1 protein (FIS1 homolog) (Tetratricopeptide repeat protein 11) (TPR repeat protein 11)	-0.200506	-0.226	NO
Q99LC3	NDUFA10	NADH dehydrogenase [ubiquinone] 1 alpha subcomplex subunit 10, mitochondrial (Complex I-42kD) (CI-42kD) (NADH-ubiquinone oxidoreductase 42 kDa subunit)	0.00903336	-0.228601	NO
Q9Z1G4	ATP6V0A1	V-type proton ATPase 116 kDa subunit a 1 (V-ATPase 116 kDa subunit a 1) (Clathrin-coated vesicle/synaptic vesicle proton pump 116 kDa subunit) (Vacuolar adenosine triphosphatase subunit Ac116) (Vacuolar proton pump subunit 1) (Vacuolar proton translocating ATPase 116 kDa subunit a isoform 1)	0.171482	-0.22612	NO
P19253	RPL13A	60S ribosomal protein L13a (Transplantation antigen P198) (Tum-P198 antigen)	-0.549945	-0.215939	NO
P12787	COX5A	Cytochrome c oxidase subunit 5A, mitochondrial (Cytochrome c oxidase polypeptide Va)	0.381351	-0.228724	NO
Q9JM96	CDC42EP4	Cdc42 effector protein 4 (Binder of Rho GTPases 4)	0.537686	-0.231772	NO
Q6PHN9	RAB35	Ras-related protein Rab-35	-0.199524	-0.225026	NO
P21279	GNAQ	Guanine nucleotide-binding protein G(q) subunit alpha (Guanine nucleotide-binding protein alpha-q)	0.453582	-0.231812	NO
Q61584	FXR1	RNA-binding protein FXR1 (mFxr1p)	-0.01892	-0.230489	NO
O88741	GDAP1	Ganglioside-induced differentiation-associated protein 1 (GDAP1)	0.0560684	-0.229565	NO
P18760	CFL1	Cofilin-1 (Cofilin, non-muscle isoform)	0.0658507	-0.231912	NO
Q91V92	ACLY	ATP-citrate synthase (EC 2.3.3.8) (ATP-citrate (pro-S-)-lyase) (Citrate cleavage enzyme)	0.327397	-0.234886	NO
Q9CPR4	RPL17	60S ribosomal protein L17	-0.419776	-0.219587	NO
P11352	GPX1	Glutathione peroxidase 1 (GPx-1) (GSHPx-1) (EC 1.11.1.9) (Cellular glutathione peroxidase) (Selenium-dependent glutathione peroxidase 1)	0.275838	-0.231544	NO
Q9WUC3	LY6H	Lymphocyte antigen 6H (Ly-6H)	0.21048	-0.226893	NO
Q0KK55	KNDC1	Kinase non-catalytic C-lobe domain-containing protein 1 (KIND domain-containing protein 1) (Protein very KIND) (v-KIND) (Ras-GEF domain-containing family member 2)	0.0693895	-0.229477	NO
Q99JI4	PSMD6	26S proteasome non-ATPase regulatory subunit 6 (26S proteasome regulatory subunit RPN7) (26S proteasome regulatory subunit S10) (p42A)	0.708792	-0.235744	NO
Q9ES97	RTN3	Reticulon-3	0.150328	-0.236004	NO
Q9R0K7	ATP2B2	Plasma membrane calcium-transporting ATPase 2 (PMCA2) (EC 7.2.2.10) (Plasma membrane calcium ATPase isoform 2) (Plasma membrane calcium pump isoform 2)	-0.0811709	-0.229695	NO
Q8R3V5	SH3GLB2	Endophilin-B2 (SH3 domain-containing GRB2-like protein B2)	-0.0203709	-0.231464	NO
Q8JZQ2	AFG3L2	AFG3-like protein 2 (EC 3.4.24.-)	-0.134031	-0.231219	NO
Q8C0C7	FARSA	Phenylalanine--tRNA ligase alpha subunit (EC 6.1.1.20) (Phenylalanyl-tRNA synthetase alpha subunit) (PheRS)	-0.0556052	-0.232473	NO
P99028	UQCRH	Cytochrome b-c1 complex subunit 6, mitochondrial (Complex III subunit 6) (Complex III subunit VIII) (Cytochrome c1 non-heme 11 kDa protein) (Mitochondrial hinge protein) (Ubiquinol-cytochrome c reductase complex 11 kDa protein)	-0.451256	-0.237059	NO
A2A699	FAM171A2	Protein FAM171A2	-0.414644	-0.230276	NO
Q7TQI3	OTUB1	Ubiquitin thioesterase OTUB1 (EC 3.4.19.12) (Deubiquitinating enzyme OTUB1) (OTU domain-containing ubiquitin aldehyde-binding protein 1) (Otubain-1) (Ubiquitin-specific-processing protease OTUB1)	-0.1927	-0.234617	NO
Q9D7P6	ISCU	Iron-sulfur cluster assembly enzyme ISCU (NifU-like N-terminal domain-containing protein) (NifU-like protein)	1.16878	-0.23322	NO
Q9CRC8	LRRC40	Leucine-rich repeat-containing protein 40	0.588818	-0.235911	NO
Q9JIF0	PRMT1	Protein arginine N-methyltransferase 1 (EC 2.1.1.319) (Histone-arginine N-methyltransferase PRMT1)	0.347245	-0.236584	NO
Q8K0S0	PHYHIP	Phytanoyl-CoA hydroxylase-interacting protein (Phytanoyl-CoA hydroxylase-associated protein 1) (PAHX-AP1) (PAHXAP1)	0.658817	-0.238423	NO
E9Q6P5	TTC7B	Tetratricopeptide repeat protein 7B (TPR repeat protein 7B)	0.13445	-0.235722	NO
P58281	OPA1	Dynamin-like 120 kDa protein, mitochondrial (EC 3.6.5.5) (Large GTP-binding protein) (LargeG) (Optic atrophy protein 1 homolog) [Cleaved into: Dynamin-like 120 kDa protein, form S1]	0.249169	-0.228839	NO
Q9CY27	TECR	Very-long-chain enoyl-CoA reductase (EC 1.3.1.93) (Synaptic glycoprotein SC2) (Trans-2,3-enoyl-CoA reductase) (TER)	-0.406065	-0.234351	NO
Q8R550	SH3KBP1	SH3 domain-containing kinase-binding protein 1 (Regulator of ubiquitous kinase) (Ruk) (SH3-containing, expressed in tumorigenic astrocytes)	0.509799	-0.225581	NO
P47802	MTX1	Metaxin-1 (Mitochondrial outer membrane import complex protein 1)	0.124741	-0.233058	NO
Q9CR95	NECAP1	Adaptin ear-binding coat-associated protein 1 (NECAP endocytosis-associated protein 1) (NECAP-1)	0.420955	-0.239007	NO
Q62418	DBNL	Drebrin-like protein (Actin-binding protein 1) (SH3 domain-containing protein 7)	0.298106	-0.237914	NO
Q9WUM3	CORO1B	Coronin-1B (Coronin-2)	0.12694	-0.238892	NO
Q99MN1	KARS1	Lysine--tRNA ligase (EC 2.7.7.-) (EC 6.1.1.6) (Lysyl-tRNA synthetase) (LysRS)	-0.0740872	-0.238977	NO
Q9R0P5	DSTN	Destrin (Actin-depolymerizing factor) (ADF) (Sid 23)	0.515935	-0.237776	NO
Q8R366	IGSF8	Immunoglobulin superfamily member 8 (IgSF8) (CD81 partner 3) (Glu-Trp-Ile EWI motif-containing protein 2) (EWI-2) (Keratinocyte-associated transmembrane protein 4) (KCT-4) (Prostaglandin regulatory-like protein) (PGRL) (CD antigen CD316)	0.156365	-0.225768	NO
Q9QUR7	PIN1	Peptidyl-prolyl cis-trans isomerase NIMA-interacting 1 (EC 5.2.1.8) (Peptidyl-prolyl cis-trans isomerase Pin1) (PPIase Pin1)	0.553543	-0.238092	NO
O88935	SYN1	Synapsin-1 (Synapsin I)	-0.0930015	-0.238422	NO
Q91VZ6	SMAP1	Stromal membrane-associated protein 1	0.17348	-0.24286	NO
Q80U28	MADD	MAP kinase-activating death domain protein (Rab3 GDP/GTP exchange factor) (RabGEF) (Rab3 GDP/GTP exchange protein) (Rab3GEP)	0.308594	-0.238409	NO
P84099	RPL19	60S ribosomal protein L19	-0.397951	-0.227007	NO
Q9Z1S5	SEPTIN3	Neuronal-specific septin-3	0.129415	-0.238836	NO
Q61735	CD47	Leukocyte surface antigen CD47 (Integrin-associated protein) (IAP) (CD antigen CD47)	0.0811024	-0.23877	NO
Q61234	SNTA1	Alpha-1-syntrophin (59 kDa dystrophin-associated protein A1 acidic component 1) (Syntrophin-1)	0.212896	-0.243628	NO
P47963	RPL13	60S ribosomal protein L13 (A52)	-0.393464	-0.227786	NO
O88342	WDR1	WD repeat-containing protein 1 (Actin-interacting protein 1) (AIP1)	0.201558	-0.24277	NO
Q8K2Y7	MRPL47	39S ribosomal protein L47, mitochondrial (L47mt) (MRP-L47)	-0.315636	-0.239418	NO
Q8CAQ8	IMMT	MICOS complex subunit Mic60 (Mitochondrial inner membrane protein) (Mitofilin)	0.135709	-0.231636	NO
Q61387	COX7A2L	Cytochrome c oxidase subunit 7A-related protein, mitochondrial (Cytochrome c oxidase subunit VIIa-related protein) (Silica-induced gene 81 protein) (SIG-81) (Supercomplex assembly factor I)	-0.809114	-0.240834	NO
Q9Z2I9	SUCLA2	Succinate--CoA ligase [ADP-forming] subunit beta, mitochondrial (EC 6.2.1.5) (ATP-specific succinyl-CoA synthetase subunit beta) (A-SCS) (Succinyl-CoA synthetase beta-A chain) (SCS-betaA)	-0.0863796	-0.239073	NO
Q3TC33	CCDC127	Coiled-coil domain-containing protein 127	-0.294392	-0.235542	NO
Q9JIK9	MRPS34	28S ribosomal protein S34, mitochondrial (MRP-S34) (S34mt) (T-complex expressed gene 2 protein)	0.118901	-0.239996	NO
P61202	COPS2	COP9 signalosome complex subunit 2 (SGN2) (Signalosome subunit 2) (Alien homolog) (JAB1-containing signalosome subunit 2) (Thyroid receptor-interacting protein 15) (TR-interacting protein 15) (TRIP-15)	-0.296339	-0.245253	NO
Q9Z2U1	PSMA5	Proteasome subunit alpha type-5 (Macropain zeta chain) (Multicatalytic endopeptidase complex zeta chain) (Proteasome zeta chain)	0.197053	-0.230737	NO
Q3UGR5	HDHD2	Haloacid dehalogenase-like hydrolase domain-containing protein 2	0.935498	-0.244922	NO
Q61753	PHGDH	D-3-phosphoglycerate dehydrogenase (3-PGDH) (EC 1.1.1.95) (A10)	0.215667	-0.24451	NO
Q8C1B7	SEPTIN11	Septin-11	0.0334365	-0.235173	NO
Q6PIE5	ATP1A2	Sodium/potassium-transporting ATPase subunit alpha-2 (Na(+)/K(+) ATPase alpha-2 subunit) (EC 7.2.2.13) (Na(+)/K(+) ATPase alpha(+) subunit) (Sodium pump subunit alpha-2)	0.0347929	-0.230348	NO
P10107	ANXA1	Annexin A1 (Annexin I) (Annexin-1) (Calpactin II) (Calpactin-2) (Chromobindin-9) (Lipocortin I) (Phospholipase A2 inhibitory protein) (p35) [Cleaved into: Annexin Ac2-26]	0.321611	-0.245561	NO
P47758	SRPRB	Signal recognition particle receptor subunit beta (SR-beta)	-0.219768	-0.243092	NO
O55126	NIPSNAP2	Protein NipSnap homolog 2 (NipSnap2) (Glioblastoma-amplified sequence)	-0.11722	-0.248076	NO
O89053	CORO1A	Coronin-1A (Coronin-like protein A) (Clipin-A) (Coronin-like protein p57) (Tryptophan aspartate-containing coat protein) (TACO)	0.126014	-0.24556	NO
Q8BW75	MAOB	Amine oxidase [flavin-containing] B (EC 1.4.3.21) (EC 1.4.3.4) (Monoamine oxidase type B) (MAO-B)	-0.111638	-0.245153	NO
Q3THE2	MYL12B	Myosin regulatory light chain 12B (Myosin regulatory light chain 2-B, smooth muscle isoform) (Myosin regulatory light chain 20 kDa) (MLC20) (Myosin regulatory light chain MRLC2)	0.260161	-0.235671	NO
Q8JZS0	LIN7A	Protein lin-7 homolog A (Lin-7A) (mLin-7) (Mammalian lin-seven protein 1) (MALS-1) (Vertebrate lin-7 homolog 1) (Veli-1)	0.82136	-0.244542	NO
Q3TDK6	ROGDI	Protein rogdi homolog (Leucine-zipper-containing LZF)	-0.306831	-0.241676	NO
Q3UHD2	GFOD1	Glucose-fructose oxidoreductase domain-containing protein 1 (EC 1.-.-.-)	-0.0180662	-0.24525	NO
Q8CGC7	EPRS1	Bifunctional glutamate/proline--tRNA ligase (Bifunctional aminoacyl-tRNA synthetase) [Includes: Glutamate--tRNA ligase (EC 6.1.1.17) (Glutamyl-tRNA synthetase) (GluRS); Proline--tRNA ligase (EC 6.1.1.15) (Prolyl-tRNA synthetase) (ProRS)]	-0.0567105	-0.245076	NO
D3Z7P3	GLS	Glutaminase kidney isoform, mitochondrial (GLS) (EC 3.5.1.2) [Cleaved into: Glutaminase kidney isoform, mitochondrial 68 kDa chain; Glutaminase kidney isoform, mitochondrial 65 kDa chain]	-0.246969	-0.250114	NO
Q8C522	ENDOD1	Endonuclease domain-containing 1 protein (EC 3.1.30.-)	-0.194237	-0.245682	NO
O35226	PSMD4	26S proteasome non-ATPase regulatory subunit 4 (26S proteasome regulatory subunit RPN10) (26S proteasome regulatory subunit S5A) (Multiubiquitin chain-binding protein)	0.369209	-0.250289	NO
P63321	RALA	Ras-related protein Ral-A (EC 3.6.5.2)	-0.449511	-0.242739	NO
Q6PEB6	MOB4	MOB-like protein phocein (Class II mMOB1) (Mob1 homolog 3) (Mob3) (Mps one binder kinase activator-like 3) (Preimplantation protein 3)	0.525375	-0.250064	NO
Q99KU0	VMP1	Vacuole membrane protein 1 (NF-E2-inducible protein 2) (Protein ni-2)	0.345994	-0.245066	NO
O08539	BIN1	Myc box-dependent-interacting protein 1 (Amphiphysin II) (Amphiphysin-like protein) (Bridging integrator 1) (SH3 domain-containing protein 9)	-0.0296529	-0.250181	NO
Q8BK08	TMEM11	Transmembrane protein 11, mitochondrial (Protein PM1)	-0.697564	-0.245738	NO
P24369	PPIB	Peptidyl-prolyl cis-trans isomerase B (PPIase B) (EC 5.2.1.8) (CYP-S1) (Cyclophilin B) (Rotamase B) (S-cyclophilin) (SCYLP)	0.181672	-0.247183	NO
P35979	RPL12	60S ribosomal protein L12	-0.204451	-0.232371	NO
P47753	CAPZA1	F-actin-capping protein subunit alpha-1 (CapZ alpha-1)	0.595316	-0.24269	NO
P63056	OLFM3	Noelin-3 (Olfactomedin-3) (Optimedin)	-0.197802	-0.232598	NO
Q8CI43	MYL6B	Myosin light chain 6B (Smooth muscle and nonmuscle myosin light chain alkali 6B)	-0.384164	-0.246892	NO
Q64433	HSPE1	10 kDa heat shock protein, mitochondrial (Hsp10) (10 kDa chaperonin) (Chaperonin 10) (CPN10)	0.31976	-0.24918	NO
Q60932	VDAC1	Voltage-dependent anion-selective channel protein 1 (VDAC-1) (mVDAC1) (Outer mitochondrial membrane protein porin 1) (Plasmalemmal porin) (Voltage-dependent anion-selective channel protein 5) (VDAC-5) (mVDAC5)	0.583759	-0.24807	NO
P04925	PRNP	Major prion protein (PrP) (PrP27-30) (PrP33-35C) (CD antigen CD230)	-0.29918	-0.239237	NO
P01831	THY1	Thy-1 membrane glycoprotein (Thy-1 antigen) (CD antigen CD90)	0.622223	-0.247705	NO
Q9QYB5	ADD3	Gamma-adducin (Adducin-like protein 70)	0.273459	-0.251798	NO
Q8K1M6	DNM1L	Dynamin-1-like protein (EC 3.6.5.5) (Dynamin family member proline-rich carboxyl-terminal domain less) (Dymple) (Dynamin-related protein 1)	0.160015	-0.250377	NO
Q8C754	VPS52	Vacuolar protein sorting-associated protein 52 homolog	-0.361611	-0.25125	NO
P25444	RPS2	40S ribosomal protein S2 (40S ribosomal protein S4) (Protein LLRep3)	-0.493429	-0.23511	NO
P62874	GNB1	Guanine nucleotide-binding protein G(I)/G(S)/G(T) subunit beta-1 (Transducin beta chain 1)	-0.4473	-0.25254	NO
O55033	NCK2	Cytoplasmic protein NCK2 (Growth factor receptor-bound protein 4) (NCK adaptor protein 2) (Nck-2) (SH2/SH3 adaptor protein NCK-beta)	-0.390187	-0.255202	NO
P61161	ACTR2	Actin-related protein 2 (Actin-like protein 2)	0.436948	-0.25186	NO
P62880	GNB2	Guanine nucleotide-binding protein G(I)/G(S)/G(T) subunit beta-2 (G protein subunit beta-2) (Transducin beta chain 2)	-0.230457	-0.251112	NO
Q6PH08	ERC2	ERC protein 2 (CAZ-associated structural protein 1) (CAST1)	0.223139	-0.242666	NO
Q80T41	GABBR2	Gamma-aminobutyric acid type B receptor subunit 2 (GABA-B receptor 2) (GABA-B-R2) (GABA-BR2) (GABABR2) (Gb2) (G-protein coupled receptor 51)	0.029171	-0.243935	NO
P27659	RPL3	60S ribosomal protein L3 (J1 protein)	-0.409413	-0.236411	NO
Q61171	PRDX2	Peroxiredoxin-2 (EC 1.11.1.24) (Thiol-specific antioxidant protein) (TSA) (Thioredoxin peroxidase 1) (Thioredoxin-dependent peroxide reductase 1) (Thioredoxin-dependent peroxiredoxin 2)	-0.566152	-0.247247	NO
Q6Q477	ATP2B4	Plasma membrane calcium-transporting ATPase 4 (PMCA4) (EC 7.2.2.10)	0.311364	-0.250283	NO
Q8BK64	AHSA1	Activator of 90 kDa heat shock protein ATPase homolog 1 (AHA1)	0.508527	-0.253248	NO
O35459	ECH1	Delta(3,5)-Delta(2,4)-dienoyl-CoA isomerase, mitochondrial (EC 5.3.3.-)	0.851266	-0.24334	NO
Q9CZW5	TOMM70	Mitochondrial import receptor subunit TOM70 (Mitochondrial precursor proteins import receptor) (Translocase of outer membrane 70 kDa subunit) (Translocase of outer mitochondrial membrane protein 70)	-0.122654	-0.257209	NO
P38647	HSPA9	Stress-70 protein, mitochondrial (75 kDa glucose-regulated protein) (GRP-75) (Heat shock 70 kDa protein 9) (Mortalin) (Peptide-binding protein 74) (PBP74) (p66 MOT)	0.252036	-0.257733	NO
Q9CQA3	SDHB	Succinate dehydrogenase [ubiquinone] iron-sulfur subunit, mitochondrial (EC 1.3.5.1) (Iron-sulfur subunit of complex II) (Ip)	0.0335118	-0.236631	NO
Q5U458	DNAJC11	DnaJ homolog subfamily C member 11	0.0107955	-0.249853	NO
P62484	ABI2	Abl interactor 2 (Abelson interactor 2) (Abi-2) (Abl-binding protein 3) (AblBP3) (Arg-binding protein 1) (ArgBP1)	-0.0160489	-0.252461	NO
P09411	PGK1	Phosphoglycerate kinase 1 (EC 2.7.2.3)	-0.036467	-0.259186	NO
P06837	GAP43	Neuromodulin (Axonal membrane protein GAP-43) (Calmodulin-binding protein P-57) (Growth-associated protein 43)	0.335689	-0.250628	NO
Q9WUR9	AK4	Adenylate kinase 4, mitochondrial (AK 4) (EC 2.7.4.10) (EC 2.7.4.6) (Adenylate kinase 3-like) (Adenylate kinase isoenzyme 4) (GTP:AMP phosphotransferase AK4)	0.00765528	-0.259599	NO
Q9JKC6	CEND1	Cell cycle exit and neuronal differentiation protein 1 (BM88 antigen)	0.257993	-0.255657	NO
Q8C8N2	SCAI	Protein SCAI (Suppressor of cancer cell invasion protein)	-0.139834	-0.259622	NO
Q60930	VDAC2	Voltage-dependent anion-selective channel protein 2 (VDAC-2) (mVDAC2) (Outer mitochondrial membrane protein porin 2) (Voltage-dependent anion-selective channel protein 6) (VDAC-6) (mVDAC6)	0.552963	-0.254082	NO
Q61335	BCAP31	B-cell receptor-associated protein 31 (BCR-associated protein 31) (Bap31) (p28)	-0.15624	0.260503	NO
O54865	GUCY1B1	Guanylate cyclase soluble subunit beta-1 (GCS-beta-1) (EC 4.6.1.2) (Guanylate cyclase soluble subunit beta-3) (GCS-beta-3) (Soluble guanylate cyclase small subunit)	0.00738655	-0.258491	NO
P15116	CDH2	Cadherin-2 (Neural cadherin) (N-cadherin) (CD antigen CD325)	0.337485	-0.254659	NO
P27601	GNA13	Guanine nucleotide-binding protein subunit alpha-13 (G alpha-13) (G-protein subunit alpha-13)	-0.0360928	-0.260594	NO
Q3B7Z2	OSBP	Oxysterol-binding protein 1	-0.881781	-0.261594	NO
P35288	RAB23	Ras-related protein Rab-23 (Protein open brain) (Rab-15)	-0.863119	-0.254584	NO
Q62446	FKBP3	Peptidyl-prolyl cis-trans isomerase FKBP3 (PPIase FKBP3) (EC 5.2.1.8) (25 kDa FK506-binding protein) (25 kDa FKBP) (FKBP-25) (FK506-binding protein 3) (FKBP-3) (Immunophilin FKBP25) (Rapamycin-selective 25 kDa immunophilin) (Rotamase)	-0.0508818	-0.251333	NO
Q99LX0	PARK7	Parkinson disease protein 7 homolog (Maillard deglycase) (Parkinsonism-associated deglycase) (Protein DJ-1) (DJ-1) (Protein/nucleic acid deglycase DJ-1) (EC 3.1.2.-, EC 3.5.1.-, EC 3.5.1.124)	0.41067	-0.250946	NO
Q91VI7	RNH1	Ribonuclease inhibitor (Ribonuclease/angiogenin inhibitor 1)	0.00909051	-0.257378	NO
P40124	CAP1	Adenylyl cyclase-associated protein 1 (CAP 1)	0.311722	-0.257594	NO
Q63912	OMG	Oligodendrocyte-myelin glycoprotein	0.0579604	-0.250697	NO
Q91VR7	MAP1LC3A	Microtubule-associated proteins 1A/1B light chain 3A (Autophagy-related protein LC3 A) (Autophagy-related ubiquitin-like modifier LC3 A) (MAP1 light chain 3-like protein 1) (MAP1A/MAP1B light chain 3 A) (MAP1A/MAP1B LC3 A) (Microtubule-associated protein 1 light chain 3 alpha)	0.341259	-0.247578	NO
P48962	SLC25A4	ADP/ATP translocase 1 (ADP,ATP carrier protein 1) (ADP,ATP carrier protein, heart/skeletal muscle isoform T1) (Adenine nucleotide translocator 1) (ANT 1) (Solute carrier family 25 member 4)	-0.573567	-0.25091	NO
Q8R404	MICOS13	MICOS complex subunit MIC13	-0.145349	-0.252896	NO
P59999	ARPC4	Actin-related protein 2/3 complex subunit 4 (Arp2/3 complex 20 kDa subunit) (p20-ARC)	0.533667	-0.261166	NO
P62242	RPS8	40S ribosomal protein S8	-0.267231	-0.245953	NO
Q8JZN5	ACAD9	Complex I assembly factor ACAD9, mitochondrial (Acyl-CoA dehydrogenase family member 9) (ACAD-9) (EC 1.3.8.-)	-0.130911	-0.258064	NO
Q99J31	OPHN1	Oligophrenin-1	0.12052	-0.260106	NO
Q9ERK4	CSE1L	Exportin-2 (Exp2) (Chromosome segregation 1-like protein) (Importin-alpha re-exporter)	0.472609	-0.26409	NO
Q8R127	SCCPDH	Saccharopine dehydrogenase-like oxidoreductase (EC 1.-.-.-)	-0.185406	-0.251185	NO
Q68FL6	MARS1	Methionine--tRNA ligase, cytoplasmic (EC 6.1.1.10) (Methionyl-tRNA synthetase) (MetRS)	-0.225326	-0.264442	NO
P50396	GDI1	Rab GDP dissociation inhibitor alpha (Rab GDI alpha) (Guanosine diphosphate dissociation inhibitor 1) (GDI-1)	0.119146	-0.261916	NO
O55142	RPL35A	60S ribosomal protein L35a	0.058261	-0.247898	NO
Q91WQ3	YARS1	Tyrosine--tRNA ligase, cytoplasmic (EC 6.1.1.1) (Tyrosyl-tRNA synthetase) (TyrRS) [Cleaved into: Tyrosine--tRNA ligase, cytoplasmic, N-terminally processed]	-0.163294	-0.263942	NO
P97429	ANXA4	Annexin A4 (Annexin IV) (Annexin-4)	0.522643	-0.262301	NO
Q9DD18	DTD1	D-aminoacyl-tRNA deacylase 1 (DTD) (EC 3.1.1.96) (DNA-unwinding element-binding protein B) (DUE-B) (Gly-tRNA(Ala) deacylase)	-0.457187	-0.260859	NO
P70404	IDH3G	Isocitrate dehydrogenase [NAD] subunit gamma 1, mitochondrial (Isocitric dehydrogenase subunit gamma) (NAD(+)-specific ICDH subunit gamma)	0.659414	-0.264904	NO
Q922B2	DARS1	Aspartate--tRNA ligase, cytoplasmic (EC 6.1.1.12) (Aspartyl-tRNA synthetase) (AspRS)	0.100324	-0.265616	NO
Q8BHZ0	CYRIA	CYFIP-related Rac1 interactor A	-0.19619	-0.264733	NO
P53986	SLC16A1	Monocarboxylate transporter 1 (MCT 1) (Solute carrier family 16 member 1)	-0.29834	-0.259865	NO
P12970	RPL7A	60S ribosomal protein L7a (Surfeit locus protein 3)	-0.462305	-0.247288	NO
O35239	PTPN9	Tyrosine-protein phosphatase non-receptor type 9 (EC 3.1.3.48) (Protein-tyrosine phosphatase MEG2) (PTPase MEG2)	0.519223	-0.261636	NO
Q8VE47	UBA5	Ubiquitin-like modifier-activating enzyme 5 (Ubiquitin-activating enzyme 5) (UFM1-activating enzyme)	-0.711502	-0.267456	NO
P60122	RUVBL1	RuvB-like 1 (EC 3.6.4.12) (49 kDa TATA box-binding protein-interacting protein) (49 kDa TBP-interacting protein) (DNA helicase p50) (Pontin 52) (TIP49a)	-0.013526	-0.262394	NO
P43274	H1-4	Histone H1.4 (H1 VAR.2) (H1e)	-0.177199	-0.260965	NO
Q99P72	RTN4	Reticulon-4 (Neurite outgrowth inhibitor) (Nogo protein)	-0.0277634	-0.269111	NO
Q8BG32	PSMD11	26S proteasome non-ATPase regulatory subunit 11 (26S proteasome regulatory subunit RPN6) (26S proteasome regulatory subunit S9) (26S proteasome regulatory subunit p44.5)	0.222108	-0.269717	NO
Q9JMK2	CSNK1E	Casein kinase I isoform epsilon (CKI-epsilon) (CKIe) (EC 2.7.11.1)	-0.0408209	-0.263625	NO
P47708	RPH3A	Rabphilin-3A (Exophilin-1)	-0.0815669	-0.254388	NO
Q3UVL4	VPS51	Vacuolar protein sorting-associated protein 51 homolog (Protein fat-free homolog)	0.142029	-0.268022	NO
P62196	PSMC5	26S proteasome regulatory subunit 8 (26S proteasome AAA-ATPase subunit RPT6) (Proteasome 26S subunit ATPase 5) (Proteasome subunit p45) (p45/SUG) (mSUG1)	0.599659	-0.269401	NO
P63323	RPS12	40S ribosomal protein S12	-0.578872	-0.263709	NO
A2AIL4	NDUFAF6	NADH dehydrogenase (ubiquinone) complex I, assembly factor 6	-0.110619	-0.266567	NO
Q791T5	MTCH1	Mitochondrial carrier homolog 1 (Mitochondrial carrier-like protein 1)	0.0281542	-0.264121	NO
P62858	RPS28	40S ribosomal protein S28	0.0461434	-0.256779	NO
Q922Q8	LRRC59	Leucine-rich repeat-containing protein 59 [Cleaved into: Leucine-rich repeat-containing protein 59, N-terminally processed]	-0.470613	-0.265628	NO
Q9CWZ7	NAPG	Gamma-soluble NSF attachment protein (SNAP-gamma) (N-ethylmaleimide-sensitive factor attachment protein gamma)	0.139825	-0.266752	NO
Q61330	CNTN2	Contactin-2 (Axonal glycoprotein TAG-1) (Axonin-1) (Transient axonal glycoprotein 1) (TAX-1)	0.00906093	-0.261406	NO
P62761	VSNL1	Visinin-like protein 1 (VILIP) (Neural visinin-like protein 1) (NVL-1) (NVP-1)	-0.259272	-0.265517	NO
Q9CYT6	CAP2	Adenylyl cyclase-associated protein 2 (CAP 2)	0.73712	-0.262338	NO
O88441	MTX2	Metaxin-2 (Mitochondrial outer membrane import complex protein 2)	-0.10783	-0.262784	NO
P52479	USP10	Ubiquitin carboxyl-terminal hydrolase 10 (EC 3.4.19.12) (Deubiquitinating enzyme 10) (Ubiquitin thioesterase 10) (Ubiquitin-specific-processing protease 10)	-0.13283	-0.268939	NO
Q8R361	RAB11FIP5	Rab11 family-interacting protein 5 (Rab11-FIP5) (Rab11-interacting protein Rip11)	0.102537	-0.273769	NO
E9PUL5	PRRT2	Proline-rich transmembrane protein 2 (Dispanin subfamily B member 3) (DSPB3)	0.292219	-0.255619	NO
Q61503	NT5E	5'-nucleotidase (5'-NT) (EC 3.1.3.35) (EC 3.1.3.5) (EC 3.1.3.89) (EC 3.1.3.91) (EC 3.1.3.99) (5'-deoxynucleotidase) (Ecto-5'-nucleotidase) (IMP-specific 5'-nucleotidase) (Thymidylate 5'-phosphatase) (CD antigen CD73)	-0.333609	-0.258487	NO
Q9JIS5	SV2A	Synaptic vesicle glycoprotein 2A (Synaptic vesicle protein 2) (Synaptic vesicle protein 2A) (Calcium regulator SV2A)	0.0471046	-0.263212	NO
P62631	EEF1A2	Elongation factor 1-alpha 2 (EF-1-alpha-2) (Eukaryotic elongation factor 1 A-2) (eEF1A-2) (Statin-S1)	-0.135935	-0.274334	NO
Q9CR67	TMEM33	Transmembrane protein 33 (Protein DB83)	-0.437928	-0.267654	NO
O35643	AP1B1	AP-1 complex subunit beta-1 (Adaptor protein complex AP-1 subunit beta-1) (Adaptor-related protein complex 1 subunit beta-1) (Beta-1-adaptin) (Beta-adaptin 1) (Clathrin assembly protein complex 1 beta large chain) (Golgi adaptor HA1/AP1 adaptin beta subunit)	-0.127126	-0.274313	NO
Q9Z110	ALDH18A1	Delta-1-pyrroline-5-carboxylate synthase (P5CS) (Aldehyde dehydrogenase family 18 member A1) [Includes: Glutamate 5-kinase (GK) (EC 2.7.2.11) (Gamma-glutamyl kinase); Gamma-glutamyl phosphate reductase (GPR) (EC 1.2.1.41) (Glutamate-5-semialdehyde dehydrogenase) (Glutamyl-gamma-semialdehyde dehydrogenase)]	0.275782	-0.274743	NO
P14152	MDH1	Malate dehydrogenase, cytoplasmic (EC 1.1.1.37) (Aromatic alpha-keto acid reductase) (KAR) (EC 1.1.1.96) (Cytosolic malate dehydrogenase)	0.585145	-0.25909	NO
Q9R1Q8	TAGLN3	Transgelin-3 (Neuronal protein NP25)	0.135661	-0.269595	NO
Q9D8W5	PSMD12	26S proteasome non-ATPase regulatory subunit 12 (26S proteasome regulatory subunit RPN5) (26S proteasome regulatory subunit p55)	0.337517	-0.274038	NO
P97390	VPS45	Vacuolar protein sorting-associated protein 45 (mVps45)	-0.260114	-0.276454	NO
Q8BH44	CORO2B	Coronin-2B	-0.423274	-0.276542	NO
Q80Z24	NEGR1	Neuronal growth regulator 1 (Kindred of IgLON) (Kilon) (Neurotractin)	0.159506	-0.264277	NO
Q9DCL9	PAICS	Bifunctional phosphoribosylaminoimidazole carboxylase/phosphoribosylaminoimidazole succinocarboxamide synthetase (PAICS) [Includes: Phosphoribosylaminoimidazole carboxylase (EC 4.1.1.21) (AIR carboxylase) (AIRC); Phosphoribosylaminoimidazole succinocarboxamide synthetase (EC 6.3.2.6) (SAICAR synthetase)]	0.164867	-0.272578	NO
P62331	ARF6	ADP-ribosylation factor 6 (EC 3.6.5.2)	0.515252	-0.270668	NO
Q80TJ1	CADPS	Calcium-dependent secretion activator 1 (Calcium-dependent activator protein for secretion 1) (CAPS-1)	-0.120695	-0.275369	NO
P14869	RPLP0	60S acidic ribosomal protein P0 (60S ribosomal protein L10E)	-0.456535	-0.25755	NO
P62281	RPS11	40S ribosomal protein S11	-0.357785	-0.264162	NO
P08249	MDH2	Malate dehydrogenase, mitochondrial (EC 1.1.1.37)	0.426757	-0.278606	NO
P36916	GNL1	Guanine nucleotide-binding protein-like 1 (GTP-binding protein MMR1)	0.0274087	-0.276783	NO
Q62059	VCAN	Versican core protein (Chondroitin sulfate proteoglycan core protein 2) (Chondroitin sulfate proteoglycan 2) (Large fibroblast proteoglycan) (PG-M)	0.119139	-0.275452	NO
Q6NS52	DGKB	Diacylglycerol kinase beta (DAG kinase beta) (EC 2.7.1.107) (Diglyceride kinase beta) (DGK-beta)	0.1312	-0.268864	NO
Q3THF9	COQ10B	Coenzyme Q-binding protein COQ10 homolog B, mitochondrial	0.2046	-0.276974	NO
P21278	GNA11	Guanine nucleotide-binding protein subunit alpha-11 (G alpha-11) (G-protein subunit alpha-11)	0.828328	-0.281166	NO
P51150	RAB7A	Ras-related protein Rab-7a (EC 3.6.5.2)	-0.570455	-0.273188	NO
Q9QXB9	DRG2	Developmentally-regulated GTP-binding protein 2 (DRG-2) (Translation factor GTPase DRG2) (TRAFAC GTPase DRG2) (EC 3.6.5.-)	-0.669531	-0.281671	NO
Q61035	HARS1	Histidine--tRNA ligase, cytoplasmic (EC 6.1.1.21) (Histidyl-tRNA synthetase) (HisRS)	0.0316348	-0.281301	NO
P22315	FECH	Ferrochelatase, mitochondrial (EC 4.98.1.1) (Heme synthase) (Protoheme ferro-lyase)	-0.0309695	-0.27567	NO
P60867	RPS20	40S ribosomal protein S20	-0.376138	-0.263496	NO
Q61187	TSG101	Tumor susceptibility gene 101 protein (ESCRT-I complex subunit TSG101)	0.0818926	-0.269813	NO
Q9QYY8	SPAST	Spastin (EC 5.6.1.1)	0.143383	-0.280155	NO
Q99PJ0	NTM	Neurotrimin	0.276677	-0.268599	NO
P50516	ATP6V1A	V-type proton ATPase catalytic subunit A (V-ATPase subunit A) (EC 7.1.2.2) (V-ATPase 69 kDa subunit) (Vacuolar proton pump subunit alpha)	0.355856	-0.278994	NO
P80560	PTPRN2	Receptor-type tyrosine-protein phosphatase N2 (R-PTP-N2) (EC 3.1.3.-) (EC 3.1.3.48) (PTP IA-2beta) (Phogrin) (Protein tyrosine phosphatase-NP) (PTP-NP) [Cleaved into: IA-2beta71; IA-2beta64; IA-2beta60]	0.231559	-0.283352	NO
Q60902	EPS15L1	Epidermal growth factor receptor substrate 15-like 1 (Epidermal growth factor receptor pathway substrate 15-related sequence) (Eps15-rs) (Eps15-related protein) (Eps15R)	-0.0267073	-0.282206	NO
Q9DBL7	COASY	Bifunctional coenzyme A synthase (CoA synthase) [Includes: Phosphopantetheine adenylyltransferase (EC 2.7.7.3) (Dephospho-CoA pyrophosphorylase) (Pantetheine-phosphate adenylyltransferase) (PPAT); Dephospho-CoA kinase (DPCK) (EC 2.7.1.24) (Dephosphocoenzyme A kinase) (DPCOAK)]	-0.31466	-0.277903	NO
Q920N7	SYT12	Synaptotagmin-12 (Synaptotagmin XII) (SytXII)	-0.225415	-0.267848	NO
Q9R0Q7	PTGES3	Prostaglandin E synthase 3 (EC 5.3.99.3) (Cytosolic prostaglandin E2 synthase) (cPGES) (Hsp90 co-chaperone) (Progesterone receptor complex p23) (Sid 3177) (Telomerase-binding protein p23)	-0.668534	-0.282383	NO
Q6ZWN5	RPS9	40S ribosomal protein S9	-0.389702	-0.264052	NO
P60710	ACTB	Actin, cytoplasmic 1 (Beta-actin) (EC 3.6.4.-) [Cleaved into: Actin, cytoplasmic 1, N-terminally processed]	-0.417825	-0.283776	NO
Q80TR1	ADGRL1	Adhesion G protein-coupled receptor L1 (Calcium-independent alpha-latrotoxin receptor 1) (CIRL-1) (Latrophilin-1) (Lectomedin-2)	0.421183	-0.280802	NO
P02535	KRT10	Keratin, type I cytoskeletal 10 (56 kDa cytokeratin) (Cytokeratin-10) (CK-10) (Keratin, type I cytoskeletal 59 kDa) (Keratin-10) (K10)	-0.896718	-0.27409	NO
P05480	SRC	Proto-oncogene tyrosine-protein kinase Src (EC 2.7.10.2) (Proto-oncogene c-Src) (pp60c-src) (p60-Src)	0.21288	-0.28161	NO
Q78IK4	APOOL	MICOS complex subunit Mic27 (Apolipoprotein O-like) (Protein FAM121A)	-0.451071	-0.275016	NO
Q9JMD0	ZNF207	BUB3-interacting and GLEBS motif-containing protein ZNF207 (BuGZ) (49 kDa zinc finger protein) (Zinc finger protein 207)	-0.323785	-0.28094	NO
O88597	BECN1	Beclin-1 (Coiled-coil myosin-like BCL2-interacting protein) [Cleaved into: Beclin-1-C 35 kDa; Beclin-1-C 37 kDa]	0.0944586	-0.278647	NO
Q62188	DPYSL3	Dihydropyrimidinase-related protein 3 (DRP-3) (Unc-33-like phosphoprotein 1) (ULIP-1)	0.164777	-0.283901	NO
P80316	CCT5	T-complex protein 1 subunit epsilon (TCP-1-epsilon) (CCT-epsilon)	0.147224	-0.283788	NO
Q5SQX6	CYFIP2	Cytoplasmic FMR1-interacting protein 2 (p53-inducible protein 121)	0.0913938	-0.285443	NO
Q9Z1B3	PLCB1	1-phosphatidylinositol 4,5-bisphosphate phosphodiesterase beta-1 (EC 3.1.4.11) (PLC-154) (Phosphoinositide phospholipase C-beta-1) (Phospholipase C-beta-1) (PLC-beta-1)	0.0175678	-0.284372	NO
P46471	PSMC2	26S proteasome regulatory subunit 7 (26S proteasome AAA-ATPase subunit RPT1) (Proteasome 26S subunit ATPase 2)	0.177128	-0.289395	NO
O70591	PFDN2	Prefoldin subunit 2	-0.177976	-0.287852	NO
Q8VE33	GDAP1L1	Ganglioside-induced differentiation-associated protein 1-like 1 (GDAP1-L1)	0.725321	-0.290298	NO
Q6PDM2	SRSF1	Serine/arginine-rich splicing factor 1 (ASF/SF2) (Pre-mRNA-splicing factor SRp30a) (Splicing factor, arginine/serine-rich 1)	-0.411153	-0.290328	NO
Q8BI08	MAL2	Protein MAL2	0.309834	-0.280582	NO
Q9CQM9	GLRX3	Glutaredoxin-3 (PKC-interacting cousin of thioredoxin) (PICOT) (PKC-theta-interacting protein) (PKCq-interacting protein) (Thioredoxin-like protein 2)	-0.0520792	-0.290664	NO
P61164	ACTR1A	Alpha-centractin (Centractin) (ARP1) (Actin-RPV) (Centrosome-associated actin homolog)	0.805103	-0.291182	NO
Q8BX10	PGAM5	Serine/threonine-protein phosphatase PGAM5, mitochondrial (EC 3.1.3.16) (Phosphoglycerate mutase family member 5)	-0.149995	-0.273085	NO
P47934	CRAT	Carnitine O-acetyltransferase (Carnitine acetylase) (EC 2.3.1.137) (EC 2.3.1.7) (Carnitine acetyltransferase) (CAT) (CrAT)	0.288472	-0.287989	NO
Q9CXJ1	EARS2	Probable glutamate--tRNA ligase, mitochondrial (EC 6.1.1.17) (Glutamyl-tRNA synthetase) (GluRS)	0.279619	-0.287354	NO
Q9D2P8	MOBP	Myelin-associated oligodendrocyte basic protein	-0.70341	-0.291346	NO
Q7TMM9	TUBB2A	Tubulin beta-2A chain	-0.470476	-0.286235	NO
O55013	TRAPPC3	Trafficking protein particle complex subunit 3 (BET3 homolog)	0.376782	-0.275872	NO
P97427	CRMP1	Dihydropyrimidinase-related protein 1 (DRP-1) (Collapsin response mediator protein 1) (CRMP-1) (Inactive dihydropyrimidinase) (Unc-33-like phosphoprotein 3) (ULIP-3)	0.190819	-0.293127	NO
Q5XJY5	ARCN1	Coatomer subunit delta (Archain) (Delta-coat protein) (Delta-COP)	-0.457825	-0.291244	NO
Q80UM7	MOGS	Mannosyl-oligosaccharide glucosidase (EC 3.2.1.106) (Glucosidase 1) (Glycoprotein-processing glucosidase I)	-0.15369	-0.287269	NO
Q8R555	CRTAC1	Cartilage acidic protein 1 (68 kDa chondrocyte-expressed protein) (CEP-68) (ASPIC) (Protein CRTAC1-B)	0.815039	-0.28584	NO
O88485	DYNC1I1	Cytoplasmic dynein 1 intermediate chain 1 (Cytoplasmic dynein intermediate chain 1) (Dynein intermediate chain 1, cytosolic) (DH IC-1)	0.536923	-0.28579	NO
P07724	ALB	Albumin	-0.560153	-0.261311	NO
P0C0A3	CHMP6	Charged multivesicular body protein 6 (Chromatin-modifying protein 6)	0.362618	-0.292161	NO
Q99KR7	PPIF	Peptidyl-prolyl cis-trans isomerase F, mitochondrial (PPIase F) (EC 5.2.1.8) (Cyclophilin D) (CyP-D) (CypD) (Cyclophilin F) (Rotamase F)	0.309408	-0.293656	NO
Q9WTT4	ATP6V1G2	V-type proton ATPase subunit G 2 (V-ATPase subunit G 2) (V-ATPase 13 kDa subunit 2) (Vacuolar proton pump subunit G 2)	0.0442268	-0.286641	NO
Q9DB77	UQCRC2	Cytochrome b-c1 complex subunit 2, mitochondrial (Complex III subunit 2) (Core protein II) (Ubiquinol-cytochrome-c reductase complex core protein 2)	-0.711101	-0.288794	NO
Q60931	VDAC3	Voltage-dependent anion-selective channel protein 3 (VDAC-3) (mVDAC3) (Outer mitochondrial membrane protein porin 3)	0.464728	-0.287966	NO
Q924L1	LETMD1	LETM1 domain-containing protein 1 (Cervical cancer receptor) (MCC-32)	-0.423023	-0.27945	NO
Q9Z2H5	EPB41L1	Band 4.1-like protein 1 (Erythrocyte membrane protein band 4.1-like 1) (Neuronal protein 4.1) (4.1N)	0.153542	-0.29199	NO
P62715	PPP2CB	Serine/threonine-protein phosphatase 2A catalytic subunit beta isoform (PP2A-beta) (EC 3.1.3.16)	-0.829144	-0.294412	NO
Q60864	STIP1	Stress-induced-phosphoprotein 1 (STI1) (mSTI1) (Hsc70/Hsp90-organizing protein) (Hop)	0.340906	-0.293645	NO
Q8C570	RAE1	mRNA export factor (Rae1 protein homolog) (mRNA-associated protein mrnp 41)	-0.183171	-0.291579	NO
Q91VD9	NDUFS1	NADH-ubiquinone oxidoreductase 75 kDa subunit, mitochondrial (EC 7.1.1.2) (Complex I-75kD) (CI-75kD)	0.0512972	-0.292152	NO
Q6A4J8	USP7	Ubiquitin carboxyl-terminal hydrolase 7 (EC 3.4.19.12) (Deubiquitinating enzyme 7) (Herpesvirus-associated ubiquitin-specific protease) (mHAUSP) (Ubiquitin thioesterase 7) (Ubiquitin-specific-processing protease 7)	0.479457	-0.295298	NO
Q9R1V6	ADAM22	Disintegrin and metalloproteinase domain-containing protein 22 (ADAM 22)	-0.0944131	-0.290446	NO
A2A690	TANC2	Protein TANC2 (Tetratricopeptide repeat, ankyrin repeat and coiled-coil domain-containing protein 2)	0.235598	-0.286178	NO
Q9EPN1	NBEA	Neurobeachin (Lysosomal-trafficking regulator 2)	0.223582	-0.290946	NO
Q8K596	SLC8A2	Sodium/calcium exchanger 2 (Na(+)/Ca(2+)-exchange protein 2) (Solute carrier family 8 member 2)	0.348469	-0.294825	NO
O54829	RGS7	Regulator of G-protein signaling 7 (RGS7)	0.00613763	-0.295526	NO
P16125	LDHB	L-lactate dehydrogenase B chain (LDH-B) (EC 1.1.1.27) (LDH heart subunit) (LDH-H)	-0.289287	-0.274987	NO
P63001	RAC1	Ras-related C3 botulinum toxin substrate 1 (EC 3.6.5.2) (p21-Rac1)	-0.527463	-0.288362	NO
Q99LM2	CDK5RAP3	CDK5 regulatory subunit-associated protein 3	-0.27199	-0.294938	NO
P19096	FASN	Fatty acid synthase (EC 2.3.1.85) (Type I Fatty Acid Synthase) [Includes: [Acyl-carrier-protein] S-acetyltransferase (EC 2.3.1.38); [Acyl-carrier-protein] S-malonyltransferase (EC 2.3.1.39); 3-oxoacyl-[acyl-carrier-protein] synthase (EC 2.3.1.41); 3-oxoacyl-[acyl-carrier-protein] reductase (EC 1.1.1.100); 3-hydroxyacyl-[acyl-carrier-protein] dehydratase (EC 4.2.1.59); Enoyl-[acyl-carrier-protein]…	-0.0712484	-0.296404	NO
Q9D1R9	RPL34	60S ribosomal protein L34	-0.527609	-0.287168	NO
Q9DCM2	GSTK1	Glutathione S-transferase kappa 1 (EC 2.5.1.18) (GST 13-13) (GST class-kappa) (GSTK1-1) (mGSTK1) (Glutathione S-transferase subunit 13)	-0.509727	-0.294732	NO
Q9Z2Q6	SEPTIN5	Septin-5 (Cell division control-related protein 1) (CDCrel-1) (Peanut-like protein 1)	-0.160856	-0.295926	NO
P60761	NRGN	Neurogranin (Ng) (RC3) [Cleaved into: NEUG(55-78)]	-0.0668106	-0.284658	NO
P08752	GNAI2	Guanine nucleotide-binding protein G(i) subunit alpha-2 (Adenylate cyclase-inhibiting G alpha protein)	-0.0957016	-0.298918	NO
Q80TZ3	DNAJC6	Putative tyrosine-protein phosphatase auxilin (EC 3.1.3.48) (DnaJ homolog subfamily C member 6)	-0.505718	-0.301472	NO
Q9QYA2	TOMM40	Mitochondrial import receptor subunit TOM40 homolog (Mitochondrial outer membrane protein of 35 kDa) (MOM35) (Protein Haymaker) (Translocase of outer membrane 40 kDa subunit homolog)	0.705156	-0.294798	NO
P62717	RPL18A	60S ribosomal protein L18a	-0.363087	-0.278825	NO
P62267	RPS23	40S ribosomal protein S23	-0.254929	-0.278978	NO
Q6P1F6	PPP2R2A	Serine/threonine-protein phosphatase 2A 55 kDa regulatory subunit B alpha isoform (PP2A subunit B isoform B55-alpha) (PP2A subunit B isoform PR55-alpha) (PP2A subunit B isoform R2-alpha) (PP2A subunit B isoform alpha)	-0.443285	-0.302541	NO
Q922Q9	CHID1	Chitinase domain-containing protein 1	-0.201132	-0.297046	NO
Q9D0I9	RARS1	Arginine--tRNA ligase, cytoplasmic (EC 6.1.1.19) (Arginyl-tRNA synthetase) (ArgRS)	0.015126	-0.302799	NO
Q01405	SEC23A	Protein transport protein Sec23A (SEC23-related protein A)	-0.0260879	-0.301525	NO
Q8C163	EXOG	Nuclease EXOG, mitochondrial (EC 3.1.30.-) (Endonuclease G-like 1) (Endo G-like 1)	-0.333178	-0.292516	NO
Q99MN9	PCCB	Propionyl-CoA carboxylase beta chain, mitochondrial (PCCase subunit beta) (EC 6.4.1.3) (Propanoyl-CoA:carbon dioxide ligase subunit beta)	0.623861	-0.296337	NO
Q8VHW2	CACNG8	Voltage-dependent calcium channel gamma-8 subunit (Neuronal voltage-gated calcium channel gamma-8 subunit) (Transmembrane AMPAR regulatory protein gamma-8) (TARP gamma-8)	0.218189	-0.282506	NO
P53395	DBT	Lipoamide acyltransferase component of branched-chain alpha-keto acid dehydrogenase complex, mitochondrial (EC 2.3.1.168) (Branched-chain alpha-keto acid dehydrogenase complex component E2) (BCKAD-E2) (BCKADE2) (Dihydrolipoamide acetyltransferase component of branched-chain alpha-keto acid dehydrogenase complex) (Dihydrolipoamide branched chain transacylase) (Dihydrolipoyllysine-residue (2-methyl…	0.638507	-0.297945	NO
O35593	PSMD14	26S proteasome non-ATPase regulatory subunit 14 (EC 3.4.19.-) (26S proteasome regulatory subunit RPN11) (MAD1)	0.853107	-0.303043	NO
Q8VDM4	PSMD2	26S proteasome non-ATPase regulatory subunit 2 (26S proteasome regulatory subunit RPN1) (26S proteasome regulatory subunit S2) (26S proteasome subunit p97)	0.0937931	-0.303542	NO
P55012	SLC12A2	Solute carrier family 12 member 2 (Basolateral Na-K-Cl symporter) (Bumetanide-sensitive sodium-(potassium)-chloride cotransporter 2)	-0.220201	-0.297411	NO
Q922B1	MACROD1	ADP-ribose glycohydrolase MACROD1 (MACRO domain-containing protein 1) (O-acetyl-ADP-ribose deacetylase MACROD1) (EC 3.1.1.106) (Protein LRP16) ([Protein ADP-ribosylaspartate] hydrolase MACROD1) (EC 3.2.2.-) ([Protein ADP-ribosylglutamate] hydrolase MACROD1) (EC 3.2.2.-)	0.619239	-0.298687	NO
Q9D0J4	ARL2	ADP-ribosylation factor-like protein 2	0.277101	-0.300561	NO
P17426	AP2A1	AP-2 complex subunit alpha-1 (100 kDa coated vesicle protein A) (Adaptor protein complex AP-2 subunit alpha-1) (Adaptor-related protein complex 2 subunit alpha-1) (Alpha-adaptin A) (Alpha1-adaptin) (Clathrin assembly protein complex 2 alpha-A large chain) (Plasma membrane adaptor HA2/AP2 adaptin alpha A subunit)	-0.0881557	-0.300336	NO
Q8R1Y2	BMERB1	bMERB domain-containing protein 1 (Uncharacterized protein C16orf45 homolog)	-0.539619	-0.303605	NO
Q14BI2	GRM2	Metabotropic glutamate receptor 2 (mGluR2)	-0.206699	-0.295364	NO
P36536	SAR1A	GTP-binding protein SAR1a	0.0697722	-0.30016	NO
Q9ER35	FN3K	Fructosamine-3-kinase (EC 2.7.1.171) (Protein-psicosamine 3-kinase FN3K) (Protein-ribulosamine 3-kinase FN3K) (EC 2.7.1.172)	-0.0228708	-0.305024	NO
P70168	KPNB1	Importin subunit beta-1 (Karyopherin subunit beta-1) (Nuclear factor p97) (Pore targeting complex 97 kDa subunit) (PTAC97) (SCG)	-0.510913	-0.302613	NO
Q76MZ3	PPP2R1A	Serine/threonine-protein phosphatase 2A 65 kDa regulatory subunit A alpha isoform (PP2A subunit A isoform PR65-alpha) (PP2A subunit A isoform R1-alpha)	0.0301231	-0.304525	NO
P28741	KIF3A	Kinesin-like protein KIF3A (Microtubule plus end-directed kinesin motor 3A)	0.361515	-0.294922	NO
P80315	CCT4	T-complex protein 1 subunit delta (TCP-1-delta) (A45) (CCT-delta)	-0.0279724	-0.302603	NO
P60521	GABARAPL2	Gamma-aminobutyric acid receptor-associated protein-like 2 (GABA(A) receptor-associated protein-like 2) (Golgi-associated ATPase enhancer of 16 kDa) (GATE-16)	0.0571566	-0.298464	NO
Q62448	EIF4G2	Eukaryotic translation initiation factor 4 gamma 2 (eIF-4-gamma 2) (eIF-4G 2) (eIF4G 2) (Novel APOBEC-1 target 1) (Translation repressor NAT1) (p97)	-0.331843	-0.306084	NO
Q62277	SYP	Synaptophysin (BM89 antigen) (Major synaptic vesicle protein p38)	-0.367542	-0.287043	NO
P60335	PCBP1	Poly(rC)-binding protein 1 (Alpha-CP1) (Heterogeneous nuclear ribonucleoprotein E1) (hnRNP E1)	-0.191673	-0.305766	NO
Q6GQS1	SLC25A23	Calcium-binding mitochondrial carrier protein SCaMC-3 (Small calcium-binding mitochondrial carrier protein 3) (Solute carrier family 25 member 23)	-0.0393221	-0.284731	NO
Q69ZS7	HBS1L	HBS1-like protein	0.31552	-0.303872	NO
Q8VDN2	ATP1A1	Sodium/potassium-transporting ATPase subunit alpha-1 (Na(+)/K(+) ATPase alpha-1 subunit) (EC 7.2.2.13) (Sodium pump subunit alpha-1)	-0.134243	-0.288721	NO
P62746	RHOB	Rho-related GTP-binding protein RhoB	-0.469793	-0.292109	NO
Q9CX56	PSMD8	26S proteasome non-ATPase regulatory subunit 8 (26S proteasome regulatory subunit RPN12) (26S proteasome regulatory subunit S14)	0.124815	-0.306854	NO
P54775	PSMC4	26S proteasome regulatory subunit 6B (26S proteasome AAA-ATPase subunit RPT3) (CIP21) (MB67-interacting protein) (MIP224) (Proteasome 26S subunit ATPase 4) (Tat-binding protein 7) (TBP-7)	0.188166	-0.308067	NO
O08688	CAPN5	Calpain-5 (EC 3.4.22.-) (New calpain 3) (nCL-3)	-0.00262677	-0.294206	NO
Q8BH95	ECHS1	Enoyl-CoA hydratase, mitochondrial (mECH) (mECH1) (EC 4.2.1.17) (EC 5.3.3.8) (Enoyl-CoA hydratase 1) (ECHS1) (Short-chain enoyl-CoA hydratase) (SCEH)	0.201221	-0.307599	NO
Q9WV34	MPP2	MAGUK p55 subfamily member 2 (Discs large homolog 2) (Protein MPP2)	0.261715	-0.2984	NO
Q9JJL8	SARS2	Serine--tRNA ligase, mitochondrial (EC 6.1.1.11) (SerRSmt) (Seryl-tRNA synthetase) (SerRS) (Seryl-tRNA(Ser/Sec) synthetase)	1.02907	-0.307247	NO
Q01853	VCP	Transitional endoplasmic reticulum ATPase (TER ATPase) (EC 3.6.4.6) (15S Mg(2+)-ATPase p97 subunit) (Valosin-containing protein) (VCP)	0.124027	-0.30227	NO
Q922U2	KRT5	Keratin, type II cytoskeletal 5 (Cytokeratin-5) (CK-5) (Keratin-5) (K5) (Type-II keratin Kb5)	-0.382047	-0.294052	NO
P51660	HSD17B4	Peroxisomal multifunctional enzyme type 2 (MFE-2) (17-beta-hydroxysteroid dehydrogenase 4) (17-beta-HSD 4) (D-bifunctional protein) (DBP) (Multifunctional protein 2) (MFP-2) [Cleaved into: (3R)-hydroxyacyl-CoA dehydrogenase (EC 1.1.1.n12); Enoyl-CoA hydratase 2 (EC 4.2.1.107) (EC 4.2.1.119) (3-alpha,7-alpha,12-alpha-trihydroxy-5-beta-cholest-24-enoyl-CoA hydratase)]	-0.13709	-0.302157	NO
Q80XI4	PIP4K2B	Phosphatidylinositol 5-phosphate 4-kinase type-2 beta (EC 2.7.1.149) (1-phosphatidylinositol 5-phosphate 4-kinase 2-beta) (Diphosphoinositide kinase 2-beta) (Phosphatidylinositol 5-phosphate 4-kinase type II beta) (PI(5)P 4-kinase type II beta) (PIP4KII-beta) (PtdIns(5)P-4-kinase isoform 2-beta)	-0.389001	-0.310108	NO
P17427	AP2A2	AP-2 complex subunit alpha-2 (100 kDa coated vesicle protein C) (Adaptor protein complex AP-2 subunit alpha-2) (Adaptor-related protein complex 2 subunit alpha-2) (Alpha-adaptin C) (Alpha2-adaptin) (Clathrin assembly protein complex 2 alpha-C large chain) (Plasma membrane adaptor HA2/AP2 adaptin alpha C subunit)	0.0799954	-0.308352	NO
Q8BRF7	SCFD1	Sec1 family domain-containing protein 1 (Syntaxin-binding protein 1-like 2)	-0.228967	-0.309897	NO
O09114	PTGDS	Prostaglandin-H2 D-isomerase (EC 5.3.99.2) (Glutathione-independent PGD synthase) (Lipocalin-type prostaglandin-D synthase) (Prostaglandin-D2 synthase) (L-PGDS) (PGD2 synthase) (PGDS2)	-0.802825	-0.30545	NO
P39053	DNM1	Dynamin-1 (EC 3.6.5.5)	0.506585	-0.307238	NO
P23927	CRYAB	Alpha-crystallin B chain (Alpha(B)-crystallin) (P23)	0.233876	-0.30206	NO
Q9QYC0	ADD1	Alpha-adducin (Erythrocyte adducin subunit alpha)	-0.126731	-0.307197	NO
P34022	RANBP1	Ran-specific GTPase-activating protein (HpaII tiny fragments locus 9a protein) (Ran-binding protein 1) (RANBP1)	-0.465249	-0.31195	NO
Q8K212	PACS1	Phosphofurin acidic cluster sorting protein 1 (PACS-1)	0.424654	-0.298616	NO
Q9CZN7	SHMT2	Serine hydroxymethyltransferase, mitochondrial (SHMT) (EC 2.1.2.1) (Glycine hydroxymethyltransferase) (Serine methylase)	0.276905	-0.310901	NO
P15532	NME1	Nucleoside diphosphate kinase A (NDK A) (NDP kinase A) (EC 2.7.4.6) (Metastasis inhibition factor NM23) (NDPK-A) (Tumor metastatic process-associated protein) (nm23-M1)	0.0500107	-0.303782	NO
Q8BMF3	ME3	NADP-dependent malic enzyme, mitochondrial (NADP-ME) (EC 1.1.1.40) (Malic enzyme 3)	0.479699	-0.29438	NO
P47955	RPLP1	60S acidic ribosomal protein P1	-0.00254757	-0.302579	NO
P18052	PTPRA	Receptor-type tyrosine-protein phosphatase alpha (Protein-tyrosine phosphatase alpha) (R-PTP-alpha) (EC 3.1.3.48) (LCA-related phosphatase) (PTPTY-28)	-0.13863	-0.313405	NO
Q9DBP5	CMPK1	UMP-CMP kinase (EC 2.7.4.14) (Deoxycytidylate kinase) (CK) (dCMP kinase) (Nucleoside-diphosphate kinase) (EC 2.7.4.6) (Uridine monophosphate/cytidine monophosphate kinase) (UMP/CMP kinase) (UMP/CMPK)	-0.0541729	-0.313558	NO
P62830	RPL23	60S ribosomal protein L23	-0.437887	-0.295963	NO
P04104	KRT1	Keratin, type II cytoskeletal 1 (67 kDa cytokeratin) (Cytokeratin-1) (CK-1) (Keratin-1) (K1) (Type-II keratin Kb1)	-0.617131	-0.297265	NO
Q91V09	WDR13	WD repeat-containing protein 13	0.414987	-0.308976	NO
P05063	ALDOC	Fructose-bisphosphate aldolase C (EC 4.1.2.13) (Aldolase 3) (Brain-type aldolase) (Scrapie-responsive protein 2) (Zebrin II)	0.0371672	-0.314439	NO
P35285	RAB22A	Ras-related protein Rab-22A (Rab-22) (Rab-14)	-0.241221	-0.30864	NO
Q9D6M3	SLC25A22	Mitochondrial glutamate carrier 1 (GC-1) (Glutamate/H(+) symporter 1) (Solute carrier family 25 member 22)	-0.290121	-0.302777	NO
P80317	CCT6A	T-complex protein 1 subunit zeta (TCP-1-zeta) (CCT-zeta-1)	-0.0191426	-0.30994	NO
P26040	EZR	Ezrin (Cytovillin) (Villin-2) (p81)	0.068983	-0.315437	NO
Q99JY9	ACTR3	Actin-related protein 3 (Actin-like protein 3)	0.11108	-0.31568	NO
Q7TQD2	TPPP	Tubulin polymerization-promoting protein (TPPP) (EC 3.6.5.-) (25 kDa brain-specific protein) (TPPP/p25) (p25-alpha)	-0.00429139	-0.315627	NO
Q921W0	CHMP1A	Charged multivesicular body protein 1a (Chromatin-modifying protein 1a) (CHMP1a)	-0.357568	-0.282935	NO
Q9D5T0	ATAD1	Outer mitochondrial transmembrane helix translocase (EC 7.4.2.-) (ATPase family AAA domain-containing protein 1) (Thorase)	0.584002	-0.302781	NO
P63330	PPP2CA	Serine/threonine-protein phosphatase 2A catalytic subunit alpha isoform (PP2A-alpha) (EC 3.1.3.16)	-0.831765	-0.314627	NO
Q5PR73	DIRAS2	GTP-binding protein Di-Ras2 (Distinct subgroup of the Ras family member 2)	-0.06337	-0.305369	NO
O70443	GNAZ	Guanine nucleotide-binding protein G(z) subunit alpha (G(x) alpha chain) (Gz-alpha)	0.122695	-0.310735	NO
Q9ESN9	MAPK8IP3	C-Jun-amino-terminal kinase-interacting protein 3 (JIP-3) (JNK-interacting protein 3) (JNK MAP kinase scaffold protein 3) (JNK/SAPK-associated protein 1) (JSAP1) (Mitogen-activated protein kinase 8-interacting protein 3) (Sunday driver 2)	0.178977	-0.313366	NO
Q9WV92	EPB41L3	Band 4.1-like protein 3 (4.1B) (Differentially expressed in adenocarcinoma of the lung protein 1) (DAL-1) (DAL1P) (mDAL-1) (Erythrocyte membrane protein band 4.1-like 3) [Cleaved into: Band 4.1-like protein 3, N-terminally processed]	0.182673	-0.312004	NO
Q9Z0X1	AIFM1	Apoptosis-inducing factor 1, mitochondrial (EC 1.6.99.-) (Programmed cell death protein 8)	-0.00413705	-0.308956	NO
Q8K406	LGI3	Leucine-rich repeat LGI family member 3 (Leubrin) (Leucine-rich glioma-inactivated protein 3)	-0.521461	-0.303057	NO
Q8BJF9	CHMP2B	Charged multivesicular body protein 2b (Chromatin-modifying protein 2b) (CHMP2b)	-0.637095	-0.301573	NO
Q9JLB0	PALS2	Protein PALS2 (Dlgh4 protein) (MAGUK p55 subfamily member 6) (P55T protein) (Protein associated with Lin-7 2)	0.393422	-0.31923	NO
Q64332	SYN2	Synapsin-2 (Synapsin II)	0.265334	-0.31328	NO
Q6PDL0	DYNC1LI2	Cytoplasmic dynein 1 light intermediate chain 2 (Dynein light intermediate chain 2, cytosolic)	-0.328522	-0.313846	NO
P54071	IDH2	Isocitrate dehydrogenase [NADP], mitochondrial (IDH) (EC 1.1.1.42) (ICD-M) (IDP) (NADP(+)-specific ICDH) (Oxalosuccinate decarboxylase)	0.901151	-0.31954	NO
Q6PIC6	ATP1A3	Sodium/potassium-transporting ATPase subunit alpha-3 (Na(+)/K(+) ATPase alpha-3 subunit) (EC 7.2.2.13) (Na(+)/K(+) ATPase alpha(III) subunit) (Sodium pump subunit alpha-3)	0.087521	-0.305137	NO
Q9ERD7	TUBB3	Tubulin beta-3 chain	-0.35979	-0.320247	NO
P03995	GFAP	Glial fibrillary acidic protein (GFAP)	-0.294341	-0.320065	NO
P60766	CDC42	Cell division control protein 42 homolog (EC 3.6.5.2) (G25K GTP-binding protein)	0.231807	-0.314428	NO
P12815	PDCD6	Programmed cell death protein 6 (ALG-257) (Apoptosis-linked gene 2 protein) (ALG-2) (PMP41)	0.65844	-0.302558	NO
Q9CQ06	MRPL24	39S ribosomal protein L24, mitochondrial (L24mt) (MRP-L24)	-0.0843091	-0.308179	NO
Q9EP69	SACM1L	Phosphatidylinositol-3-phosphatase SAC1 (EC 3.1.3.64) (Phosphatidylinositol-4-phosphate phosphatase) (Suppressor of actin mutations 1-like protein)	-0.0561689	-0.321887	NO
Q8R1B4	EIF3C	Eukaryotic translation initiation factor 3 subunit C (eIF3c) (Eukaryotic translation initiation factor 3 subunit 8) (eIF3 p110)	-0.053707	-0.31372	NO
P53810	PITPNA	Phosphatidylinositol transfer protein alpha isoform (PI-TP-alpha) (PtdIns transfer protein alpha) (PtdInsTP alpha)	0.228018	-0.319452	NO
P80314	CCT2	T-complex protein 1 subunit beta (TCP-1-beta) (CCT-beta)	-0.0885325	-0.317043	NO
Q3ULD5	MCCC2	Methylcrotonoyl-CoA carboxylase beta chain, mitochondrial (MCCase subunit beta) (EC 6.4.1.4) (3-methylcrotonyl-CoA carboxylase 2) (3-methylcrotonyl-CoA carboxylase non-biotin-containing subunit) (3-methylcrotonyl-CoA:carbon dioxide ligase subunit beta)	-0.0119303	-0.294673	NO
Q61425	HADH	Hydroxyacyl-coenzyme A dehydrogenase, mitochondrial (HCDH) (EC 1.1.1.35) (Medium and short-chain L-3-hydroxyacyl-coenzyme A dehydrogenase) (Short-chain 3-hydroxyacyl-CoA dehydrogenase)	0.55717	-0.316033	NO
Q8BMJ2	LARS1	Leucine--tRNA ligase, cytoplasmic (EC 6.1.1.4) (Leucyl-tRNA synthetase) (LeuRS)	0.132492	-0.321253	NO
D3YZP9	CCDC6	Coiled-coil domain-containing protein 6	0.841948	-0.320848	NO
Q9DBC7	PRKAR1A	cAMP-dependent protein kinase type I-alpha regulatory subunit [Cleaved into: cAMP-dependent protein kinase type I-alpha regulatory subunit, N-terminally processed]	0.575768	-0.319101	NO
Q3THS6	MAT2A	S-adenosylmethionine synthase isoform type-2 (AdoMet synthase 2) (EC 2.5.1.6) (Methionine adenosyltransferase 2) (MAT 2)	-0.0920991	-0.323571	NO
Q8BYN5	FSD1L	FSD1-like protein (Coiled-coil domain-containing protein 10) (FSD1 N-terminal-like protein)	0.510035	-0.323802	NO
P28660	NCKAP1	Nck-associated protein 1 (NAP 1) (Brain protein H19) (MH19) (Membrane-associated protein HEM-2) (p125Nap1)	-0.00418913	-0.318943	NO
Q9D832	DNAJB4	DnaJ homolog subfamily B member 4	0.184977	-0.308255	NO
Q8BYA0	TBCD	Tubulin-specific chaperone D (Beta-tubulin cofactor D) (Tubulin-folding cofactor D)	0.48102	-0.324783	NO
Q9R0Q6	ARPC1A	Actin-related protein 2/3 complex subunit 1A (SOP2-like protein) (Sid 329)	-0.0297998	-0.321925	NO
P58252	EEF2	Elongation factor 2 (EF-2)	0.0218684	-0.325101	NO
Q9EPJ9	ARFGAP1	ADP-ribosylation factor GTPase-activating protein 1 (ARF GAP 1) (ADP-ribosylation factor 1 GTPase-activating protein) (ARF1 GAP) (ARF1-directed GTPase-activating protein)	0.448174	-0.321251	NO
Q9D0L7	ARMC10	Armadillo repeat-containing protein 10	0.511818	-0.310487	NO
P47740	ALDH3A2	Aldehyde dehydrogenase family 3 member A2 (EC 1.2.1.3) (EC 1.2.1.94) (Aldehyde dehydrogenase 3) (Fatty aldehyde dehydrogenase)	-0.0790213	-0.325053	NO
O88685	PSMC3	26S proteasome regulatory subunit 6A (26S proteasome AAA-ATPase subunit RPT5) (Proteasome 26S subunit ATPase 3) (Tat-binding protein 1) (TBP-1)	0.255818	-0.325735	NO
Q60598	CTTN	Src substrate cortactin	0.389992	-0.32111	NO
Q91W50	CSDE1	Cold shock domain-containing protein E1	-0.00478182	-0.319731	NO
Q61937	NPM1	Nucleophosmin (NPM) (Nucleolar phosphoprotein B23) (Nucleolar protein NO38) (Numatrin)	-0.358822	-0.320743	NO
Q8BZ98	DNM3	Dynamin-3 (EC 3.6.5.5)	0.199666	-0.323807	NO
P46662	NF2	Merlin (Moesin-ezrin-radixin-like protein) (Neurofibromin-2) (Schwannomin)	0.14548	-0.320012	NO
P63017	HSPA8	Heat shock cognate 71 kDa protein (EC 3.6.4.10) (Heat shock 70 kDa protein 8)	-0.159505	-0.321546	NO
P97315	CSRP1	Cysteine and glycine-rich protein 1 (Cysteine-rich protein 1) (CRP) (CRP1)	-0.0205703	-0.32347	NO
P62192	PSMC1	26S proteasome regulatory subunit 4 (P26s4) (26S proteasome AAA-ATPase subunit RPT2) (Proteasome 26S subunit ATPase 1)	0.331259	-0.329176	NO
Q9QYS2	GRM3	Metabotropic glutamate receptor 3 (mGluR3)	0.12103	-0.321346	NO
P17710	HK1	Hexokinase-1 (EC 2.7.1.1) (Hexokinase type I) (HK I) (Hexokinase, tumor isozyme)	0.576902	-0.322984	NO
Q9WV80	SNX1	Sorting nexin-1	-0.12566	-0.328371	NO
P83940	ELOC	Elongin-C (EloC) (Elongin 15 kDa subunit) (RNA polymerase II transcription factor SIII subunit C) (SIII p15) (Stromal membrane-associated protein SMAP1B homolog) (Transcription elongation factor B polypeptide 1)	0.993477	-0.330139	NO
P62754	RPS6	40S ribosomal protein S6 (Phosphoprotein NP33)	-0.330946	-0.309277	NO
Q8BIG7	COMTD1	Catechol O-methyltransferase domain-containing protein 1 (EC 2.1.1.-)	-0.074568	-0.330072	NO
Q80TL4	PHF24	PHD finger protein 24	-0.972505	-0.321495	NO
Q9EPU0	UPF1	Regulator of nonsense transcripts 1 (EC 3.6.4.12) (EC 3.6.4.13) (ATP-dependent helicase RENT1) (Nonsense mRNA reducing factor 1) (NORF1) (Up-frameshift suppressor 1 homolog) (mUpf1)	-0.344948	-0.317753	NO
O70318	EPB41L2	Band 4.1-like protein 2 (Erythrocyte membrane protein band 4.1-like 2) (Generally expressed protein 4.1) (4.1G)	0.0242643	-0.330173	NO
Q9Z0R4	ITSN1	Intersectin-1 (EH and SH3 domains protein 1)	0.0991926	-0.330984	NO
Q8CBY8	DCTN4	Dynactin subunit 4 (Dynactin subunit p62)	0.444411	-0.333523	NO
Q9JI19	FIBP	Acidic fibroblast growth factor intracellular-binding protein (aFGF intracellular-binding protein) (FGF-1 intracellular-binding protein)	-0.0164906	-0.326171	NO
O54774	AP3D1	AP-3 complex subunit delta-1 (AP-3 complex subunit delta) (Adaptor-related protein complex 3 subunit delta-1) (Delta-adaptin) (mBLVR1)	0.16599	-0.333565	NO
Q99LR1	ABHD12	Lysophosphatidylserine lipase ABHD12 (EC 3.1.1.-) (2-arachidonoylglycerol hydrolase ABHD12) (Abhydrolase domain-containing protein 12) (Monoacylglycerol lipase ABHD12) (EC 3.1.1.23) (Oxidized phosphatidylserine lipase ABHD12) (EC 3.1.-.-)	-0.206308	-0.321925	NO
Q9CZ13	UQCRC1	Cytochrome b-c1 complex subunit 1, mitochondrial (Complex III subunit 1) (Core protein I) (Ubiquinol-cytochrome-c reductase complex core protein 1)	-0.361913	-0.330724	NO
P61222	ABCE1	ATP-binding cassette sub-family E member 1 (RNase L inhibitor) (Ribonuclease 4 inhibitor) (RNS4I)	-0.0641585	-0.327701	NO
Q9DBG3	AP2B1	AP-2 complex subunit beta (AP105B) (Adaptor protein complex AP-2 subunit beta) (Adaptor-related protein complex 2 subunit beta) (Beta-2-adaptin) (Beta-adaptin) (Clathrin assembly protein complex 2 beta large chain) (Plasma membrane adaptor HA2/AP2 adaptin beta subunit)	-0.182679	-0.328756	NO
Q99KI0	ACO2	Aconitate hydratase, mitochondrial (Aconitase) (EC 4.2.1.3) (Citrate hydro-lyase)	0.120126	-0.331978	NO
D3YZI9	PGBD5	PiggyBac transposable element-derived protein 5 (EC 3.1.-.-) (PiggyBac transposase 5)	0.0707932	-0.319294	NO
Q99LC5	ETFA	Electron transfer flavoprotein subunit alpha, mitochondrial (Alpha-ETF)	0.031674	-0.333192	NO
Q9DB73	CYB5R1	NADH-cytochrome b5 reductase 1 (b5R.1) (EC 1.6.2.2) (NAD(P)H:quinone oxidoreductase type 3 polypeptide A2)	0.282031	-0.317506	NO
Q922S4	PDE2A	cGMP-dependent 3',5'-cyclic phosphodiesterase (EC 3.1.4.17) (Cyclic GMP-stimulated phosphodiesterase) (CGS-PDE) (cGSPDE)	0.549138	-0.335508	NO
Q6ZWV3	RPL10	60S ribosomal protein L10 (Protein QM homolog) (Ribosomal protein L10)	-0.365033	-0.31541	NO
P49615	CDK5	Cyclin-dependent kinase 5 (EC 2.7.11.1) (Cell division protein kinase 5) (Cyclin-dependent-like kinase 5) (Serine/threonine-protein kinase PSSALRE) (Tau protein kinase II catalytic subunit) (TPKII catalytic subunit)	-0.1482	-0.328998	NO
P42208	SEPTIN2	Septin-2 (Neural precursor cell expressed developmentally down-regulated protein 5) (NEDD-5)	0.325522	-0.325973	NO
O35465	FKBP8	Peptidyl-prolyl cis-trans isomerase FKBP8 (PPIase FKBP8) (EC 5.2.1.8) (38 kDa FK506-binding protein) (38 kDa FKBP) (FKBP-38) (mFKBP38) (FK506-binding protein 8) (FKBP-8) (FKBPR38) (Rotamase)	-0.0922556	-0.32161	NO
Q3TZZ7	ESYT2	Extended synaptotagmin-2 (E-Syt2)	0.0619346	-0.335024	NO
P41105	RPL28	60S ribosomal protein L28	-0.86144	-0.314066	NO
D3YVF0	AKAP5	A-kinase anchor protein 5 (AKAP-5) (A-kinase anchor protein 150 kDa) (AKAP 150) (P150) (cAMP-dependent protein kinase regulatory subunit II high affinity-binding protein)	0.401721	-0.333869	NO
O35474	EDIL3	EGF-like repeat and discoidin I-like domain-containing protein 3 (Developmentally-regulated endothelial cell locus 1 protein) (Integrin-binding protein DEL1)	-0.155199	-0.334725	NO
Q9D1E8	AGPAT5	1-acyl-sn-glycerol-3-phosphate acyltransferase epsilon (EC 2.3.1.51) (1-acylglycerol-3-phosphate O-acyltransferase 5) (1-AGP acyltransferase 5) (1-AGPAT 5) (Lysophosphatidic acid acyltransferase epsilon) (LPAAT-epsilon)	0.109284	-0.322641	NO
Q99K48	NONO	Non-POU domain-containing octamer-binding protein (NonO protein)	-0.413118	-0.332564	NO
Q61301	CTNNA2	Catenin alpha-2 (Alpha N-catenin)	0.0806513	-0.334312	NO
Q9CQE8	RTRAF	RNA transcription, translation and transport factor protein	-0.087509	-0.332433	NO
P62748	HPCAL1	Hippocalcin-like protein 1 (Neural visinin-like protein 3) (NVL-3) (NVP-3) (Visinin-like protein 3) (VILIP-3)	0.348907	-0.331304	NO
Q9D125	MRPS25	28S ribosomal protein S25, mitochondrial (MRP-S25) (S25mt)	-0.531842	-0.324294	NO
Q8CGK3	LONP1	Lon protease homolog, mitochondrial (EC 3.4.21.53) (Lon protease-like protein) (LONP) (Mitochondrial ATP-dependent protease Lon) (Serine protease 15)	0.343572	-0.339502	NO
Q8R2Y8	PTRH2	Peptidyl-tRNA hydrolase 2, mitochondrial (PTH 2) (EC 3.1.1.29)	-0.478876	-0.335362	NO
Q9JMC8	EPB41L4B	Band 4.1-like protein 4B (Erythrocyte membrane protein band 4.1-like 4B) (Protein EHM2)	0.507632	-0.321056	NO
Q60597	OGDH	2-oxoglutarate dehydrogenase complex component E1 (E1o) (OGDC-E1) (OGDH-E1) (EC 1.2.4.2) (2-oxoglutarate dehydrogenase, mitochondrial) (Alpha-ketoglutarate dehydrogenase) (Alpha-KGDH-E1) (Thiamine diphosphate (ThDP)-dependent 2-oxoglutarate dehydrogenase)	0.348706	-0.341139	NO
P62141	PPP1CB	Serine/threonine-protein phosphatase PP1-beta catalytic subunit (PP-1B) (EC 3.1.3.16) (EC 3.1.3.53)	-0.0814717	-0.341377	NO
Q9JMC3	DNAJA4	DnaJ homolog subfamily A member 4 (MmDjA4)	-0.0973859	-0.318299	NO
Q80TS3	ADGRL3	Adhesion G protein-coupled receptor L3 (Latrophilin-3) (Lectomedin-3)	-0.116006	-0.334435	NO
O55131	SEPTIN7	Septin-7 (CDC10 protein homolog)	-0.0952826	-0.326183	NO
P70296	PEBP1	Phosphatidylethanolamine-binding protein 1 (PEBP-1) (HCNPpp) [Cleaved into: Hippocampal cholinergic neurostimulating peptide (HCNP)]	-0.171472	-0.330976	NO
Q8K003	TMA7	Translation machinery-associated protein 7 (Coiled-coil domain-containing protein 72)	0.422396	-0.33788	NO
P28738	KIF5C	Kinesin heavy chain isoform 5C (EC 3.6.4.-) (Kinesin heavy chain neuron-specific 2) (Kinesin-1)	0.095048	-0.345358	NO
P42859	HTT	Huntingtin (Huntington disease protein homolog) (HD protein homolog) [Cleaved into: Huntingtin, myristoylated N-terminal fragment]	0.534997	-0.34571	NO
Q6NZL0	SOGA3	Protein SOGA3	0.392012	-0.341177	NO
O08788	DCTN1	Dynactin subunit 1 (150 kDa dynein-associated polypeptide) (DAP-150) (DP-150) (p150-glued)	0.0489054	-0.34563	NO
Q9Z0G0	GIPC1	PDZ domain-containing protein GIPC1 (GAIP C-terminus-interacting protein) (RGS-GAIP-interacting protein) (RGS19-interacting protein 1) (SemaF cytoplasmic domain-associated protein 1) (SEMCAP-1) (Synectin)	-0.21083	-0.338806	NO
Q80UY2	KCMF1	E3 ubiquitin-protein ligase KCMF1 (EC 2.3.2.27) (Differentially expressed in branching tubulogenesis 91) (Debt-91) (RING-type E3 ubiquitin transferase KCMF1)	0.896784	-0.336209	NO
O88487	DYNC1I2	Cytoplasmic dynein 1 intermediate chain 2 (Cytoplasmic dynein intermediate chain 2) (Dynein intermediate chain 2, cytosolic) (DH IC-2)	0.560988	-0.342053	NO
O08553	DPYSL2	Dihydropyrimidinase-related protein 2 (DRP-2) (Unc-33-like phosphoprotein 2) (ULIP-2)	-0.127961	-0.346678	NO
Q9R099	TBL2	Transducin beta-like protein 2	-0.22269	-0.331331	NO
Q80XN0	BDH1	D-beta-hydroxybutyrate dehydrogenase, mitochondrial (EC 1.1.1.30) (3-hydroxybutyrate dehydrogenase) (BDH)	-0.159248	-0.342538	NO
Q8K1E0	STX5	Syntaxin-5	0.695914	-0.34064	NO
Q9Z2A0	PDPK1	3-phosphoinositide-dependent protein kinase 1 (mPDK1) (EC 2.7.11.1)	1.04244	-0.347432	NO
Q8BNW9	KBTBD11	Kelch repeat and BTB domain-containing protein 11	-0.851327	-0.349271	NO
Q3TVA9	CCDC136	Coiled-coil domain-containing protein 136	-0.0141244	-0.342909	NO
Q3UHJ0	AAK1	AP2-associated protein kinase 1 (EC 2.7.11.1) (Adaptor-associated kinase 1)	0.181689	-0.344886	NO
Q8R001	MAPRE2	Microtubule-associated protein RP/EB family member 2 (APC-binding protein EB2) (End-binding protein 2) (EB2)	-0.177982	-0.336809	NO
Q8CCB4	VPS53	Vacuolar protein sorting-associated protein 53 homolog	0.174639	-0.346288	NO
Q6I6G8	HECW2	E3 ubiquitin-protein ligase HECW2 (EC 2.3.2.26) (HECT, C2 and WW domain-containing protein 2) (HECT-type E3 ubiquitin transferase HECW2) (NEDD4-like E3 ubiquitin-protein ligase 2)	0.129535	-0.341259	NO
Q80Y17	LLGL1	Lethal(2) giant larvae protein homolog 1 (LLGL) (Mgl-1) (Mlgl)	-0.297627	-0.34246	NO
Q3TJZ6	FAM98A	Protein FAM98A	-0.327633	-0.342211	NO
Q8BJY1	PSMD5	26S proteasome non-ATPase regulatory subunit 5 (26S protease subunit S5 basic) (26S proteasome subunit S5B)	-0.0809006	-0.351719	NO
Q3UHL1	CAMKV	CaM kinase-like vesicle-associated protein	0.178137	-0.335008	NO
Q8CCN5	BCAS3	BCAS3 microtubule associated cell migration factor (Breast carcinoma-amplified sequence 3 homolog) (K20D4) (Protein rudhira)	0.280066	-0.343582	NO
Q3TEA8	HP1BP3	Heterochromatin protein 1-binding protein 3	-0.57384	-0.335452	NO
Q6ZQ38	CAND1	Cullin-associated NEDD8-dissociated protein 1 (Cullin-associated and neddylation-dissociated protein 1) (p120 CAND1)	0.288763	-0.341247	NO
P13595	NCAM1	Neural cell adhesion molecule 1 (N-CAM-1) (NCAM-1) (CD antigen CD56)	-0.612671	-0.324654	NO
O35099	MAP3K5	Mitogen-activated protein kinase kinase kinase 5 (EC 2.7.11.25) (Apoptosis signal-regulating kinase 1) (ASK-1) (MAPK/ERK kinase kinase 5) (MEK kinase 5) (MEKK 5)	0.5949	-0.34805	NO
Q9D517	AGPAT3	1-acyl-sn-glycerol-3-phosphate acyltransferase gamma (EC 2.3.1.51) (1-acylglycerol-3-phosphate O-acyltransferase 3) (1-AGP acyltransferase 3) (1-AGPAT 3) (Lysophosphatidic acid acyltransferase gamma) (LPAAT-gamma)	-0.396176	-0.3548	NO
Q9WUA2	FARSB	Phenylalanine--tRNA ligase beta subunit (EC 6.1.1.20) (Phenylalanyl-tRNA synthetase beta subunit) (PheRS)	-0.0163259	-0.348703	NO
P46460	NSF	Vesicle-fusing ATPase (EC 3.6.4.6) (N-ethylmaleimide-sensitive fusion protein) (NEM-sensitive fusion protein) (Suppressor of K(+) transport growth defect 2) (Protein SKD2) (Vesicular-fusion protein NSF)	-0.110887	-0.34437	NO
O88343	SLC4A4	Electrogenic sodium bicarbonate cotransporter 1 (Sodium bicarbonate cotransporter) (Na(+)/HCO3(-) cotransporter) (Solute carrier family 4 member 4)	-0.033536	-0.334619	NO
Q9CPX6	ATG3	Ubiquitin-like-conjugating enzyme ATG3 (EC 2.3.2.-) (Autophagy-related protein 3) (APG3-like)	-0.747095	-0.352103	NO
P63141	KCNA2	Potassium voltage-gated channel subfamily A member 2 (MK2) (Voltage-gated potassium channel subunit Kv1.2)	0.0897687	-0.343223	NO
Q9QYS9	QKI	KH domain-containing RNA-binding protein QKI (Protein quaking) (MqkI)	-0.286668	-0.352894	NO
Q80YN3	BCAS1	Breast carcinoma-amplified sequence 1 homolog (Novel amplified in breast cancer 1 homolog)	-0.22102	-0.354413	NO
P26039	TLN1	Talin-1	-0.316867	-0.357734	NO
O70161	PIP5K1C	Phosphatidylinositol 4-phosphate 5-kinase type-1 gamma (PIP5K1-gamma) (PtdIns(4)P-5-kinase 1 gamma) (EC 2.7.1.68) (Phosphatidylinositol 4-phosphate 5-kinase type I gamma) (PIP5KIgamma)	-0.0314197	-0.348208	NO
Q61990	PCBP2	Poly(rC)-binding protein 2 (Alpha-CP2) (CTBP) (CBP) (Putative heterogeneous nuclear ribonucleoprotein X) (hnRNP X)	-0.340757	-0.359295	NO
Q8BFY9	TNPO1	Transportin-1 (Importin beta-2) (Karyopherin beta-2)	-0.0834065	-0.358303	NO
P13020	GSN	Gelsolin (Actin-depolymerizing factor) (ADF) (Brevin)	-0.252427	-0.356387	NO
P35700	PRDX1	Peroxiredoxin-1 (EC 1.11.1.24) (Macrophage 23 kDa stress protein) (Osteoblast-specific factor 3) (OSF-3) (Thioredoxin peroxidase 2) (Thioredoxin-dependent peroxide reductase 2) (Thioredoxin-dependent peroxiredoxin 1)	0.232506	-0.346716	NO
P11983	TCP1	T-complex protein 1 subunit alpha (TCP-1-alpha) (CCT-alpha) (Tailless complex polypeptide 1A) (TCP-1-A) (Tailless complex polypeptide 1B) (TCP-1-B)	0.137816	-0.357441	NO
Q9WU79	PRODH	Proline dehydrogenase 1, mitochondrial (EC 1.5.5.2) (Proline oxidase)	-0.159292	-0.361004	NO
O70503	HSD17B12	Very-long-chain 3-oxoacyl-CoA reductase (EC 1.1.1.330) (17-beta-hydroxysteroid dehydrogenase 12) (17-beta-HSD 12) (3-ketoacyl-CoA reductase) (KAR) (Estradiol 17-beta-dehydrogenase 12) (EC 1.1.1.62) (KIK-I)	-0.465136	-0.341553	NO
Q9Z2W9	GRIA3	Glutamate receptor 3 (GluR-3) (AMPA-selective glutamate receptor 3) (GluR-C) (GluR-K3) (Glutamate receptor ionotropic, AMPA 3) (GluA3)	0.0670751	-0.338219	NO
Q61290	CACNA1E	Voltage-dependent R-type calcium channel subunit alpha-1E (Brain calcium channel II) (BII) (Calcium channel, L type, alpha-1 polypeptide, isoform 6) (Voltage-gated calcium channel subunit alpha Cav2.3)	0.218948	-0.351809	NO
Q9QYX7	PCLO	Protein piccolo (Aczonin) (Brain-derived HLMN protein) (Multidomain presynaptic cytomatrix protein)	0.162236	-0.351216	NO
Q505D7	OPA3	Optic atrophy 3 protein homolog	0.0472498	-0.351821	NO
Q8BMS1	HADHA	Trifunctional enzyme subunit alpha, mitochondrial (Monolysocardiolipin acyltransferase) (EC 2.3.1.-) (TP-alpha) [Includes: Long-chain enoyl-CoA hydratase (EC 4.2.1.17); Long chain 3-hydroxyacyl-CoA dehydrogenase (EC 1.1.1.211)]	-0.287447	-0.360574	NO
Q9QZE5	COPG1	Coatomer subunit gamma-1 (Gamma-1-coat protein) (Gamma-1-COP)	0.237609	-0.36081	NO
Q7TMY8	HUWE1	E3 ubiquitin-protein ligase HUWE1 (EC 2.3.2.26) (E3Histone) (HECT, UBA and WWE domain-containing protein 1) (HECT-type E3 ubiquitin transferase HUWE1) (Upstream regulatory element-binding protein 1) (URE-B1) (URE-binding protein 1)	0.206705	-0.363326	NO
Q99KY4	GAK	Cyclin-G-associated kinase (EC 2.7.11.1)	-0.180733	-0.35614	NO
Q99PU8	DHX30	ATP-dependent RNA helicase DHX30 (EC 3.6.4.13) (DEAH box protein 30)	-0.466893	-0.356579	NO
Q60605	MYL6	Myosin light polypeptide 6 (17 kDa myosin light chain) (LC17) (Myosin light chain 3) (MLC-3) (Myosin light chain alkali 3) (Myosin light chain A3) (Smooth muscle and nonmuscle myosin light chain alkali 6)	0.0696049	-0.347944	NO
Q9EQ20	ALDH6A1	Methylmalonate-semialdehyde dehydrogenase [acylating], mitochondrial (MMSDH) (Malonate-semialdehyde dehydrogenase [acylating]) (EC 1.2.1.18) (EC 1.2.1.27) (Aldehyde dehydrogenase family 6 member A1)	0.460316	-0.358247	NO
Q8CHT1	NGEF	Ephexin-1 (Eph-interacting exchange protein) (Neuronal guanine nucleotide exchange factor)	-0.262258	-0.348878	NO
Q8BIZ1	ANKS1B	Ankyrin repeat and sterile alpha motif domain-containing protein 1B (Amyloid-beta protein intracellular domain-associated protein 1) (AIDA-1) (E2A-PBX1-associated protein) (EB-1)	-0.123147	-0.347941	NO
P68369	TUBA1A	Tubulin alpha-1A chain (EC 3.6.5.-) (Alpha-tubulin 1) (Alpha-tubulin isotype M-alpha-1) (Tubulin alpha-1 chain) [Cleaved into: Detyrosinated tubulin alpha-1A chain]	-0.0196852	-0.358408	NO
Q9JME5	AP3B2	AP-3 complex subunit beta-2 (Adaptor protein complex AP-3 subunit beta-2) (Adaptor-related protein complex 3 subunit beta-2) (Beta-3B-adaptin) (Clathrin assembly protein complex 3 beta-2 large chain)	0.27657	-0.365188	NO
Q8BL65	ABLIM2	Actin-binding LIM protein 2 (abLIM-2) (Actin-binding LIM protein family member 2)	0.230341	-0.35776	NO
Q8C8R3	ANK2	Ankyrin-2 (ANK-2) (Ankyrin-B) (Brain ankyrin)	0.194736	-0.363801	NO
Q64516	GK	Glycerol kinase (GK) (Glycerokinase) (EC 2.7.1.30) (ATP:glycerol 3-phosphotransferase)	0.558269	-0.34641	NO
Q9ERG2	STRN3	Striatin-3 (Cell cycle autoantigen SG2NA) (S/G2 antigen)	0.541246	-0.355389	NO
Q9WUR2	ECI2	Enoyl-CoA delta isomerase 2 (EC 5.3.3.8) (Delta(3),delta(2)-enoyl-CoA isomerase) (D3,D2-enoyl-CoA isomerase) (Dodecenoyl-CoA isomerase) (Peroxisomal 3,2-trans-enoyl-CoA isomerase) (pECI)	-0.0395124	-0.348823	NO
Q6PE13	PRRT3	Proline-rich transmembrane protein 3	-0.365313	-0.356077	NO
Q9Z1Z2	STRAP	Serine-threonine kinase receptor-associated protein (UNR-interacting protein)	0.439142	-0.361433	NO
Q9EQC5	SCYL1	N-terminal kinase-like protein (105 kDa kinase-like protein) (Mitosis-associated kinase-like protein NTKL) (SCY1-like protein 1)	-0.35961	-0.367187	NO
Q9D1G5	LRRC57	Leucine-rich repeat-containing protein 57	-0.365883	-0.354562	NO
P39688	FYN	Tyrosine-protein kinase Fyn (EC 2.7.10.2) (Proto-oncogene c-Fyn) (p59-Fyn)	0.0473997	-0.364094	NO
P80313	CCT7	T-complex protein 1 subunit eta (TCP-1-eta) (CCT-eta)	-0.0166755	-0.363666	NO
Q8CBE3	WDR37	WD repeat-containing protein 37	0.0816902	-0.357082	NO
Q8K341	ATAT1	Alpha-tubulin N-acetyltransferase 1 (Alpha-TAT) (Alpha-TAT1) (TAT) (EC 2.3.1.108) (Acetyltransferase mec-17 homolog)	0.0914875	-0.347508	NO
Q91XU3	PIP4K2C	Phosphatidylinositol 5-phosphate 4-kinase type-2 gamma (EC 2.7.1.149) (Phosphatidylinositol 5-phosphate 4-kinase type II gamma) (PI(5)P 4-kinase type II gamma) (PIP4KII-gamma)	0.572478	-0.362952	NO
P47738	ALDH2	Aldehyde dehydrogenase, mitochondrial (EC 1.2.1.3) (AHD-M1) (ALDH class 2) (ALDH-E2) (ALDHI)	0.842804	-0.359519	NO
Q3TTY5	KRT2	Keratin, type II cytoskeletal 2 epidermal (Cytokeratin-2e) (CK-2e) (Epithelial keratin-2e) (Keratin-2 epidermis) (Keratin-2e) (K2e) (Type-II keratin Kb2)	-0.729311	-0.356885	NO
Q9WVJ2	PSMD13	26S proteasome non-ATPase regulatory subunit 13 (26S proteasome regulatory subunit RPN9) (26S proteasome regulatory subunit S11) (26S proteasome regulatory subunit p40.5)	0.314126	-0.370861	NO
Q9CWE0	MTFR1L	Mitochondrial fission regulator 1-like	0.41805	-0.36096	NO
Q91V14	SLC12A5	Solute carrier family 12 member 5 (Electroneutral potassium-chloride cotransporter 2) (K-Cl cotransporter 2) (mKCC2) (Neuronal K-Cl cotransporter)	-0.00766065	-0.36419	NO
B2RSH2	GNAI1	Guanine nucleotide-binding protein G(i) subunit alpha-1 (Adenylate cyclase-inhibiting G alpha protein)	0.126809	-0.354756	NO
A2ALS5	RAP1GAP	Rap1 GTPase-activating protein 1 (Rap1GAP) (Rap1GAP1) (ARPP-90)	0.0642083	-0.366408	NO
B9EJ86	OSBPL8	Oxysterol-binding protein-related protein 8 (ORP-8) (OSBP-related protein 8)	0.0108644	-0.354503	NO
Q9Z140	CPNE6	Copine-6 (Copine VI) (Neuronal-copine) (N-copine)	0.313802	-0.367924	NO
Q8BU30	IARS1	Isoleucine--tRNA ligase, cytoplasmic (EC 6.1.1.5) (Isoleucyl-tRNA synthetase) (IRS) (IleRS)	-0.155137	-0.369215	NO
Q8R0S4	CACNB4	Voltage-dependent L-type calcium channel subunit beta-4 (CAB4) (Calcium channel voltage-dependent subunit beta 4)	0.344726	-0.363276	NO
Q80WJ7	MTDH	Protein LYRIC (3D3/LYRIC) (Lysine-rich CEACAM1 co-isolated protein) (Metadherin) (Metastasis adhesion protein)	-0.266752	-0.346079	NO
P12382	PFKL	ATP-dependent 6-phosphofructokinase, liver type (ATP-PFK) (PFK-L) (EC 2.7.1.11) (6-phosphofructokinase type B) (Phosphofructo-1-kinase isozyme B) (PFK-B) (Phosphohexokinase)	0.277605	-0.36863	NO
P04370	MBP	Myelin basic protein (MBP) (Myelin A1 protein)	-0.840105	-0.359791	NO
P20444	PRKCA	Protein kinase C alpha type (PKC-A) (PKC-alpha) (EC 2.7.11.13)	-0.070565	-0.365115	NO
Q9ESM3	HAPLN2	Hyaluronan and proteoglycan link protein 2 (Brain link protein 1)	0.247841	-0.366233	NO
Q8VBY2	CAMKK1	Calcium/calmodulin-dependent protein kinase kinase 1 (CaM-KK 1) (CaM-kinase kinase 1) (CaMKK 1) (EC 2.7.11.17) (CaM-kinase IV kinase) (Calcium/calmodulin-dependent protein kinase kinase alpha) (CaM-KK alpha) (CaM-kinase kinase alpha) (CaMKK alpha)	0.18497	-0.36328	NO
P47857	PFKM	ATP-dependent 6-phosphofructokinase, muscle type (ATP-PFK) (PFK-M) (EC 2.7.1.11) (6-phosphofructokinase type A) (Phosphofructo-1-kinase isozyme A) (PFK-A) (Phosphohexokinase)	0.199337	-0.365796	NO
P28652	CAMK2B	Calcium/calmodulin-dependent protein kinase type II subunit beta (CaM kinase II subunit beta) (CaMK-II subunit beta) (EC 2.7.11.17)	-0.164606	-0.36446	NO
P42932	CCT8	T-complex protein 1 subunit theta (TCP-1-theta) (CCT-theta)	-0.0100471	-0.365927	NO
Q9ES28	ARHGEF7	Rho guanine nucleotide exchange factor 7 (Beta-Pix) (PAK-interacting exchange factor beta) (p85SPR)	0.262846	-0.365377	NO
P18242	CTSD	Cathepsin D (EC 3.4.23.5)	-0.221008	-0.366959	NO
Q9Z0U1	TJP2	Tight junction protein ZO-2 (Tight junction protein 2) (Zona occludens protein 2) (Zonula occludens protein 2)	-0.347765	-0.368144	NO
Q6ZQ18	EFR3B	Protein EFR3 homolog B	0.276542	-0.369225	NO
Q6ZQ82	ARHGAP26	Rho GTPase-activating protein 26 (Rho-type GTPase-activating protein 26)	-0.0769347	-0.372854	NO
Q80UG5	SEPTIN9	Septin-9 (SL3-3 integration site 1 protein)	0.142469	-0.363706	NO
Q920I9	WDR7	WD repeat-containing protein 7 (TGF-beta resistance-associated protein TRAG)	-0.244788	-0.368126	NO
Q68FF6	GIT1	ARF GTPase-activating protein GIT1 (ARF GAP GIT1) (G protein-coupled receptor kinase-interactor 1) (GRK-interacting protein 1)	0.169752	-0.366894	NO
Q80X80	C2CD2L	Phospholipid transfer protein C2CD2L (C2 domain-containing protein 2-like) (Transmembrane protein 24)	-0.405086	-0.351808	NO
P47757	CAPZB	F-actin-capping protein subunit beta (CapZ beta)	0.0675351	-0.368984	NO
P05201	GOT1	Aspartate aminotransferase, cytoplasmic (cAspAT) (EC 2.6.1.1) (EC 2.6.1.3) (Cysteine aminotransferase, cytoplasmic) (Cysteine transaminase, cytoplasmic) (cCAT) (Glutamate oxaloacetate transaminase 1) (Transaminase A)	-0.098763	-0.357853	NO
Q9QWY8	ASAP1	Arf-GAP with SH3 domain, ANK repeat and PH domain-containing protein 1 (130 kDa phosphatidylinositol 4,5-bisphosphate-dependent ARF1 GTPase-activating protein) (ADP-ribosylation factor-directed GTPase-activating protein 1) (ARF GTPase-activating protein 1) (Development and differentiation-enhancing factor 1) (DEF-1) (Differentiation-enhancing factor 1) (PIP2-dependent ARF1 GAP)	-0.0485454	-0.374177	NO
Q61831	MAPK10	Mitogen-activated protein kinase 10 (MAP kinase 10) (MAPK 10) (EC 2.7.11.24) (MAP kinase p49 3F12) (Stress-activated protein kinase JNK3) (c-Jun N-terminal kinase 3)	-0.351299	-0.37584	NO
Q9EPW0	INPP4A	Inositol polyphosphate-4-phosphatase type I A (Inositol polyphosphate 4-phosphatase type I) (Inositol polyphosphate 4-phosphatase-1) (4-Ptase-1) (Type I inositol 3,4-bisphosphate 4-phosphatase) (EC 3.1.3.66)	0.26012	-0.376728	NO
Q99LF4	RTCB	RNA-splicing ligase RtcB homolog (EC 6.5.1.8) (3'-phosphate/5'-hydroxy nucleic acid ligase) (Focal adhesion-associated protein) (FAAP)	-0.253258	-0.371728	NO
Q99MK8	GRK2	Beta-adrenergic receptor kinase 1 (Beta-ARK-1) (EC 2.7.11.15) (G-protein-coupled receptor kinase 2)	-0.147324	-0.370387	NO
E9Q3L2	PI4KA	Phosphatidylinositol 4-kinase alpha (PI4-kinase alpha) (PI4K-alpha) (PtdIns-4-kinase alpha) (EC 2.7.1.67)	0.202867	-0.376468	NO
Q8CIE6	COPA	Coatomer subunit alpha (Alpha-coat protein) (Alpha-COP) [Cleaved into: Xenin (Xenopsin-related peptide); Proxenin]	-0.365453	-0.378283	NO
Q02248	CTNNB1	Catenin beta-1 (Beta-catenin)	-0.149272	-0.36719	NO
P97384	ANXA11	Annexin A11 (Annexin XI) (Annexin-11) (Calcyclin-associated annexin 50) (CAP-50)	0.41057	-0.375354	NO
Q8R5H6	WASF1	Actin-binding protein WASF1 (Protein WAVE-1) (Wiskott-Aldrich syndrome protein family member 1) (WASP family protein member 1)	0.338288	-0.369248	NO
Q9CZU6	CS	Citrate synthase, mitochondrial (EC 2.3.3.1) (Citrate (Si)-synthase)	0.45206	-0.377056	NO
P06151	LDHA	L-lactate dehydrogenase A chain (LDH-A) (EC 1.1.1.27) (LDH muscle subunit) (LDH-M)	-0.104517	-0.362261	NO
Q91YM2	ARHGAP35	Rho GTPase-activating protein 35 (Glucocorticoid receptor DNA-binding factor 1)	0.4934	-0.371293	NO
P54830	PTPN5	Tyrosine-protein phosphatase non-receptor type 5 (EC 3.1.3.48) (Neural-specific protein-tyrosine phosphatase) (Striatum-enriched protein-tyrosine phosphatase) (STEP)	0.333627	-0.363684	NO
Q8CI71	VPS50	Syndetin (Bcl2-like protein blm) (Coiled-coil domain-containing protein 132) (EARP/GARPII complex subunit VPS50)	0.13919	-0.378552	NO
Q8CCJ3	UFL1	E3 UFM1-protein ligase 1 (EC 2.3.2.-) (E3 UFM1-protein transferase 1) (Multiple alpha-helix protein located at ER) (Regulator of C53/LZAP and DDRGK1)	-0.431728	-0.376881	NO
P28740	KIF2A	Kinesin-like protein KIF2A (Kinesin-2)	0.218598	-0.382377	NO
Q9Z2Y3	HOMER1	Homer protein homolog 1 (Homer-1) (VASP/Ena-related gene up-regulated during seizure and LTP 1) (Vesl-1)	0.115762	-0.361628	NO
Q99NF2	NSMF	NMDA receptor synaptonuclear signaling and neuronal migration factor (Juxtasynaptic attractor of caldendrin on dendritic boutons protein) (Jacob protein) (Nasal embryonic luteinizing hormone-releasing hormone factor) (Nasal embryonic LHRH factor)	-0.165633	-0.371578	NO
Q3TIR3	RIC8A	Synembryn-A (Protein Ric-8A)	0.375522	-0.375667	NO
Q9JJZ2	TUBA8	Tubulin alpha-8 chain (EC 3.6.5.-) (Alpha-tubulin 8) [Cleaved into: Dephenylalaninated tubulin alpha-8 chain]	0.53001	-0.371803	NO
P08551	NEFL	Neurofilament light polypeptide (NF-L) (68 kDa neurofilament protein) (Neurofilament triplet L protein)	-0.0325193	-0.373141	NO
Q8BPM0	DAAM1	Disheveled-associated activator of morphogenesis 1	0.218659	-0.375356	NO
Q923T9	CAMK2G	Calcium/calmodulin-dependent protein kinase type II subunit gamma (CaM kinase II subunit gamma) (CaMK-II subunit gamma) (EC 2.7.11.17)	-0.252509	-0.376912	NO
Q8BIJ6	IARS2	Isoleucine--tRNA ligase, mitochondrial (EC 6.1.1.5) (Isoleucyl-tRNA synthetase) (IleRS)	0.408569	-0.384994	NO
P68368	TUBA4A	Tubulin alpha-4A chain (EC 3.6.5.-) (Alpha-tubulin 4) (Alpha-tubulin isotype M-alpha-4) (Tubulin alpha-4 chain)	-0.622837	-0.376798	NO
Q6P069	SRI	Sorcin	0.499311	-0.380491	NO
Q8BWQ6	VPS35L	VPS35 endosomal protein-sorting factor-like	0.13146	-0.384902	NO
Q8VHH5	AGAP3	Arf-GAP with GTPase, ANK repeat and PH domain-containing protein 3 (AGAP-3) (CRAM-associated GTPase) (CRAG) (Centaurin-gamma-3) (Cnt-g3) (MR1-interacting protein) (MRIP-1)	-0.0798402	-0.36463	NO
B1AWN6	SCN2A	Sodium channel protein type 2 subunit alpha (Voltage-gated sodium channel subunit alpha Nav1.2)	0.262498	-0.381726	NO
Q07076	ANXA7	Annexin A7 (Annexin VII) (Annexin-7) (Synexin)	0.43613	-0.380853	NO
Q60770	STXBP3	Syntaxin-binding protein 3 (MUNC-18-3) (Mammalian homolog of Unc-18c) (Munc-18c) (Protein unc-18 homolog 3) (Unc18-3) (Protein unc-18 homolog C) (Unc-18C)	-0.663497	-0.386806	NO
P55088	AQP4	Aquaporin-4 (AQP-4) (Mercurial-insensitive water channel) (MIWC) (WCH4)	-0.0337662	-0.384869	NO
P56695	WFS1	Wolframin	-0.503837	-0.380454	NO
A6H5Z3	EXOC6B	Exocyst complex component 6B (Exocyst complex component Sec15B) (SEC15-like protein 2)	0.0474073	-0.387573	NO
P70290	MPP1	55 kDa erythrocyte membrane protein (p55) (Membrane protein, palmitoylated 1)	-0.29224	-0.378738	NO
P11881	ITPR1	Inositol 1,4,5-trisphosphate receptor type 1 (IP3 receptor isoform 1) (IP3R 1) (InsP3R1) (Inositol 1,4,5-trisphosphate-binding protein P400) (Protein PCD-6) (Purkinje cell protein 1) (Type 1 inositol 1,4,5-trisphosphate receptor) (Type 1 InsP3 receptor)	-0.342645	-0.383861	NO
P80318	CCT3	T-complex protein 1 subunit gamma (TCP-1-gamma) (CCT-gamma) (Matricin) (mTRiC-P5)	-0.0499166	-0.380682	NO
O35136	NCAM2	Neural cell adhesion molecule 2 (N-CAM-2) (NCAM-2) (Neural cell adhesion molecule RB-8) (R4B12)	0.0645569	-0.369204	NO
O70172	PIP4K2A	Phosphatidylinositol 5-phosphate 4-kinase type-2 alpha (EC 2.7.1.149) (1-phosphatidylinositol 5-phosphate 4-kinase 2-alpha) (Diphosphoinositide kinase 2-alpha) (Phosphatidylinositol 5-Phosphate 4-Kinase) (PI5P4Kalpha) (Phosphatidylinositol 5-phosphate 4-kinase type II alpha) (PI(5)P 4-kinase type II alpha) (PIP4KII-alpha) (PtdIns(5)P-4-kinase isoform 2-alpha)	-0.0244739	-0.388332	NO
Q5DTL9	SLC4A10	Sodium-driven chloride bicarbonate exchanger (Solute carrier family 4 member 10)	0.0657696	-0.366273	NO
Q6PGN3	DCLK2	Serine/threonine-protein kinase DCLK2 (EC 2.7.11.1) (CaMK-like CREB regulatory kinase 2) (CL2) (CLICK-II) (CLICK2) (Doublecortin-like and CAM kinase-like 2) (Doublecortin-like kinase 2)	0.524939	-0.384425	NO
Q69ZS8	KAZN	Kazrin	-0.455929	-0.354456	NO
Q8BWF0	ALDH5A1	Succinate-semialdehyde dehydrogenase, mitochondrial (EC 1.2.1.24) (Aldehyde dehydrogenase family 5 member A1) (NAD(+)-dependent succinic semialdehyde dehydrogenase)	0.519675	-0.37165	NO
P62334	PSMC6	26S proteasome regulatory subunit 10B (26S proteasome AAA-ATPase subunit RPT4) (Proteasome 26S subunit ATPase 6) (Proteasome subunit p42)	0.724927	-0.388338	NO
Q8CDG3	VCPIP1	Deubiquitinating protein VCPIP1 (EC 3.4.19.12) (Valosin-containing protein p97/p47 complex-interacting protein 1) (Valosin-containing protein p97/p47 complex-interacting protein p135) (VCP/p47 complex-interacting 135-kDa protein)	0.387228	-0.382339	NO
Q9ESJ4	NCKIPSD	NCK-interacting protein with SH3 domain (54 kDa VacA-interacting protein) (VIP54) (90 kDa N-WASP-interacting protein) (90 kDa SH3 protein interacting with Nck) (SH3 adapter protein SPIN90) (WASP-interacting SH3-domain protein) (WISH) (Wiskott-Aldrich syndrome protein-binding protein) (N-WASP-binding protein)	0.0262431	-0.378781	NO
Q62167	DDX3X	ATP-dependent RNA helicase DDX3X (EC 3.6.4.13) (D1Pas1-related sequence 2) (DEAD box RNA helicase DEAD3) (mDEAD3) (DEAD box protein 3, X-chromosomal) (Embryonic RNA helicase)	-0.329819	-0.387923	NO
Q3UHD6	SNX27	Sorting nexin-27	0.2282	-0.389756	NO
Q6PAR5	GAPVD1	GTPase-activating protein and VPS9 domain-containing protein 1 (GAPex-5) (Rab5-activating protein 6)	0.547036	-0.379827	NO
P23819	GRIA2	Glutamate receptor 2 (GluR-2) (AMPA-selective glutamate receptor 2) (GluR-B) (GluR-K2) (Glutamate receptor ionotropic, AMPA 2) (GluA2)	-0.229402	-0.366506	NO
Q80U63	MFN2	Mitofusin-2 (EC 3.6.5.-) (Hypertension-related protein 1) (Mitochondrial assembly regulatory factor) (HSG protein) (Transmembrane GTPase MFN2)	0.363132	-0.382951	NO
Q922F4	TUBB6	Tubulin beta-6 chain	0.498005	-0.3867	NO
Q91Z67	SRGAP2	SLIT-ROBO Rho GTPase-activating protein 2 (srGAP2) (Formin-binding protein 2) (Formin-binding protein 27) (FBP-27)	-0.152452	-0.3911	NO
Q91YD9	WASL	Actin nucleation-promoting factor WASL (Neural Wiskott-Aldrich syndrome protein) (N-WASP)	0.406124	-0.376128	NO
P49025	CIT	Citron Rho-interacting kinase (CRIK) (EC 2.7.11.1) (Rho-interacting, serine/threonine-protein kinase 21)	0.391142	-0.382889	NO
Q5SSM3	ARHGAP44	Rho GTPase-activating protein 44 (Rho-type GTPase-activating protein RICH2) (RhoGAP interacting with CIP4 homologs protein 2) (RICH-2)	0.00447526	-0.377773	NO
P20917	MAG	Myelin-associated glycoprotein (Siglec-4a)	-0.720559	-0.386288	NO
P21126	UBL4A	Ubiquitin-like protein 4A (Ubiquitin-like protein GDX)	0.127586	-0.366999	NO
P63168	DYNLL1	Dynein light chain 1, cytoplasmic (8 kDa dynein light chain) (DLC8) (Dynein light chain LC8-type 1) (Protein inhibitor of neuronal nitric oxide synthase) (PIN) (mPIN)	-0.103033	-0.390858	NO
P70392	RASGRF2	Ras-specific guanine nucleotide-releasing factor 2 (Ras-GRF2) (Ras guanine nucleotide exchange factor 2)	0.214871	-0.385905	NO
Q3UGX3	NAT8L	N-acetylaspartate synthetase (NAA synthetase) (EC 2.3.1.17) (N-acetyltransferase 8-like protein) (Protein Shati)	0.075238	-0.377884	NO
Q9D9V3	ECHDC1	Ethylmalonyl-CoA decarboxylase (EC 4.1.1.94) (Enoyl-CoA hydratase domain-containing protein 1) (Methylmalonyl-CoA decarboxylase) (MMCD)	0.0408903	-0.391426	NO
Q61879	MYH10	Myosin-10 (Cellular myosin heavy chain, type B) (Myosin heavy chain 10) (Myosin heavy chain, non-muscle IIb) (Non-muscle myosin heavy chain B) (NMMHC-B) (Non-muscle myosin heavy chain IIb) (NMMHC II-b) (NMMHC-IIB)	-0.0329566	-0.38071	NO
Q5SVL6	RAP1GAP2	Rap1 GTPase-activating protein 2 (Rap1GAP2) (GTPase-activating Rap/Ran-GAP domain-like protein 4)	0.117255	-0.396016	NO
O55100	SYNGR1	Synaptogyrin-1	-0.0367306	-0.374172	NO
Q5DTY9	KCTD16	BTB/POZ domain-containing protein KCTD16	0.0425216	-0.391711	NO
O70325	GPX4	Phospholipid hydroperoxide glutathione peroxidase (PHGPx) (EC 1.11.1.12) (Glutathione peroxidase 4) (GPx-4) (GSHPx-4)	-0.0239258	-0.394164	NO
Q3TXS7	PSMD1	26S proteasome non-ATPase regulatory subunit 1 (26S proteasome regulatory subunit RPN2) (26S proteasome regulatory subunit S1)	0.720329	-0.397647	NO
Q9JJK2	LANCL2	LanC-like protein 2 (Testis-specific adriamycin sensitivity protein)	-0.130753	-0.387689	NO
Q8BG51	RHOT1	Mitochondrial Rho GTPase 1 (MIRO-1) (EC 3.6.5.-) (Ras homolog gene family member T1)	-0.102549	-0.390473	NO
P19246	NEFH	Neurofilament heavy polypeptide (NF-H) (200 kDa neurofilament protein) (Neurofilament triplet H protein)	0.0631223	-0.390996	NO
Q8BGQ7	AARS1	Alanine--tRNA ligase, cytoplasmic (EC 6.1.1.7) (Alanyl-tRNA synthetase) (AlaRS) (Protein sticky) (Sti)	0.0302307	-0.399224	NO
P20152	VIM	Vimentin	-0.221239	-0.375918	NO
Q8R1Q8	DYNC1LI1	Cytoplasmic dynein 1 light intermediate chain 1 (Dynein light chain A) (DLC-A) (Dynein light intermediate chain 1, cytosolic)	0.438687	-0.392522	NO
Q8VEK2	RHBDD2	Rhomboid domain-containing protein 2 (Rhomboid-like protein 7)	0.318166	-0.385485	NO
Q148V7	RELCH	RAB11-binding protein RELCH (LisH domain and HEAT repeat-containing protein KIAA1468) (RAB11-binding protein containing LisH, coiled-coil, and HEAT repeats)	-0.0817521	-0.397168	NO
Q8K2B3	SDHA	Succinate dehydrogenase [ubiquinone] flavoprotein subunit, mitochondrial (EC 1.3.5.1) (Flavoprotein subunit of complex II) (Fp)	0.402452	-0.397758	NO
Q8VEK3	HNRNPU	Heterogeneous nuclear ribonucleoprotein U (hnRNP U) (Scaffold-attachment factor A) (SAF-A)	-0.531565	-0.390735	NO
Q812A2	SRGAP3	SLIT-ROBO Rho GTPase-activating protein 3 (srGAP3) (Rho GTPase-activating protein 14) (WAVE-associated Rac GTPase-activating protein) (WRP)	0.0796997	-0.3938	NO
Q922D8	MTHFD1	C-1-tetrahydrofolate synthase, cytoplasmic (C1-THF synthase) [Cleaved into: C-1-tetrahydrofolate synthase, cytoplasmic, N-terminally processed] [Includes: Methylenetetrahydrofolate dehydrogenase (EC 1.5.1.5); Methenyltetrahydrofolate cyclohydrolase (EC 3.5.4.9); Formyltetrahydrofolate synthetase (EC 6.3.4.3)]	-0.0286049	-0.39747	NO
Q9WUA3	PFKP	ATP-dependent 6-phosphofructokinase, platelet type (ATP-PFK) (PFK-P) (EC 2.7.1.11) (6-phosphofructokinase type C) (Phosphofructo-1-kinase isozyme C) (PFK-C) (Phosphohexokinase)	0.108412	-0.39486	NO
Q8BFR5	TUFM	Elongation factor Tu, mitochondrial	-0.057502	-0.387238	NO
P26443	GLUD1	Glutamate dehydrogenase 1, mitochondrial (GDH 1) (EC 1.4.1.3)	0.392989	-0.395007	NO
Q7TSJ2	MAP6	Microtubule-associated protein 6 (MAP-6) (Stable tubule-only polypeptide) (STOP)	-0.107242	-0.391851	NO
P59281	ARHGAP39	Rho GTPase-activating protein 39	0.20256	-0.38492	NO
Q8BKX1	BAIAP2	Brain-specific angiogenesis inhibitor 1-associated protein 2 (BAI-associated protein 2) (BAI1-associated protein 2) (Insulin receptor substrate protein of 53 kDa) (IRSp53) (Insulin receptor substrate p53) (Insulin receptor tyrosine kinase 53 kDa substrate)	-0.0269978	-0.380204	NO
Q811D0	DLG1	Disks large homolog 1 (Embryo-dlg/synapse-associated protein 97) (E-dlg/SAP97) (Synapse-associated protein 97) (SAP-97) (SAP97)	0.0913128	-0.395384	NO
Q91ZU6	DST	Dystonin (Bullous pemphigoid antigen 1) (BPA) (Dystonia musculorum protein) (Hemidesmosomal plaque protein) (Microtubule actin cross-linking factor 2)	-0.0160148	-0.398117	NO
Q811P8	ARHGAP32	Rho GTPase-activating protein 32 (Brain-specific Rho GTPase-activating protein) (GAB-associated Cdc42/Rac GTPase-activating protein) (GC-GAP) (Rho-type GTPase-activating protein 32) (Rho/Cdc42/Rac GTPase-activating protein RICS) (RhoGAP involved in the beta-catenin-N-cadherin and NMDA receptor signaling) (p200RhoGAP) (p250GAP)	0.18364	-0.397493	NO
Q69Z98	BRSK2	Serine/threonine-protein kinase BRSK2 (EC 2.7.11.1) (EC 2.7.11.26) (Brain-specific serine/threonine-protein kinase 2) (BR serine/threonine-protein kinase 2) (Serine/threonine-protein kinase SAD-A)	-0.0751476	-0.391359	NO
O55106	STRN	Striatin	0.315739	-0.396242	NO
Q810J8	ZFYVE1	Zinc finger FYVE domain-containing protein 1	0.923984	-0.380235	NO
Q8BHL5	ELMO2	Engulfment and cell motility protein 2 (Protein ced-12 homolog A)	0.256835	-0.393474	NO
Q5EG47	PRKAA1	5'-AMP-activated protein kinase catalytic subunit alpha-1 (AMPK subunit alpha-1) (EC 2.7.11.1) (Acetyl-CoA carboxylase kinase) (ACACA kinase) (EC 2.7.11.27) (Hydroxymethylglutaryl-CoA reductase kinase) (HMGCR kinase) (EC 2.7.11.31) (Tau-protein kinase PRKAA1) (EC 2.7.11.26)	0.45488	-0.395424	NO
A2AN08	UBR4	E3 ubiquitin-protein ligase UBR4 (EC 2.3.2.27) (N-recognin-4) (RING-type E3 ubiquitin transferase UBR4) (Zinc finger UBR1-type protein 1) (p600)	-0.0145728	-0.402378	NO
Q8BK72	MRPS27	28S ribosomal protein S27, mitochondrial (MRP-S27) (S27mt) (Mitochondrial ribosomal protein S27)	-0.266416	-0.395214	NO
O89112	LANCL1	Glutathione S-transferase LANCL1 (EC 2.5.1.18) (40 kDa erythrocyte membrane protein) (p40) (LanC-like protein 1)	0.253978	-0.399748	NO
Q62108	DLG4	Disks large homolog 4 (Postsynaptic density protein 95) (PSD-95) (Synapse-associated protein 90) (SAP-90) (SAP90)	0.0716392	-0.38614	NO
P68372	TUBB4B	Tubulin beta-4B chain (Tubulin beta-2C chain)	-0.346544	-0.398742	NO
P16546	SPTAN1	Spectrin alpha chain, non-erythrocytic 1 (Alpha-II spectrin) (Fodrin alpha chain)	-0.0743083	-0.396614	NO
P10126	EEF1A1	Elongation factor 1-alpha 1 (EF-1-alpha-1) (Elongation factor Tu) (EF-Tu) (Eukaryotic elongation factor 1 A-1) (eEF1A-1)	-0.146713	-0.398225	NO
Q9QXL2	KIF21A	Kinesin-like protein KIF21A	0.235549	-0.394023	NO
P41216	ACSL1	Long-chain-fatty-acid--CoA ligase 1 (EC 6.2.1.3) (Arachidonate--CoA ligase) (EC 6.2.1.15) (Long-chain acyl-CoA synthetase 1) (LACS 1) (Phytanate--CoA ligase) (EC 6.2.1.24)	-0.146891	-0.406647	NO
P48722	HSPA4L	Heat shock 70 kDa protein 4L (Heat shock 70-related protein APG-1) (Osmotic stress protein 94)	0.396877	-0.407318	NO
Q3TPX4	EXOC5	Exocyst complex component 5 (Exocyst complex component Sec10)	-0.110968	-0.404343	NO
Q6A0A9	FAM120A	Constitutive coactivator of PPAR-gamma-like protein 1 (Oxidative stress-associated Src activator) (Protein FAM120A)	-0.436319	-0.395372	NO
P14824	ANXA6	Annexin A6 (67 kDa calelectrin) (Annexin VI) (Annexin-6) (Calphobindin-II) (CPB-II) (Chromobindin-20) (Lipocortin VI) (Protein III) (p68) (p70)	0.433335	-0.398132	NO
Q9Z2C4	MTMR1	Myotubularin-related protein 1 (Phosphatidylinositol-3,5-bisphosphate 3-phosphatase) (EC 3.1.3.95) (Phosphatidylinositol-3-phosphate phosphatase) (EC 3.1.3.64)	0.185194	-0.406232	NO
Q8VDQ8	SIRT2	NAD-dependent protein deacetylase sirtuin-2 (EC 2.3.1.286) (NAD-dependent protein defatty-acylase sirtuin-2) (EC 2.3.1.-) (Regulatory protein SIR2 homolog 2) (SIR2-like protein 2) (mSIR2L2)	-0.0983883	-0.396739	NO
P35762	CD81	CD81 antigen (26 kDa cell surface protein TAPA-1) (Target of the antiproliferative antibody 1) (CD antigen CD81)	-0.682835	-0.393032	NO
Q7TN29	SMAP2	Stromal membrane-associated protein 2 (Stromal membrane-associated protein 1-like)	0.389166	-0.395774	NO
Q8K4Q0	RPTOR	Regulatory-associated protein of mTOR (Raptor) (p150 target of rapamycin (TOR)-scaffold protein)	1.35821	-0.402417	NO
Q9WV55	VAPA	Vesicle-associated membrane protein-associated protein A (VAMP-A) (VAMP-associated protein A) (VAP-A) (33 kDa VAMP-associated protein) (VAP-33)	-0.146371	-0.393656	NO
Q8K0U4	HSPA12A	Heat shock 70 kDa protein 12A	0.0564817	-0.39341	NO
Q60714	SLC27A1	Long-chain fatty acid transport protein 1 (Arachidonate--CoA ligase) (EC 6.2.1.15) (Fatty acid transport protein) (Fatty acid transport protein 1) (FATP-1) (Long-chain-fatty-acid--CoA ligase) (EC 6.2.1.3) (Solute carrier family 27 member 1) (Vlc27a1) (Very long-chain acyl-CoA synthetase) (EC 6.2.1.-)	-0.0732262	-0.405882	NO
Q8BGN3	ENPP6	Glycerophosphocholine cholinephosphodiesterase ENPP6 (GPC-Cpde) (EC 3.1.4.-) (EC 3.1.4.38) (Choline-specific glycerophosphodiester phosphodiesterase) (Ectonucleotide pyrophosphatase/phosphodiesterase family member 6) (E-NPP 6) (NPP-6)	-0.491331	-0.40102	NO
Q8R3T5	STXBP6	Syntaxin-binding protein 6	-0.718545	-0.402758	NO
Q9R1R2	TRIM3	Tripartite motif-containing protein 3 (RING finger protein 22) (RING finger protein HAC1)	0.198552	-0.400343	NO
