# Supplementary material for: Targeting the post-synaptic proteome has therapeutic potential for psychosis in Alzheimer Disease
Source: Commun Biol. 2023 Jun 2;6:598. doi: 10.1038/s42003-023-04961-5 (PMC10238472; doi:10.1038/s42003-023-04961-5)
Supplement: Supplementary file 12 — Supplementary Data 10 [file 42003_2023_4961_MOESM12_ESM.xlsx]

## Sheet: Legend
Column Header	Definition
protein	Uniprot Accession #
external_gene_name	Official Gene Symbol
Protein Names
logFC	Log Base 2 of the Fold Change of AD+P relative to AD-P
AveExpr	Average expression across all samples, in log2
t	t statistic
p.Value
q.value

## Sheet: S10
protein	external_gene_name	Protein names	logFC	AveExpr	t	P.Value	Q.Val
Q9DCB8	ISCA2	Iron-sulfur cluster assembly 2 homolog, mitochondrial (HESB-like domain-containing protein 1)	1.53995	-0.151719	4.49885	0.000219384	0.845069
Q0VBF8	STUM	Protein stum homolog	1.45372	0.109206	4.0729	0.000593303	0.992509
Q9D3A8	NOS1AP	Carboxyl-terminal PDZ ligand of neuronal nitric oxide synthase protein (C-terminal PDZ ligand of neuronal nitric oxide synthase protein) (Nitric oxide synthase 1 adaptor protein)	-1.4309	0.131128	-3.81309	0.00109304	0.992509
P47880	IGFBP6	Insulin-like growth factor-binding protein 6 (IBP-6) (IGF-binding protein 6) (IGFBP-6)	1.48545	0.104813	3.76082	0.0012385	0.992509
Q8R5K2	USP33	Ubiquitin carboxyl-terminal hydrolase 33 (EC 3.4.19.12) (Deubiquitinating enzyme 33) (Ubiquitin thioesterase 33) (Ubiquitin-specific-processing protease 33) (VHL-interacting deubiquitinating enzyme 1)	1.57884	-0.0275256	3.62382	0.00169301	0.992509
Q61768	KIF5B	Kinesin-1 heavy chain (Conventional kinesin heavy chain) (Ubiquitous kinesin heavy chain) (UKHC)	-1.55406	0.0319342	-3.56609	0.00194256	0.992509
Q6PAM0	PRKAB2	5'-AMP-activated protein kinase subunit beta-2 (AMPK subunit beta-2)	-1.54344	-0.0430786	-3.53073	0.00210575	0.992509
P56974	NRG2	Pro-neuregulin-2, membrane-bound isoform (Pro-NRG2) [Cleaved into: Neuregulin-2 (NRG-2) (Divergent of neuregulin 1) (DON-1)]	1.50245	0.0593417	3.48974	0.00234192	0.992509
O89116	VTI1A	Vesicle transport through interaction with t-SNAREs homolog 1A (Vesicle transport v-SNARE protein Vti1-like 2) (Vti1-rp2)	1.16402	-0.195422	3.45132	0.00252403	0.992509
O88746	TOM1	Target of Myb1 membrane trafficking protein (Target of Myb protein 1)	1.53568	-0.0158519	3.44515	0.00257661	0.992509
D3Z6Q9	BIN2	Bridging integrator 2	1.20641	-0.178501	3.33741	0.0032833	0.998431
Q80Z25	OFD1	Centriole and centriolar satellite protein OFD1 (Oral-facial-digital syndrome 1 protein homolog)	1.47951	-0.0399608	3.29461	0.00367622	0.998431
Q8BZR0	GPR82	Probable G-protein coupled receptor 82	1.42575	0.072008	3.27904	0.00387492	0.998431
B1AS29	GRIK3	Glutamate receptor ionotropic, kainate 3 (GluK3) (Glutamate receptor 7) (GluR-7) (GluR7)	1.17379	0.11956	3.22656	0.00423174	0.998431
Q99J08	SEC14L2	SEC14-like protein 2 (Alpha-tocopherol-associated protein) (TAP)	-1.35057	-0.121245	-3.22393	0.00429065	0.998431
Q8K1Z0	COQ9	Ubiquinone biosynthesis protein COQ9, mitochondrial	1.01044	-0.215713	3.15338	0.00500043	0.998431
O55003	BNIP3	BCL2/adenovirus E1B 19 kDa protein-interacting protein 3	1.40073	0.053267	3.10197	0.00581509	0.998431
Q8BP40	ACP6	Lysophosphatidic acid phosphatase type 6 (EC 3.1.3.2) (Acid phosphatase 6, lysophosphatidic) (Acid phosphatase-like protein 1) (PACPL1)	1.33007	0.0978426	3.09872	0.00591276	0.998431
O55135	EIF6	Eukaryotic translation initiation factor 6 (eIF-6) (B4 integrin interactor) (CAB) (p27(BBP))	-1.24491	-0.144206	-3.0502	0.00642024	0.998431
Q9CQX2	CYB5B	Cytochrome b5 type B (Cytochrome b5 outer mitochondrial membrane isoform)	1.28783	0.0584715	3.02515	0.00671663	0.998431
Q8K4Q0	RPTOR	Regulatory-associated protein of mTOR (Raptor) (p150 target of rapamycin (TOR)-scaffold protein)	1.35821	0.0703581	3.0363	0.00678609	0.998431
Q8BMQ2	GTF3C4	General transcription factor 3C polypeptide 4 (EC 2.3.1.48) (TF3C-delta) (Transcription factor IIIC 90 kDa subunit) (TFIIIC 90 kDa subunit) (TFIIIC90) (Transcription factor IIIC subunit delta)	-1.39821	0.0184689	-2.99897	0.00731637	0.998431
Q8R2L5	MRPS18C	28S ribosomal protein S18c, mitochondrial (MRP-S18-c) (Mrps18-c) (S18mt-c) (28S ribosomal protein S18-1, mitochondrial) (MRP-S18-1)	-1.38753	-0.0418088	-2.99449	0.00738195	0.998431
Q8CHG3	GCC2	GRIP and coiled-coil domain-containing protein 2 (185 kDa Golgi coiled-coil protein) (GCC185)	1.14428	0.162114	2.97889	0.00774291	0.998431
Q62383	SUPT6H	Transcription elongation factor SPT6	1.27634	-0.116023	2.92828	0.00849877	0.998431
Q5SQM0	EML6	Echinoderm microtubule-associated protein-like 6 (EMAP-6) (Echinoderm microtubule-associated protein-like 5-like)	1.37709	0.0147829	2.92698	0.00861287	0.998431
Q9CZX7	PIP4P2	Type 2 phosphatidylinositol 4,5-bisphosphate 4-phosphatase (Type 2 PtdIns-4,5-P2 4-Ptase) (EC 3.1.3.78) (PtdIns-4,5-P2 4-Ptase II) (Transmembrane protein 55A)	1.03743	-0.196141	2.91478	0.00863989	0.998431
Q9Z2B9	RPS6KA4	Ribosomal protein S6 kinase alpha-4 (S6K-alpha-4) (EC 2.7.11.1) (90 kDa ribosomal protein S6 kinase 4) (Nuclear mitogen- and stress-activated protein kinase 2) (RSK-like protein kinase) (RLSK)	1.1981	0.133758	2.90429	0.00915538	0.998431
Q8BXR5	NALCN	Sodium leak channel NALCN (Sodium leak channel non-selective protein) (Voltage gated channel-like protein 1)	1.16124	0.0396829	2.88277	0.00920132	0.998431
A2AWA9	RABGAP1	Rab GTPase-activating protein 1 (GAP and centrosome-associated protein) (Rab6 GTPase-activating protein GAPCenA)	1.10817	0.0241444	2.85533	0.00978076	0.998431
P97504	BMX	Cytoplasmic tyrosine-protein kinase BMX (EC 2.7.10.2) (Bone marrow tyrosine kinase gene in chromosome X protein homolog)	1.30208	0.0725587	2.86358	0.0100082	0.998431
Q8VED5	KRT79	Keratin, type II cytoskeletal 79 (Cytokeratin-79) (CK-79) (Keratin-79) (K79) (Type-II keratin Kb38)	-1.33517	-0.0470998	-2.84277	0.010389	0.998431
Q9Z2A0	PDPK1	3-phosphoinositide-dependent protein kinase 1 (mPDK1) (EC 2.7.11.1)	1.04244	0.122628	2.7927	0.0112374	0.998431
Q99L13	HIBADH	3-hydroxyisobutyrate dehydrogenase, mitochondrial (HIBADH) (EC 1.1.1.31)	1.23324	-0.0502295	2.77682	0.0117207	0.998431
P50153	GNG4	Guanine nucleotide-binding protein G(I)/G(S)/G(O) subunit gamma-4	1.32567	0.0269143	2.79003	0.0117464	0.998431
Q8BFY6	PEF1	Peflin (PEF protein with a long N-terminal hydrophobic domain) (Penta-EF hand domain-containing protein 1)	1.01205	0.187772	2.77245	0.0121303	0.998431
Q9D8T2	GSDMD	Gasdermin-D (Gasdermin domain-containing protein 1) [Cleaved into: Gasdermin-D, N-terminal (GSDMD-NT) (mGSDMD-NTD) (p30); Gasdermin-D, C-terminal (GSDMD-CT) (mGSDMD-CTD) (p20)]	1.14431	-0.1503	2.75766	0.0124418	0.998431
Q80VP1	EPN1	Epsin-1 (EPS-15-interacting protein 1) (Intersectin-EH-binding protein 1) (Ibp1)	1.32333	-0.00254488	2.75221	0.012736	0.998431
Q60751	IGF1R	Insulin-like growth factor 1 receptor (EC 2.7.10.1) (Insulin-like growth factor I receptor) (IGF-I receptor) (CD antigen CD221) [Cleaved into: Insulin-like growth factor 1 receptor alpha chain; Insulin-like growth factor 1 receptor beta chain]	1.25284	0.0783472	2.73687	0.0131789	0.998431
Q80TL4	PHF24	PHD finger protein 24	-0.972505	-0.0114993	-2.71026	0.0134724	0.998431
Q2TA57	ASPHD1	Aspartate beta-hydroxylase domain-containing protein 1 (EC 1.14.11.-)	0.940799	0.13513	2.69758	0.0138517	0.998431
Q3UL36	ARGLU1	Arginine and glutamate-rich protein 1	-1.05558	-0.174804	-2.70198	0.0140309	0.998431
O35855	BCAT2	Branched-chain-amino-acid aminotransferase, mitochondrial (BCAT(m)) (EC 2.6.1.42)	1.1688	-0.133143	2.69669	0.0142425	0.998431
Q921I1	TF	Serotransferrin (Transferrin) (Beta-1 metal-binding globulin) (Siderophilin)	1.30028	-0.0236691	2.69889	0.0143032	0.998431
Q9D823	RPL37	60S ribosomal protein L37	-1.01314	-0.165825	-2.67003	0.0147526	0.998431
Q6PCN3	TTBK1	Tau-tubulin kinase 1 (EC 2.7.11.1)	1.13395	0.0775626	2.66016	0.0152212	0.998431
P41105	RPL28	60S ribosomal protein L28	-0.86144	-0.167403	-2.64757	0.0154483	0.998431
Q68FF0	SANBR	SANT and BTB domain regulator of class switch recombination (SANT and BTB domain regulator of CSR)	-1.23047	-0.0866135	-2.64108	0.0161911	0.998431
Q8VI51	SORCS3	VPS10 domain-containing receptor SorCS3	1.2373	0.0662726	2.64067	0.0162051	0.998431
Q922V4	PLRG1	Pleiotropic regulator 1	-1.03435	-0.17509	-2.63063	0.0164036	0.998431
Q62507	COCH	Cochlin (COCH-5B2)	-1.25045	-0.0610213	-2.62312	0.0168241	0.998431
Q8R4G0	NTNG1	Netrin-G1 (Laminet-1)	1.0579	0.156086	2.61049	0.0172833	0.998431
P27545	CERS1	Ceramide synthase 1 (CerS1) (Longevity assurance gene 1 protein homolog 1) (Protein UOG-1) (Sphingoid base N-stearoyltransferase CERS1) (EC 2.3.1.299)	1.14602	0.112184	2.58461	0.0182618	0.998431
P47915	RPL29	60S ribosomal protein L29	-0.769954	-0.221202	-2.54902	0.0191173	0.998431
Q922G0	SLC25A36	Solute carrier family 25 member 36	-0.790558	-0.225305	-2.53813	0.0195699	0.998431
Q8BYJ6	TBC1D4	TBC1 domain family member 4 (Akt substrate of 160 kDa) (AS160)	-1.2289	-0.053326	-2.5454	0.0198446	0.998431
Q8BLE7	SLC17A6	Vesicular glutamate transporter 2 (VGluT2) (Differentiation-associated BNPI) (Differentiation-associated Na(+)-dependent inorganic phosphate cotransporter) (Solute carrier family 17 member 6)	1.19353	-0.0884216	2.54042	0.0200546	0.998431
Q8BIF2	RBFOX3	RNA binding protein fox-1 homolog 3 (Fox-1 homolog C) (Hexaribonucleotide-binding protein 3) (Fox-3) (Neuronal nuclei antigen) (NeuN antigen)	-0.866323	-0.180732	-2.51624	0.0205098	0.998431
Q9Z0P5	TWF2	Twinfilin-2 (A6-related protein) (mA6RP) (Twinfilin-1-like protein)	0.809947	0.182269	2.50953	0.0208058	0.998431
Q80UW2	FBXO2	F-box only protein 2	-0.995074	0.0365744	-2.50095	0.0211911	0.998431
Q91VM9	PPA2	Inorganic pyrophosphatase 2, mitochondrial (EC 3.6.1.1) (Pyrophosphate phospho-hydrolase 2) (PPase 2)	1.20437	-0.0696435	2.51417	0.0211967	0.998431
P62869	ELOB	Elongin-B (EloB) (Elongin 18 kDa subunit) (RNA polymerase II transcription factor SIII subunit B) (SIII p18) (Transcription elongation factor B polypeptide 2)	0.983253	-0.104703	2.49429	0.0214944	0.998431
Q8JZS0	LIN7A	Protein lin-7 homolog A (Lin-7A) (mLin-7) (Mammalian lin-seven protein 1) (MALS-1) (Vertebrate lin-7 homolog 1) (Veli-1)	0.82136	0.172534	2.48532	0.0219094	0.998431
Q8VCL2	SCO2	Protein SCO2 homolog, mitochondrial	-0.835201	-0.220092	-2.48841	0.0219312	0.998431
Q9CQR4	ACOT13	Acyl-coenzyme A thioesterase 13 (Acyl-CoA thioesterase 13) (EC 3.1.2.-) (Hotdog-fold thioesterase superfamily member 2) (Palmitoyl-CoA hydrolase) (EC 3.1.2.2) (Thioesterase superfamily member 2) (THEM2)	1.1155	-0.125794	2.48389	0.0225902	0.998431
P60605	UBE2G2	Ubiquitin-conjugating enzyme E2 G2 (EC 2.3.2.23) (E2 ubiquitin-conjugating enzyme G2) (Ubiquitin carrier protein G2) (Ubiquitin-protein ligase G2)	-1.08311	-0.140128	-2.47848	0.0228477	0.998431
Q7TMQ7	WDR91	WD repeat-containing protein 91	1.05814	-0.0104106	2.46102	0.0230716	0.998431
O88990	ACTN3	Alpha-actinin-3 (Alpha-actinin skeletal muscle isoform 3) (F-actin cross-linking protein)	1.05808	0.137182	2.46926	0.023294	0.998431
Q6NZL8	SCUBE1	Signal peptide, CUB and EGF-like domain-containing protein 1	-1.05822	-0.147949	-2.4595	0.0237748	0.998431
Q9CWQ3	ATP23	Mitochondrial inner membrane protease ATP23 homolog (EC 3.4.24.-) (XRCC6-binding protein 1)	-1.04206	-0.15416	-2.45788	0.0238555	0.998431
Q8C129	LNPEP	Leucyl-cystinyl aminopeptidase (Cystinyl aminopeptidase) (EC 3.4.11.3) (Oxytocinase) (OTase)	-0.806444	-0.175521	-2.44479	0.02388	0.998431
Q3USB7	PLCL1	Inactive phospholipase C-like protein 1 (PLC-L1) (Phospholipase C-related but catalytically inactive protein) (PRIP)	-1.03529	-0.0856701	-2.43022	0.0246357	0.998431
Q2WF71	LRFN1	Leucine-rich repeat and fibronectin type III domain-containing protein 1 (Synaptic adhesion-like molecule 2) (Synaptic differentiation-enhancing molecule 1)	1.13834	0.0875427	2.44089	0.024717	0.998431
P62071	RRAS2	Ras-related protein R-Ras2 (EC 3.6.5.-)	1.14056	0.085428	2.43836	0.0248478	0.998431
O09116	SPRR3	Small proline-rich protein 3 (Cornifin beta)	1.12893	0.0916783	2.43192	0.0251837	0.998431
O35709	ENC1	Ectoderm-neural cortex protein 1 (ENC-1)	1.18789	-0.0442914	2.41753	0.0259501	0.998431
Q9QZ67	PPM1D	Protein phosphatase 1D (EC 3.1.3.16) (Protein phosphatase 2C isoform delta) (PP2C-delta) (Protein phosphatase magnesium-dependent 1 delta) (p53-induced protein phosphatase 1)	1.1313	0.0856586	2.41336	0.0261758	0.998431
Q8BR92	PALM2	Paralemmin-2	1.04484	0.0631465	2.40034	0.0264776	0.998431
P60191	RIMS4	Regulating synaptic membrane exocytosis protein 4 (RIM4 gamma) (Rab3-interacting molecule 4) (RIM 4)	-1.12623	0.0870113	-2.4047	0.0266511	0.998431
Q811S7	UBP1	Upstream-binding protein 1 (Nuclear factor 2d9) (NF2d9)	1.19526	-0.0166287	2.40343	0.0267213	0.998431
Q9WTU3	SCN8A	Sodium channel protein type 8 subunit alpha (Sodium channel protein type VIII subunit alpha) (Voltage-gated sodium channel subunit alpha Nav1.6)	-1.1346	-0.0963181	-2.40255	0.0267706	0.998431
Q9D1I5	MCEE	Methylmalonyl-CoA epimerase, mitochondrial (EC 5.1.99.1) (DL-methylmalonyl-CoA racemase)	1.00652	0.0768984	2.38843	0.0270578	0.998431
Q6KAU4	MVB12B	Multivesicular body subunit 12B (ESCRT-I complex subunit MVB12B) (Protein FAM125B)	1.14825	-0.0779633	2.38223	0.0279219	0.998431
P53702	HCCS	Holocytochrome c-type synthase (EC 4.4.1.17) (Cytochrome c-type heme lyase) (CCHL)	1.05189	-0.00112638	2.37044	0.0279596	0.998431
Q61292	LAMB2	Laminin subunit beta-2 (Laminin-11 subunit beta) (Laminin-14 subunit beta) (Laminin-15 subunit beta) (Laminin-3 subunit beta) (Laminin-4 subunit beta) (Laminin-7 subunit beta) (Laminin-9 subunit beta) (S-laminin subunit beta) (S-LAM beta)	1.1857	0.00189807	2.37408	0.0283967	0.998431
Q8R5M8	CADM1	Cell adhesion molecule 1 (Immunoglobulin superfamily member 4) (IgSF4) (Nectin-like protein 2) (NECL-2) (Spermatogenic immunoglobulin superfamily) (SgIgSF) (Synaptic cell adhesion molecule) (SynCAM) (Tumor suppressor in lung cancer 1) (TSLC-1)	1.11959	-0.0985734	2.36922	0.0286832	0.998431
Q9CPQ8	ATP5MG	ATP synthase subunit g, mitochondrial (ATPase subunit g) (ATP synthase membrane subunit g)	-0.69069	-0.220739	-2.35485	0.0288576	0.998431
P70663	SPARCL1	SPARC-like protein 1 (Extracellular matrix protein 2) (Matrix glycoprotein Sc1)	-0.780608	-0.182418	-2.35162	0.0290526	0.998431
Q9ET43	CLDN12	Claudin-12	0.985901	0.153117	2.35546	0.0295097	0.998431
Q9JKY5	HIP1R	Huntingtin-interacting protein 1-related protein (HIP1-related protein)	0.934569	-0.0879449	2.3357	0.0300347	0.998431
Q07646	MEST	Mesoderm-specific transcript protein (EC 3.-.-.-) (Paternally-expressed gene 1 protein)	0.960754	-0.170985	2.34551	0.0301211	0.998431
P61965	WDR5	WD repeat-containing protein 5 (BMP2-induced 3-kb gene protein) (WD repeat-containing protein BIG-3)	0.89584	-0.192309	2.34276	0.0302602	0.998431
Q03719	KCND1	Potassium voltage-gated channel subfamily D member 1 (Voltage-gated potassium channel subunit Kv4.1) (mShal)	0.965723	0.0456597	2.32458	0.0307383	0.998431
Q9D7P6	ISCU	Iron-sulfur cluster assembly enzyme ISCU (NifU-like N-terminal domain-containing protein) (NifU-like protein)	1.16878	-0.0169744	2.3348	0.0307918	0.998431
Q3UH93	PLXND1	Plexin-D1	1.08433	0.0980076	2.33435	0.0308207	0.998431
Q8BNW9	KBTBD11	Kelch repeat and BTB domain-containing protein 11	-0.851327	0.0656282	-2.32143	0.0309402	0.998431
P21278	GNA11	Guanine nucleotide-binding protein subunit alpha-11 (G alpha-11) (G-protein subunit alpha-11)	0.828328	-0.0621535	2.31976	0.0310479	0.998431
P60202	PLP1	Myelin proteolipid protein (PLP) (Lipophilin)	-0.986953	0.0542887	-2.29984	0.0324419	0.998431
P32211	CHRM4	Muscarinic acetylcholine receptor M4 (Mm4 mAChR)	0.859829	0.195151	2.30204	0.0329316	0.998431
Q8BXZ1	TMX3	Protein disulfide-isomerase TMX3 (EC 5.3.4.1) (Thioredoxin domain-containing protein 10) (Thioredoxin-related transmembrane protein 3)	-1.11911	-0.0757654	-2.29887	0.0331457	0.998431
P00757	KLK1B4	Kallikrein 1-related peptidase-like b4 (7S nerve growth factor alpha chain) (Alpha-NGF)	1.12218	0.0582485	2.29675	0.0332897	0.998431
P04370	MBP	Myelin basic protein (MBP) (Myelin A1 protein)	-0.840105	-0.147819	-2.27752	0.0338877	0.998431
Q9Z1T1	AP3B1	AP-3 complex subunit beta-1 (Adaptor protein complex AP-3 subunit beta-1) (Adaptor-related protein complex 3 subunit beta-1) (Beta-3A-adaptin) (Clathrin assembly protein complex 3 beta-1 large chain)	0.71537	-0.236144	2.27492	0.0341315	0.998431
Q5U680	SLC25A26	S-adenosylmethionine mitochondrial carrier protein (Mitochondrial S-adenosylmethionine transporter) (Solute carrier family 25 member 26)	-0.706729	-0.237462	-2.26236	0.0349956	0.998431
Q8JZR6	SLC4A8	Electroneutral sodium bicarbonate exchanger 1 (Electroneutral Na+-driven Cl-HCO3 exchanger) (Solute carrier family 4 member 8) (k-NBC3)	-1.03293	-0.129285	-2.26615	0.0354327	0.998431
Q80WS3	FBLL1	rRNA/tRNA 2'-O-methyltransferase fibrillarin-like protein 1 (EC 2.1.1.-) (Protein-glutamine methyltransferase)	1.01882	0.119772	2.25313	0.0363831	0.998431
Q9D289	TRAPPC6B	Trafficking protein particle complex subunit 6B (TRAPP complex subunit 6B)	-1.12757	-0.0389041	-2.25275	0.036411	0.998431
Q8CB44	GRAMD4	GRAM domain-containing protein 4 (Death-inducing protein)	-0.83162	-0.115447	-2.22956	0.0374008	0.998431
Q6PDZ2	TAF1C	TATA box-binding protein-associated factor RNA polymerase I subunit C (RNA polymerase I-specific TBP-associated factor 95 kDa) (TAFI95) (TATA box-binding protein-associated factor 1C) (TBP-associated factor 1C) (Transcription initiation factor SL1/TIF-IB subunit C)	1.1312	-0.00534253	2.23455	0.0377789	0.998431
Q80VL1	TDRKH	Tudor and KH domain-containing protein (Tudor domain-containing protein 2)	0.829317	-0.0512919	2.1922	0.0403652	0.998431
Q9DAM7	TMEM263	Transmembrane protein 263	1.02578	-0.0842249	2.20103	0.040423	0.998431
Q61220	NELL2	Protein kinase C-binding protein NELL2 (MEL91 protein) (NEL-like protein 2)	-1.07945	-0.0759382	-2.19643	0.0407989	0.998431
Q9WVE8	PACSIN2	Protein kinase C and casein kinase substrate in neurons protein 2 (Syndapin-2) (Syndapin-II) (SdpII)	0.900186	-0.0269185	2.18319	0.0411113	0.998431
Q3THK7	GMPS	GMP synthase [glutamine-hydrolyzing] (EC 6.3.5.2) (GMP synthetase) (Glutamine amidotransferase)	1.09797	-0.0480393	2.19097	0.0412489	0.998431
P98191	CDS1	Phosphatidate cytidylyltransferase 1 (EC 2.7.7.41) (CDP-DAG synthase 1) (CDP-DG synthase 1) (CDP-diacylglycerol synthase 1) (CDS 1) (CDP-diglyceride pyrophosphorylase 1) (CDP-diglyceride synthase 1) (CTP:phosphatidate cytidylyltransferase 1)	-0.855453	-0.189871	-2.18477	0.0417656	0.998431
Q8K3I9	GLCCI1	Glucocorticoid-induced transcript 1 protein (Glucocorticoid-induced gene 18 protein) (Testhymin) (Thymocyte/spermatocyte selection protein 1)	1.10697	0.0135687	2.18159	0.0420332	0.998431
Q6WVG3	KCTD12	BTB/POZ domain-containing protein KCTD12 (Pfetin) (Predominantly fetal expressed T1 domain)	0.847523	0.0201556	2.16994	0.0422316	0.998431
P62305	SNRPE	Small nuclear ribonucleoprotein E (snRNP-E) (Sm protein E) (Sm-E) (SmE)	-0.756301	-0.218539	-2.1708	0.0426797	0.998431
Q61696	HSPA1A	Heat shock 70 kDa protein 1A (Heat shock 70 kDa protein 3) (HSP70.3) (Hsp68)	0.85461	0.0729194	2.16124	0.0429826	0.998431
Q61390	CCT6B	T-complex protein 1 subunit zeta-2 (TCP-1-zeta-2) (CCT-zeta-2) (Cctz-2)	1.09775	-0.0312102	2.16881	0.0431232	0.998431
Q2TBE6	PI4K2A	Phosphatidylinositol 4-kinase type 2-alpha (EC 2.7.1.67) (Phosphatidylinositol 4-kinase type II-alpha)	-0.853607	-0.134068	-2.15937	0.0431454	0.998431
P51912	SLC1A5	Neutral amino acid transporter B(0) (ATB(0)) (ASC-like Na(+)-dependent neutral amino acid transporter ASCT2) (Insulin-activated amino acid transporter) (Sodium-dependent neutral amino acid transporter type 2) (Solute carrier family 1 member 5)	-1.09772	-0.0276892	-2.16512	0.0434428	0.998431
P83940	ELOC	Elongin-C (EloC) (Elongin 15 kDa subunit) (RNA polymerase II transcription factor SIII subunit C) (SIII p15) (Stromal membrane-associated protein SMAP1B homolog) (Transcription elongation factor B polypeptide 1)	0.993477	-0.130691	2.1647	0.0434794	0.998431
Q9CQF3	NUDT21	Cleavage and polyadenylation specificity factor subunit 5 (Nucleoside diphosphate-linked moiety X motif 21) (Nudix motif 21) (Nudix hydrolase 21)	-0.691753	-0.196008	-2.15161	0.0438271	0.998431
P52825	CPT2	Carnitine O-palmitoyltransferase 2, mitochondrial (EC 2.3.1.21) (Carnitine palmitoyltransferase II) (CPT II)	1.08564	-0.0466526	2.15823	0.0440452	0.998431
O35963	RAB33B	Ras-related protein Rab-33B	1.06703	-0.0726586	2.15751	0.0441085	0.998431
Q9D906	ATG7	Ubiquitin-like modifier-activating enzyme ATG7 (ATG12-activating enzyme E1 ATG7) (Autophagy-related protein 7) (APG7-like) (mAGP7) (Ubiquitin-activating enzyme E1-like protein)	-0.823134	-0.197306	-2.15389	0.0444282	0.998431
Q80XR2	ATP2C1	Calcium-transporting ATPase type 2C member 1 (ATPase 2C1) (EC 7.2.2.10) (ATP-dependent Ca(2+) pump PMR1) (Ca(2+)/Mn(2+)-ATPase 2C1) (Secretory pathway Ca(2+)-transporting ATPase type 1) (SPCA1)	0.940854	-0.153435	2.15132	0.0446568	0.998431
Q80UY2	KCMF1	E3 ubiquitin-protein ligase KCMF1 (EC 2.3.2.27) (Differentially expressed in branching tubulogenesis 91) (Debt-91) (RING-type E3 ubiquitin transferase KCMF1)	0.896784	0.162635	2.15057	0.0447241	0.998431
P14115	RPL27A	60S ribosomal protein L27a (L29)	-0.64946	-0.209005	-2.14099	0.0447769	0.998431
P34152	PTK2	Focal adhesion kinase 1 (FADK 1) (EC 2.7.10.2) (Focal adhesion kinase-related nonkinase) (FRNK) (Protein-tyrosine kinase 2) (p125FAK) (pp125FAK)	0.922206	0.00448198	2.13725	0.0451152	0.998431
P54285	CACNB3	Voltage-dependent L-type calcium channel subunit beta-3 (CAB3) (Calcium channel voltage-dependent subunit beta 3) (CCHB3)	0.622851	0.199784	2.13441	0.0453744	0.998431
O88520	SHOC2	Leucine-rich repeat protein SHOC-2 (Protein soc-2 homolog) (Protein sur-8 homolog)	0.827682	-0.0728003	2.13368	0.0454412	0.998431
Q8BP67	RPL24	60S ribosomal protein L24	-0.71002	-0.184601	-2.13089	0.0456972	0.998431
Q9CQ69	UQCRQ	Cytochrome b-c1 complex subunit 8 (Complex III subunit 8) (Complex III subunit VIII) (Ubiquinol-cytochrome c reductase complex 9.5 kDa protein) (Ubiquinol-cytochrome c reductase complex ubiquinone-binding protein QP-C)	-0.647702	-0.233973	-2.12944	0.0458303	0.998431
P54071	IDH2	Isocitrate dehydrogenase [NADP], mitochondrial (IDH) (EC 1.1.1.42) (ICD-M) (IDP) (NADP(+)-specific ICDH) (Oxalosuccinate decarboxylase)	0.901151	-0.05197	2.12409	0.0463255	0.998431
Q6PCP5	MFF	Mitochondrial fission factor	0.872282	-0.0179604	2.12391	0.0463428	0.998431
P54227	STMN1	Stathmin (Leukemia-associated gene protein) (Leukemia-associated phosphoprotein p18) (Metablastin) (Oncoprotein 18) (Op18) (Phosphoprotein p19) (pp19) (Prosolin) (Protein Pr22) (pp17)	0.929365	0.14397	2.12981	0.0466114	0.998431
Q3UJB9	EDC4	Enhancer of mRNA-decapping protein 4	-0.807678	-0.132137	-2.12039	0.0466717	0.998431
O35668	HAP1	Huntingtin-associated protein 1 (HAP-1)	0.719109	-0.225208	2.12481	0.0466942	0.998431
Q76KF0	SEMA6D	Semaphorin-6D	1.0875	-0.00964716	2.12788	0.0467902	0.998431
Q8CE90	MAP2K7	Dual specificity mitogen-activated protein kinase kinase 7 (MAP kinase kinase 7) (MAPKK 7) (EC 2.7.12.2) (JNK-activating kinase 2) (MAPK/ERK kinase 7) (MEK 7) (c-Jun N-terminal kinase kinase 2) (JNK kinase 2) (JNKK 2)	0.949355	-0.145583	2.12597	0.0469683	0.998431
Q8BXQ2	PIGT	GPI transamidase component PIG-T (Neuronal development-associated protein 7) (Phosphatidylinositol-glycan biosynthesis class T protein)	-0.801322	-0.187606	-2.11957	0.0472726	0.998431
Q6P9N1	HYCC1	Hyccin (Down-regulated by CTNNB1 protein A)	1.00713	0.0965343	2.12073	0.0474596	0.998431
Q8CAK1	IBA57	Putative transferase CAF17 homolog, mitochondrial (EC 2.1.-.-) (Iron-sulfur cluster assembly factor homolog)	0.95275	-0.0880129	2.11375	0.047769	0.998431
Q80TY0	FNBP1	Formin-binding protein 1 (Formin-binding protein 17)	-1.03852	-0.0859532	-2.11723	0.0477898	0.998431
Q9CPU0	GLO1	Lactoylglutathione lyase (EC 4.4.1.5) (Aldoketomutase) (Glyoxalase I) (Glx I) (Ketone-aldehyde mutase) (Methylglyoxalase) (S-D-lactoylglutathione methylglyoxal lyase)	1.0821	0.00107609	2.11413	0.0480846	0.998431
Q8BGX2	TIMM29	Mitochondrial import inner membrane translocase subunit Tim29 (TIM29)	-0.8593	-0.149563	-2.10774	0.04823	0.998431
Q7TQA4	TAS2R140	Taste receptor type 2 member 140 (T2R140) (T2R13) (T2R8) (Taste receptor family B member 3) (mTRB3) (mTRB5) (Taste receptor type 2 member 40) (T2R40) (mT2r64)	-0.798608	-0.20105	-2.11215	0.0482735	0.998431
Q9WUT3	RPS6KA2	Ribosomal protein S6 kinase alpha-2 (S6K-alpha-2) (EC 2.7.11.1) (90 kDa ribosomal protein S6 kinase 2) (p90-RSK 2) (p90RSK2) (MAP kinase-activated protein kinase 1c) (MAPK-activated protein kinase 1c) (MAPKAP kinase 1c) (MAPKAPK-1c) (Protein-tyrosine kinase Mpk-9) (Ribosomal S6 kinase 3) (RSK-3) (pp90RSK3)	1.06637	-0.0458947	2.10974	0.048505	0.998431
Q99K28	ARFGAP2	ADP-ribosylation factor GTPase-activating protein 2 (ARF GAP 2) (GTPase-activating protein ZNF289) (Zinc finger protein 289)	0.974372	0.0861841	2.10969	0.0485093	0.998431
Q9QZI8	SERINC1	Serine incorporator 1 (Axotomy-induced glyco/Golgi protein 2) (Membrane protein TMS-2) (Tumor differentially expressed protein 1-like) (Tumor differentially expressed protein 2)	0.931573	-0.150742	2.10793	0.0486789	0.998431
Q80TM9	NISCH	Nischarin (Imidazoline receptor 1) (I-1) (IR1) (Imidazoline receptor I-1-like protein) (Imidazoline-1 receptor) (I1R)	0.781241	-0.0959056	2.08869	0.049729	0.998431
P70170	ABCC9	ATP-binding cassette sub-family C member 9 (Sulfonylurea receptor 2)	-1.07046	0.018245	-2.09677	0.0497649	0.998431
Q91VB2	CAMK1G	Calcium/calmodulin-dependent protein kinase type 1G (EC 2.7.11.17) (CaM kinase I gamma) (CaM kinase IG) (CaM-KI gamma) (CaMKI gamma) (CaMKIG) (CaMK-like CREB kinase III) (CLICK III)	-1.06403	0.0302938	-2.09528	0.049912	0.998431
O35459	ECH1	Delta(3,5)-Delta(2,4)-dienoyl-CoA isomerase, mitochondrial (EC 5.3.3.-)	0.851266	-0.101571	2.08561	0.0500364	0.998431
P23506	PCMT1	Protein-L-isoaspartate(D-aspartate) O-methyltransferase (PIMT) (EC 2.1.1.77) (L-isoaspartyl protein carboxyl methyltransferase) (Protein L-isoaspartyl/D-aspartyl methyltransferase) (Protein-beta-aspartate methyltransferase)	0.961785	-0.133506	2.0933	0.0501077	0.998431
P63082	ATP6V0C	V-type proton ATPase 16 kDa proteolipid subunit c (V-ATPase 16 kDa proteolipid subunit c) (PL16) (Vacuolar proton pump 16 kDa proteolipid subunit c)	-1.04901	0.0506156	-2.09283	0.0501536	0.998431
Q64729	TGFBR1	TGF-beta receptor type-1 (TGFR-1) (EC 2.7.11.30) (ESK2) (Transforming growth factor-beta receptor type I) (TGF-beta receptor type I) (TbetaR-I)	-1.06311	0.0213679	-2.08228	0.0512081	0.998431
Q9DCS3	MECR	Enoyl-[acyl-carrier-protein] reductase, mitochondrial (EC 1.3.1.104) (2-enoyl thioester reductase) (Nuclear receptor-binding factor 1) (NRBF-1)	0.760474	0.0884563	2.06837	0.0517837	0.998431
P51655	GPC4	Glypican-4 (K-glypican) [Cleaved into: Secreted glypican-4]	0.717677	0.160273	2.06656	0.0519695	0.998431
Q6PDH0	PHLDB1	Pleckstrin homology-like domain family B member 1 (Protein LL5-alpha)	0.80853	-0.11727	2.06547	0.0520822	0.998431
P48453	PPP3CB	Serine/threonine-protein phosphatase 2B catalytic subunit beta isoform (EC 3.1.3.16) (CAM-PRP catalytic subunit) (Calmodulin-dependent calcineurin A subunit beta isoform) (CNA beta)	0.67146	0.117285	2.06518	0.0521131	0.998431
Q80TS7	DDN	Dendrin	0.726862	0.140818	2.06486	0.0521461	0.998431
Q9WTR1	TRPV2	Transient receptor potential cation channel subfamily V member 2 (TrpV2) (Growth factor-regulated calcium channel) (GRC) (Osm-9-like TRP channel 2) (OTRPC2)	0.853931	0.0619021	2.06329	0.0523137	0.998431
Q8BH73	QPCTL	Glutaminyl-peptide cyclotransferase-like protein (EC 2.3.2.5) (Golgi-resident glutaminyl-peptide cyclotransferase) (isoQC) (gQC)	-0.833646	-0.184828	-2.07117	0.052341	0.998431
P11531	DMD	Dystrophin	0.953008	0.119058	2.06975	0.0524873	0.998431
O89023	TPP1	Tripeptidyl-peptidase 1 (TPP-1) (EC 3.4.14.9) (Lysosomal pepstatin-insensitive protease) (LPIC) (Tripeptidyl aminopeptidase) (Tripeptidyl-peptidase I) (TPP-I)	-0.989769	-0.109852	-2.06526	0.0529518	0.998431
Q80TI0	GRAMD1B	Protein Aster-B (GRAM domain-containing protein 1B)	-0.878559	0.117162	-2.05868	0.0536398	0.998431
Q9QYA2	TOMM40	Mitochondrial import receptor subunit TOM40 homolog (Mitochondrial outer membrane protein of 35 kDa) (MOM35) (Protein Haymaker) (Translocase of outer membrane 40 kDa subunit homolog)	0.705156	0.135501	2.03526	0.0552941	0.998431
Q8BHJ6	SERINC5	Serine incorporator 5 (Axotomy-induced glycoprotein 3) (AIGP-3)	0.874765	0.155261	2.0398	0.0556604	0.998431
B2RY04	DOCK5	Dedicator of cytokinesis protein 5 (Lens rupture protein 2) (Rupture of lens cataract protein)	-0.768446	-0.202649	-2.03043	0.0566876	0.998431
P02468	LAMC1	Laminin subunit gamma-1 (Laminin B2 chain) (Laminin-1 subunit gamma) (Laminin-10 subunit gamma) (Laminin-11 subunit gamma) (Laminin-2 subunit gamma) (Laminin-3 subunit gamma) (Laminin-4 subunit gamma) (Laminin-6 subunit gamma) (Laminin-7 subunit gamma) (Laminin-8 subunit gamma) (Laminin-9 subunit gamma) (S-laminin subunit gamma) (S-LAM gamma)	1.0445	0.00681684	2.02628	0.0571483	0.998431
Q9QVP9	PTK2B	Protein-tyrosine kinase 2-beta (EC 2.7.10.2) (Calcium-dependent tyrosine kinase) (CADTK) (Calcium-regulated non-receptor proline-rich tyrosine kinase) (Cell adhesion kinase beta) (CAK-beta) (CAKB) (Focal adhesion kinase 2) (FADK 2) (Proline-rich tyrosine kinase 2) (Related adhesion focal tyrosine kinase) (RAFTK)	0.8134	0.0388056	2.01754	0.0572596	0.998431
O88543	COPS3	COP9 signalosome complex subunit 3 (SGN3) (Signalosome subunit 3) (JAB1-containing signalosome subunit 3)	0.871265	-0.0599573	2.01394	0.0576824	0.998431
P31725	S100A9	Protein S100-A9 (Calgranulin-B) (Leukocyte L1 complex heavy chain) (Migration inhibitory factor-related protein 14) (MRP-14) (p14) (S100 calcium-binding protein A9)	0.992757	-0.0345471	2.02	0.0578514	0.998431
Q69Z37	SAMD9L	Sterile alpha motif domain-containing protein 9-like (SAM domain-containing protein 9-like)	1.02126	-0.058022	2.01797	0.0580809	0.998431
B1AXH1	NHSL2	NHS-like protein 2	0.869114	0.00693902	2.0082	0.058321	0.998431
Q80WS1	RIMKLB	Beta-citrylglutamate synthase B (EC 6.3.1.17) (N-acetyl-aspartylglutamate synthetase B) (NAAG synthetase B) (NAAGS) (EC 6.3.2.41) (Ribosomal protein S6 modification-like protein B)	0.824684	-0.179594	2.00217	0.0598909	0.998431
Q3UHB1	NT5DC3	5'-nucleotidase domain-containing protein 3 (EC 3.1.3.-) (GRP94-neighboring nucleotidase)	0.785131	-0.00780398	1.9938	0.0599901	0.998431
Q9JJL8	SARS2	Serine--tRNA ligase, mitochondrial (EC 6.1.1.11) (SerRSmt) (Seryl-tRNA synthetase) (SerRS) (Seryl-tRNA(Ser/Sec) synthetase)	1.02907	-0.0253445	1.99777	0.0604038	0.998431
Q3UJU9	RMDN3	Regulator of microtubule dynamics protein 3 (RMD-3) (mRMD-3) (Protein FAM82A2) (Protein FAM82C)	0.752751	0.153959	1.99014	0.0608946	0.998431
Q99LB7	SARDH	Sarcosine dehydrogenase, mitochondrial (SarDH) (EC 1.5.8.3)	-1.02733	-0.0220337	-1.99113	0.0611863	0.998431
Q3TC72	FAHD2	Fumarylacetoacetate hydrolase domain-containing protein 2A (EC 3.-.-.-)	0.814082	-0.111658	1.98363	0.0611955	0.998431
Q8C437	PEX5L	PEX5-related protein (PEX2-related protein) (PEX5-like protein) (Peroxin-5-related protein) (Tetratricopeptide repeat-containing Rab8b-interacting protein) (Pex5Rp) (TRIP8b)	0.809262	0.0167143	1.98301	0.0612691	0.998431
O88998	OLFM1	Noelin (Neuronal olfactomedin-related ER localized protein) (Olfactomedin-1) (Pancortin)	0.697966	0.168825	1.97631	0.0621589	0.998431
Q9QYI5	DNAJB2	DnaJ homolog subfamily B member 2 (DnaJ homolog subfamily B member 10) (mDj8)	0.873758	0.144934	1.9799	0.0625289	0.998431
Q9WV91	PTGFRN	Prostaglandin F2 receptor negative regulator (CD9 partner 1) (CD9P-1) (Glu-Trp-Ile EWI motif-containing protein F) (EWI-F) (Prostaglandin F2-alpha receptor regulatory protein) (Prostaglandin F2-alpha receptor-associated protein) (CD antigen CD315)	1.00784	0.0431063	1.97929	0.0626027	0.998431
P58059	MRPS21	28S ribosomal protein S21, mitochondrial (MRP-S21) (S21mt)	0.977386	-0.0906494	1.97748	0.0628222	0.998431
Q8BZZ3	WWP1	NEDD4-like E3 ubiquitin-protein ligase WWP1 (EC 2.3.2.26) (HECT-type E3 ubiquitin transferase WWP1) (WW domain-containing protein 1)	-0.913335	-0.134786	-1.97151	0.0635493	0.998431
Q9R111	GDA	Guanine deaminase (Guanase) (Guanine aminase) (EC 3.5.4.3) (Guanine aminohydrolase) (GAH)	0.721462	0.0725261	1.96267	0.0637468	0.998431
Q8BG02	PPP2R2C	Serine/threonine-protein phosphatase 2A 55 kDa regulatory subunit B gamma isoform (PP2A subunit B isoform B55-gamma) (PP2A subunit B isoform PR55-gamma) (PP2A subunit B isoform R2-gamma) (PP2A subunit B isoform gamma)	0.555829	0.238348	1.96208	0.0638203	0.998431
Q80ZK0	MRPS10	28S ribosomal protein S10, mitochondrial (MRP-S10) (S10mt)	-0.994135	-0.0663803	-1.96667	0.0641454	0.998431
Q99PT1	ARHGDIA	Rho GDP-dissociation inhibitor 1 (Rho GDI 1) (GDI-1) (Rho-GDI alpha)	0.761694	-0.11703	1.95807	0.0643201	0.998431
Q9CXV1	SDHD	Succinate dehydrogenase [ubiquinone] cytochrome b small subunit, mitochondrial (CybS) (CII-4) (QPs3) (Succinate dehydrogenase complex subunit D) (Succinate-ubiquinone oxidoreductase cytochrome b small subunit) (Succinate-ubiquinone reductase membrane anchor subunit)	-0.964581	-0.0972488	-1.96337	0.0645539	0.998431
Q9D358	ACP1	Low molecular weight phosphotyrosine protein phosphatase (LMW-PTP) (LMW-PTPase) (EC 3.1.3.48) (Low molecular weight cytosolic acid phosphatase) (EC 3.1.3.2)	1.00717	-0.0408031	1.96165	0.0647683	0.998431
Q9D7H3	RTCA	RNA 3'-terminal phosphate cyclase (RNA cyclase) (RNA-3'-phosphate cyclase) (EC 6.5.1.4) (RNA terminal phosphate cyclase domain-containing protein 1)	-0.772382	-0.0676254	-1.95127	0.0651746	0.998431
P54103	DNAJC2	DnaJ homolog subfamily C member 2 (Mouse Id associate 1) (MIDA1) (Zuotin-related factor 1)	-0.926935	-0.123528	-1.95736	0.0653036	0.998431
P24527	LTA4H	Leukotriene A-4 hydrolase (LTA-4 hydrolase) (EC 3.3.2.6) (Leukotriene A(4) hydrolase) (Tripeptide aminopeptidase LTA4H) (EC 3.4.11.4)	0.688932	-0.220146	1.95461	0.0655038	0.998431
O54781	SRPK2	SRSF protein kinase 2 (EC 2.7.11.1) (SFRS protein kinase 2) (Serine/arginine-rich protein-specific kinase 2) (SR-protein-specific kinase 2) [Cleaved into: SRSF protein kinase 2 N-terminal; SRSF protein kinase 2 C-terminal]	-0.608563	-0.193921	-1.9485	0.0655255	0.998431
O35593	PSMD14	26S proteasome non-ATPase regulatory subunit 14 (EC 3.4.19.-) (26S proteasome regulatory subunit RPN11) (MAD1)	0.853107	0.0697926	1.94634	0.0663072	0.998431
P27681	GABRG3	Gamma-aminobutyric acid receptor subunit gamma-3 (GABA(A) receptor subunit gamma-3)	0.943756	-0.109755	1.94898	0.066364	0.998431
Q8BGV8	MIEF1	Mitochondrial dynamics protein MID51 (Mitochondrial dynamics protein of 51 kDa homolog) (Mitochondrial elongation factor 1) (Smith-Magenis syndrome chromosomal region candidate gene 7 protein-like)	0.959598	-0.0956212	1.94683	0.0666374	0.998431
Q64105	SPR	Sepiapterin reductase (SPR) (EC 1.1.1.153)	-0.924881	-0.121803	-1.94527	0.0668377	0.998431
Q9DBS1	TMEM43	Transmembrane protein 43 (Protein LUMA)	0.942173	-0.109259	1.94346	0.0670692	0.998431
Q64516	GK	Glycerol kinase (GK) (Glycerokinase) (EC 2.7.1.30) (ATP:glycerol 3-phosphotransferase)	0.558269	0.155961	1.93526	0.067227	0.998431
P02535	KRT10	Keratin, type I cytoskeletal 10 (56 kDa cytokeratin) (Cytokeratin-10) (CK-10) (Keratin, type I cytoskeletal 59 kDa) (Keratin-10) (K10)	-0.896718	-0.00578768	-1.93845	0.067251	0.998431
P61514	RPL37A	60S ribosomal protein L37a	-0.637319	-0.187344	-1.93448	0.0673285	0.998431
Q99P58	RAB27B	Ras-related protein Rab-27B (EC 3.6.5.2)	0.974333	-0.0772064	1.9396	0.0675671	0.998431
Q61206	PAFAH1B2	Platelet-activating factor acetylhydrolase IB subunit alpha2 (EC 3.1.1.47) (PAF acetylhydrolase 30 kDa subunit) (PAF-AH 30 kDa subunit) (PAF-AH subunit beta) (PAFAH subunit beta)	-0.889694	-0.139444	-1.93235	0.0685116	0.998431
Q61166	MAPRE1	Microtubule-associated protein RP/EB family member 1 (APC-binding protein EB1) (End-binding protein 1) (EB1)	-0.711937	0.0385663	-1.92527	0.0685358	0.998431
P61022	CHP1	Calcineurin B homologous protein 1 (Calcineurin B-like protein) (Calcium-binding protein CHP) (Calcium-binding protein p22) (EF-hand calcium-binding domain-containing protein p22) (Sid 470) (p24)	0.716226	-0.168056	1.92427	0.0686737	0.998431
Q8R555	CRTAC1	Cartilage acidic protein 1 (68 kDa chondrocyte-expressed protein) (CEP-68) (ASPIC) (Protein CRTAC1-B)	0.815039	0.138521	1.9281	0.0690702	0.998431
Q3UGR5	HDHD2	Haloacid dehalogenase-like hydrolase domain-containing protein 2	0.935498	-0.105012	1.91394	0.070961	0.998431
Q8R191	SYNGR3	Synaptogyrin-3	0.985036	0.0344647	1.91336	0.0710394	0.998431
P70333	HNRNPH2	Heterogeneous nuclear ribonucleoprotein H2 (hnRNP H2) (Heterogeneous nuclear ribonucleoprotein H') (hnRNP H') [Cleaved into: Heterogeneous nuclear ribonucleoprotein H2, N-terminally processed]	-0.690523	-0.186908	-1.90605	0.0712404	0.998431
O35495	CDK14	Cyclin-dependent kinase 14 (EC 2.7.11.22) (Cell division protein kinase 14) (Serine/threonine-protein kinase PFTAIRE-1)	-0.995326	-0.00623874	-1.90991	0.0715069	0.998431
P47738	ALDH2	Aldehyde dehydrogenase, mitochondrial (EC 1.2.1.3) (AHD-M1) (ALDH class 2) (ALDH-E2) (ALDHI)	0.842804	0.00501463	1.90099	0.0718515	0.998431
Q9JKR6	HYOU1	Hypoxia up-regulated protein 1 (GRP-170) (140 kDa Ca(2+)-binding protein) (CBP-140)	0.62213	-0.13502	1.89669	0.0724066	0.998431
O35454	CLCN6	H(+)/Cl(-) exchange transporter 6 (Chloride channel protein 6) (ClC-6) (Chloride transport protein 6)	-0.896395	-0.0773627	-1.90012	0.0728501	0.998431
Q8BS95	GPR89	Golgi pH regulator (Protein GPR89)	-0.815296	-0.168731	-1.89884	0.0730274	0.998431
Q9QYJ3	DNAJB1	DnaJ homolog subfamily B member 1 (Heat shock 40 kDa protein 1) (HSP40) (Heat shock protein 40)	0.786938	0.0575793	1.89215	0.073045	0.998431
Q9DAM5	SLC25A19	Mitochondrial thiamine pyrophosphate carrier (Solute carrier family 25 member 19)	-0.696179	-0.201355	-1.89363	0.0735095	0.998431
E9Q5K9	YTHDC1	YTH domain-containing protein 1	-0.889539	-0.130458	-1.8911	0.074107	0.998431
Q8BR76	TMEM67	Meckelin (Meckel syndrome type 3 protein homolog) (Transmembrane protein 67)	0.98429	-0.0176502	1.88872	0.0744416	0.998431
Q9CZR3	TOMM40L	Mitochondrial import receptor subunit TOM40B (Protein TOMM40-like)	0.853379	0.0782777	1.88523	0.0749355	0.998431
Q8BTU1	CFAP20	Cilia- and flagella-associated protein 20 (Gene trap locus 3 protein)	-0.706392	-0.208039	-1.88462	0.0750212	0.998431
P58871	TNKS1BP1	182 kDa tankyrase-1-binding protein	0.749395	0.0603575	1.87399	0.0756183	0.998431
P62315	SNRPD1	Small nuclear ribonucleoprotein Sm D1 (Sm-D1) (Sm-D autoantigen) (snRNP core protein D1)	-0.958744	-0.0644075	-1.88002	0.075677	0.998431
O88745	SCRG1	Scrapie-responsive protein 1 (Scrapie-responsive gene 1 protein) (ScRG-1)	-0.680076	0.213473	-1.8799	0.0756941	0.998431
Q03146	DDR1	Epithelial discoidin domain-containing receptor 1 (Epithelial discoidin domain receptor 1) (EC 2.7.10.1) (CD167 antigen-like family member A) (Cell adhesion kinase) (Discoidin receptor tyrosine kinase) (Protein-tyrosine kinase MPK-6) (Tyrosine kinase DDR) (Tyrosine-protein kinase CAK) (CD antigen CD167a)	-0.688289	-0.213101	-1.87613	0.076235	0.998431
P61290	PSME3	Proteasome activator complex subunit 3 (11S regulator complex subunit gamma) (REG-gamma) (Activator of multicatalytic protease subunit 3) (Ki nuclear autoantigen) (Proteasome activator 28 subunit gamma) (PA28g) (PA28gamma)	-0.674847	-0.216693	-1.869	0.0772682	0.998431
P61226	RAP2B	Ras-related protein Rap-2b (EC 3.6.5.2)	0.791857	0.037522	1.85463	0.0784594	0.998431
P56135	ATP5MF	ATP synthase subunit f, mitochondrial (ATP synthase membrane subunit f)	-0.647523	-0.206436	-1.85566	0.078569	0.998431
Q8BH75	RNF41	E3 ubiquitin-protein ligase NRDP1 (EC 2.3.2.27) (RING finger protein 41) (RING-type E3 ubiquitin transferase NRDP1)	0.96941	-0.025116	1.85972	0.0786311	0.998431
O89032	SH3PXD2A	SH3 and PX domain-containing protein 2A (Five SH3 domain-containing protein) (SH3 multiple domains protein 1) (Tyrosine kinase substrate with five SH3 domains)	0.947555	0.0548533	1.859	0.0787376	0.998431
Q9JKB1	UCHL3	Ubiquitin carboxyl-terminal hydrolase isozyme L3 (UCH-L3) (EC 3.4.19.12) (Ubiquitin thioesterase L3)	-0.923045	-0.0954355	-1.85828	0.0788443	0.998431
P50571	GABRB1	Gamma-aminobutyric acid receptor subunit beta-1 (GABA(A) receptor subunit beta-1)	0.831596	-0.0649773	1.85263	0.0791002	0.998431
Q9D6K5	SYNJ2BP	Synaptojanin-2-binding protein (Activin receptor-interacting protein 2) (Activin receptor-interacting protein 4) (Mitochondrial outer membrane protein 25)	0.724444	-0.0288461	1.84913	0.0792774	0.998431
Q9Z0V7	TIMM17B	Mitochondrial import inner membrane translocase subunit Tim17-B	-0.574995	-0.243687	-1.84781	0.0796173	0.998431
Q91VA6	POLDIP2	Polymerase delta-interacting protein 2	0.937692	-0.0771394	1.85292	0.0796429	0.998431
Q8K004	SPATA2	Spermatogenesis-associated protein 2	0.965939	0.0177148	1.85184	0.0798046	0.998431
P70404	IDH3G	Isocitrate dehydrogenase [NAD] subunit gamma 1, mitochondrial (Isocitric dehydrogenase subunit gamma) (NAD(+)-specific ICDH subunit gamma)	0.659414	-0.109101	1.84386	0.0800723	0.998431
Q9Z127	SLC7A5	Large neutral amino acids transporter small subunit 1 (4F2 light chain) (4F2 LC) (4F2LC) (L-type amino acid transporter 1) (LAT1) (Solute carrier family 7 member 5)	0.888947	0.104307	1.8491	0.0802153	0.998431
Q60700	MAP3K12	Mitogen-activated protein kinase kinase kinase 12 (EC 2.7.11.25) (Dual leucine zipper bearing kinase) (DLK) (Leucine-zipper protein kinase) (ZPK) (MAPK-upstream kinase) (MUK) (Mixed lineage kinase)	0.952994	0.0345097	1.83976	0.0816329	0.998431
Q3U0M1	TRAPPC9	Trafficking protein particle complex subunit 9 (NIK- and IKBKB-binding protein)	0.779653	0.112215	1.83938	0.0816909	0.998431
Q8VE47	UBA5	Ubiquitin-like modifier-activating enzyme 5 (Ubiquitin-activating enzyme 5) (UFM1-activating enzyme)	-0.711502	-0.200827	-1.83549	0.0822881	0.998431
Q3TXS7	PSMD1	26S proteasome non-ATPase regulatory subunit 1 (26S proteasome regulatory subunit RPN2) (26S proteasome regulatory subunit S1)	0.720329	0.0758271	1.82918	0.0823243	0.998431
P57784	SNRPA1	U2 small nuclear ribonucleoprotein A' (U2 snRNP A')	-0.547712	-0.249453	-1.8279	0.0825314	0.998431
P70699	GAA	Lysosomal alpha-glucosidase (EC 3.2.1.20) (Acid maltase)	-0.854226	-0.137493	-1.83221	0.0827938	0.998431
P60764	RAC3	Ras-related C3 botulinum toxin substrate 3 (EC 3.6.5.2) (p21-Rac3)	0.7958	0.157086	1.83063	0.0830386	0.998431
Q91VC3	EIF4A3	Eukaryotic initiation factor 4A-III (eIF-4A-III) (eIF4A-III) (EC 3.6.4.13) (ATP-dependent RNA helicase DDX48) (ATP-dependent RNA helicase eIF4A-3) (DEAD box protein 48) (Eukaryotic translation initiation factor 4A isoform 3) [Cleaved into: Eukaryotic initiation factor 4A-III, N-terminally processed]	-0.67218	-0.213733	-1.83049	0.0830603	0.998431
Q9WUN2	TBK1	Serine/threonine-protein kinase TBK1 (EC 2.7.11.1) (T2K) (TANK-binding kinase 1)	0.859104	0.119806	1.83006	0.0831269	0.998431
Q8C1B1	CAMSAP2	Calmodulin-regulated spectrin-associated protein 2 (Calmodulin-regulated spectrin-associated protein 1-like protein 1)	-0.69208	-0.0318053	-1.81991	0.0837754	0.998431
Q8BR63	FAM177A1	Protein FAM177A1	0.770239	-0.176745	1.82588	0.0837788	0.998431
Q8K1R3	PNPT1	Polyribonucleotide nucleotidyltransferase 1, mitochondrial (EC 2.7.7.8) (3'-5' RNA exonuclease OLD35) (PNPase old-35) (Polynucleotide phosphorylase 1) (PNPase 1) (Polynucleotide phosphorylase-like protein)	-0.794034	-0.0738961	-1.82034	0.0838174	0.998431
P24472	GSTA4	Glutathione S-transferase A4 (EC 2.5.1.18) (GST A4-4) (GSTA4-4) (GST class-alpha member 4) (Glutathione S-transferase 5.7) (GST 5.7)	-0.749789	-0.0822531	-1.81745	0.0841628	0.998431
P56812	PDCD5	Programmed cell death protein 5 (TF-1 cell apoptosis-related protein 19) (Protein TFAR19)	0.946517	0.0264059	1.8159	0.0853535	0.998431
Q9CPR5	MRPL15	39S ribosomal protein L15, mitochondrial (L15mt) (MRP-L15)	-0.753349	-0.0868956	-1.80656	0.0859026	0.998431
Q8VD57	SFT2D2	Vesicle transport protein SFT2B (SFT2 domain-containing protein 2)	-0.880306	0.0989135	-1.81077	0.0861725	0.998431
Q8VE33	GDAP1L1	Ganglioside-induced differentiation-associated protein 1-like 1 (GDAP1-L1)	0.725321	-0.0669776	1.80098	0.0868066	0.998431
Q0PMG2	MDGA1	MAM domain-containing glycosylphosphatidylinositol anchor protein 1	0.880214	0.0972986	1.8056	0.0870034	0.998431
Q9QXB9	DRG2	Developmentally-regulated GTP-binding protein 2 (DRG-2) (Translation factor GTPase DRG2) (TRAFAC GTPase DRG2) (EC 3.6.5.-)	-0.669531	-0.0428087	-1.79891	0.0871432	0.998431
Q8BVQ5	PPME1	Protein phosphatase methylesterase 1 (PME-1) (EC 3.1.1.89)	-0.905803	-0.00518052	-1.80146	0.087676	0.998431
Q5SWU9	ACACA	Acetyl-CoA carboxylase 1 (ACC1) (EC 6.4.1.2) (ACC-alpha) (Acetyl-CoA carboxylase 265)	0.703182	0.0783429	1.79381	0.0879795	0.998431
Q9QZC2	PLXNC1	Plexin-C1 (Virus-encoded semaphorin protein receptor) (CD antigen CD232)	0.745435	-0.00311477	1.78807	0.0889274	0.998431
P56379	ATP5MPL	ATP synthase subunit ATP5MPL, mitochondrial (6.8 kDa mitochondrial proteolipid protein) (MLQ) (ATP synthase membrane subunit 6.8PL)	-0.530907	-0.235643	-1.78395	0.0896139	0.998431
Q8R1U1	COG4	Conserved oligomeric Golgi complex subunit 4 (COG complex subunit 4) (Component of oligomeric Golgi complex 4)	-0.925303	-0.0533066	-1.78788	0.0899092	0.998431
O35099	MAP3K5	Mitogen-activated protein kinase kinase kinase 5 (EC 2.7.11.25) (Apoptosis signal-regulating kinase 1) (ASK-1) (MAPK/ERK kinase kinase 5) (MEK kinase 5) (MEKK 5)	0.5949	0.232317	1.78583	0.0900051	0.998431
P60853	LZTS1	Leucine zipper putative tumor suppressor 1 (F37/Esophageal cancer-related gene-coding leucine-zipper motif) (Fez1)	0.649429	0.106258	1.78067	0.0901639	0.998431
Q9JKP5	MBNL1	Muscleblind-like protein 1 (Triplet-expansion RNA-binding protein)	-0.671024	-0.183094	-1.7819	0.0904011	0.998431
Q9JIL5	TULP4	Tubby-related protein 4 (Tubby superfamily protein) (Tubby-like protein 4)	-0.907262	0.0643429	-1.78493	0.0904024	0.998431
Q3V0M2	LRRC36	Leucine-rich repeat-containing protein 36	-0.559203	-0.242916	-1.77842	0.0907735	0.998431
Q3UJD6	USP19	Ubiquitin carboxyl-terminal hydrolase 19 (EC 3.4.19.12) (Deubiquitinating enzyme 19) (Ubiquitin thioesterase 19) (Ubiquitin-specific-processing protease 19)	-0.609904	-0.21236	-1.7775	0.0909605	0.998431
Q9JIX8	ACIN1	Apoptotic chromatin condensation inducer in the nucleus (Acinus)	-0.650184	-0.172514	-1.77143	0.0917336	0.998431
P63040	CPLX1	Complexin-1 (921-S) (Complexin I) (CPX I) (Synaphin-2)	0.68066	-0.102865	1.77009	0.0919569	0.998431
O08600	ENDOG	Endonuclease G, mitochondrial (Endo G) (EC 3.1.30.-)	0.849862	0.0491916	1.77332	0.0923613	0.998431
P09405	NCL	Nucleolin (Protein C23)	-0.51182	-0.203236	-1.76618	0.092628	0.998431
Q9WTM5	RUVBL2	RuvB-like 2 (EC 3.6.4.12) (p47 protein)	-0.61141	-0.200105	-1.7661	0.0926812	0.998431
Q6P5E4	UGGT1	UDP-glucose:glycoprotein glucosyltransferase 1 (UGT1) (EC 2.4.1.-) (UDP--Glc:glycoprotein glucosyltransferase) (UDP-glucose ceramide glucosyltransferase-like 1)	-0.829553	-0.13764	-1.77094	0.092766	0.998431
Q9R087	GPC6	Glypican-6 [Cleaved into: Secreted glypican-6]	-0.896056	0.0695762	-1.77056	0.0928318	0.998431
P35288	RAB23	Ras-related protein Rab-23 (Protein open brain) (Rab-15)	-0.863119	-0.114854	-1.76898	0.0931016	0.998431
Q8C7M3	TRIM9	E3 ubiquitin-protein ligase TRIM9 (EC 2.3.2.27) (RING-type E3 ubiquitin transferase TRIM9) (Tripartite motif-containing protein 9)	0.612216	0.107432	1.76193	0.0933605	0.998431
Q810J8	ZFYVE1	Zinc finger FYVE domain-containing protein 1	0.923984	0.0218033	1.76123	0.0944399	0.998431
P28828	PTPRM	Receptor-type tyrosine-protein phosphatase mu (Protein-tyrosine phosphatase mu) (R-PTP-mu) (EC 3.1.3.48)	0.867046	-0.107993	1.7581	0.0949831	0.998431
Q8VEH5	EPM2AIP1	EPM2A-interacting protein 1 (Laforin-interacting protein)	0.919801	-0.0291881	1.75155	0.0961335	0.998431
Q6NZN0	RBM26	RNA-binding protein 26 (Protein expressed in male leptotene and zygotene spermatocytes 393) (MLZ-393) (RNA-binding motif protein 26)	-0.788882	-0.154405	-1.74623	0.0970746	0.998431
Q9EQT6	SYT13	Synaptotagmin-13 (Synaptotagmin XIII) (SytXIII)	-0.542939	-0.214343	-1.73994	0.0972372	0.998431
Q61387	COX7A2L	Cytochrome c oxidase subunit 7A-related protein, mitochondrial (Cytochrome c oxidase subunit VIIa-related protein) (Silica-induced gene 81 protein) (SIG-81) (Supercomplex assembly factor I)	-0.809114	-0.050012	-1.74342	0.0972477	0.998431
P17710	HK1	Hexokinase-1 (EC 2.7.1.1) (Hexokinase type I) (HK I) (Hexokinase, tumor isozyme)	0.576902	0.2113	1.73962	0.0975252	0.998431
Q9WVG5	LIPG	Endothelial lipase (EC 3.1.1.3) (Endothelial cell-derived lipase) (EDL) (Phospholipase A1) (EC 3.1.1.32)	0.863846	0.089155	1.74351	0.0975595	0.998431
Q924S7	SPRED2	Sprouty-related, EVH1 domain-containing protein 2 (Spred-2)	0.651247	0.158078	1.74007	0.0976961	0.998431
B0V2N1	PTPRS	Receptor-type tyrosine-protein phosphatase S (R-PTP-S) (EC 3.1.3.48) (PTPNU-3) (Receptor-type tyrosine-protein phosphatase sigma) (R-PTP-sigma)	0.631309	0.0750376	1.73677	0.097807	0.998431
Q8BXA5	CLPTM1L	Lipid scramblase CLPTM1L (Cisplatin resistance-related protein 9) (CRR9p) (Cleft lip and palate transmembrane protein 1-like protein) (CLPTM1-like protein)	-0.752333	-0.171053	-1.7413	0.0979553	0.998431
P12815	PDCD6	Programmed cell death protein 6 (ALG-257) (Apoptosis-linked gene 2 protein) (ALG-2) (PMP41)	0.65844	0.176662	1.7412	0.0979719	0.998431
P51881	SLC25A5	ADP/ATP translocase 2 (ADP,ATP carrier protein 2) (Adenine nucleotide translocator 2) (ANT 2) (Solute carrier family 25 member 5) [Cleaved into: ADP/ATP translocase 2, N-terminally processed]	-0.631835	-0.14563	-1.73584	0.0979745	0.998431
Q8R1I1	UQCR10	Cytochrome b-c1 complex subunit 9 (Complex III subunit 9) (Complex III subunit X) (Cytochrome c1 non-heme 7 kDa protein) (Ubiquinol-cytochrome c reductase complex 7.2 kDa protein)	-0.727653	-0.181813	-1.74059	0.0980817	0.998431
Q60996	PPP2R5C	Serine/threonine-protein phosphatase 2A 56 kDa regulatory subunit gamma isoform (PP2A B subunit isoform B'-alpha-3) (PP2A B subunit isoform B'-gamma) (PP2A B subunit isoform B56-gamma) (PP2A B subunit isoform PR61-gamma) (PP2A B subunit isoform R5-gamma)	0.685349	0.0239641	1.73506	0.0981159	0.998431
Q9DAW9	CNN3	Calponin-3 (Calponin, acidic isoform)	-0.699481	-0.128646	-1.7322	0.0986397	0.998431
Q8C0L9	GPCPD1	Glycerophosphocholine phosphodiesterase GPCPD1 (EC 3.1.4.2) (Glycerophosphodiester phosphodiesterase 5) (Preimplantation protein 4)	-0.893051	-0.0692136	-1.73688	0.0987494	0.998431
Q80W04	TMCC2	Transmembrane and coiled-coil domains protein 2	-0.853887	-0.111402	-1.73663	0.0987948	0.998431
P45481	CREBBP	Histone lysine acetyltransferase CREBBP (EC 2.3.1.48) (Protein-lysine acetyltransferase CREBBP) (EC 2.3.1.-)	0.709151	-0.0402559	1.72811	0.0993789	0.998431
Q920M7	SYT17	Synaptotagmin-17 (Protein B/K) (Synaptotagmin XVII) (SytXVII)	0.629494	0.10007	1.72333	0.100255	0.998431
Q8BU14	SEC62	Translocation protein SEC62 (Translocation protein 1) (TP-1)	-0.785486	-0.152131	-1.72631	0.100671	0.998431
Q99JI4	PSMD6	26S proteasome non-ATPase regulatory subunit 6 (26S proteasome regulatory subunit RPN7) (26S proteasome regulatory subunit S10) (p42A)	0.708792	0.114272	1.72214	0.101109	0.998431
Q5DU14	MYO16	Unconventional myosin-XVI (Neuronal tyrosine-phosphorylated phosphoinositide-3-kinase adapter 3) (Unconventional myosin-16)	0.707122	0.181768	1.72343	0.101201	0.998431
P62334	PSMC6	26S proteasome regulatory subunit 10B (26S proteasome AAA-ATPase subunit RPT4) (Proteasome 26S subunit ATPase 6) (Proteasome subunit p42)	0.724927	0.114222	1.72272	0.101333	0.998431
Q8BGH4	REEP1	Receptor expression-enhancing protein 1	-0.692292	-0.175909	-1.72154	0.10155	0.998431
Q4FZG7	TIMM8A2	Putative mitochondrial import inner membrane translocase subunit Tim8 A-B	-0.796569	-0.144571	-1.71905	0.102012	0.998431
Q80VC9	CAMSAP3	Calmodulin-regulated spectrin-associated protein 3 (Marshalin) (Protein Nezha)	0.655273	-0.0511022	1.71154	0.102447	0.998431
Q8BK08	TMEM11	Transmembrane protein 11, mitochondrial (Protein PM1)	-0.697564	-0.125709	-1.7103	0.102687	0.998431
Q8VEK3	HNRNPU	Heterogeneous nuclear ribonucleoprotein U (hnRNP U) (Scaffold-attachment factor A) (SAF-A)	-0.531565	-0.196133	-1.70997	0.102743	0.998431
O35609	SCAMP3	Secretory carrier-associated membrane protein 3 (Secretory carrier membrane protein 3)	0.784636	0.13737	1.71139	0.103441	0.998431
Q9D2P8	MOBP	Myelin-associated oligodendrocyte basic protein	-0.70341	0.0715689	-1.70607	0.103485	0.998431
Q7TQE6	MACO1	Macoilin (Brain-specific adapter protein C61) (Macoilin-1) (Transmembrane protein 57)	-0.615451	-0.137519	-1.70564	0.103559	0.998431
Q60932	VDAC1	Voltage-dependent anion-selective channel protein 1 (VDAC-1) (mVDAC1) (Outer mitochondrial membrane protein porin 1) (Plasmalemmal porin) (Voltage-dependent anion-selective channel protein 5) (VDAC-5) (mVDAC5)	0.583759	0.204338	1.70738	0.103671	0.998431
Q9Z2D3	GSDME	Gasdermin-E (Non-syndromic hearing impairment protein 5 homolog) [Cleaved into: Gasdermin-E, N-terminal (GSDME-NT); Gasdermin-E, C-terminal (GSDME-CT)]	0.861242	-0.092736	1.70777	0.104123	0.998431
P11214	PLAT	Tissue-type plasminogen activator (t-PA) (t-plasminogen activator) (tPA) (EC 3.4.21.68) [Cleaved into: Tissue-type plasminogen activator chain A; Tissue-type plasminogen activator chain B]	0.572457	-0.233053	1.70397	0.104534	0.998431
Q3TTY5	KRT2	Keratin, type II cytoskeletal 2 epidermal (Cytokeratin-2e) (CK-2e) (Epithelial keratin-2e) (Keratin-2 epidermis) (Keratin-2e) (K2e) (Type-II keratin Kb2)	-0.729311	-0.00651546	-1.70045	0.104547	0.998431
Q8K298	ANLN	Anillin	-0.764235	-0.0298011	-1.70056	0.104726	0.998431
Q8BGA9	OXA1L	Mitochondrial inner membrane protein OXA1L (Oxidase assembly 1-like protein) (OXA1-like protein)	-0.62566	-0.123921	-1.69831	0.104955	0.998431
Q99PV8	BCL11B	B-cell lymphoma/leukemia 11B (BCL-11B) (B-cell CLL/lymphoma 11B) (COUP-TF-interacting protein 2) (Radiation-induced tumor suppressor gene 1 protein) (mRit1)	-0.803735	-0.135241	-1.69765	0.10605	0.998431
O55222	ILK	Integrin-linked protein kinase (EC 2.7.11.1) (59 kDa serine/threonine-protein kinase) (Beta-integrin-linked kinase) (ILK-1) (ILK-2) (p59ILK)	0.877097	0.0536862	1.69656	0.106258	0.998431
Q9DBC7	PRKAR1A	cAMP-dependent protein kinase type I-alpha regulatory subunit [Cleaved into: cAMP-dependent protein kinase type I-alpha regulatory subunit, N-terminally processed]	0.575768	0.145298	1.69122	0.10632	0.998431
Q9D8B6	FAM210B	Protein FAM210B, mitochondrial	-0.657262	-0.203457	-1.69409	0.106734	0.998431
Q9D0Q7	MRPL45	39S ribosomal protein L45, mitochondrial (L45mt) (MRP-L45)	-0.657009	-0.125978	-1.68735	0.107072	0.998431
Q8K3I4	MYRIP	Rab effector MyRIP (Exophilin-8) (Myosin-VIIa- and Rab-interacting protein) (Synaptotagmin-like protein lacking C2 domains C) (SlaC2-c) (Slp homolog lacking C2 domains c)	-0.886663	0.0351525	-1.6921	0.107119	0.998431
Q8CFA2	AMT	Aminomethyltransferase, mitochondrial (EC 2.1.2.10) (Glycine cleavage system T protein) (GCVT)	0.783948	-0.14543	1.69144	0.107247	0.998431
Q3UVR3	TTBK2	Tau-tubulin kinase 2 (EC 2.7.11.1) (Protein bartleby)	-0.884547	-0.0465068	-1.68944	0.107635	0.998431
P61082	UBE2M	NEDD8-conjugating enzyme Ubc12 (EC 2.3.2.34) (NEDD8 carrier protein) (Ubiquitin-conjugating enzyme E2 M)	-0.711836	-0.180279	-1.68731	0.10805	0.998431
Q8C739	FAM110B	Protein FAM110B	0.774245	0.137873	1.68727	0.108057	0.998431
Q3B7Z2	OSBP	Oxysterol-binding protein 1	-0.881781	-0.0470647	-1.68392	0.108711	0.998431
Q8JZW8	PNMA3	Paraneoplastic antigen Ma3 homolog	-0.669701	-0.197278	-1.68345	0.108805	0.998431
Q8BP71	RBFOX2	RNA binding protein fox-1 homolog 2 (Fox-1 homolog B) (Fox-1 homolog Fxh) (Hexaribonucleotide-binding protein 2) (RNA-binding motif protein 9) (RNA-binding protein 9)	-0.647019	-0.205854	-1.68267	0.108957	0.998431
Q9CQG6	TMEM147	BOS complex subunit TMEM147 (Transmembrane protein 147)	0.798465	-0.134483	1.68191	0.109106	0.998431
Q91XL9	OSBPL1A	Oxysterol-binding protein-related protein 1 (ORP-1) (OSBP-related protein 1)	0.81883	-0.11949	1.67855	0.109768	0.998431
Q8BJF9	CHMP2B	Charged multivesicular body protein 2b (Chromatin-modifying protein 2b) (CHMP2b)	-0.637095	-0.208882	-1.67752	0.109972	0.998431
Q9D1R9	RPL34	60S ribosomal protein L34	-0.527609	-0.219802	-1.67066	0.110367	0.998431
P62962	PFN1	Profilin-1 (Profilin I)	-0.699317	-0.0439093	-1.66661	0.111177	0.998431
Q9Z1Z0	USO1	General vesicular transport factor p115 (Protein USO1 homolog) (Transcytosis-associated protein) (TAP) (Vesicle-docking protein)	0.63684	-0.0580837	1.66614	0.111273	0.998431
Q3ULA2	BTRC	F-box/WD repeat-containing protein 1A (Beta-TrCP protein E3RS-IkappaB) (Beta-transducin repeat-containing protein) (Beta-TrCP) (E3RSIkappaB) (mE3RS-IkappaB) (F-box and WD repeats protein beta-TrCP) (HOS) (Ubiquitin ligase FWD1) (pIkappaB-E3 receptor subunit)	0.858465	-0.0755509	1.66926	0.111618	0.998431
Q9CQP0	MRPL33	39S ribosomal protein L33, mitochondrial (L33mt) (MRP-L33)	-0.614602	-0.130264	-1.66175	0.11216	0.998431
Q91YR1	TWF1	Twinfilin-1 (Protein A6)	0.674667	0.125392	1.66418	0.112387	0.998431
Q62141	SIN3B	Paired amphipathic helix protein Sin3b (Histone deacetylase complex subunit Sin3b) (Transcriptional corepressor Sin3b)	-0.86441	0.051666	-1.66516	0.112442	0.998431
Q8VHI6	WASF3	Actin-binding protein WASF3 (Protein WAVE-3) (Wiskott-Aldrich syndrome protein family member 3) (WASP family protein member 3)	0.572646	0.138371	1.65987	0.112541	0.998431
P42859	HTT	Huntingtin (Huntington disease protein homolog) (HD protein homolog) [Cleaved into: Huntingtin, myristoylated N-terminal fragment]	0.534997	0.143749	1.65839	0.112841	0.998431
P84084	ARF5	ADP-ribosylation factor 5	-0.599987	-0.206313	-1.6606	0.113033	0.998431
Q9D924	ISCA1	Iron-sulfur cluster assembly 1 homolog, mitochondrial (HESB-like domain-containing protein 2) (Iron-sulfur assembly protein IscA)	-0.882198	-0.0102982	-1.65939	0.11361	0.998431
Q9JMH6	TXNRD1	Thioredoxin reductase 1, cytoplasmic (TR) (EC 1.8.1.9) (Peroxidase TXNRD1) (EC 1.11.1.2) (Thioredoxin reductase TR1)	0.66373	-0.0740121	1.65393	0.113754	0.998431
P12658	CALB1	Calbindin (Calbindin D28) (D-28K) (PCD-29) (Spot 35 protein) (Vitamin D-dependent calcium-binding protein, avian-type)	-0.854938	-0.0730237	-1.65742	0.114012	0.998431
O70354	CA11	Carbonic anhydrase-related protein 11 (CA-RP XI) (CA-XI) (CARP XI) (Carbonic anhydrase-related protein 2) (CA-RP II) (CARP-2)	0.865557	-0.0550472	1.65695	0.114108	0.998431
Q9D3A9	TTYH1	Protein tweety homolog 1 (mTTY1)	0.726091	0.0570281	1.65064	0.114824	0.998431
Q9CYT6	CAP2	Adenylyl cyclase-associated protein 2 (CAP 2)	0.73712	-0.0702055	1.64934	0.115058	0.998431
Q80WC7	AGFG2	Arf-GAP domain and FG repeat-containing protein 2 (HIV-1 Rev-binding protein-like protein) (Rev/Rex activation domain-binding protein related) (RAB-R)	0.874495	-0.0290734	1.6523	0.115061	0.998431
P59108	CPNE2	Copine-2 (Copine II)	0.655173	-0.0663478	1.64312	0.115989	0.998431
Q9QZQ1	AFDN	Afadin (Afadin adherens junction formation factor) (Protein Af-6)	0.49868	0.19026	1.64297	0.116021	0.998431
Q8BJL0	SMARCAL1	SWI/SNF-related matrix-associated actin-dependent regulator of chromatin subfamily A-like protein 1 (EC 3.6.4.-) (HepA-related protein) (mharp) (Sucrose nonfermenting protein 2-like 1)	0.86335	-0.0503289	1.64693	0.116168	0.998431
Q9D7A6	SRP19	Signal recognition particle 19 kDa protein (SRP19)	-0.738839	-0.159972	-1.64592	0.116378	0.998431
P62889	RPL30	60S ribosomal protein L30	-0.594591	-0.129934	-1.63949	0.116747	0.998431
O09114	PTGDS	Prostaglandin-H2 D-isomerase (EC 5.3.99.2) (Glutathione-independent PGD synthase) (Lipocalin-type prostaglandin-D synthase) (Prostaglandin-D2 synthase) (L-PGDS) (PGD2 synthase) (PGDS2)	-0.802825	0.104622	-1.64357	0.116867	0.998431
Q9D273	MMAB	Corrinoid adenosyltransferase MMAB (EC 2.5.1.-) (ATP:co(I)rrinoid adenosyltransferase MMAB) (Methylmalonic aciduria type B homolog)	0.761412	-0.0517699	1.63773	0.117811	0.998431
Q9CXW4	RPL11	60S ribosomal protein L11	-0.541975	-0.180665	-1.63379	0.117948	0.998431
P31648	SLC6A1	Sodium- and chloride-dependent GABA transporter 1 (GAT-1) (Solute carrier family 6 member 1)	0.642389	-0.0765092	1.63086	0.118568	0.998431
P20917	MAG	Myelin-associated glycoprotein (Siglec-4a)	-0.720559	-0.0499956	-1.63131	0.118599	0.998431
Q99M80	PTPRT	Receptor-type tyrosine-protein phosphatase T (R-PTP-T) (EC 3.1.3.48) (RPTPmam4) (Receptor-type tyrosine-protein phosphatase rho) (RPTP-rho) (mRPTPrho)	0.735582	0.148524	1.63307	0.119074	0.998431
Q7TN33	CELF6	CUGBP Elav-like family member 6 (CELF-6) (Bruno-like protein 6) (CUG-BP- and ETR-3-like factor 6) (RNA-binding protein BRUNOL-6)	-0.553517	-0.232039	-1.62844	0.119849	0.998431
Q9D5T0	ATAD1	Outer mitochondrial transmembrane helix translocase (EC 7.4.2.-) (ATPase family AAA domain-containing protein 1) (Thorase)	0.584002	-0.0298168	1.62345	0.120152	0.998431
P61164	ACTR1A	Alpha-centractin (Centractin) (ARP1) (Actin-RPV) (Centrosome-associated actin homolog)	0.805103	0.094986	1.62258	0.121313	0.998431
Q3UZ39	LRRFIP1	Leucine-rich repeat flightless-interacting protein 1 (LRR FLII-interacting protein 1) (FLI-LRR-associated protein 1) (Flap-1) (H186 FLAP)	0.804834	0.0943464	1.62031	0.121801	0.998431
Q60771	CLDN11	Claudin-11 (Oligodendrocyte transmembrane protein) (Oligodendrocyte-specific protein)	-0.758781	0.0854012	-1.61972	0.121928	0.998431
Q3V0I2	PRR7	Proline-rich protein 7 (Synaptic proline-rich membrane protein)	0.607213	0.193484	1.6188	0.122127	0.998431
P97807	FH	Fumarate hydratase, mitochondrial (Fumarase) (EC 4.2.1.2) (EF-3)	0.675885	-0.141929	1.61605	0.122269	0.998431
P15864	H1-2	Histone H1.2 (H1 VAR.1) (H1c)	-0.621542	-0.0877327	-1.61162	0.122714	0.998431
O08665	SEMA3A	Semaphorin-3A (Semaphorin III) (Sema III) (Semaphorin-D) (Sema D)	0.853308	-0.0384202	1.61392	0.123186	0.998431
Q65CL1	CTNNA3	Catenin alpha-3 (Alpha T-catenin) (Cadherin-associated protein)	-0.858471	-0.0227481	-1.61378	0.123219	0.998431
Q3UTH8	ARHGEF9	Rho guanine nucleotide exchange factor 9 (Collybistin) (Rac/Cdc42 guanine nucleotide exchange factor 9)	0.623814	0.0642854	1.60911	0.123265	0.998431
Q8BWM0	PTGES2	Prostaglandin E synthase 2 (EC 5.3.99.3) (GATE-binding factor 1) (GBF-1) (Microsomal prostaglandin E synthase 2) (mPGES-2) [Cleaved into: Prostaglandin E synthase 2 truncated form]	0.558403	-0.180808	1.60614	0.123919	0.998431
Q9EQF6	DPYSL5	Dihydropyrimidinase-related protein 5 (DRP-5) (Collapsin response mediator protein 5) (CRMP-5)	0.633066	0.0186477	1.60443	0.124295	0.998431
P0DP60	LYNX1	Ly-6/neurotoxin-like protein 1 (GC26)	-0.665799	0.165204	-1.60805	0.124472	0.998431
Q8K2Q5	CHCHD7	Coiled-coil-helix-coiled-coil-helix domain-containing protein 7	0.857428	0.00390403	1.60633	0.12485	0.998431
Q6P9S0	MTSS2	Protein MTSS 2 (MTSS1-like protein)	0.85129	-0.0336332	1.6057	0.12499	0.998431
Q61656	DDX5	Probable ATP-dependent RNA helicase DDX5 (EC 3.6.4.13) (DEAD box RNA helicase DEAD1) (mDEAD1) (DEAD box protein 5) (RNA helicase p68)	-0.503579	-0.194633	-1.60089	0.12508	0.998431
Q91ZA3	PCCA	Propionyl-CoA carboxylase alpha chain, mitochondrial (PCCase subunit alpha) (EC 6.4.1.3) (Propanoyl-CoA:carbon dioxide ligase subunit alpha)	0.779644	0.0575222	1.60478	0.125193	0.998431
Q6PDS3	SARM1	NAD(+) hydrolase SARM1 (NADase SARM1) (EC 3.2.2.6) (NADP(+) hydrolase SARM1) (EC 3.2.2.-) (Sterile alpha and TIR motif-containing protein 1)	0.620992	0.122994	1.59835	0.125835	0.998431
O70493	SNX12	Sorting nexin-12 (SDP8 protein)	0.800906	-0.106597	1.60135	0.125952	0.998431
P35762	CD81	CD81 antigen (26 kDa cell surface protein TAPA-1) (Target of the antiproliferative antibody 1) (CD antigen CD81)	-0.682835	0.0276391	-1.59582	0.12621	0.998431
Q99N92	MRPL27	39S ribosomal protein L27, mitochondrial (L27mt) (MRP-L27)	-0.74794	-0.0883936	-1.60008	0.126235	0.998431
Q01768	NME2	Nucleoside diphosphate kinase B (NDK B) (NDP kinase B) (EC 2.7.4.6) (Histidine protein kinase NDKB) (EC 2.7.13.3) (P18) (nm23-M2)	-0.841485	0.0393237	-1.59838	0.126613	0.998431
Q8BSS9	PPFIA2	Liprin-alpha-2 (Protein tyrosine phosphatase receptor type f polypeptide-interacting protein alpha-2) (PTPRF-interacting protein alpha-2)	0.544478	0.120077	1.59303	0.126836	0.998431
P62852	RPS25	40S ribosomal protein S25	-0.52586	-0.216559	-1.59262	0.126969	0.998431
Q8BTG7	NDRG4	Protein NDRG4 (N-myc downstream-regulated gene 4 protein) (Protein Ndr4)	0.538679	-0.233627	1.59543	0.127035	0.998431
Q9CQA9	NTPCR	Cancer-related nucleoside-triphosphatase homolog (NTPase) (EC 3.6.1.15) (Nucleoside triphosphate phosphohydrolase)	0.529988	-0.23628	1.5945	0.127147	0.998431
Q8CFI0	NEDD4L	E3 ubiquitin-protein ligase NEDD4-like (EC 2.3.2.26) (EC 2.3.2.36) (HECT-type E3 ubiquitin transferase NED4L) (NEDD4.2) (Nedd4-2)	0.714653	0.0349227	1.59088	0.127684	0.998431
Q9DBN5	LONP2	Lon protease homolog 2, peroxisomal (EC 3.4.21.53) (Lon protease-like protein 2) (Lon protease 2) (Peroxisomal Lon protease)	0.628321	-0.123056	1.58918	0.127704	0.998431
Q9QYK7	RNF11	RING finger protein 11 (NEDD4 WW domain-binding protein 2) (Sid 1669)	0.692639	-0.134966	1.59208	0.127862	0.998431
Q3U1Y4	DENND4B	DENN domain-containing protein 4B (Brain-specific gene 4 protein) (Brain specific protein 4)	-0.847762	0.0166356	-1.59154	0.128146	0.998431
P45952	ACADM	Medium-chain specific acyl-CoA dehydrogenase, mitochondrial (MCAD) (EC 1.3.8.7)	0.703575	-0.037006	1.58626	0.128478	0.998431
Q02780	NFIA	Nuclear factor 1 A-type (NF1-A) (Nuclear factor 1/A) (CCAAT-box-binding transcription factor) (CTF) (Nuclear factor I/A) (NF-I/A) (NFI-A) (TGGCA-binding protein)	-0.844591	-0.0292189	-1.58817	0.128908	0.998431
Q9Z1W9	STK39	STE20/SPS1-related proline-alanine-rich protein kinase (Ste-20-related kinase) (EC 2.7.11.1) (Serine/threonine-protein kinase 39)	0.717357	0.148561	1.58726	0.129113	0.998431
O88735	MAP7	Ensconsin (Epithelial microtubule-associated protein of 115 kDa) (E-MAP-115) (Microtubule-associated protein 7) (MAP-7)	0.682267	-0.0137195	1.58176	0.129391	0.998431
P61358	RPL27	60S ribosomal protein L27	-0.486616	-0.199314	-1.58139	0.129475	0.998431
Q80YA3	DDHD1	Phospholipase DDHD1 (EC 3.1.1.111) (EC 3.1.1.32) (DDHD domain-containing protein 1) (Phosphatidic acid-preferring phospholipase A1 homolog) (PA-PLA1) (EC 3.1.1.118) (Phospholipid sn-1 acylhydrolase)	0.847107	-0.0141369	1.58555	0.129503	0.998431
Q8K2M0	MRPL38	39S ribosomal protein L38, mitochondrial (L38mt) (MRP-L38)	0.646294	-0.108799	1.58109	0.129545	0.998431
Q05920	PC	Pyruvate carboxylase, mitochondrial (EC 6.4.1.1) (Pyruvic carboxylase) (PCB)	0.550275	-0.124868	1.58024	0.129739	0.998431
D3YZP9	CCDC6	Coiled-coil domain-containing protein 6	0.841948	-0.0311764	1.58389	0.12988	0.998431
Q8CJ67	STAU2	Double-stranded RNA-binding protein Staufen homolog 2	-0.524424	-0.210348	-1.57959	0.129895	0.998431
Q9CRB6	TPPP3	Tubulin polymerization-promoting protein family member 3	0.80147	0.0331095	1.58381	0.129898	0.998431
Q9D6F9	TUBB4A	Tubulin beta-4A chain (Tubulin beta-4 chain)	-0.557796	0.00126024	-1.57866	0.130101	0.998431
P16330	CNP	2',3'-cyclic-nucleotide 3'-phosphodiesterase (CNP) (CNPase) (EC 3.1.4.37)	-0.720623	-0.0454135	-1.57895	0.130508	0.998431
Q91Y86	MAPK8	Mitogen-activated protein kinase 8 (MAP kinase 8) (MAPK 8) (EC 2.7.11.24) (Stress-activated protein kinase JNK1) (c-Jun N-terminal kinase 1)	0.807991	-0.0892603	1.58089	0.130565	0.998431
Q9QXV0	PCSK1N	ProSAAS (IA-4) (Proprotein convertase subtilisin/kexin type 1 inhibitor) (Proprotein convertase 1 inhibitor) (pro-SAAS) [Cleaved into: KEP; Big SAAS (b-SAAS); Little SAAS (l-SAAS); Big PEN-LEN (b-PEN-LEN) (SAAS CT(1-49)); PEN; PEN-20; PEN-19; Little LEN (l-LEN); Big LEN (b-LEN) (BigLEN) (SAAS CT(25-40))]	0.627068	-0.199935	1.58001	0.130765	0.998431
P62911	RPL32	60S ribosomal protein L32	-0.558673	-0.187497	-1.57542	0.130854	0.998431
Q9Z0U0	XPR1	Xenotropic and polytropic retrovirus receptor 1 (Protein SYG1 homolog) (Rmc-1)	0.751399	0.123203	1.57893	0.131014	0.998431
Q8K297	COLGALT1	Procollagen galactosyltransferase 1 (EC 2.4.1.50) (Collagen beta(1-O)galactosyltransferase 1) (Glycosyltransferase 25 family member 1) (Hydroxylysine galactosyltransferase 1)	-0.782432	-0.114161	-1.57851	0.131111	0.998431
Q6ZWQ0	SYNE2	Nesprin-2 (KASH domain-containing protein 2) (KASH2) (Nuclear envelope spectrin repeat protein 2) (Nucleus and actin connecting element protein) (Protein NUANCE) (Synaptic nuclear envelope protein 2) (Syne-2)	0.692086	0.13767	1.57748	0.131346	0.998431
P01831	THY1	Thy-1 membrane glycoprotein (Thy-1 antigen) (CD antigen CD90)	0.622223	0.162454	1.57564	0.131771	0.998431
Q3UV17	KRT76	Keratin, type II cytoskeletal 2 oral (Keratin-76) (K76) (Type-II keratin Kb9)	-0.835822	0.0287014	-1.57547	0.131809	0.998431
P63011	RAB3A	Ras-related protein Rab-3A	-0.595688	-0.0549457	-1.57122	0.131819	0.998431
Q9WTX6	CUL1	Cullin-1 (CUL-1)	0.820481	-0.067811	1.57428	0.132083	0.998431
Q9QZX7	SRR	Serine racemase (EC 5.1.1.18) (D-serine ammonia-lyase) (D-serine dehydratase) (EC 4.3.1.18) (L-serine ammonia-lyase) (L-serine dehydratase) (EC 4.3.1.17)	0.639804	-0.0297622	1.56959	0.132197	0.998431
P62918	RPL8	60S ribosomal protein L8	-0.526568	-0.171708	-1.56953	0.132213	0.998431
Q9DCN2	CYB5R3	NADH-cytochrome b5 reductase 3 (B5R) (Cytochrome b5 reductase) (EC 1.6.2.2) (Diaphorase-1)	-0.61558	-0.0456697	-1.567	0.132802	0.998431
Q9ERG2	STRN3	Striatin-3 (Cell cycle autoantigen SG2NA) (S/G2 antigen)	0.541246	0.0793512	1.56531	0.133198	0.998431
Q6NZQ4	PAXIP1	PAX-interacting protein 1 (PAX transactivation activation domain-interacting protein)	0.729807	0.135331	1.56805	0.133531	0.998431
Q9D938	TMEM160	Transmembrane protein 160	-0.713986	-0.129521	-1.56739	0.133685	0.998431
P63330	PPP2CA	Serine/threonine-protein phosphatase 2A catalytic subunit alpha isoform (PP2A-alpha) (EC 3.1.3.16)	-0.831765	0.00490996	-1.56589	0.134035	0.998431
Q05CL8	LARP7	La-related protein 7 (La ribonucleoprotein domain family member 7)	-0.584814	-0.171137	-1.56072	0.13436	0.998431
P47753	CAPZA1	F-actin-capping protein subunit alpha-1 (CapZ alpha-1)	0.595316	-0.0208877	1.56003	0.134437	0.998431
Q99JG2	GPR37L1	G-protein coupled receptor 37-like 1 (Endothelin B receptor-like protein 2) (ETBR-LP-2)	-0.578172	0.0854567	-1.5596	0.134539	0.998431
Q9ESP1	SDF2L1	Stromal cell-derived factor 2-like protein 1 (SDF2-like protein 1)	-0.836724	-0.0121556	-1.56295	0.134726	0.998431
Q6P1G2	KDM2B	Lysine-specific demethylase 2B (EC 1.14.11.27) (F-box and leucine-rich repeat protein 10) (F-box protein FBL10) (F-box/LRR-repeat protein 10) (JmjC domain-containing histone demethylation protein 1B) ([Histone-H3]-lysine-36 demethylase 1B)	-0.575028	-0.217469	-1.55997	0.135427	0.998431
Q99JH7	CLSTN3	Calsyntenin-3 (Alcadein-beta) (Alc-beta)	-0.561186	-0.166832	-1.55519	0.135584	0.998431
Q62504	SPEN	Msx2-interacting protein (SMART/HDAC1-associated repressor protein) (SPEN homolog)	-0.827737	-0.0366574	-1.55778	0.135943	0.998431
P62715	PPP2CB	Serine/threonine-protein phosphatase 2A catalytic subunit beta isoform (PP2A-beta) (EC 3.1.3.16)	-0.829144	0.0245297	-1.55776	0.135949	0.998431
Q9Z0J4	NOS1	Nitric oxide synthase, brain (EC 1.14.13.39) (Constitutive NOS) (NC-NOS) (NOS type I) (Neuronal NOS) (N-NOS) (nNOS) (Peptidyl-cysteine S-nitrosylase NOS1) (bNOS)	0.648298	0.116864	1.55573	0.136337	0.998431
P97494	GCLC	Glutamate--cysteine ligase catalytic subunit (EC 6.3.2.2) (GCS heavy chain) (Gamma-ECS) (Gamma-glutamylcysteine synthetase)	0.812569	-0.0661014	1.55495	0.136614	0.998431
P06801	ME1	NADP-dependent malic enzyme (NADP-ME) (EC 1.1.1.40) (Malic enzyme 1)	0.714517	0.0602039	1.55386	0.136873	0.998431
P52800	EFNB2	Ephrin-B2 (ELF-2) (EPH-related receptor tyrosine kinase ligand 5) (LERK-5) (HTK ligand) (HTK-L)	-0.831755	-0.0096712	-1.55184	0.137357	0.998431
Q5GH67	XKR4	XK-related protein 4 [Cleaved into: XK-related protein 4, processed form]	0.531432	0.136849	1.54538	0.137933	0.998431
O70566	DIAPH2	Protein diaphanous homolog 2 (Diaphanous-related formin-2) (DRF2) (mDia3)	0.791164	-0.0916584	1.54815	0.138239	0.998431
O88448	KLC2	Kinesin light chain 2 (KLC 2)	0.619047	-0.0916728	1.54286	0.138542	0.998431
Q99LE1	RILPL2	RILP-like protein 2 (Rab-interacting lysosomal-like protein 2)	-0.753193	0.110888	-1.54593	0.138773	0.998431
P63323	RPS12	40S ribosomal protein S12	-0.578872	-0.148076	-1.54063	0.139081	0.998431
Q9CWT6	DDX28	Probable ATP-dependent RNA helicase DDX28 (EC 3.6.4.13) (Mitochondrial DEAD box protein 28)	-0.678452	-0.129789	-1.5428	0.139386	0.998431
Q9D0K2	OXCT1	Succinyl-CoA:3-ketoacid coenzyme A transferase 1, mitochondrial (SCOT) (EC 2.8.3.5) (3-oxoacid CoA-transferase 1) (Somatic-type succinyl-CoA:3-oxoacid CoA-transferase) (SCOT-s) (Succinyl-CoA:3-oxoacid CoA transferase)	0.571032	-0.104145	1.53858	0.139579	0.998431
Q5SNZ0	CCDC88A	Girdin (Akt phosphorylation enhancer) (APE) (Coiled-coil domain-containing protein 88A) (G alpha-interacting vesicle-associated protein) (GIV) (Girders of actin filament) (Hook-related protein 1) (HkRP1)	0.645477	-0.0180345	1.5384	0.139625	0.998431
Q9QYM9	TMEFF2	Tomoregulin-2 (TR-2) (Transmembrane protein with EGF-like and two follistatin-like domains)	0.602797	0.200396	1.54132	0.139886	0.998431
Q9CWZ3	RBM8A	RNA-binding protein 8A (RNA-binding motif protein 8A) (Ribonucleoprotein RBM8A)	-0.658668	-0.179487	-1.54021	0.140155	0.998431
Q9CWV0	MALSU1	Mitochondrial assembly of ribosomal large subunit protein 1	0.813365	-0.0508659	1.53968	0.140284	0.998431
P48962	SLC25A4	ADP/ATP translocase 1 (ADP,ATP carrier protein 1) (ADP,ATP carrier protein, heart/skeletal muscle isoform T1) (Adenine nucleotide translocator 1) (ANT 1) (Solute carrier family 25 member 4)	-0.573567	-0.141679	-1.53488	0.140482	0.998431
Q3TEA8	HP1BP3	Heterochromatin protein 1-binding protein 3	-0.57384	-0.198695	-1.53692	0.140781	0.998431
Q8BVU0	LRCH3	DISP complex protein LRCH3 (Leucine-rich repeat and calponin homology domain-containing protein 3)	0.819823	0.0237661	1.53745	0.140828	0.998431
Q8CI94	PYGB	Glycogen phosphorylase, brain form (EC 2.4.1.1)	0.537704	-0.0490935	1.53332	0.140865	0.998431
Q61464	ZNF638	Zinc finger protein 638 (Nuclear protein 220) (Zinc finger matrin-like protein)	-0.542625	-0.0922094	-1.53312	0.140914	0.998431
Q62465	VAT1	Synaptic vesicle membrane protein VAT-1 homolog (EC 1.-.-.-)	-0.517719	-0.234667	-1.53594	0.140984	0.998431
Q3UMC0	SPATA5	Ribosome biogenesis protein SPATA5 (EC 3.6.4.10) (Spermatogenesis-associated factor protein) (Spermatogenesis-associated protein 5)	-0.545521	-0.225166	-1.5347	0.141498	0.998431
Q91X78	ERLIN1	Erlin-1 (Endoplasmic reticulum lipid raft-associated protein 1) (Protein KE04 homolog) (Stomatin-prohibitin-flotillin-HflC/K domain-containing protein 1) (SPFH domain-containing protein 1)	0.646262	0.0785746	1.53033	0.141899	0.998431
Q9CRC8	LRRC40	Leucine-rich repeat-containing protein 40	0.588818	-0.151792	1.52864	0.142023	0.998431
P19253	RPL13A	60S ribosomal protein L13a (Transplantation antigen P198) (Tum-P198 antigen)	-0.549945	-0.177146	-1.52843	0.142068	0.998431
Q9DCU2	PLLP	Plasmolipin (Plasma membrane proteolipid)	-0.609955	0.0652864	-1.52502	0.142912	0.998431
Q9Z2C9	MTMR7	Myotubularin-related protein 7 (Inositol 1,3-bisphosphate phosphatase) (EC 3.1.3.-) (Phosphatidylinositol-3-phosphate phosphatase) (EC 3.1.3.64)	0.725495	0.126119	1.52682	0.143439	0.998431
Q3UR70	TGFBRAP1	Transforming growth factor-beta receptor-associated protein 1 (TGF-beta receptor-associated protein 1) (TRAP-1) (TRAP1)	-0.793315	-0.0756065	-1.52625	0.14358	0.998431
Q9CWX4	RPUSD4	Pseudouridylate synthase RPUSD4, mitochondrial (EC 5.4.99.-) (RNA pseudouridylate synthase domain-containing protein 4)	-0.795007	-0.0717629	-1.52451	0.144012	0.998431
P62900	RPL31	60S ribosomal protein L31	-0.51983	-0.163182	-1.51725	0.144852	0.998431
Q61626	GRIK5	Glutamate receptor ionotropic, kainate 5 (GluK5) (Glutamate receptor KA-2) (KA2) (Glutamate receptor gamma-2) (GluR gamma-2)	0.48265	0.160431	1.51713	0.144882	0.998431
Q80TN7	NAV3	Neuron navigator 3 (Pore membrane and/or filament-interacting-like protein 1)	0.606306	0.114389	1.51756	0.145127	0.998431
Q8BYM8	CARS2	Probable cysteine--tRNA ligase, mitochondrial (EC 6.1.1.16) (Cysteinyl-tRNA synthetase) (CysRS)	0.794181	-0.0675723	1.51723	0.145827	0.998431
Q9D0M3	CYC1	Cytochrome c1, heme protein, mitochondrial (EC 7.1.1.8) (Complex III subunit 4) (Complex III subunit IV) (Cytochrome b-c1 complex subunit 4) (Ubiquinol-cytochrome-c reductase complex cytochrome c1 subunit) (Cytochrome c-1)	-0.641276	-0.113212	-1.51185	0.146362	0.998431
Q9R0X4	ACOT9	Acyl-coenzyme A thioesterase 9, mitochondrial (Acyl-CoA thioesterase 9) (EC 3.1.2.-) (Acyl coenzyme A thioester hydrolase 2) (MTE-2) (Acyl-CoA thioester hydrolase 9) (Mitochondrial 48 kDa acyl-CoA thioester hydrolase 1) (Mt-ACT48.1) (Protein U8) (p48)	0.596356	-0.0398018	1.51043	0.146574	0.998431
P10605	CTSB	Cathepsin B (EC 3.4.22.1) (Cathepsin B1) [Cleaved into: Cathepsin B light chain; Cathepsin B heavy chain]	-0.576419	-0.00102627	-1.51029	0.146609	0.998431
Q6PGN3	DCLK2	Serine/threonine-protein kinase DCLK2 (EC 2.7.11.1) (CaMK-like CREB regulatory kinase 2) (CL2) (CLICK-II) (CLICK2) (Doublecortin-like and CAM kinase-like 2) (Doublecortin-like kinase 2)	0.524939	-0.147874	1.50988	0.146712	0.998431
Q91ZW3	SMARCA5	SWI/SNF-related matrix-associated actin-dependent regulator of chromatin subfamily A member 5 (EC 3.6.4.-) (Sucrose nonfermenting protein 2 homolog) (mSnf2h)	0.687086	-0.159015	1.51168	0.147227	0.998431
P33175	KIF5A	Kinesin heavy chain isoform 5A (Kinesin heavy chain neuron-specific 1) (Neuronal kinesin heavy chain) (NKHC)	0.590392	-0.0448404	1.50759	0.147296	0.998431
Q9EQN3	SPACDR	Sperm acrosome developmental regulator (TSC22 domain family protein 4) (TSC22-related-inducible leucine zipper protein 2)	0.700782	-0.151	1.51124	0.147337	0.998431
Q9CY50	SSR1	Translocon-associated protein subunit alpha (TRAP-alpha) (Signal sequence receptor subunit alpha) (SSR-alpha)	-0.611873	-0.174651	-1.5107	0.147474	0.998431
Q6P5B0	RRP12	RRP12-like protein	0.537407	-0.225238	1.50972	0.147722	0.998431
Q7M6Z0	RTN4RL2	Reticulon-4 receptor-like 2 (Nogo receptor-like 3) (Nogo-66 receptor homolog 1) (Nogo-66 receptor-related protein 2) (NgR2)	-0.709631	0.13201	-1.50819	0.148112	0.998431
Q922S4	PDE2A	cGMP-dependent 3',5'-cyclic phosphodiesterase (EC 3.1.4.17) (Cyclic GMP-stimulated phosphodiesterase) (CGS-PDE) (cGSPDE)	0.549138	0.115702	1.50148	0.148856	0.998431
Q8R3H7	HS2ST1	Heparan sulfate 2-O-sulfotransferase 1 (2-O-sulfotransferase) (2-OST) (2OST) (EC 2.8.2.-)	-0.641025	-0.180847	-1.50123	0.14989	0.998431
Q9D658	PTP4A3	Protein tyrosine phosphatase type IVA 3 (EC 3.1.3.48) (Protein-tyrosine phosphatase 4a3) (Protein-tyrosine phosphatase of regenerating liver 3) (PRL-3)	-0.795263	0.0397034	-1.50015	0.150166	0.998431
Q8BG58	P4HTM	Transmembrane prolyl 4-hydroxylase (P4H-TM) (EC 1.14.11.29) (Hypoxia-inducible factor prolyl hydroxylase 4) (HIF-PH4) (HIF-prolyl hydroxylase 4) (HPH-4)	-0.783667	-0.071267	-1.49948	0.150338	0.998431
Q3UIW5	RNF10	RING finger protein 10 (Sid 2705)	-0.744857	0.0982011	-1.49386	0.151789	0.998431
Q8VEK0	TMEM30A	Cell cycle control protein 50A (P4-ATPase flippase complex beta subunit TMEM30A) (Transmembrane protein 30A)	-0.677555	-0.0867024	-1.49151	0.15207	0.998431
Q8VHG2	AMOT	Angiomotin	0.651941	-0.0337681	1.48876	0.152174	0.998431
Q8K406	LGI3	Leucine-rich repeat LGI family member 3 (Leubrin) (Leucine-rich glioma-inactivated protein 3)	-0.521461	-0.167047	-1.48633	0.152788	0.998431
Q9DB77	UQCRC2	Cytochrome b-c1 complex subunit 2, mitochondrial (Complex III subunit 2) (Core protein II) (Ubiquinol-cytochrome-c reductase complex core protein 2)	-0.711101	-0.0894957	-1.48995	0.152806	0.998431
Q8K4Z5	SF3A1	Splicing factor 3A subunit 1 (SF3a120)	-0.761027	0.0796931	-1.48893	0.153072	0.998431
Q5S006	LRRK2	Leucine-rich repeat serine/threonine-protein kinase 2 (EC 2.7.11.1) (EC 3.6.5.-)	0.68493	-0.0503701	1.48738	0.153073	0.998431
Q9WTS4	TENM1	Teneurin-1 (Ten-1) (Protein Odd Oz/ten-m homolog 1) (Tenascin-M1) (Ten-m1) (Teneurin transmembrane protein 1) [Cleaved into: Ten-1 intracellular domain (IDten-1) (Ten-1 ICD); Teneurin C-terminal-associated peptide (TCPA-1) (Ten-1 extracellular domain) (Ten-1 ECD)]	0.527822	0.11304	1.48437	0.153302	0.998431
Q9CYZ2	TPD52L2	Tumor protein D54 (Tumor protein D52-like 2)	0.799666	-0.0187659	1.48776	0.153379	0.998431
Q3UVX5	GRM5	Metabotropic glutamate receptor 5 (mGluR5)	0.508414	0.06765	1.48399	0.153403	0.998431
P51175	PPOX	Protoporphyrinogen oxidase (PPO) (EC 1.3.3.4)	-0.55775	-0.188482	-1.48539	0.153578	0.998431
Q9D958	SPCS1	Signal peptidase complex subunit 1 (Microsomal signal peptidase 12 kDa subunit) (SPase 12 kDa subunit)	-0.62939	-0.183862	-1.48696	0.153589	0.998431
Q0PHV7	DACT3	Dapper homolog 3 (Dapper antagonist of catenin 3)	0.549207	0.192865	1.48581	0.15389	0.998431
Q3UHX2	PDAP1	28 kDa heat- and acid-stable phosphoprotein (PDGF-associated protein) (PAP) (PDGFA-associated protein 1) (PAP1)	0.665505	-0.00463087	1.48208	0.154034	0.998431
Q6GYP7	RALGAPA1	Ral GTPase-activating protein subunit alpha-1 (GAP-related-interacting partner to E12) (GRIPE) (GTPase-activating RapGAP domain-like 1) (Tuberin-like protein 1) (p240)	-0.778523	-0.000870063	-1.48405	0.154353	0.998431
P25444	RPS2	40S ribosomal protein S2 (40S ribosomal protein S4) (Protein LLRep3)	-0.493429	-0.203811	-1.47856	0.154836	0.998431
O88697	STK16	Serine/threonine-protein kinase 16 (EC 2.7.11.1) (Embryo-derived protein kinase) (Edpk) (Myristoylated and palmitoylated serine/threonine-protein kinase) (MPSK) (Protein kinase Krct) (Protein kinase PKL12) (TGF-beta-stimulated factor 1) (TSF-1) (Tyrosine-protein kinase STK16) (EC 2.7.10.2)	0.750129	-0.103884	1.48164	0.154986	0.998431
P20352	F3	Tissue factor (TF) (Coagulation factor III) (CD antigen CD142)	0.628555	-0.183273	1.48156	0.155009	0.998431
Q9CZ44	NSFL1C	NSFL1 cofactor p47 (p97 cofactor p47)	-0.578944	-0.046196	-1.47608	0.155494	0.998431
Q5SRX1	TOM1L2	TOM1-like protein 2 (Target of Myb-like protein 2)	-0.463999	-0.164388	-1.47522	0.155725	0.998431
P51410	RPL9	60S ribosomal protein L9	-0.48443	-0.201787	-1.47486	0.155821	0.998431
Q9DBR1	XRN2	5'-3' exoribonuclease 2 (EC 3.1.13.-) (Protein Dhm1)	0.61819	-0.187603	1.47803	0.155942	0.998431
P97772	GRM1	Metabotropic glutamate receptor 1 (mGluR1)	0.532368	-0.109212	1.47282	0.156364	0.998431
Q8BFQ8	GATD1	Glutamine amidotransferase-like class 1 domain-containing protein 1 (Parkinson disease 7 domain-containing protein 1)	0.615712	0.0587862	1.47021	0.15707	0.998431
P12970	RPL7A	60S ribosomal protein L7a (Surfeit locus protein 3)	-0.462305	-0.204322	-1.46969	0.157204	0.998431
Q9JM55	TOB2	Protein Tob2 (Transducer of erbB-2 2)	-0.794073	0.00109792	-1.4728	0.157335	0.998431
Q91XC9	PEX16	Peroxisomal membrane protein PEX16 (Peroxin-16) (Peroxisomal biogenesis factor 16)	-0.672325	-0.158373	-1.47268	0.157367	0.998431
Q61070	EI24	Etoposide-induced protein 2.4 (p53-induced gene 8 protein)	-0.702952	-0.139208	-1.47202	0.157542	0.998431
Q8R502	LRRC8C	Volume-regulated anion channel subunit LRRC8C (Factor for adipocyte differentiation 158) (Leucine-rich repeat-containing protein 8C)	0.552051	0.0253635	1.46707	0.157906	0.998431
B2RX14	TUT4	Terminal uridylyltransferase 4 (TUTase 4) (EC 2.7.7.52) (Zinc finger CCHC domain-containing protein 11)	0.767156	0.0621052	1.47056	0.157933	0.998431
A2AUC9	KLHL41	Kelch-like protein 41 (Kelch repeat and BTB domain-containing protein 10)	0.764783	-0.0794845	1.47045	0.157962	0.998431
Q69ZZ6	TMCC1	Transmembrane and coiled-coil domains protein 1	0.781935	-0.0473565	1.47003	0.158075	0.998431
Q9QUR7	PIN1	Peptidyl-prolyl cis-trans isomerase NIMA-interacting 1 (EC 5.2.1.8) (Peptidyl-prolyl cis-trans isomerase Pin1) (PPIase Pin1)	0.553543	0.060046	1.46608	0.158174	0.998431
Q8R010	AIMP2	Aminoacyl tRNA synthase complex-interacting multifunctional protein 2 (Multisynthase complex auxiliary component p38) (Protein JTV-1)	-0.542152	-0.133688	-1.46588	0.158229	0.998431
O08800	SERPINB8	Serpin B8	-0.61666	0.180348	-1.46835	0.158526	0.998431
Q8BRV5	KIAA1671	Uncharacterized protein KIAA1671	0.791229	0.000367794	1.46681	0.158941	0.998431
Q8VD37	SGIP1	SH3-containing GRB2-like protein 3-interacting protein 1 (Endophilin-3-interacting protein)	0.526312	0.104589	1.46125	0.159481	0.998431
Q7TNR6	IGSF21	Immunoglobulin superfamily member 21 (IgSF21)	0.571463	0.192169	1.46054	0.160638	0.998431
Q149F3	GSPT2	Eukaryotic peptide chain release factor GTP-binding subunit ERF3B (Eukaryotic peptide chain release factor subunit 3b) (eRF3b) (G1 to S phase transition protein 2 homolog)	-0.646856	-0.169436	-1.45903	0.161047	0.998431
Q8CC88	VWA8	von Willebrand factor A domain-containing protein 8	-0.597175	-0.0965427	-1.45483	0.161234	0.998431
P08414	CAMK4	Calcium/calmodulin-dependent protein kinase type IV (CaMK IV) (EC 2.7.11.17) (CaM kinase-GR)	-0.690875	-0.0944799	-1.45833	0.161238	0.998431
Q56A07	SCN2B	Sodium channel subunit beta-2	-0.680854	0.00474828	-1.45635	0.161398	0.998431
Q811I0	ATPAF1	ATP synthase mitochondrial F1 complex assembly factor 1	0.731233	-0.111835	1.45741	0.161488	0.998431
Q6P069	SRI	Sorcin	0.499311	0.189814	1.45386	0.161685	0.998431
Q9DCM2	GSTK1	Glutathione S-transferase kappa 1 (EC 2.5.1.18) (GST 13-13) (GST class-kappa) (GSTK1-1) (mGSTK1) (Glutathione S-transferase subunit 13)	-0.509727	-0.108061	-1.45212	0.161978	0.998431
Q91XY4	PCDHGA4	Protocadherin gamma-A4 (PCDH-gamma-A4)	-0.548805	-0.1549	-1.45204	0.161998	0.998431
Q60930	VDAC2	Voltage-dependent anion-selective channel protein 2 (VDAC-2) (mVDAC2) (Outer mitochondrial membrane protein porin 2) (Voltage-dependent anion-selective channel protein 6) (VDAC-6) (mVDAC6)	0.552963	0.144732	1.45259	0.162251	0.998431
Q9JKL4	NDUFAF3	NADH dehydrogenase [ubiquinone] 1 alpha subcomplex assembly factor 3 (Protein 2P1)	0.635701	-0.128101	1.45355	0.162295	0.998431
Q9WVK4	EHD1	EH domain-containing protein 1 (PAST homolog 1) (mPAST1)	0.526919	-0.0762733	1.4505	0.162423	0.998431
Q8BGT8	PHYHIPL	Phytanoyl-CoA hydroxylase-interacting protein-like	0.766274	-0.061418	1.4508	0.163302	0.998431
A2RT62	FBXL16	F-box/LRR-repeat protein 16 (F-box and leucine-rich repeat protein 16)	0.472963	0.0925605	1.44687	0.163425	0.998431
P29391	FTL1	Ferritin light chain 1 (Ferritin L subunit 1)	0.644933	0.0506782	1.44645	0.164011	0.998431
Q9DCT8	CRIP2	Cysteine-rich protein 2 (CRP-2) (Heart LIM protein)	0.705656	0.0204455	1.44807	0.164055	0.998431
P57746	ATP6V1D	V-type proton ATPase subunit D (V-ATPase subunit D) (V-ATPase 28 kDa accessory protein) (Vacuolar proton pump subunit D)	0.487262	0.157616	1.44362	0.164328	0.998431
P97467	PAM	Peptidyl-glycine alpha-amidating monooxygenase (PAM) [Includes: Peptidylglycine alpha-hydroxylating monooxygenase (PHM) (EC 1.14.17.3); Peptidyl-alpha-hydroxyglycine alpha-amidating lyase (EC 4.3.2.5) (Peptidylamidoglycolate lyase) (PAL)]	0.361648	-0.272396	1.44235	0.164682	0.998431
O35857	TIMM44	Mitochondrial import inner membrane translocase subunit TIM44	-0.568955	-0.172107	-1.44356	0.164975	0.998431
Q9R0Q7	PTGES3	Prostaglandin E synthase 3 (EC 5.3.99.3) (Cytosolic prostaglandin E2 synthase) (cPGES) (Hsp90 co-chaperone) (Progesterone receptor complex p23) (Sid 3177) (Telomerase-binding protein p23)	-0.668534	-0.124738	-1.44452	0.165037	0.998431
P63005	PAFAH1B1	Platelet-activating factor acetylhydrolase IB subunit beta (Lissencephaly-1 protein) (LIS-1) (PAF acetylhydrolase 45 kDa subunit) (PAF-AH 45 kDa subunit) (PAF-AH alpha) (PAFAH alpha)	0.561036	0.0600141	1.44108	0.165038	0.998431
Q78DX7	ROS1	Proto-oncogene tyrosine-protein kinase ROS (EC 2.7.10.1) (Proto-oncogene c-Ros) (Proto-oncogene c-Ros-1) (Receptor tyrosine kinase c-ros oncogene 1) (c-Ros receptor tyrosine kinase)	-0.486717	-0.235759	-1.44387	0.165043	0.998431
Q9Z2B2	SLC25A14	Brain mitochondrial carrier protein 1 (BMCP-1) (Mitochondrial uncoupling protein 5) (UCP 5) (Solute carrier family 25 member 14)	-0.495202	-0.221779	-1.44254	0.165179	0.998431
Q9CZ42	NAXD	ATP-dependent (S)-NAD(P)H-hydrate dehydratase (EC 4.2.1.93) (ATP-dependent NAD(P)HX dehydratase) (Carbohydrate kinase domain-containing protein) (NAD(P)HX dehydratase)	0.678388	-0.0656545	1.44201	0.165718	0.998431
Q8BK64	AHSA1	Activator of 90 kDa heat shock protein ATPase homolog 1 (AHA1)	0.508527	-0.115201	1.4377	0.165983	0.998431
Q03249	GALT	Galactose-1-phosphate uridylyltransferase (Gal-1-P uridylyltransferase) (EC 2.7.7.12) (UDP-glucose--hexose-1-phosphate uridylyltransferase)	0.77231	0.0271499	1.44066	0.166111	0.998431
Q9CWS0	DDAH1	N(G),N(G)-dimethylarginine dimethylaminohydrolase 1 (DDAH-1) (Dimethylarginine dimethylaminohydrolase 1) (EC 3.5.3.18) (DDAHI) (Dimethylargininase-1)	-0.777338	-0.011095	-1.439	0.166576	0.998431
P09925	SURF1	Surfeit locus protein 1	0.39016	-0.264685	1.43531	0.166655	0.998431
Q3UM45	PPP1R7	Protein phosphatase 1 regulatory subunit 7 (Protein phosphatase 1 regulatory subunit 22)	0.503962	-0.166834	1.43463	0.166848	0.998431
Q8BQR4	KANSL2	KAT8 regulatory NSL complex subunit 2 (NSL complex protein NSL2) (Non-specific lethal 2 homolog)	0.727589	0.0904653	1.43798	0.166861	0.998431
Q9CZX8	RPS19	40S ribosomal protein S19	-0.490136	-0.177105	-1.4345	0.166883	0.998431
P62196	PSMC5	26S proteasome regulatory subunit 8 (26S proteasome AAA-ATPase subunit RPT6) (Proteasome 26S subunit ATPase 5) (Proteasome subunit p45) (p45/SUG) (mSUG1)	0.599659	0.0880104	1.43406	0.16736	0.998431
Q69ZU6	THSD7A	Thrombospondin type-1 domain-containing protein 7A [Cleaved into: Thrombospondin type-1 domain-containing protein 7A, soluble form]	0.568523	-0.00124644	1.43237	0.167484	0.998431
Q9D7G4	EURL	Protein EURL homolog	0.725038	0.0918826	1.43544	0.167576	0.998431
Q9CXJ4	ABCB8	Mitochondrial potassium channel ATP-binding subunit (ATP-binding cassette sub-family B member 8, mitochondrial) (ABCB8) (Mitochondrial sulfonylurea-receptor) (MITOSUR)	0.566507	-0.0987949	1.43122	0.167809	0.998431
Q920Q6	MSI2	RNA-binding protein Musashi homolog 2 (Musashi-2)	-0.438363	-0.229601	-1.43067	0.167966	0.998431
Q8BWF0	ALDH5A1	Succinate-semialdehyde dehydrogenase, mitochondrial (EC 1.2.1.24) (Aldehyde dehydrogenase family 5 member A1) (NAD(+)-dependent succinic semialdehyde dehydrogenase)	0.519675	-0.0513945	1.42717	0.168959	0.998431
P62301	RPS13	40S ribosomal protein S13	-0.487687	-0.204522	-1.42648	0.169197	0.998431
Q6PEB6	MOB4	MOB-like protein phocein (Class II mMOB1) (Mob1 homolog 3) (Mob3) (Mps one binder kinase activator-like 3) (Preimplantation protein 3)	0.525375	0.0865529	1.42528	0.169497	0.998431
Q9D0S9	HINT2	Adenosine 5'-monophosphoramidase HINT2 (EC 3.9.1.-) (HINT-3) (Histidine triad nucleotide-binding protein 2, mitochondrial) (HINT-2)	0.659524	-0.0921954	1.42696	0.169948	0.998431
Q8BNY6	NCS1	Neuronal calcium sensor 1 (NCS-1) (Frequenin homolog)	0.611111	0.164104	1.42612	0.170212	0.998431
Q04750	TOP1	DNA topoisomerase 1 (EC 5.6.2.1) (DNA topoisomerase I)	-0.651891	-0.120798	-1.42463	0.170638	0.998431
Q9ES56	TRAPPC4	Trafficking protein particle complex subunit 4 (Synbindin) (TRS23 homolog)	0.515021	0.188494	1.42313	0.170818	0.998431
Q8C078	CAMKK2	Calcium/calmodulin-dependent protein kinase kinase 2 (CaM-KK 2) (CaM-kinase kinase 2) (CaMKK 2) (EC 2.7.11.17) (Calcium/calmodulin-dependent protein kinase kinase beta) (CaM-KK beta) (CaM-kinase kinase beta) (CaMKK beta)	0.642646	0.153638	1.42163	0.171494	0.998431
Q6ZQK5	ACAP2	Arf-GAP with coiled-coil, ANK repeat and PH domain-containing protein 2 (Centaurin-beta-2) (Cnt-b2)	0.658279	0.142754	1.4213	0.171591	0.998431
Q9JJ59	ABCB9	ABC-type oligopeptide transporter ABCB9 (EC 7.4.2.6) (ATP-binding cassette sub-family B member 9) (ATP-binding cassette transporter 9) (ABC transporter 9 protein) (mABCB9) (TAP-like protein) (TAPL)	-0.459386	-0.194169	-1.41719	0.171817	0.998431
Q8JZU2	SLC25A1	Tricarboxylate transport protein, mitochondrial (Citrate transport protein) (CTP) (Solute carrier family 25 member 1) (Tricarboxylate carrier protein)	-0.472208	-0.183271	-1.41702	0.171868	0.998431
Q3UIL6	PLEKHA7	Pleckstrin homology domain-containing family A member 7 (PH domain-containing family A member 7) (Heart adapter protein 1)	0.567938	0.142263	1.41973	0.172041	0.998431
Q9QX11	CYTH1	Cytohesin-1 (PH, SEC7 and coiled-coil domain-containing protein 1) (CLM1) (SEC7 homolog A) (mSec7-1)	0.649166	0.110408	1.41706	0.172809	0.998431
P63085	MAPK1	Mitogen-activated protein kinase 1 (MAP kinase 1) (MAPK 1) (EC 2.7.11.24) (ERT1) (Extracellular signal-regulated kinase 2) (ERK-2) (MAP kinase isoform p42) (p42-MAPK) (Mitogen-activated protein kinase 2) (MAP kinase 2) (MAPK 2)	0.506931	0.0342777	1.41296	0.173043	0.998431
P68368	TUBA4A	Tubulin alpha-4A chain (EC 3.6.5.-) (Alpha-tubulin 4) (Alpha-tubulin isotype M-alpha-4) (Tubulin alpha-4 chain)	-0.622837	0.00614128	-1.41191	0.173374	0.998431
P50114	S100B	Protein S100-B (S-100 protein beta chain) (S-100 protein subunit beta) (S100 calcium-binding protein B)	0.75989	-0.0338714	1.41391	0.173718	0.998431
Q8C0L8	COG5	Conserved oligomeric Golgi complex subunit 5 (COG complex subunit 5) (Component of oligomeric Golgi complex 5)	-0.752601	-0.052929	-1.41376	0.173762	0.998431
Q9DCR2	AP3S1	AP-3 complex subunit sigma-1 (AP-3 complex subunit sigma-3A) (Adaptor-related protein complex 3 subunit sigma-1) (Sigma-3A-adaptin) (Sigma3A-adaptin) (Sigma-adaptin 3a)	-0.563824	-0.0271634	-1.41012	0.173868	0.998431
Q9Z1J3	NFS1	Cysteine desulfurase (m-Nfs1) (EC 2.8.1.7)	0.596946	-0.185738	1.41175	0.174346	0.998431
Q9CX34	SUGT1	Protein SGT1 homolog (Suppressor of G2 allele of SKP1 homolog)	0.530793	-0.143533	1.40845	0.174356	0.998431
Q06180	PTPN2	Tyrosine-protein phosphatase non-receptor type 2 (Protein-tyrosine phosphatase PTP-2) (EC 3.1.3.48) (MPTP)	-0.65662	-0.15259	-1.4116	0.174388	0.998431
Q80XU3	NUCKS1	Nuclear ubiquitous casein and cyclin-dependent kinase substrate 1 (JC7)	-0.728749	-0.090857	-1.41112	0.174528	0.998431
Q99J85	NPTXR	Neuronal pentraxin receptor	0.469731	0.137005	1.40695	0.174795	0.998431
F6ZDS4	TPR	Nucleoprotein TPR (NPC-associated intranuclear protein) (Translocated promoter region and nuclear basket protein)	-0.745343	-0.0636555	-1.40929	0.175061	0.998431
P83882	RPL36A	60S ribosomal protein L36a (60S ribosomal protein L44)	-0.553176	-0.17768	-1.40797	0.175228	0.998431
Q9CZN4	SHISA9	Protein shisa-9 (Cystine-knot AMPAR modulating protein of 44 kDa) (CKAMP44)	0.428198	0.176327	1.40452	0.175504	0.998431
P59764	DOCK4	Dedicator of cytokinesis protein 4	-0.542811	0.0196016	-1.40367	0.175755	0.998431
O54790	MAFG	Transcription factor MafG (V-maf musculoaponeurotic fibrosarcoma oncogene homolog G)	-0.709678	-0.110392	-1.40661	0.175843	0.998431
Q8BH55	THNSL1	Threonine synthase-like 1 (TSH1)	0.597398	-0.0944448	1.40335	0.175888	0.998431
P48774	GSTM5	Glutathione S-transferase Mu 5 (EC 2.5.1.18) (Fibrous sheath component 2) (Fsc2) (GST class-mu 5)	0.640559	0.0423811	1.40509	0.175946	0.998431
Q6RHR9	MAGI1	Membrane-associated guanylate kinase, WW and PDZ domain-containing protein 1 (BAI1-associated protein 1) (BAP-1) (Membrane-associated guanylate kinase inverted 1) (MAGI-1)	0.442963	0.167931	1.40234	0.176146	0.998431
Q9CQR6	PPP6C	Serine/threonine-protein phosphatase 6 catalytic subunit (PP6C) (EC 3.1.3.16)	-0.512535	0.171038	-1.40071	0.177123	0.998431
Q61701	ELAVL4	ELAV-like protein 4 (Hu-antigen D) (HuD) (Paraneoplastic encephalomyelitis antigen HuD)	-0.454175	-0.242391	-1.40073	0.177161	0.998431
P21271	MYO5B	Unconventional myosin-Vb	-0.435096	-0.24841	-1.398	0.177718	0.998431
Q64735	CR1L	Complement component receptor 1-like protein (Complement regulatory protein Crry) (Protein p65)	-0.727067	-0.086234	-1.40015	0.17774	0.998431
P97492	RGS14	Regulator of G-protein signaling 14 (RGS14) (RAP1/RAP2-interacting protein) (RPIP1)	-0.554296	0.0937643	-1.39646	0.17789	0.998431
Q9CPX6	ATG3	Ubiquitin-like-conjugating enzyme ATG3 (EC 2.3.2.-) (Autophagy-related protein 3) (APG3-like)	-0.747095	-0.0493904	-1.39925	0.178005	0.998431
Q9ERU9	RANBP2	E3 SUMO-protein ligase RanBP2 (EC 2.3.2.-) (Ran-binding protein 2) (RanBP2)	-0.552376	-0.154149	-1.39666	0.178008	0.998431
Q8BHC1	RAB39B	Ras-related protein Rab-39B	0.558159	-0.140189	1.39521	0.178295	0.998431
Q6P5D4	CEP135	Centrosomal protein of 135 kDa (Cep135) (Centrosomal protein 4)	0.539904	0.206413	1.39809	0.178349	0.998431
Q9D2R6	COA3	Cytochrome c oxidase assembly factor 3 homolog, mitochondrial (Coiled-coil domain-containing protein 56)	0.612301	-0.174908	1.39768	0.178468	0.998431
Q9CPQ3	TOMM22	Mitochondrial import receptor subunit TOM22 homolog (Translocase of outer membrane 22 kDa subunit homolog)	0.629086	0.0199299	1.39428	0.178818	0.998431
P14869	RPLP0	60S acidic ribosomal protein P0 (60S ribosomal protein L10E)	-0.456535	-0.202661	-1.39232	0.179115	0.998431
Q9CXR1	DHRS7	Dehydrogenase/reductase SDR family member 7 (EC 1.1.1.-) (Retinal short-chain dehydrogenase/reductase 4) (retSDR4) (Short chain dehydrogenase/reductase family 34C member 1) (Protein SDR34C1)	0.712403	-0.101515	1.39464	0.17937	0.998431
Q6PCM2	INTS6	Integrator complex subunit 6 (Int6) (DBI-1) (Protein DDX26)	-0.623773	-0.166974	-1.39063	0.180564	0.998431
Q9CXW3	CACYBP	Calcyclin-binding protein (CacyBP) (Siah-interacting protein)	-0.705241	-0.0457761	-1.38984	0.1808	0.998431
O89029	MATN4	Matrilin-4 (MAT-4)	0.729283	0.0615848	1.38952	0.180896	0.998431
Q7TME0	PLPPR4	Phospholipid phosphatase-related protein type 4 (Brain-specific phosphatidic acid phosphatase-like protein 1) (Inactive 2-lysophosphatidate phosphatase PLPPR4) (Lipid phosphate phosphatase-related protein type 4) (Plasticity-related gene 1 protein) (PRG-1)	0.500795	0.0338889	1.38629	0.18092	0.998431
Q9CQS4	SLC25A46	Mitochondrial outer membrane protein SLC25A46 (Solute carrier family 25 member 46)	0.55726	-0.089283	1.38328	0.181829	0.998431
P56371	RAB4A	Ras-related protein Rab-4A (EC 3.6.5.2)	0.621843	-0.167049	1.38621	0.181889	0.998431
Q5BLK4	TUT7	Terminal uridylyltransferase 7 (TUTase 7) (EC 2.7.7.52) (Zinc finger CCHC domain-containing protein 6)	-0.556501	-0.200434	-1.38584	0.182001	0.998431
Q99M28	RNPS1	RNA-binding protein with serine-rich domain 1	-0.457077	-0.239803	-1.3848	0.182024	0.998431
O88848	ARL6	ADP-ribosylation factor-like protein 6	-0.615586	-0.170253	-1.38475	0.182328	0.998431
Q8C460	ERI3	ERI1 exoribonuclease 3 (EC 3.1.-.-) (Prion interactor 1) (Prion protein-interacting protein)	-0.599998	-0.0974983	-1.38194	0.182459	0.998431
Q9CZ04	COPS7A	COP9 signalosome complex subunit 7a (SGN7a) (Signalosome subunit 7a) (JAB1-containing signalosome subunit 7a)	0.66384	0.0142443	1.38299	0.182858	0.998431
Q9DCT5	SDF2	Stromal cell-derived factor 2 (SDF-2)	0.709344	-0.0985402	1.38265	0.182961	0.998431
Q8VC82	RHBDL1	Rhomboid-related protein 1 (RRP) (EC 3.4.21.105) (Rhomboid-like protein 1)	-0.733483	0.049833	-1.3824	0.183036	0.998431
P35290	RAB24	Ras-related protein Rab-24 (Rab-16)	0.679086	-0.12788	1.38239	0.18304	0.998431
P04627	ARAF	Serine/threonine-protein kinase A-Raf (EC 2.7.11.1) (Proto-oncogene A-Raf)	0.58336	-0.186384	1.37964	0.18387	0.998431
Q61171	PRDX2	Peroxiredoxin-2 (EC 1.11.1.24) (Thiol-specific antioxidant protein) (TSA) (Thioredoxin peroxidase 1) (Thioredoxin-dependent peroxide reductase 1) (Thioredoxin-dependent peroxiredoxin 2)	-0.566152	-0.033961	-1.37555	0.184173	0.998431
P49446	PTPRE	Receptor-type tyrosine-protein phosphatase epsilon (Protein-tyrosine phosphatase epsilon) (R-PTP-epsilon) (EC 3.1.3.48)	0.626775	-0.162096	1.37748	0.184528	0.998431
O88485	DYNC1I1	Cytoplasmic dynein 1 intermediate chain 1 (Cytoplasmic dynein intermediate chain 1) (Dynein intermediate chain 1, cytosolic) (DH IC-1)	0.536923	0.0713669	1.37291	0.184981	0.998431
Q7TQK4	EXOSC3	Exosome complex component RRP40 (EC 3.1.13.-) (Exosome component 3) (Ribosomal RNA-processing protein 40)	0.744025	-0.0226586	1.37512	0.185246	0.998431
Q6PD31	TRAK1	Trafficking kinesin-binding protein 1 (Protein Milton)	0.54316	0.200672	1.37415	0.185541	0.998431
O88704	HCN1	Potassium/sodium hyperpolarization-activated cyclic nucleotide-gated channel 1 (Brain cyclic nucleotide-gated channel 1) (BCNG-1) (Hyperpolarization-activated cation channel 2) (HAC-2)	0.647503	0.0517394	1.37366	0.185689	0.998431
Q62426	CSTB	Cystatin-B (Stefin-B)	-0.534958	-0.070097	-1.37037	0.185759	0.998431
Q8K1S4	UNC5A	Netrin receptor UNC5A (Protein unc-5 homolog 1) (Protein unc-5 homolog A)	0.583007	-0.00845736	1.37018	0.185818	0.998431
Q9JK45	KCNQ5	Potassium voltage-gated channel subfamily KQT member 5 (KQT-like 5) (Potassium channel subunit alpha KvLQT5) (Voltage-gated potassium channel subunit Kv7.5)	-0.647281	0.135447	-1.3721	0.186169	0.998431
P28867	PRKCD	Protein kinase C delta type (EC 2.7.11.13) (Tyrosine-protein kinase PRKCD) (EC 2.7.10.2) (nPKC-delta) [Cleaved into: Protein kinase C delta type regulatory subunit; Protein kinase C delta type catalytic subunit (Sphingosine-dependent protein kinase-1) (SDK1)]	-0.591784	-0.162138	-1.37201	0.186197	0.998431
Q8BN59	LARP6	La-related protein 6 (Acheron) (Achn) (La ribonucleoprotein domain family member 6)	-0.557275	-0.0663386	-1.36836	0.186375	0.998431
Q9D8E6	RPL4	60S ribosomal protein L4	-0.440263	-0.199524	-1.36815	0.186442	0.998431
Q8BM92	CDH7	Cadherin-7	0.744294	-0.00794471	1.37105	0.186491	0.998431
Q8R3T5	STXBP6	Syntaxin-binding protein 6	-0.718545	0.0641305	-1.37074	0.186586	0.998431
P62830	RPL23	60S ribosomal protein L23	-0.437887	-0.218451	-1.36652	0.186943	0.998431
P13595	NCAM1	Neural cell adhesion molecule 1 (N-CAM-1) (NCAM-1) (CD antigen CD56)	-0.612671	-0.0162345	-1.36627	0.187147	0.998431
P97351	RPS3A	40S ribosomal protein S3a (Protein TU-11)	-0.424298	-0.2031	-1.36545	0.187274	0.998431
P16388	KCNA1	Potassium voltage-gated channel subfamily A member 1 (MBK1) (MKI) (Voltage-gated potassium channel subunit Kv1.1)	0.702607	0.0826683	1.36827	0.187343	0.998431
O55091	IMPACT	Protein IMPACT (Imprinted and ancient gene protein)	0.652838	-0.132501	1.367	0.187735	0.998431
P58404	STRN4	Striatin-4 (Zinedin)	0.454324	0.136229	1.35993	0.188987	0.998431
Q04899	CDK18	Cyclin-dependent kinase 18 (EC 2.7.11.22) (Cell division protein kinase 18) (PCTAIRE-motif protein kinase 3) (Serine/threonine-protein kinase PCTAIRE-3)	0.737015	-0.0252869	1.36215	0.189235	0.998431
Q91YU6	LZTS2	Leucine zipper putative tumor suppressor 2 (Protein LAPSER1)	-0.67085	-0.127135	-1.36192	0.189303	0.998431
P26516	PSMD7	26S proteasome non-ATPase regulatory subunit 7 (26S proteasome regulatory subunit RPN8) (26S proteasome regulatory subunit S12) (Mov34 protein) (Proteasome subunit p40)	0.512565	0.139395	1.35941	0.189329	0.998431
Q78IK4	APOOL	MICOS complex subunit Mic27 (Apolipoprotein O-like) (Protein FAM121A)	-0.451071	-0.220653	-1.35884	0.18948	0.998431
P52196	TST	Thiosulfate sulfurtransferase (EC 2.8.1.1) (Rhodanese)	-0.533922	-0.144095	-1.35736	0.189794	0.998431
P70295	AUP1	Lipid droplet-regulating VLDL assembly factor AUP1 (Ancient ubiquitous protein 1)	-0.688128	-0.110632	-1.36012	0.189863	0.998431
Q9WVJ5	CRYBB1	Beta-crystallin B1 (Beta-B1 crystallin) [Cleaved into: Beta-crystallin B1B]	0.703842	-0.0919288	1.35977	0.189971	0.998431
Q61937	NPM1	Nucleophosmin (NPM) (Nucleolar phosphoprotein B23) (Nucleolar protein NO38) (Numatrin)	-0.358822	-0.231001	-1.35476	0.190602	0.998431
Q9CRD0	OCIAD1	OCIA domain-containing protein 1	0.567133	-0.0415073	1.35282	0.19121	0.998431
Q8CAK3	SHFL	Shiftless antiviral inhibitor of ribosomal frameshifting protein homolog (SHFL) (Repressor of yield of DENV protein homolog) (RyDEN)	-0.436788	-0.228973	-1.35282	0.191327	0.998431
Q9JKK1	STX6	Syntaxin-6	0.699664	-0.0943251	1.35477	0.191532	0.998431
Q9ERF3	SKIC8	SKI8 subunit of superkiller complex protein (Meiotic recombination REC14 protein homolog) (WD repeat-containing protein 61) [Cleaved into: SKI8 subunit of superkiller complex protein, N-terminally processed (WD repeat-containing protein 61, N-terminally processed)]	-0.609204	-0.16688	-1.35455	0.191603	0.998431
Q7TMB8	CYFIP1	Cytoplasmic FMR1-interacting protein 1 (Specifically Rac1-associated protein 1) (Sra-1)	0.543783	0.0204182	1.35125	0.191704	0.998431
Q14AI6	RPUSD3	Mitochondrial mRNA pseudouridine synthase Rpusd3 (EC 5.4.99.-) (RNA pseudouridylate synthase domain-containing protein 3)	-0.685343	-0.110522	-1.35385	0.19182	0.998431
Q9CR57	RPL14	60S ribosomal protein L14	-0.506047	-0.163005	-1.35052	0.19194	0.998431
Q8K135	KIAA0319L	Dyslexia-associated protein KIAA0319-like protein (Adeno-associated virus receptor) (AAVR)	0.51583	-0.213239	1.35265	0.192197	0.998431
Q8C854	MYEF2	Myelin expression factor 2 (MEF-2) (MyEF-2)	-0.486267	-0.162808	-1.34941	0.192285	0.998431
Q9D1D4	TMED10	Transmembrane emp24 domain-containing protein 10 (Protein Tmed10) (21 kDa transmembrane-trafficking protein) (Transmembrane protein Tmp21) (p24 family protein delta-1) (p24delta1)	0.563786	-0.190939	1.35208	0.192378	0.998431
Q9D7A8	ARMC1	Armadillo repeat-containing protein 1	0.548475	0.00369481	1.34871	0.192504	0.998431
P10833	RRAS	Ras-related protein R-Ras (EC 3.6.5.-) (p23)	0.681532	-0.113136	1.35123	0.192643	0.998431
O88487	DYNC1I2	Cytoplasmic dynein 1 intermediate chain 2 (Cytoplasmic dynein intermediate chain 2) (Dynein intermediate chain 2, cytosolic) (DH IC-2)	0.560988	0.0177319	1.34767	0.192833	0.998431
Q80ZJ1	RAP2A	Ras-related protein Rap-2a (EC 3.6.5.2)	0.563781	-0.00283232	1.3462	0.193299	0.998431
Q920Q4	VPS16	Vacuolar protein sorting-associated protein 16 homolog (mVPS16)	0.485807	-0.0668866	1.34516	0.193628	0.998431
Q3UFY8	TRMT10C	tRNA methyltransferase 10 homolog C (Mitochondrial ribonuclease P protein 1) (Mitochondrial RNase P protein 1) (RNA (guanine-9-)-methyltransferase domain-containing protein 1) (mRNA methyladenosine-N(1)-methyltransferase) (EC 2.1.1.-) (tRNA (adenine(9)-N(1))-methyltransferase) (EC 2.1.1.218) (tRNA (guanine(9)-N(1))-methyltransferase) (EC 2.1.1.221)	-0.660866	-0.130128	-1.3478	0.193724	0.998431
Q9JJI8	RPL38	60S ribosomal protein L38	-0.398941	-0.230536	-1.34456	0.193819	0.998431
P32883	KRAS	GTPase KRas (EC 3.6.5.2) (K-Ras 2) (Ki-Ras) (c-K-ras) (c-Ki-ras) [Cleaved into: GTPase KRas, N-terminally processed]	-0.559035	0.0309704	-1.34316	0.194266	0.998431
Q96DY5	RNF112	RING finger protein 112 (EC 2.3.2.27) (Brain finger protein) (Neurolastin) (Zinc finger protein 179)	-0.540956	0.00297547	-1.34176	0.19471	0.998431
P61021	RAB5B	Ras-related protein Rab-5B (EC 3.6.5.2)	-0.635587	-0.0168296	-1.34373	0.194773	0.998431
Q9CRB2	NHP2	H/ACA ribonucleoprotein complex subunit 2 (Nucleolar protein family A member 2) (snoRNP protein NHP2)	-0.58047	-0.180709	-1.34434	0.194821	0.998431
O70133	DHX9	ATP-dependent RNA helicase A (EC 3.6.4.13) (DEAH box protein 9) (mHEL-5) (Nuclear DNA helicase II) (NDH II) (RNA helicase A) (RHA)	-0.536266	-0.166781	-1.34194	0.195266	0.998431
O88531	PPT1	Palmitoyl-protein thioesterase 1 (PPT-1) (EC 3.1.2.22) (Palmitoyl-protein hydrolase 1)	-0.56867	-0.085405	-1.34002	0.195272	0.998431
Q60770	STXBP3	Syntaxin-binding protein 3 (MUNC-18-3) (Mammalian homolog of Unc-18c) (Munc-18c) (Protein unc-18 homolog 3) (Unc18-3) (Protein unc-18 homolog C) (Unc-18C)	-0.663497	-0.0993687	-1.34255	0.19539	0.998431
P37040	POR	NADPH--cytochrome P450 reductase (CPR) (P450R) (EC 1.6.2.4)	0.725721	-0.0307207	1.34217	0.195509	0.998431
Q80TZ3	DNAJC6	Putative tyrosine-protein phosphatase auxilin (EC 3.1.3.48) (DnaJ homolog subfamily C member 6)	-0.505718	-0.0533995	-1.33849	0.195757	0.998431
Q9Z0V1	KCND3	Potassium voltage-gated channel subfamily D member 3 (Voltage-gated potassium channel subunit Kv4.3)	0.584907	-0.019278	1.33712	0.196202	0.998431
Q9D7G0	PRPS1	Ribose-phosphate pyrophosphokinase 1 (EC 2.7.6.1) (Phosphoribosyl pyrophosphate synthase I) (PRS-I)	0.602038	-0.104404	1.339	0.196255	0.998431
Q6DID3	SCAF8	SR-related and CTD-associated factor 8 (RNA-binding motif protein 16)	0.571252	-0.18452	1.33903	0.196513	0.998431
Q6P6M7	SEPSECS	O-phosphoseryl-tRNA(Sec) selenium transferase (EC 2.9.1.2) (Selenocysteine synthase) (Sec synthase) (Selenocysteinyl-tRNA(Sec) synthase) (Sep-tRNA:Sec-tRNA synthase) (SepSecS) (UGA suppressor tRNA-associated protein)	-0.713853	-0.0569022	-1.3374	0.197032	0.998431
O35682	MYADM	Myeloid-associated differentiation marker (Myeloid up-regulated protein)	0.464275	0.185468	1.33502	0.197092	0.998431
Q9R0M0	CELSR2	Cadherin EGF LAG seven-pass G-type receptor 2 (Flamingo homolog)	0.497573	-0.0946743	1.334	0.197198	0.998431
Q3U2V3	NUDT18	8-oxo-dGDP phosphatase NUDT18 (EC 3.6.1.58) (2-hydroxy-dADP phosphatase) (7,8-dihydro-8-oxoguanine phosphatase) (MutT homolog 3) (Nucleoside diphosphate-linked moiety X motif 18) (Nudix motif 18)	0.582568	0.170076	1.33534	0.197694	0.998431
P60904	DNAJC5	DnaJ homolog subfamily C member 5 (Cysteine string protein) (CSP) (Cysteine-string protein isoform alpha)	0.677818	-0.108831	1.33417	0.198068	0.998431
Q9QZ09	PHTF1	Protein PHTF1	-0.709459	-0.0624007	-1.33359	0.198256	0.998431
Q921J2	RHEB	GTP-binding protein Rheb (Ras homolog enriched in brain)	-0.713124	-0.05409	-1.3334	0.198318	0.998431
Q8VD75	HIP1	Huntingtin-interacting protein 1 (HIP-1) (Huntingtin-interacting protein I) (HIP-I)	0.592625	-0.00176995	1.32879	0.198962	0.998431
P61161	ACTR2	Actin-related protein 2 (Actin-like protein 2)	0.436948	0.126265	1.32693	0.199485	0.998431
Q8R3K3	PTCD2	Pentatricopeptide repeat-containing protein 2, mitochondrial	0.475184	-0.226789	1.32943	0.199599	0.998431
Q8R574	PRPSAP2	Phosphoribosyl pyrophosphate synthase-associated protein 2 (PRPP synthase-associated protein 2) (41 kDa phosphoribosypyrophosphate synthetase-associated protein) (PAP41)	0.475269	-0.126257	1.32638	0.199664	0.998431
O55176	PJA1	E3 ubiquitin-protein ligase Praja-1 (Praja1) (EC 2.3.2.27) (RING-type E3 ubiquitin transferase Praja-1)	0.704766	0.0547608	1.3291	0.199706	0.998431
Q9D7B6	ACAD8	Isobutyryl-CoA dehydrogenase, mitochondrial (EC 1.3.8.-) (Acyl-CoA dehydrogenase family member 8) (ACAD-8)	-0.642379	-0.137305	-1.32679	0.200452	0.998431
P32067	SSB	Lupus La protein homolog (La autoantigen homolog) (La ribonucleoprotein)	-0.457144	-0.209202	-1.32444	0.200519	0.998431
Q91ZD4	VANGL2	Vang-like protein 2 (Loop-tail protein 1) (Loop-tail-associated protein) (Van Gogh-like protein 2)	-0.514501	-0.0416644	-1.32361	0.200563	0.998431
O88507	CNTFR	Ciliary neurotrophic factor receptor subunit alpha (CNTF receptor subunit alpha) (CNTFR-alpha)	0.547469	0.157161	1.32514	0.20099	0.998431
Q8R550	SH3KBP1	SH3 domain-containing kinase-binding protein 1 (Regulator of ubiquitous kinase) (Ruk) (SH3-containing, expressed in tumorigenic astrocytes)	0.509799	0.143754	1.32326	0.201175	0.998431
P59999	ARPC4	Actin-related protein 2/3 complex subunit 4 (Arp2/3 complex 20 kDa subunit) (p20-ARC)	0.533667	0.0879183	1.32068	0.201554	0.998431
Q8BMJ3	EIF1AX	Eukaryotic translation initiation factor 1A, X-chromosomal (eIF-1A X isoform) (Eukaryotic translation initiation factor 4C) (eIF-4C)	0.513668	-0.143643	1.32006	0.201726	0.998431
P47963	RPL13	60S ribosomal protein L13 (A52)	-0.393464	-0.224658	-1.31966	0.201858	0.998431
O08576	RUNDC3A	RUN domain-containing protein 3A (Rap2-interacting protein 8) (RPIP-8)	-0.547629	0.022764	-1.31937	0.201951	0.998431
Q9CX86	HNRNPA0	Heterogeneous nuclear ribonucleoprotein A0 (hnRNP A0)	-0.421175	-0.216307	-1.31832	0.202295	0.998431
Q9CXS4	CENPV	Centromere protein V (CENP-V) (Proline-rich protein 6)	-0.517217	-0.170787	-1.31972	0.20234	0.998431
Q9R0Q9	MPDU1	Mannose-P-dolichol utilization defect 1 protein (Suppressor of Lec15 and Lec35 glycosylation mutation homolog) (SL15)	-0.691042	-0.0838992	-1.32081	0.202402	0.998431
Q9JKS5	HABP4	Intracellular hyaluronan-binding protein 4 (IHABP-4) (IHABP4) (Hyaluronic acid-binding protein 4)	-0.428198	-0.218073	-1.31764	0.202527	0.998431
Q9CZX9	EMC4	ER membrane protein complex subunit 4 (Transmembrane protein 85)	-0.437115	-0.200239	-1.31691	0.20276	0.998431
Q9CZM2	RPL15	60S ribosomal protein L15	-0.442714	-0.20862	-1.31645	0.202936	0.998431
P42567	EPS15	Epidermal growth factor receptor substrate 15 (Protein Eps15) (Protein AF-1p)	0.684176	-0.0918475	1.31809	0.203292	0.998431
P00520	ABL1	Tyrosine-protein kinase ABL1 (EC 2.7.10.2) (Abelson murine leukemia viral oncogene homolog 1) (Abelson tyrosine-protein kinase 1) (Proto-oncogene c-Abl) (p150)	-0.664399	-0.114493	-1.31701	0.203648	0.998431
Q9D5V5	CUL5	Cullin-5 (CUL-5)	0.607359	-0.00404796	1.31497	0.203828	0.998431
Q99PU8	DHX30	ATP-dependent RNA helicase DHX30 (EC 3.6.4.13) (DEAH box protein 30)	-0.466893	-0.180679	-1.3136	0.203853	0.998431
Q8R2Y8	PTRH2	Peptidyl-tRNA hydrolase 2, mitochondrial (PTH 2) (EC 3.1.1.29)	-0.478876	-0.0808372	-1.31343	0.203908	0.998431
O70503	HSD17B12	Very-long-chain 3-oxoacyl-CoA reductase (EC 1.1.1.330) (17-beta-hydroxysteroid dehydrogenase 12) (17-beta-HSD 12) (3-ketoacyl-CoA reductase) (KAR) (Estradiol 17-beta-dehydrogenase 12) (EC 1.1.1.62) (KIK-I)	-0.465136	-0.193753	-1.31195	0.204498	0.998431
Q8BLR2	CPNE4	Copine-4 (Copine IV)	0.508755	-0.00334501	1.31156	0.204528	0.998431
Q5RJH3	CDH12	Cadherin-12	-0.646655	0.114445	-1.31401	0.204635	0.998431
P58389	PTPA	Serine/threonine-protein phosphatase 2A activator (EC 5.2.1.8) (PP2A, subunit B', PR53 isoform) (Phosphotyrosyl phosphatase activator) (PTPA) (Serine/threonine-protein phosphatase 2A regulatory subunit 4) (Serine/threonine-protein phosphatase 2A regulatory subunit B')	-0.695257	-0.0708809	-1.31328	0.204878	0.998431
Q6PAR5	GAPVD1	GTPase-activating protein and VPS9 domain-containing protein 1 (GAPex-5) (Rab5-activating protein 6)	0.547036	0.18637	1.31309	0.20494	0.998431
P01942	HBA	Hemoglobin subunit alpha (Alpha-globin) (Hemoglobin alpha chain) [Cleaved into: Hemopressin]	-0.555152	0.0265388	-1.30894	0.205395	0.998431
Q8CCJ3	UFL1	E3 UFM1-protein ligase 1 (EC 2.3.2.-) (E3 UFM1-protein transferase 1) (Multiple alpha-helix protein located at ER) (Regulator of C53/LZAP and DDRGK1)	-0.431728	-0.230543	-1.3093	0.20562	0.998431
Q60931	VDAC3	Voltage-dependent anion-selective channel protein 3 (VDAC-3) (mVDAC3) (Outer mitochondrial membrane protein porin 3)	0.464728	0.147623	1.30799	0.205712	0.998431
Q99MS3	MPV17L	Mpv17-like protein (M-LP)	-0.486997	-0.2189	-1.30734	0.206844	0.998431
Q9D0L7	ARMC10	Armadillo repeat-containing protein 10	0.511818	-0.142594	1.30461	0.206846	0.998431
Q0VGU4	VGF	Neurosecretory protein VGF [Cleaved into: Neuroendocrine regulatory peptide-1 (NERP-1); Neuroendocrine regulatory peptide-2 (NERP-2); VGF-derived peptide TLQP-21; VGF-derived peptide TLQP-62]	0.437581	-0.141581	1.30402	0.207038	0.998431
Q6PER3	MAPRE3	Microtubule-associated protein RP/EB family member 3 (EB1 protein family member 3) (EBF3) (End-binding protein 3) (EB3) (RP3)	-0.493807	-0.00426186	-1.30378	0.207117	0.998431
Q9CWK8	SNX2	Sorting nexin-2	-0.700988	-0.0507504	-1.30587	0.207335	0.998431
P63321	RALA	Ras-related protein Ral-A (EC 3.6.5.2)	-0.449511	-0.185885	-1.30305	0.207363	0.998431
P10922	H1-0	Histone H1.0 (Histone H1') (Histone H1(0)) (MyD196) [Cleaved into: Histone H1.0, N-terminally processed]	-0.548696	-0.136166	-1.30283	0.207883	0.998431
Q8BSF4	PISD	Phosphatidylserine decarboxylase proenzyme, mitochondrial (EC 4.1.1.65) [Cleaved into: Phosphatidylserine decarboxylase beta chain; Phosphatidylserine decarboxylase alpha chain]	-0.463932	-0.207655	-1.30246	0.208064	0.998431
Q8JZM4	DNER	Delta and Notch-like epidermal growth factor-related receptor (Brain EGF repeat-containing transmembrane protein)	0.507834	-0.179619	1.30211	0.208354	0.998431
Q9ERQ3	ZNF704	Zinc finger protein 704 (Glucocorticoid-induced gene 1 protein)	0.687764	0.0610405	1.3023	0.208527	0.998431
Q8VD33	SGTB	Small glutamine-rich tetratricopeptide repeat-containing protein beta (Beta-SGT)	-0.657042	-0.114229	-1.30055	0.209115	0.998431
Q8K1E0	STX5	Syntaxin-5	0.695914	-0.0564348	1.30032	0.209192	0.998431
P83887	TUBG1	Tubulin gamma-1 chain (Gamma-1-tubulin) (Gamma-tubulin complex component 1) (GCP-1)	0.572691	0.036716	1.29767	0.209345	0.998431
Q8K0D0	CDK17	Cyclin-dependent kinase 17 (EC 2.7.11.22) (Cell division protein kinase 17) (PCTAIRE-motif protein kinase 2) (Serine/threonine-protein kinase PCTAIRE-2)	0.577804	0.089632	1.29981	0.209364	0.998431
Q8BX70	VPS13C	Intermembrane lipid transfer protein VPS13C (Vacuolar protein sorting-associated protein 13C)	-0.480143	-0.128818	-1.29643	0.209589	0.998431
Q6PAM1	TXLNA	Alpha-taxilin	-0.634819	-0.0867978	-1.29883	0.209694	0.998431
P53395	DBT	Lipoamide acyltransferase component of branched-chain alpha-keto acid dehydrogenase complex, mitochondrial (EC 2.3.1.168) (Branched-chain alpha-keto acid dehydrogenase complex component E2) (BCKAD-E2) (BCKADE2) (Dihydrolipoamide acetyltransferase component of branched-chain alpha-keto acid dehydrogenase complex) (Dihydrolipoamide branched chain transacylase) (Dihydrolipoyllysine-residue (2-methyl…	0.638507	0.0679856	1.29771	0.210069	0.998431
Q60749	KHDRBS1	KH domain-containing, RNA-binding, signal transduction-associated protein 1 (GAP-associated tyrosine phosphoprotein p62) (Src-associated in mitosis 68 kDa protein) (Sam68) (p21 Ras GTPase-activating protein-associated p62) (p68)	-0.467817	-0.138731	-1.29483	0.21013	0.998431
Q9R1P1	PSMB3	Proteasome subunit beta type-3 (Proteasome chain 13) (Proteasome component C10-II) (Proteasome theta chain)	0.609299	0.139664	1.29634	0.21053	0.998431
Q9D2G2	DLST	Dihydrolipoyllysine-residue succinyltransferase component of 2-oxoglutarate dehydrogenase complex, mitochondrial (EC 2.3.1.61) (2-oxoglutarate dehydrogenase complex component E2) (OGDC-E2) (Dihydrolipoamide succinyltransferase component of 2-oxoglutarate dehydrogenase complex) (E2K)	0.487362	0.141784	1.29367	0.21074	0.998431
Q9R1B9	SLIT2	Slit homolog 2 protein (Slit-2) [Cleaved into: Slit homolog 2 protein N-product; Slit homolog 2 protein C-product]	-0.461648	0.226199	-1.29525	0.210897	0.998431
Q6A0A9	FAM120A	Constitutive coactivator of PPAR-gamma-like protein 1 (Oxidative stress-associated Src activator) (Protein FAM120A)	-0.436319	-0.177551	-1.29099	0.211433	0.998431
Q9QXY6	EHD3	EH domain-containing protein 3	0.511111	-0.0662693	1.29094	0.211448	0.998431
Q9JL15	LGALS8	Galectin-8 (Gal-8) (LGALS-8)	0.702261	-0.0283196	1.29357	0.211468	0.998431
Q9D898	ARPC5L	Actin-related protein 2/3 complex subunit 5-like protein (Arp2/3 complex 16 kDa subunit 2) (ARC16-2)	0.467866	0.147023	1.29081	0.2115	0.998431
Q9EQZ7	RIMS2	Regulating synaptic membrane exocytosis protein 2 (Rab-3-interacting molecule 2) (RIM 2) (Rab-3-interacting protein 2)	0.48588	0.0781252	1.28981	0.211835	0.998431
Q8K386	RAB15	Ras-related protein Rab-15	0.586829	0.0531512	1.28999	0.212446	0.998431
P70168	KPNB1	Importin subunit beta-1 (Karyopherin subunit beta-1) (Nuclear factor p97) (Pore targeting complex 97 kDa subunit) (PTAC97) (SCG)	-0.510913	-0.068667	-1.28669	0.212897	0.998431
Q61151	PPP2R5E	Serine/threonine-protein phosphatase 2A 56 kDa regulatory subunit epsilon isoform (PP2A B subunit isoform B'-epsilon) (PP2A B subunit isoform B56-epsilon) (PP2A B subunit isoform PR61-epsilon) (PP2A B subunit isoform R5-epsilon)	0.468112	0.144716	1.28571	0.213239	0.998431
Q99N87	MRPS5	28S ribosomal protein S5, mitochondrial (MRP-S5) (S5mt)	-0.550698	-0.0718642	-1.28549	0.213315	0.998431
Q8VDM6	HNRNPUL1	Heterogeneous nuclear ribonucleoprotein U-like protein 1	-0.503355	-0.16596	-1.28608	0.213444	0.998431
Q60899	ELAVL2	ELAV-like protein 2 (ELAV-like neuronal protein 1) (Hu-antigen B) (HuB) (Nervous system-specific RNA-binding protein Mel-N1)	-0.429848	-0.238943	-1.28694	0.213554	0.998431
Q8BTY2	SLC4A7	Sodium bicarbonate cotransporter 3 (Solute carrier family 4 member 7)	-0.45442	-0.17833	-1.28452	0.213639	0.998431
Q66GT5	PTPMT1	Phosphatidylglycerophosphatase and protein-tyrosine phosphatase 1 (EC 3.1.3.27) (PTEN-like phosphatase) (Phosphoinositide lipid phosphatase) (Protein-tyrosine phosphatase mitochondrial 1) (EC 3.1.3.16, EC 3.1.3.48)	-0.439363	-0.186023	-1.28367	0.213931	0.998431
P61205	ARF3	ADP-ribosylation factor 3	-0.56868	-0.174214	-1.28602	0.214035	0.998431
Q569Z6	THRAP3	Thyroid hormone receptor-associated protein 3 (Thyroid hormone receptor-associated protein complex 150 kDa component) (Trap150)	-0.48062	-0.121151	-1.28332	0.214053	0.998431
Q9Z2I0	LETM1	Mitochondrial proton/calcium exchanger protein (Leucine zipper-EF-hand-containing transmembrane protein 1)	-0.424351	-0.199803	-1.28327	0.214071	0.998431
P16879	FES	Tyrosine-protein kinase Fes/Fps (EC 2.7.10.2) (Proto-oncogene c-Fes)	-0.559481	-0.179373	-1.2854	0.214247	0.998431
D3Z4R1	HFM1	Probable ATP-dependent DNA helicase HFM1 (EC 3.6.4.12)	0.693403	0.0344445	1.28528	0.214289	0.998431
Q8C1Y8	CCZ1	Vacuolar fusion protein CCZ1 homolog	0.575013	-0.170172	1.28483	0.214441	0.998431
Q8BVE3	ATP6V1H	V-type proton ATPase subunit H (V-ATPase subunit H) (Vacuolar proton pump subunit H)	0.421729	0.173061	1.28095	0.214868	0.998431
Q60519	SEMA5B	Semaphorin-5B (Semaphorin-G) (Sema G)	0.693723	0.0300877	1.2826	0.215205	0.998431
Q00PI9	HNRNPUL2	Heterogeneous nuclear ribonucleoprotein U-like protein 2 (MLF1-associated nuclear protein)	0.474554	-0.220263	1.28021	0.216029	0.998431
P61971	NUTF2	Nuclear transport factor 2 (NTF-2)	-0.655827	-0.104747	-1.27944	0.216292	0.998431
Q9D125	MRPS25	28S ribosomal protein S25, mitochondrial (MRP-S25) (S25mt)	-0.531842	-0.142517	-1.27788	0.216368	0.998431
Q91WL5	CYP4A12A	Cytochrome P450 4A12A (EC 1.14.14.1) (CYPIVA12)	-0.585319	0.152347	-1.27895	0.216461	0.998431
P27661	H2AX	Histone H2AX (H2a/x) (Histone H2A.X)	-0.692776	-0.0359685	-1.27889	0.216481	0.998431
Q9D6R2	IDH3A	Isocitrate dehydrogenase [NAD] subunit alpha, mitochondrial (EC 1.1.1.41) (Isocitric dehydrogenase subunit alpha) (NAD(+)-specific ICDH subunit alpha)	0.443264	-0.136681	1.27482	0.216985	0.998431
Q9WUB4	DCTN6	Dynactin subunit 6 (Dynactin subunit p27) (Protein WS-3)	0.526231	0.00734664	1.27323	0.217539	0.998431
Q99MN9	PCCB	Propionyl-CoA carboxylase beta chain, mitochondrial (PCCase subunit beta) (EC 6.4.1.3) (Propanoyl-CoA:carbon dioxide ligase subunit beta)	0.623861	0.0525823	1.27532	0.217717	0.998431
Q922J3	CLIP1	CAP-Gly domain-containing linker protein 1 (Cytoplasmic linker protein 170) (CLIP-170) (Restin)	0.514953	-0.0951318	1.27215	0.217913	0.998431
Q8K013	GTPBP10	GTP-binding protein 10	-0.463544	-0.207944	-1.27409	0.217977	0.998431
Q58A65	SPAG9	C-Jun-amino-terminal kinase-interacting protein 4 (JIP-4) (JNK-interacting protein 4) (JNK-associated leucine-zipper protein) (JLP) (JNK/SAPK-associated protein 2) (JSAP2) (Mitogen-activated protein kinase 8-interacting protein 4) (Sperm-associated antigen 9)	0.686413	-0.0482006	1.2744	0.218033	0.998431
Q8VHV1	BAALC	Brain and acute leukemia cytoplasmic protein	0.441145	0.232103	1.27433	0.218058	0.998431
Q9JJZ2	TUBA8	Tubulin alpha-8 chain (EC 3.6.5.-) (Alpha-tubulin 8) [Cleaved into: Dephenylalaninated tubulin alpha-8 chain]	0.53001	0.0454721	1.27092	0.218342	0.998431
Q8BMF3	ME3	NADP-dependent malic enzyme, mitochondrial (NADP-ME) (EC 1.1.1.40) (Malic enzyme 3)	0.479699	-0.160786	1.26997	0.218678	0.998431
Q9D8N0	EEF1G	Elongation factor 1-gamma (EF-1-gamma) (eEF-1B gamma)	-0.492284	0.00815439	-1.26845	0.219205	0.998431
Q9QZB0	RGS17	Regulator of G-protein signaling 17 (RGS17) (Regulator of Gz-selective protein signaling 2)	0.488661	0.169718	1.26922	0.219836	0.998431
Q8BXJ9	TMEM62	Transmembrane protein 62	-0.601534	-0.148616	-1.26916	0.219858	0.998431
Q8QZR0	TRAM1L1	Translocating chain-associated membrane protein 1-like 1	-0.481697	-0.215299	-1.26822	0.220184	0.998431
Q99KK9	HARS2	Histidine--tRNA ligase, mitochondrial (EC 6.1.1.21) (Histidine--tRNA ligase-like) (Histidyl-tRNA synthetase) (HisRS)	-0.556208	-0.149818	-1.26701	0.220609	0.998431
P51150	RAB7A	Ras-related protein Rab-7a (EC 3.6.5.2)	-0.570455	-0.0809329	-1.26437	0.221118	0.998431
P84096	RHOG	Rho-related GTP-binding protein RhoG (Sid 10750)	-0.497918	-0.122232	-1.26252	0.221285	0.998431
Q8K4P8	HECW1	E3 ubiquitin-protein ligase HECW1 (EC 2.3.2.26) (HECT, C2 and WW domain-containing protein 1) (HECT-type E3 ubiquitin transferase HECW1) (NEDD4-like E3 ubiquitin-protein ligase 1) (mNEDL1)	0.683383	0.0343304	1.26502	0.221304	0.998431
Q9CQU0	TXNDC12	Thioredoxin domain-containing protein 12 (EC 1.8.4.2) (Endoplasmic reticulum resident protein 19) (ER protein 19) (ERp19) (Thioredoxin-like protein p19)	0.531373	-0.190372	1.26474	0.221403	0.998431
P42125	ECI1	Enoyl-CoA delta isomerase 1, mitochondrial (EC 5.3.3.8) (3,2-trans-enoyl-CoA isomerase) (Delta(3),Delta(2)-enoyl-CoA isomerase) (D3,D2-enoyl-CoA isomerase) (Dodecenoyl-CoA isomerase)	-0.584136	-0.108678	-1.26427	0.221567	0.998431
Q9DCH4	EIF3F	Eukaryotic translation initiation factor 3 subunit F (eIF3f) (Deubiquitinating enzyme eIF3f) (EC 3.4.19.12) (Eukaryotic translation initiation factor 3 subunit 5) (eIF-3-epsilon) (eIF3 p47)	0.393104	-0.207234	1.26115	0.221768	0.998431
Q9DCJ7	AURKAIP1	Aurora kinase A-interacting protein (AURKA-interacting protein) (28S ribosomal protein S38, mitochondrial) (MRP-S38)	-0.608138	-0.0587853	-1.26361	0.221801	0.998431
Q8BWY3	ETF1	Eukaryotic peptide chain release factor subunit 1 (Eukaryotic release factor 1) (eRF1)	-0.434099	-0.183965	-1.25919	0.22246	0.998431
P14152	MDH1	Malate dehydrogenase, cytoplasmic (EC 1.1.1.37) (Aromatic alpha-keto acid reductase) (KAR) (EC 1.1.1.96) (Cytosolic malate dehydrogenase)	0.585145	-0.0777917	1.26055	0.222734	0.998431
Q61037	TSC2	Tuberin (Tuberous sclerosis 2 protein homolog)	0.54887	0.0133507	1.25835	0.222763	0.998431
O35345	KPNA6	Importin subunit alpha-7 (Importin alpha-S2) (Karyopherin subunit alpha-6)	0.688728	-0.0113144	1.2602	0.223001	0.998431
P56395	CYB5A	Cytochrome b5	0.679481	-0.0468519	1.25946	0.22326	0.998431
Q8K273	MMGT1	ER membrane protein complex subunit 5 (Membrane magnesium transporter 1) (Transmembrane protein 32)	-0.438599	-0.169793	-1.25671	0.22334	0.998431
P63276	RPS17	40S ribosomal protein S17	-0.478324	-0.137069	-1.25641	0.223445	0.998431
Q9CPR4	RPL17	60S ribosomal protein L17	-0.419776	-0.158465	-1.25565	0.223715	0.998431
P61255	RPL26	60S ribosomal protein L26 (Silica-induced gene 20 protein) (SIG-20)	-0.458506	-0.189865	-1.25506	0.224202	0.998431
Q9ESW4	AGK	Acylglycerol kinase, mitochondrial (EC 2.7.1.107) (EC 2.7.1.138) (EC 2.7.1.94) (Multiple substrate lipid kinase) (MuLK) (Multi-substrate lipid kinase)	-0.424196	-0.201331	-1.25296	0.224677	0.998431
P39053	DNM1	Dynamin-1 (EC 3.6.5.5)	0.506585	0.0529844	1.25156	0.225174	0.998431
Q9ER00	STX12	Syntaxin-12	0.563311	-0.07867	1.25263	0.225227	0.998431
P27659	RPL3	60S ribosomal protein L3 (J1 protein)	-0.409413	-0.167684	-1.2511	0.225336	0.998431
Q8R2R6	MTG1	Mitochondrial ribosome-associated GTPase 1 (GTP-binding protein 7) (Mitochondrial GTPase 1)	-0.646602	-0.10085	-1.25335	0.225425	0.998431
Q8VEM8	SLC25A3	Phosphate carrier protein, mitochondrial (Phosphate transport protein) (PTP) (Solute carrier family 25 member 3)	-0.446414	-0.178062	-1.25039	0.225589	0.998431
Q8R0X7	SGPL1	Sphingosine-1-phosphate lyase 1 (S1PL) (SP-lyase 1) (SPL 1) (mSPL) (EC 4.1.2.27) (Sphingosine-1-phosphate aldolase)	0.526183	-0.147727	1.25199	0.225678	0.998431
Q5RL79	KRTCAP2	Keratinocyte-associated protein 2 (KCP-2) (Dolichyl-diphosphooligosaccharide--protein glycosyltransferase subunit KCP2) (Oligosaccharyl transferase subunit KCP2)	-0.515954	-0.195877	-1.25183	0.225967	0.998431
P19324	SERPINH1	Serpin H1 (47 kDa heat shock protein) (Collagen-binding protein) (Colligin) (Serine protease inhibitor J6)	0.586028	-0.154142	1.25163	0.226039	0.998431
Q7TMK6	HOOK2	Protein Hook homolog 2 (mHK2)	-0.576731	0.14996	-1.25118	0.226199	0.998431
Q9JHC9	ELF2	ETS-related transcription factor Elf-2 (E74-like factor 2) (New ETS-related factor)	-0.591393	-0.150026	-1.25049	0.226448	0.998431
Q61334	BCAP29	B-cell receptor-associated protein 29 (BCR-associated protein 29) (Bap29)	-0.417511	-0.23927	-1.24968	0.22658	0.998431
P42669	PURA	Transcriptional activator protein Pur-alpha (Purine-rich single-stranded DNA-binding protein alpha)	-0.376947	-0.179105	-1.24688	0.226849	0.998431
Q8C5Q4	GRSF1	G-rich sequence factor 1 (GRSF-1)	-0.455401	-0.110481	-1.2468	0.226877	0.998431
Q9DC71	MRPS15	28S ribosomal protein S15, mitochondrial (MRP-S15) (S15mt)	-0.515545	-0.0731946	-1.24356	0.228043	0.998431
Q8BHN0	PPM1L	Protein phosphatase 1L (EC 3.1.3.16) (Protein phosphatase 1-like) (Protein phosphatase 2C isoform epsilon) (PP2C-epsilon)	-0.551558	-0.174547	-1.24541	0.228265	0.998431
Q8BWU3	FAM131A	Protein FAM131A	0.67462	0.0309817	1.24497	0.228422	0.998431
Q3UHC0	TNRC6C	Trinucleotide repeat-containing gene 6C protein	-0.609145	-0.134367	-1.24431	0.228662	0.998431
Q61425	HADH	Hydroxyacyl-coenzyme A dehydrogenase, mitochondrial (HCDH) (EC 1.1.1.35) (Medium and short-chain L-3-hydroxyacyl-coenzyme A dehydrogenase) (Short-chain 3-hydroxyacyl-CoA dehydrogenase)	0.55717	0.00111193	1.24181	0.228794	0.998431
Q8VC42	RMC1	Regulator of MON1-CCZ1 complex (Colon cancer-associated protein Mic1) (Mic-1)	-0.486252	-0.124682	-1.2413	0.228859	0.998431
Q3URQ0	TEX10	Testis-expressed protein 10	0.531571	-0.185521	1.24259	0.229279	0.998431
P70303	CTPS2	CTP synthase 2 (EC 6.3.4.2) (CTP synthetase 2) (CTPsH) (UTP--ammonia ligase 2)	-0.675236	-0.0334412	-1.24234	0.229369	0.998431
Q8R180	ERO1A	ERO1-like protein alpha (ERO1-L) (ERO1-L-alpha) (EC 1.8.4.-) (Endoplasmic reticulum oxidoreductase alpha) (Endoplasmic reticulum oxidoreductin-1-like protein) (Oxidoreductin-1-L-alpha)	0.642687	-0.0967836	1.23877	0.230661	0.998431
Q9D6F4	GABRA4	Gamma-aminobutyric acid receptor subunit alpha-4 (GABA(A) receptor subunit alpha-4)	0.512088	0.0439491	1.23535	0.231015	0.998431
Q6NXH9	KRT73	Keratin, type II cytoskeletal 73 (Cytokeratin-73) (CK-73) (Keratin-73) (K73) (Type II inner root sheath-specific keratin-K6irs3) (Type-II keratin Kb36)	-0.667807	-0.0483986	-1.23715	0.231246	0.998431
O88532	ZFR	Zinc finger RNA-binding protein	-0.353862	-0.201735	-1.23358	0.231662	0.998431
P84099	RPL19	60S ribosomal protein L19	-0.397951	-0.22511	-1.23354	0.231713	0.998431
Q9Z1K7	APC2	Adenomatous polyposis coli protein 2	0.493954	-0.113717	1.23338	0.231733	0.998431
P55937	GOLGA3	Golgin subfamily A member 3 (Golgin-160) (Male-enhanced antigen 2) (MEA-2)	0.478122	-0.147541	1.23305	0.23186	0.998431
Q9DCC8	TOMM20	Mitochondrial import receptor subunit TOM20 homolog (Mitochondrial 20 kDa outer membrane protein) (Outer mitochondrial membrane receptor Tom20)	-0.450272	-0.183446	-1.23295	0.232001	0.998431
Q6PB90	PCDHB14	Protocadherin beta-14 (PCDH-beta-14)	-0.424255	-0.181586	-1.23187	0.232286	0.998431
Q62178	SEMA4A	Semaphorin-4A (Semaphorin-B) (Sema B)	0.582104	0.139844	1.23418	0.232326	0.998431
Q921M7	CYRIB	CYFIP-related Rac1 interactor B (Protein FAM49B)	-0.501727	0.0181665	-1.2311	0.232567	0.998431
Q8VBT9	ASPSCR1	Tether containing UBX domain for GLUT4 (Alveolar soft part sarcoma chromosomal region candidate gene 1 protein homolog)	0.552669	-0.0457566	1.2313	0.232733	0.998431
Q8C0K5	SLC25A16	Solute carrier family 25 member 16 (Graves disease carrier protein homolog) (GDC) (Mitochondrial solute carrier protein homolog)	-0.48833	-0.16536	-1.23138	0.232936	0.998431
Q9D1G1	RAB1B	Ras-related protein Rab-1B (EC 3.6.5.2)	-0.476086	-0.117374	-1.2289	0.233374	0.998431
Q3UJP5	CFAP418	Cilia- and flagella-associated protein 418	0.673383	0.000698634	1.22916	0.234162	0.998431
Q9WUB0	RBCK1	RanBP-type and C3HC4-type zinc finger-containing protein 1 (EC 2.3.2.31) (Heme-oxidized IRP2 ubiquitin ligase 1 homolog) (HOIL-1) (RING-type E3 ubiquitin transferase HOIL-1) (UbcM4-interacting protein 28) (Ubiquitin-conjugating enzyme 7-interacting protein 3)	0.608794	0.113513	1.22861	0.234361	0.998431
P17095	HMGA1	High mobility group protein HMG-I/HMG-Y (HMG-I(Y)) (High mobility group AT-hook protein 1) (High mobility group protein A1)	-0.653694	-0.070781	-1.22815	0.234529	0.998431
Q3UFQ8	CARMIL3	Capping protein, Arp2/3 and myosin-I linker protein 3 (Capping protein regulator and myosin 1 linker protein 3) (Leucine-rich repeat-containing protein 16B)	-0.630259	-0.105475	-1.22671	0.235059	0.998431
E9QAT4	SEC16A	Protein transport protein Sec16A (SEC16 homolog A) (p250)	-0.475042	0.0913425	-1.22326	0.235449	0.998431
G3XA57	RAB11FIP2	Rab11 family-interacting protein 2 (Rab11-FIP2)	0.467292	-0.189786	1.22419	0.235811	0.998431
P07724	ALB	Albumin	-0.560153	0.00265241	-1.22258	0.236028	0.998431
Q91V61	SFXN3	Sideroflexin-3	-0.386479	-0.216891	-1.2201	0.236619	0.998431
Q9CR67	TMEM33	Transmembrane protein 33 (Protein DB83)	-0.437928	-0.188906	-1.22027	0.236639	0.998431
Q3UNH4	GPRIN1	G protein-regulated inducer of neurite outgrowth 1 (GRIN1)	0.445901	0.170956	1.22064	0.236848	0.998431
Q8BHC4	DCAKD	Dephospho-CoA kinase domain-containing protein	-0.359938	-0.23763	-1.21859	0.237182	0.998431
Q9WTI7	MYO1C	Unconventional myosin-Ic (Myosin I beta) (MMI-beta) (MMIb)	-0.509881	-0.0453058	-1.21792	0.237429	0.998431
P97471	SMAD4	Mothers against decapentaplegic homolog 4 (MAD homolog 4) (Mothers against DPP homolog 4) (Deletion target in pancreatic carcinoma 4 homolog) (SMAD family member 4) (SMAD 4) (Smad4)	-0.658544	-0.0502137	-1.21993	0.237559	0.998431
Q9D1I6	MRPL14	39S ribosomal protein L14, mitochondrial (L14mt) (MRP-L14)	-0.512025	-0.125706	-1.21796	0.237633	0.998431
Q5HZI2	C2CD4C	C2 calcium-dependent domain-containing protein 4C (Nuclear-localized factor 3) (Protein FAM148C)	0.496497	0.0165527	1.21684	0.237829	0.998431
P56959	FUS	RNA-binding protein FUS (Protein pigpen)	-0.417967	-0.190986	-1.21673	0.237872	0.998431
Q8K3G9	APPL2	DCC-interacting protein 13-beta (Dip13-beta) (Adapter protein containing PH domain, PTB domain and leucine zipper motif 2)	0.399635	-0.164305	1.21615	0.238086	0.998431
Q7TPB0	PLPPR3	Phospholipid phosphatase-related protein type 3 (Inactive phospholipid phosphatase PLPPR3) (Lipid phosphate phosphatase-related protein type 3) (Plasticity-related gene 2 protein) (PRG-2)	0.648432	-0.0709658	1.21768	0.238395	0.998431
Q91ZP6	NDFIP2	NEDD4 family-interacting protein 2 (NEDD4 WW domain-binding protein 5A)	0.614383	-0.118226	1.21745	0.238479	0.998431
Q8JZN7	RHOT2	Mitochondrial Rho GTPase 2 (MIRO-2) (EC 3.6.5.-) (Ras homolog gene family member T2)	0.558719	-0.00374743	1.21585	0.238528	0.998431
Q922F4	TUBB6	Tubulin beta-6 chain	0.498005	0.0106415	1.21397	0.238902	0.998431
Q9CQI3	GMFB	Glia maturation factor beta (GMF-beta)	0.443035	0.0649153	1.21312	0.23922	0.998431
O08644	EPHB6	Ephrin type-B receptor 6 (MEP) (Tyrosine-protein kinase-defective receptor EPH-6)	0.537554	0.167618	1.21494	0.239413	0.998431
Q8BLX7	COL16A1	Collagen alpha-1(XVI) chain	0.376462	-0.250251	1.21196	0.23996	0.998431
Q922Q8	LRRC59	Leucine-rich repeat-containing protein 59 [Cleaved into: Leucine-rich repeat-containing protein 59, N-terminally processed]	-0.470613	-0.155115	-1.21118	0.240011	0.998431
Q9QZF2	GPC1	Glypican-1 [Cleaved into: Secreted glypican-1]	-0.476365	0.0983152	-1.21086	0.24007	0.998431
P62855	RPS26	40S ribosomal protein S26	-0.42718	-0.149429	-1.2089	0.2408	0.998431
Q6Y7W8	GIGYF2	GRB10-interacting GYF protein 2 (PERQ amino acid-rich with GYF domain-containing protein 2) (Trinucleotide repeat-containing gene 15 protein)	-0.380429	-0.219238	-1.20858	0.240921	0.998431
Q8VEG4	EXD2	Exonuclease 3'-5' domain-containing protein 2 (EC 3.1.11.1) (3'-5' exoribonuclease EXD2) (EC 3.1.13.-) (Exonuclease 3'-5' domain-like-containing protein 2)	0.612555	-0.0456848	1.20997	0.241272	0.998431
P60867	RPS20	40S ribosomal protein S20	-0.376138	-0.233217	-1.20735	0.241389	0.998431
Q80Z10	ASTN2	Astrotactin-2	-0.425776	0.0944549	-1.20656	0.241682	0.998431
Q9R0P5	DSTN	Destrin (Actin-depolymerizing factor) (ADF) (Sid 23)	0.515935	-0.0334006	1.20592	0.241923	0.998431
Q9CY58	SERBP1	Plasminogen activator inhibitor 1 RNA-binding protein (PAI1 RNA-binding protein 1) (PAI-RBP1) (SERPINE1 mRNA-binding protein 1)	-0.346297	-0.223284	-1.20511	0.242227	0.998431
O88291	ZNF326	DBIRD complex subunit ZNF326 (Zinc finger protein 326) (Zinc finger protein interacting with mRNPs) (Zinc finger protein-associated with nuclear matrix of 75 kDa)	-0.600736	-0.125096	-1.20319	0.24382	0.998431
Q80TR1	ADGRL1	Adhesion G protein-coupled receptor L1 (Calcium-independent alpha-latrotoxin receptor 1) (CIRL-1) (Latrophilin-1) (Lectomedin-2)	0.421183	0.108991	1.20075	0.243878	0.998431
Q8K0S0	PHYHIP	Phytanoyl-CoA hydroxylase-interacting protein (Phytanoyl-CoA hydroxylase-associated protein 1) (PAHX-AP1) (PAHXAP1)	0.658817	0.00213366	1.20071	0.244761	0.998431
O35343	KPNA4	Importin subunit alpha-3 (Importin alpha Q1) (Qip1) (Karyopherin subunit alpha-4)	-0.626476	-0.0935696	-1.20043	0.244865	0.998431
O08709	PRDX6	Peroxiredoxin-6 (EC 1.11.1.27) (1-Cys peroxiredoxin) (1-Cys PRX) (Acidic calcium-independent phospholipase A2) (aiPLA2) (EC 3.1.1.4) (Antioxidant protein 2) (Glutathione-dependent peroxiredoxin) (Lysophosphatidylcholine acyltransferase 5) (LPC acyltransferase 5) (LPCAT-5) (Lyso-PC acyltransferase 5) (EC 2.3.1.23) (Non-selenium glutathione peroxidase) (NSGPx)	-0.650346	-0.0282349	-1.20031	0.24491	0.998431
Q99MU3	ADAR	Double-stranded RNA-specific adenosine deaminase (DRADA) (EC 3.5.4.37) (RNA adenosine deaminase 1)	-0.445914	-0.198782	-1.19839	0.245456	0.998431
Q9R233	TAPBP	Tapasin (TPN) (TPSN) (TAP-associated protein) (TAP-binding protein)	0.424196	-0.230094	1.1985	0.245597	0.998431
Q68EF4	GRM4	Metabotropic glutamate receptor 4 (mGluR4)	0.441467	0.0526518	1.19515	0.24601	0.998431
Q69ZX8	ABLIM3	Actin-binding LIM protein 3 (abLIM-3) (Actin-binding LIM protein family member 3)	0.358076	0.199302	1.19341	0.246674	0.998431
Q99KK2	CMAS	N-acylneuraminate cytidylyltransferase (EC 2.7.7.43) (CMP-N-acetylneuraminic acid synthase) (CMP-NeuNAc synthase)	0.47788	-0.104726	1.1926	0.246986	0.998431
Q05816	FABP5	Fatty acid-binding protein 5 (Epidermal-type fatty acid-binding protein) (E-FABP) (Fatty acid-binding protein, epidermal) (Keratinocyte lipid-binding protein) (Psoriasis-associated fatty acid-binding protein homolog) (PA-FABP)	-0.542522	-0.023874	-1.19246	0.247332	0.998431
Q9EPS3	GLCE	D-glucuronyl C5-epimerase (EC 5.1.3.17) (Heparan sulfate C5-epimerase) (Hsepi) (Heparin sulfate C5-epimerase) (Heparin/heparan sulfate:glucuronic acid C5-epimerase) (Heparosan-N-sulfate-glucuronate 5-epimerase)	0.509429	-0.186909	1.19288	0.247741	0.998431
Q80TR4	SLIT1	Slit homolog 1 protein (Slit-1)	-0.539918	-0.167199	-1.18928	0.249119	0.998431
Q811U4	MFN1	Mitofusin-1 (EC 3.6.5.-) (Transmembrane GTPase MFN1)	0.600923	-0.118332	1.18897	0.249238	0.998431
Q80XU8	LRFN4	Leucine-rich repeat and fibronectin type-III domain-containing protein 4	-0.564849	0.137274	-1.18802	0.249604	0.998431
Q78ZA7	NAP1L4	Nucleosome assembly protein 1-like 4	-0.41656	-0.129754	-1.18551	0.249711	0.998431
Q3TFD2	LPCAT1	Lysophosphatidylcholine acyltransferase 1 (LPC acyltransferase 1) (LPCAT-1) (LysoPC acyltransferase 1) (mLPCAT1) (EC 2.3.1.23) (1-acylglycerol-3-phosphate O-acyltransferase) (EC 2.3.1.51) (1-acylglycerophosphocholine O-acyltransferase) (1-alkenylglycerophosphocholine O-acyltransferase) (EC 2.3.1.25) (1-alkylglycerophosphocholine O-acetyltransferase) (EC 2.3.1.67) (Acetyl-CoA:lyso-platelet-activat…	-0.526223	-0.151091	-1.18757	0.249777	0.998431
P97384	ANXA11	Annexin A11 (Annexin XI) (Annexin-11) (Calcyclin-associated annexin 50) (CAP-50)	0.41057	0.197704	1.18631	0.249793	0.998431
Q9R0L6	PCM1	Pericentriolar material 1 protein (PCM-1) (mPCM-1)	-0.512838	-0.131388	-1.18638	0.249941	0.998431
Q8CDN6	TXNL1	Thioredoxin-like protein 1 (32 kDa thioredoxin-related protein)	0.594761	-0.0326694	1.18651	0.250184	0.998431
Q99K48	NONO	Non-POU domain-containing octamer-binding protein (NonO protein)	-0.413118	-0.187192	-1.18347	0.250499	0.998431
Q9CVB6	ARPC2	Actin-related protein 2/3 complex subunit 2 (Arp2/3 complex 34 kDa subunit) (p34-ARC)	0.417758	0.120714	1.18291	0.250716	0.998431
Q8VCH8	UBXN4	UBX domain-containing protein 4 (Erasin) (UBX domain-containing protein 2)	0.381007	-0.211699	1.1828	0.250758	0.998431
Q6PDM2	SRSF1	Serine/arginine-rich splicing factor 1 (ASF/SF2) (Pre-mRNA-splicing factor SRp30a) (Splicing factor, arginine/serine-rich 1)	-0.411153	-0.160198	-1.18194	0.251095	0.998431
Q922B1	MACROD1	ADP-ribose glycohydrolase MACROD1 (MACRO domain-containing protein 1) (O-acetyl-ADP-ribose deacetylase MACROD1) (EC 3.1.1.106) (Protein LRP16) ([Protein ADP-ribosylaspartate] hydrolase MACROD1) (EC 3.2.2.-) ([Protein ADP-ribosylglutamate] hydrolase MACROD1) (EC 3.2.2.-)	0.619239	-0.0924516	1.18398	0.251161	0.998431
Q9QYG0	NDRG2	Protein NDRG2 (N-myc downstream-regulated gene 2 protein) (Protein Ndr2)	-0.456733	-0.0235967	-1.18057	0.251626	0.998431
Q8CJG1	AGO1	Protein argonaute-1 (Argonaute1) (mAgo1) (Argonaute RISC catalytic component 1) (Eukaryotic translation initiation factor 2C 1) (eIF-2C 1) (eIF2C 1) (Piwi/argonaute family protein meIF2C1)	-0.378342	-0.219283	-1.18053	0.251641	0.998431
Q9D009	LIPT2	Putative lipoyltransferase 2, mitochondrial (EC 2.3.1.181) (Lipoate-protein ligase B) (Lipoyl/octanoyl transferase) (Octanoyl-[acyl-carrier-protein]-protein N-octanoyltransferase)	-0.571897	-0.139928	-1.17686	0.253921	0.998431
Q921F2	TARDBP	TAR DNA-binding protein 43 (TDP-43)	-0.460078	-0.165372	-1.17505	0.254095	0.998431
Q8K212	PACS1	Phosphofurin acidic cluster sorting protein 1 (PACS-1)	0.424654	0.0608502	1.17253	0.254761	0.998431
Q80XK6	ATG2B	Autophagy-related protein 2 homolog B	0.382589	0.157363	1.17143	0.255194	0.998431
Q9CQ60	PGLS	6-phosphogluconolactonase (6PGL) (EC 3.1.1.31)	-0.476342	-0.0558289	-1.17087	0.255412	0.998431
Q9WTL7	LYPLA2	Acyl-protein thioesterase 2 (APT-2) (EC 3.1.2.-) (Lysophospholipase 2) (Lysophospholipase II) (LPL-II) (LysoPLA II) (mLyso II) (Palmitoyl-protein hydrolase) (EC 3.1.2.22)	0.527598	-0.170713	1.17277	0.255519	0.998431
Q80U19	DAAM2	Disheveled-associated activator of morphogenesis 2	0.399502	0.0819844	1.17056	0.255537	0.998431
Q80TT2	BAIAP3	BAI1-associated protein 3 (BAP3) (Brain-specific angiogenesis inhibitor I-associated protein 3) (Baiap3)	0.367408	-0.235301	1.17062	0.255548	0.998431
Q9Z2M6	UBL3	Ubiquitin-like protein 3 (Membrane-anchored ubiquitin-fold protein) (MUB) (MmMUB) (Protein HCG-1)	-0.351783	-0.254841	-1.16987	0.255912	0.998431
O35295	PURB	Transcriptional activator protein Pur-beta (Purine-rich element-binding protein B) (Vascular actin single-stranded DNA-binding factor 2 p44 component)	-0.378718	-0.176788	-1.16945	0.255973	0.998431
Q6ZWX6	EIF2S1	Eukaryotic translation initiation factor 2 subunit 1 (Eukaryotic translation initiation factor 2 subunit alpha) (eIF-2-alpha) (eIF-2A) (eIF-2alpha)	0.568836	-0.140488	1.17161	0.255975	0.998431
P31324	PRKAR2B	cAMP-dependent protein kinase type II-beta regulatory subunit	0.398781	0.144253	1.16797	0.256553	0.998431
Q501J6	DDX17	Probable ATP-dependent RNA helicase DDX17 (EC 3.6.4.13) (DEAD box protein 17)	-0.357833	-0.227462	-1.16776	0.256638	0.998431
Q8R3Z5	CACNB1	Voltage-dependent L-type calcium channel subunit beta-1 (CAB1) (Calcium channel voltage-dependent subunit beta 1)	0.637683	0.0282005	1.16985	0.256664	0.998431
Q499E5	STOX2	Storkhead-box protein 2	-0.634668	-0.0462658	-1.16974	0.256707	0.998431
Q5NCF2	TRAPPC1	Trafficking protein particle complex subunit 1	0.641906	0.00610868	1.16828	0.25728	0.998431
Q9EPJ9	ARFGAP1	ADP-ribosylation factor GTPase-activating protein 1 (ARF GAP 1) (ADP-ribosylation factor 1 GTPase-activating protein) (ARF1 GAP) (ARF1-directed GTPase-activating protein)	0.448174	0.0346286	1.16607	0.257304	0.998431
O88910	MPP3	MAGUK p55 subfamily member 3 (Discs large homolog 3) (Protein MPP3)	0.337263	0.206408	1.16468	0.257855	0.998431
Q8R1Q8	DYNC1LI1	Cytoplasmic dynein 1 light intermediate chain 1 (Dynein light chain A) (DLC-A) (Dynein light intermediate chain 1, cytosolic)	0.438687	0.0488823	1.16432	0.257996	0.998431
P61460	DEPDC5	GATOR complex protein DEPDC5 (DEP domain-containing protein 5)	0.5705	-0.0591708	1.16599	0.258183	0.998431
Q99N28	CADM3	Cell adhesion molecule 3 (Immunoglobulin superfamily member 4B) (IgSF4B) (Nectin-like protein 1) (NECL-1) (Synaptic cell adhesion molecule 3) (TSLC1-like protein 1)	0.405464	-0.073049	1.16299	0.258523	0.998431
Q9CWE0	MTFR1L	Mitochondrial fission regulator 1-like	0.41805	-0.129804	1.16293	0.258548	0.998431
P54823	DDX6	Probable ATP-dependent RNA helicase DDX6 (EC 3.6.4.13) (ATP-dependent RNA helicase p54) (DEAD box protein 6) (Oncogene RCK homolog)	-0.383792	-0.185991	-1.16137	0.259165	0.998431
A2A7S8	KIAA1522	Uncharacterized protein KIAA1522	0.417883	0.1172	1.16027	0.259604	0.998431
Q99N84	MRPS18B	28S ribosomal protein S18b, mitochondrial (MRP-S18-b) (Mrps18-b) (S18mt-b) (28S ribosomal protein S18-2, mitochondrial) (MRP-S18-2)	-0.493481	-0.0510598	-1.15856	0.260282	0.998431
Q8BHN3	GANAB	Neutral alpha-glucosidase AB (EC 3.2.1.207) (Alpha-glucosidase 2) (Glucosidase II subunit alpha)	-0.378665	-0.198381	-1.15831	0.260383	0.998431
P21279	GNAQ	Guanine nucleotide-binding protein G(q) subunit alpha (Guanine nucleotide-binding protein alpha-q)	0.453582	-0.0573293	1.15769	0.260631	0.998431
Q9JJE4	PAQR4	Progestin and adipoQ receptor family member 4 (Progestin and adipoQ receptor family member IV)	-0.38132	-0.242297	-1.15766	0.261267	0.998431
Q5FW52	MLIP	Muscular LMNA-interacting protein (Cardiac Isl1-interacting protein) (CIP) (Muscular-enriched A-type laminin-interacting protein)	0.375049	0.220628	1.15639	0.261313	0.998431
Q8K2B3	SDHA	Succinate dehydrogenase [ubiquinone] flavoprotein subunit, mitochondrial (EC 1.3.5.1) (Flavoprotein subunit of complex II) (Fp)	0.402452	-0.0817377	1.15584	0.261368	0.998431
Q80V42	CPM	Carboxypeptidase M (CPM) (EC 3.4.17.12)	-0.535628	0.0207764	-1.15658	0.261573	0.998431
Q6ZPU9	KIFBP	KIF-binding protein (KIF1-binding protein)	0.616522	-0.0748582	1.15729	0.261633	0.998431
Q9R0M6	RAB9A	Ras-related protein Rab-9A (Sid 99)	0.543715	-0.154548	1.15584	0.262209	0.998431
Q9Z280	PLD1	Phospholipase D1 (PLD 1) (mPLD1) (EC 3.1.4.4) (Choline phosphatase 1) (Phosphatidylcholine-hydrolyzing phospholipase D1)	-0.589057	-0.0139794	-1.15431	0.262823	0.998431
Q9JHI5	IVD	Isovaleryl-CoA dehydrogenase, mitochondrial (IVD) (EC 1.3.8.4) (Butyryl-CoA dehydrogenase) (EC 1.3.8.1)	0.426745	-0.222269	1.15397	0.262959	0.998431
Q8CJ40	CROCC	Rootletin (Ciliary rootlet coiled-coil protein)	0.509885	0.0558945	1.15264	0.263058	0.998431
Q8BTV1	TUSC3	Tumor suppressor candidate 3 (Dolichyl-diphosphooligosaccharide--protein glycosyltransferase subunit TUSC3) (Oligosaccharyl transferase subunit TUSC3) (Magnesium uptake/transporter TUSC3) (Protein N33)	-0.443863	-0.213787	-1.15257	0.263517	0.998431
Q9DD18	DTD1	D-aminoacyl-tRNA deacylase 1 (DTD) (EC 3.1.1.96) (DNA-unwinding element-binding protein B) (DUE-B) (Gly-tRNA(Ala) deacylase)	-0.457187	0.038002	-1.14979	0.263794	0.998431
Q08274	DMWD	Dystrophia myotonica WD repeat-containing protein (Dystrophia myotonica-containing WD repeat motif protein) (Protein DMR-N9)	0.565811	0.0333057	1.15114	0.264091	0.998431
Q6EDY6	CARMIL1	F-actin-uncapping protein LRRC16A (CARMIL homolog) (Capping protein regulator and myosin 1 linker protein 1) (Capping protein, Arp2/3 and myosin-I linker homolog 1) (Capping protein, Arp2/3 and myosin-I linker protein 1) (CARML1) (Leucine-rich repeat-containing protein 16A)	-0.41283	0.0508785	-1.1488	0.264194	0.998431
P23188	FURIN	Furin (EC 3.4.21.75) (Dibasic-processing enzyme) (Paired basic amino acid residue-cleaving enzyme) (PACE) (Prohormone convertase 3)	0.584515	0.0995576	1.14888	0.265	0.998431
Q9Z1Z2	STRAP	Serine-threonine kinase receptor-associated protein (UNR-interacting protein)	0.439142	-0.193197	1.14876	0.26504	0.998431
Q9D3D0	TTPAL	Alpha-tocopherol transfer protein-like	0.610881	0.0627333	1.14787	0.265404	0.998431
P53026	RPL10A	60S ribosomal protein L10a (CSA-19) (Neural precursor cell expressed developmentally down-regulated protein 6) (NEDD-6)	-0.388169	-0.184044	-1.14475	0.265829	0.998431
Q9DC16	ERGIC1	Endoplasmic reticulum-Golgi intermediate compartment protein 1 (ER-Golgi intermediate compartment 32 kDa protein) (ERGIC-32)	-0.471022	-0.0835524	-1.14456	0.265906	0.998431
P97461	RPS5	40S ribosomal protein S5 [Cleaved into: 40S ribosomal protein S5, N-terminally processed]	-0.410234	-0.206576	-1.14563	0.265953	0.998431
Q99PU5	ACSBG1	Long-chain-fatty-acid--CoA ligase ACSBG1 (EC 6.2.1.3) (Acyl-CoA synthetase bubblegum family member 1) (mBG1) (Gonadotropin-regulated long chain acyl CoA synthetase) (GR-LACS) (Lipidosin)	0.472917	-0.0647815	1.14426	0.266025	0.998431
P62874	GNB1	Guanine nucleotide-binding protein G(I)/G(S)/G(T) subunit beta-1 (Transducin beta chain 1)	-0.4473	0.129283	-1.14497	0.266053	0.998431
P14131	RPS16	40S ribosomal protein S16	-0.401756	-0.181651	-1.14262	0.266691	0.998431
O09126	SEMA4D	Semaphorin-4D (M-Sema G) (Semaphorin-C-like 2) (Semaphorin-J) (Sema J) (CD antigen CD100)	0.378516	0.24119	1.14329	0.267147	0.998431
Q8R5C5	ACTR1B	Beta-centractin (Actin-related protein 1B) (ARP1B)	0.497186	0.118616	1.14277	0.267465	0.998431
Q7TQF7	AMPH	Amphiphysin	0.410411	0.10046	1.14028	0.267642	0.998431
Q6ZWN5	RPS9	40S ribosomal protein S9	-0.389702	-0.2024	-1.13949	0.267982	0.998431
Q6NVG1	LPCAT4	Lysophospholipid acyltransferase LPCAT4 (1-acylglycerol-3-phosphate O-acyltransferase 7) (1-AGP acyltransferase 7) (1-AGPAT 7) (1-acylglycerophosphocholine O-acyltransferase) (EC 2.3.1.23) (1-acylglycerophosphoserine O-acyltransferase) (EC 2.3.1.n6) (1-alkenylglycerophosphoethanolamine O-acyltransferase) (EC 2.3.1.121) (1-alkylglycerophosphocholine O-acetyltransferase) (EC 2.3.1.67) (Acyltransfer…	-0.428069	-0.176953	-1.13964	0.268102	0.998431
Q0V8T9	CNTNAP5A	Contactin-associated protein like 5-1 (Cell recognition molecule Caspr5-1) (Cell recognition molecule Caspr5a) (Contactin-associated protein-like 5a)	0.615807	0.0472896	1.14119	0.268105	0.998431
Q9JHS3	LAMTOR2	Ragulator complex protein LAMTOR2 (Endosomal adaptor protein p14) (Late endosomal/lysosomal Mp1-interacting protein) (Late endosomal/lysosomal adaptor and MAPK and MTOR activator 2) (Mitogen-activated protein-binding protein-interacting protein) (Roadblock domain-containing protein 3)	0.477407	-0.193502	1.1407	0.268305	0.998431
Q99MS8	TPGS1	Tubulin polyglutamylase complex subunit 1 (PGs1) (p32)	-0.544807	-0.148435	-1.14021	0.268503	0.998431
P56382	ATP5F1E	ATP synthase subunit epsilon, mitochondrial (ATPase subunit epsilon) (ATP synthase F1 subunit epsilon)	-0.557729	0.0744777	-1.13956	0.268765	0.998431
Q80U58	PUM2	Pumilio homolog 2	-0.498918	-0.180253	-1.13947	0.268804	0.998431
Q91YM2	ARHGAP35	Rho GTPase-activating protein 35 (Glucocorticoid receptor DNA-binding factor 1)	0.4934	0.0228297	1.1372	0.268904	0.998431
O55234	PSMB5	Proteasome subunit beta type-5 (EC 3.4.25.1) (Macropain epsilon chain) (Multicatalytic endopeptidase complex epsilon chain) (Proteasome chain 6) (Proteasome epsilon chain) (Proteasome subunit X)	0.473141	0.142118	1.13915	0.268932	0.998431
Q9R1C6	DGKE	Diacylglycerol kinase epsilon (DAG kinase epsilon) (EC 2.7.1.107) (Diglyceride kinase epsilon) (DGK-epsilon)	-0.388069	-0.153984	-1.13706	0.268954	0.998431
P48722	HSPA4L	Heat shock 70 kDa protein 4L (Heat shock 70-related protein APG-1) (Osmotic stress protein 94)	0.396877	-0.0837071	1.13688	0.269026	0.998431
A2ALI5	AJAP1	Adherens junction-associated protein 1	0.493876	0.176508	1.1388	0.269075	0.998431
A2A699	FAM171A2	Protein FAM171A2	-0.414644	0.133595	-1.13512	0.269745	0.998431
Q8VC74	COX18	Cytochrome c oxidase assembly protein COX18, mitochondrial	-0.452706	-0.206257	-1.1366	0.26997	0.998431
Q99PI8	RTN4R	Reticulon-4 receptor (Nogo receptor) (NgR) (Nogo-66 receptor) (Nogo66 receptor-1) (NgR1)	0.452485	0.15869	1.1365	0.270014	0.998431
Q9D023	MPC2	Mitochondrial pyruvate carrier 2 (Brain protein 44)	-0.405878	-0.172435	-1.1342	0.270122	0.998431
P00405	MTCO2	Cytochrome c oxidase subunit 2 (EC 7.1.1.9) (Cytochrome c oxidase polypeptide II)	0.513715	0.140775	1.13605	0.270195	0.998431
Q6PB93	GALNT2	Polypeptide N-acetylgalactosaminyltransferase 2 (EC 2.4.1.41) (Polypeptide GalNAc transferase 2) (GalNAc-T2) (pp-GaNTase 2) (Protein-UDP acetylgalactosaminyltransferase 2) (UDP-GalNAc:polypeptide N-acetylgalactosaminyltransferase 2) [Cleaved into: Polypeptide N-acetylgalactosaminyltransferase 2 soluble form]	-0.335245	-0.237232	-1.13366	0.270344	0.998431
P00493	HPRT1	Hypoxanthine-guanine phosphoribosyltransferase (HGPRT) (HGPRTase) (EC 2.4.2.8) (HPRT B)	0.448661	0.035445	1.13237	0.270874	0.998431
Q922Q1	MTARC2	Mitochondrial amidoxime reducing component 2 (mARC2) (EC 1.7.-.-) (Molybdenum cofactor sulfurase C-terminal domain-containing protein 2) (MOSC domain-containing protein 2) (Moco sulfurase C-terminal domain-containing protein 2)	-0.442223	-0.141114	-1.13228	0.270911	0.998431
Q8BVY0	RSL1D1	Ribosomal L1 domain-containing protein 1	-0.372422	-0.242858	-1.13329	0.271112	0.998431
Q9D0E3	LYSMD1	LysM and putative peptidoglycan-binding domain-containing protein 1	0.44939	0.0714231	1.13115	0.271373	0.998431
Q80TG9	LRFN2	Leucine-rich repeat and fibronectin type-III domain-containing protein 2	0.562045	0.0586572	1.13258	0.271615	0.998431
Q8BG75	TMEM198	Transmembrane protein 198	0.606323	0.0571316	1.13232	0.271722	0.998431
Q03157	APLP1	Amyloid beta precursor like protein 1 (Amyloid beta (A4) precursor-like protein 1) (Amyloid-like protein 1) (APLP) (APLP-1) [Cleaved into: C30]	0.53693	-0.151494	1.13136	0.272116	0.998431
Q99LX0	PARK7	Parkinson disease protein 7 homolog (Maillard deglycase) (Parkinsonism-associated deglycase) (Protein DJ-1) (DJ-1) (Protein/nucleic acid deglycase DJ-1) (EC 3.1.2.-, EC 3.5.1.-, EC 3.5.1.124)	0.41067	-0.0887671	1.12829	0.272551	0.998431
Q9CR84	ATP5MC1	ATP synthase F(0) complex subunit C1, mitochondrial (ATP synthase lipid-binding protein) (ATP synthase membrane subunit c locus 1) (ATP synthase proteolipid P1) (ATPase protein 9) (ATPase subunit c)	-0.62154	0.00656188	-1.12877	0.273178	0.998431
Q60625	ICAM5	Intercellular adhesion molecule 5 (ICAM-5) (Telencephalin)	0.407278	0.176898	1.1277	0.273199	0.998431
P51791	CLCN3	H(+)/Cl(-) exchange transporter 3 (Chloride channel protein 3) (ClC-3) (Chloride transporter ClC-3)	0.453936	-0.20396	1.12843	0.273319	0.998431
Q61074	PPM1G	Protein phosphatase 1G (EC 3.1.3.16) (Fibroblast growth factor-inducible protein 13) (FIN13) (Protein phosphatase 1C) (Protein phosphatase 2C isoform gamma) (PP2C-gamma) (Protein phosphatase magnesium-dependent 1 gamma)	-0.519434	-0.104931	-1.1278	0.273578	0.998431
Q5U3K5	RABL6	Rab-like protein 6 (GTP-binding protein Parf) (Rab-like protein 1) (RBEL1)	0.446128	0.171388	1.12645	0.274135	0.998431
P26645	MARCKS	Myristoylated alanine-rich C-kinase substrate (MARCKS)	-0.411095	-0.0774602	-1.12424	0.274223	0.998431
Q9JL26	FMNL1	Formin-like protein 1 (Formin-related protein)	-0.424274	0.129688	-1.12428	0.27425	0.998431
Q9DCS2	METTL26	Methyltransferase-like 26	-0.582563	0.0882458	-1.12576	0.274419	0.998431
P62862	FAU	40S ribosomal protein S30	-0.431103	-0.166972	-1.12394	0.274507	0.998431
P11835	ITGB2	Integrin beta-2 (Cell surface adhesion glycoproteins LFA-1/CR3/p150,95 subunit beta) (Complement receptor C3 subunit beta) (CD antigen CD18)	0.594006	0.0710838	1.12445	0.274961	0.998431
P04919	SLC4A1	Band 3 anion transport protein (Anion exchange protein 1) (AE 1) (Anion exchanger 1) (MEB3) (Solute carrier family 4 member 1) (CD antigen CD233)	0.584016	0.0853963	1.12432	0.275016	0.998431
Q9DCP2	SLC38A3	Sodium-coupled neutral amino acid transporter 3 (N-system amino acid transporter 1) (Na(+)-coupled neutral amino acid transporter 3) (Solute carrier family 38 member 3) (mNAT) (System N amino acid transporter 1)	0.466973	0.0497347	1.12223	0.275056	0.998431
Q7TN98	CPEB4	Cytoplasmic polyadenylation element-binding protein 4 (CPE-BP4) (CPE-binding protein 4) (mCPEB-4)	0.508619	-0.0912176	1.12324	0.275182	0.998431
P04104	KRT1	Keratin, type II cytoskeletal 1 (67 kDa cytokeratin) (Cytokeratin-1) (CK-1) (Keratin-1) (K1) (Type-II keratin Kb1)	-0.617131	0.0171565	-1.12381	0.275227	0.998431
Q6NSW3	SPHKAP	A-kinase anchor protein SPHKAP (SPHK1-interactor and AKAP domain-containing protein)	0.424397	0.120892	1.12112	0.275526	0.998431
Q8VDZ4	ZDHHC5	Palmitoyltransferase ZDHHC5 (EC 2.3.1.225) (Zinc finger DHHC domain-containing protein 5) (DHHC-5)	-0.455969	0.163012	-1.12224	0.275877	0.998431
Q7TMM9	TUBB2A	Tubulin beta-2A chain	-0.470476	-0.0542479	-1.12017	0.275914	0.998431
Q8VE18	SMG8	Nonsense-mediated mRNA decay factor SMG8 (Protein smg-8 homolog)	0.596535	-0.0795925	1.12212	0.275927	0.998431
Q6P8X1	SNX6	Sorting nexin-6 [Cleaved into: Sorting nexin-6, N-terminally processed]	-0.490398	-0.180952	-1.12137	0.276234	0.998431
P63001	RAC1	Ras-related C3 botulinum toxin substrate 1 (EC 3.6.5.2) (p21-Rac1)	-0.527463	0.0470535	-1.12115	0.276327	0.998431
Q60634	FLOT2	Flotillin-2 (Epidermal surface antigen) (ESA) (Membrane component chromosome 17 surface marker 1 homolog)	0.394261	0.199731	1.11984	0.276591	0.998431
Q9JKF6	NECTIN1	Nectin-1 (Herpes virus entry mediator C) (Herpesvirus entry mediator C) (HveC) (Nectin cell adhesion molecule 1) (Poliovirus receptor-related protein 1) (CD antigen CD111)	0.528904	0.0732102	1.11963	0.276958	0.998431
O08532	CACNA2D1	Voltage-dependent calcium channel subunit alpha-2/delta-1 (Voltage-gated calcium channel subunit alpha-2/delta-1) [Cleaved into: Voltage-dependent calcium channel subunit alpha-2-1; Voltage-dependent calcium channel subunit delta-1]	0.39891	0.19077	1.11815	0.277292	0.998431
Q99LH2	PTDSS1	Phosphatidylserine synthase 1 (PSS-1) (PtdSer synthase 1) (EC 2.7.8.29) (Serine-exchange enzyme I)	-0.478804	-0.176158	-1.11836	0.277485	0.998431
P58064	MRPS6	28S ribosomal protein S6, mitochondrial (MRP-S6) (S6mt)	-0.459606	-0.0913265	-1.1162	0.277567	0.998431
Q62393	TPD52	Tumor protein D52 (mD52)	0.44627	0.0503927	1.11419	0.278411	0.998431
Q9JM52	MINK1	Misshapen-like kinase 1 (EC 2.7.11.1) (GCK family kinase MiNK) (MAPK/ERK kinase kinase kinase 6) (MEK kinase kinase 6) (MEKKK 6) (Misshapen/NIK-related kinase) (Mitogen-activated protein kinase kinase kinase kinase 6)	0.429007	0.119539	1.11417	0.278485	0.998431
P62627	DYNLRB1	Dynein light chain roadblock-type 1 (Dynein light chain 2A, cytoplasmic)	0.591175	0.0229779	1.11589	0.278514	0.998431
O08917	FLOT1	Flotillin-1	0.387634	0.204722	1.11454	0.278802	0.998431
Q924L1	LETMD1	LETM1 domain-containing protein 1 (Cervical cancer receptor) (MCC-32)	-0.423023	-0.117905	-1.11224	0.279227	0.998431
P97393	ARHGAP5	Rho GTPase-activating protein 5 (Rho-type GTPase-activating protein 5) (p190-B)	0.424472	0.010091	1.11065	0.279895	0.998431
P97785	GFRA1	GDNF family receptor alpha-1 (GDNF receptor alpha-1) (GDNFR-alpha-1) (GFR-alpha-1) (TGF-beta-related neurotrophic factor receptor 1)	0.607178	0.0301466	1.11132	0.280426	0.998431
Q6ZWV7	RPL35	60S ribosomal protein L35	-0.370564	-0.202893	-1.1093	0.280462	0.998431
Q7M759	ABHD17B	Alpha/beta hydrolase domain-containing protein 17B (Abhydrolase domain-containing protein 17B) (EC 3.1.2.22)	0.565093	-0.117139	1.11097	0.280576	0.998431
A2ASZ8	SLC25A25	Calcium-binding mitochondrial carrier protein SCaMC-2 (Small calcium-binding mitochondrial carrier protein 2) (Solute carrier family 25 member 25)	-0.353328	-0.235492	-1.10839	0.280976	0.998431
Q91YD3	DCP1A	mRNA-decapping enzyme 1A (EC 3.6.1.62) (MAD homolog 4-interacting transcription coactivator 1) (Smad4-interacting transcriptional co-activator) (Transcription factor SMIF)	-0.554689	-0.127599	-1.10994	0.281006	0.998431
Q3UBX0	TMEM109	Transmembrane protein 109 (Mitsugumin-23) (Mg23)	-0.526474	-0.150744	-1.10576	0.282768	0.998431
Q99PV0	PRPF8	Pre-mRNA-processing-splicing factor 8 (Splicing factor Prp8)	-0.545995	-0.132982	-1.10318	0.283855	0.998431
Q9DCW4	ETFB	Electron transfer flavoprotein subunit beta (Beta-ETF)	0.403755	-0.0838264	1.10089	0.284021	0.998431
Q9EQ20	ALDH6A1	Methylmalonate-semialdehyde dehydrogenase [acylating], mitochondrial (MMSDH) (Malonate-semialdehyde dehydrogenase [acylating]) (EC 1.2.1.18) (EC 1.2.1.27) (Aldehyde dehydrogenase family 6 member A1)	0.460316	-0.127745	1.10118	0.284088	0.998431
Q02105	C1QC	Complement C1q subcomponent subunit C	-0.384807	-0.221175	-1.10087	0.284643	0.998431
P30416	FKBP4	Peptidyl-prolyl cis-trans isomerase FKBP4 (PPIase FKBP4) (EC 5.2.1.8) (52 kDa FK506-binding protein) (52 kDa FKBP) (FKBP-52) (59 kDa immunophilin) (p59) (FK506-binding protein 4) (FKBP-4) (FKBP59) (HSP-binding immunophilin) (HBI) (Immunophilin FKBP52) (Rotamase) [Cleaved into: Peptidyl-prolyl cis-trans isomerase FKBP4, N-terminally processed]	0.366802	-0.198912	1.09864	0.284975	0.998431
Q9D051	PDHB	Pyruvate dehydrogenase E1 component subunit beta, mitochondrial (PDHE1-B) (EC 1.2.4.1)	0.390144	0.136594	1.09855	0.285014	0.998431
P60710	ACTB	Actin, cytoplasmic 1 (Beta-actin) (EC 3.6.4.-) [Cleaved into: Actin, cytoplasmic 1, N-terminally processed]	-0.417825	-0.0189875	-1.09845	0.285055	0.998431
B0F2B4	NLGN4L	Neuroligin 4-like (Neuroligin-4) (NL-4)	-0.605595	-0.0102696	-1.09744	0.286293	0.998431
Q91V09	WDR13	WD repeat-containing protein 13	0.414987	-0.0117798	1.09336	0.287231	0.998431
Q8C2Q3	RBM14	RNA-binding protein 14 (RNA-binding motif protein 14)	-0.386609	-0.200216	-1.09377	0.287247	0.998431
Q9JI46	NUDT3	Diphosphoinositol polyphosphate phosphohydrolase 1 (DIPP-1) (muDIPP1) (EC 3.6.1.52) (Diadenosine 5',5'''-P1,P6-hexaphosphate hydrolase 1) (EC 3.6.1.-) (Nucleoside diphosphate-linked moiety X motif 3) (Nudix motif 3)	-0.514257	0.024708	-1.09443	0.287416	0.998431
Q91VR7	MAP1LC3A	Microtubule-associated proteins 1A/1B light chain 3A (Autophagy-related protein LC3 A) (Autophagy-related ubiquitin-like modifier LC3 A) (MAP1 light chain 3-like protein 1) (MAP1A/MAP1B light chain 3 A) (MAP1A/MAP1B LC3 A) (Microtubule-associated protein 1 light chain 3 alpha)	0.341259	-0.250487	1.09337	0.287526	0.998431
Q8BGY7	FAM210A	Protein FAM210A	0.381577	-0.233799	1.09455	0.287526	0.998431
Q91W43	GLDC	Glycine dehydrogenase (decarboxylating), mitochondrial (EC 1.4.4.2) (Glycine cleavage system P protein) (Glycine decarboxylase) (Glycine dehydrogenase (aminomethyl-transferring))	-0.534399	-0.0669709	-1.09407	0.28773	0.998431
Q8R326	PSPC1	Paraspeckle component 1 (Paraspeckle protein 1) (mPSP1)	-0.366917	-0.188498	-1.09209	0.287775	0.998431
Q8C6Z1	MUC15	Mucin-15 (MUC-15)	0.499956	0.157449	1.09372	0.287882	0.998431
Q9Z1L5	CACNA2D3	Voltage-dependent calcium channel subunit alpha-2/delta-3 (Voltage-gated calcium channel subunit alpha-2/delta-3) [Cleaved into: Voltage-dependent calcium channel subunit alpha-2-3; Voltage-dependent calcium channel subunit delta-3]	0.408592	0.185897	1.09359	0.287938	0.998431
P63242	EIF5A	Eukaryotic translation initiation factor 5A-1 (eIF-5A-1) (eIF-5A1) (Eukaryotic initiation factor 5A isoform 1) (eIF-5A) (eIF-4D)	-0.506542	-0.147424	-1.09346	0.28799	0.998431
Q9WTS6	TENM3	Teneurin-3 (Ten-3) (Protein Odd Oz/ten-m homolog 3) (Tenascin-M3) (Ten-m3) (Teneurin transmembrane protein 3)	0.521466	0.0488317	1.09256	0.288378	0.998431
Q61885	MOG	Myelin-oligodendrocyte glycoprotein	-0.467124	0.10344	-1.09196	0.288612	0.998431
Q8BM55	TMEM214	Transmembrane protein 214	-0.392819	-0.183359	-1.08895	0.289152	0.998431
Q61191	HCFC1	Host cell factor 1 (HCF) (HCF-1) (C1 factor) [Cleaved into: HCF N-terminal chain 1; HCF N-terminal chain 2; HCF N-terminal chain 3; HCF N-terminal chain 4; HCF N-terminal chain 5; HCF N-terminal chain 6; HCF C-terminal chain 1; HCF C-terminal chain 2; HCF C-terminal chain 3; HCF C-terminal chain 4; HCF C-terminal chain 5; HCF C-terminal chain 6]	-0.391789	-0.0904263	-1.08857	0.289287	0.998431
Q9QY81	NUP210	Nuclear pore membrane glycoprotein 210 (Nuclear pore protein gp210) (Nuclear envelope pore membrane protein POM 210) (POM210) (Nucleoporin Nup210) (Pore membrane protein of 210 kDa)	-0.583415	-0.0732659	-1.08957	0.289657	0.998431
P62823	RAB3C	Ras-related protein Rab-3C	-0.534284	-0.137924	-1.08943	0.289717	0.998431
P97429	ANXA4	Annexin A4 (Annexin IV) (Annexin-4)	0.522643	0.110245	1.08924	0.289802	0.998431
Q8CFV4	NRN1	Neuritin (Candidate plasticity gene 15 protein)	0.509396	0.138652	1.08879	0.289993	0.998431
P49025	CIT	Citron Rho-interacting kinase (CRIK) (EC 2.7.11.1) (Rho-interacting, serine/threonine-protein kinase 21)	0.391142	0.0383649	1.08675	0.290075	0.998431
Q8C0D9	CEP68	Centrosomal protein of 68 kDa (Cep68)	-0.483881	-0.0109778	-1.08656	0.290223	0.998431
Q91YD9	WASL	Actin nucleation-promoting factor WASL (Neural Wiskott-Aldrich syndrome protein) (N-WASP)	0.406124	-0.124175	1.08304	0.291677	0.998431
Q9DBG6	RPN2	Dolichyl-diphosphooligosaccharide--protein glycosyltransferase subunit 2 (Dolichyl-diphosphooligosaccharide--protein glycosyltransferase 63 kDa subunit) (Ribophorin II) (RPN-II) (Ribophorin-2)	-0.390686	-0.161079	-1.08269	0.291828	0.998431
Q8CH72	TRIM32	E3 ubiquitin-protein ligase TRIM32 (EC 2.3.2.27) (RING-type E3 ubiquitin transferase TRIM32) (Tripartite motif-containing protein 32)	-0.576199	-0.0819422	-1.08394	0.292085	0.998431
Q8BH74	NUP107	Nuclear pore complex protein Nup107 (107 kDa nucleoporin) (Nucleoporin Nup107)	0.5239	-0.14459	1.08342	0.292306	0.998431
P97450	ATP5PF	ATP synthase-coupling factor 6, mitochondrial (ATPase subunit F6) (ATP synthase peripheral stalk subunit F6)	-0.555461	0.0107859	-1.08325	0.292382	0.998431
Q9CZT8	RAB3B	Ras-related protein Rab-3B	0.555769	-0.0144145	1.08186	0.292985	0.998431
Q6NZL0	SOGA3	Protein SOGA3	0.392012	0.115553	1.07886	0.293489	0.998431
Q80X50	UBAP2L	Ubiquitin-associated protein 2-like (RNA polymerase II degradation factor Ubap2l)	-0.321687	-0.203012	-1.07874	0.293541	0.998431
P29341	PABPC1	Polyadenylate-binding protein 1 (PABP-1) (Poly(A)-binding protein 1)	-0.322675	-0.195733	-1.07829	0.293739	0.998431
Q99MR8	MCCC1	Methylcrotonoyl-CoA carboxylase subunit alpha, mitochondrial (MCCase subunit alpha) (EC 6.4.1.4) (3-methylcrotonyl-CoA carboxylase 1) (3-methylcrotonyl-CoA carboxylase biotin-containing subunit) (3-methylcrotonyl-CoA:carbon dioxide ligase subunit alpha)	0.456051	-0.0561475	1.07735	0.294149	0.998431
Q8VDG6	MAP3K21	Mitogen-activated protein kinase kinase kinase 21 (EC 2.7.11.25) (Mitogen-activated protein kinase kinase kinase MLK4) (Mixed lineage kinase 4)	0.545226	-0.121694	1.07799	0.294661	0.998431
P62717	RPL18A	60S ribosomal protein L18a	-0.363087	-0.207881	-1.07586	0.294821	0.998431
Q4QQM4	TRP53I11	Tumor protein p53-inducible protein 11 (Transformation related protein 53 inducible protein 11) (p53-induced gene 11 protein)	0.484487	-0.137095	1.07462	0.296129	0.998431
P70207	PLXNA2	Plexin-A2 (Plex 2) (Plexin-2)	0.442115	-0.0388819	1.07257	0.296237	0.998431
Q9ERR1	NDEL1	Nuclear distribution protein nudE-like 1 (Protein mNudE-like) (Protein Nudel) (mNudE-L)	0.330527	0.185914	1.0723	0.296356	0.998431
Q9R062	GYG1	Glycogenin-1 (GN-1) (GN1) (EC 2.4.1.186)	-0.517107	0.13393	-1.0734	0.296663	0.998431
Q8C0M0	WDR59	GATOR complex protein WDR59 (CUL4- and DDB1-associated WDR protein 12) (WD repeat-containing protein 59)	0.440039	-0.016189	1.0716	0.296663	0.998431
Q8BH44	CORO2B	Coronin-2B	-0.423274	0.0430369	-1.0707	0.297055	0.998431
Q8K003	TMA7	Translation machinery-associated protein 7 (Coiled-coil domain-containing protein 72)	0.422396	-0.10592	1.07069	0.297062	0.998431
Q8BYR5	CADPS2	Calcium-dependent secretion activator 2 (Calcium-dependent activator protein for secretion 2) (CAPS-2)	-0.521148	-0.142394	-1.07181	0.297358	0.998431
P08226	APOE	Apolipoprotein E (Apo-E)	0.355281	-0.242009	1.07131	0.297441	0.998431
O08581	KCNK1	Potassium channel subfamily K member 1 (Inward rectifying potassium channel protein TWIK-1)	-0.494499	-0.163437	-1.07077	0.297816	0.998431
Q91VH1	ADIPOR1	Adiponectin receptor protein 1 (Progestin and adipoQ receptor family member 1) (Progestin and adipoQ receptor family member I)	0.389514	-0.226319	1.07051	0.297929	0.998431
Q8BGU5	CCNY	Cyclin-Y (Cyclin fold protein 1)	0.391925	0.101083	1.06855	0.298	0.998431
A2AG50	MAP7D2	MAP7 domain-containing protein 2	-0.411229	-0.0735463	-1.06696	0.298703	0.998431
Q6P5F6	SLC39A10	Zinc transporter ZIP10 (Solute carrier family 39 member 10) (Zrt- and Irt-like protein 10) (ZIP-10)	0.420022	-0.0572179	1.06671	0.29881	0.998431
P58058	NADK	NAD kinase (EC 2.7.1.23) (Poly(P)/ATP NAD kinase)	0.447367	0.189251	1.06831	0.298894	0.998431
Q8BG73	SH3BGRL2	SH3 domain-binding glutamic acid-rich-like protein 2	-0.343841	0.21789	-1.06533	0.299493	0.998431
B9EJA2	CTTNBP2	Cortactin-binding protein 2 (CortBP2)	0.413254	0.0431933	1.06409	0.299966	0.998431
Q9EQW8	NDST4	Bifunctional heparan sulfate N-deacetylase/N-sulfotransferase 4 (EC 2.8.2.8) (Glucosaminyl N-deacetylase/N-sulfotransferase 4) (NDST-4) (N-heparan sulfate sulfotransferase 4) (N-HSST 4) [Includes: Heparan sulfate N-deacetylase 4 (EC 3.-.-.-); Heparan sulfate N-sulfotransferase 4 (EC 2.8.2.-)]	-0.34791	-0.244265	-1.06476	0.30025	0.998431
P97801	SMN1	Survival motor neuron protein	0.507155	-0.103055	1.06512	0.300298	0.998431
Q9EPU0	UPF1	Regulator of nonsense transcripts 1 (EC 3.6.4.12) (EC 3.6.4.13) (ATP-dependent helicase RENT1) (Nonsense mRNA reducing factor 1) (NORF1) (Up-frameshift suppressor 1 homolog) (mUpf1)	-0.344948	-0.187169	-1.06255	0.300651	0.998431
B2RY56	RBM25	RNA-binding protein 25 (RNA-binding motif protein 25)	0.556998	0.0818484	1.06406	0.300765	0.998431
Q3TJZ6	FAM98A	Protein FAM98A	-0.327633	-0.219317	-1.06131	0.3012	0.998431
P62746	RHOB	Rho-related GTP-binding protein RhoB	-0.469793	-0.00604152	-1.06107	0.301332	0.998431
P22892	AP1G1	AP-1 complex subunit gamma-1 (Adaptor protein complex AP-1 subunit gamma-1) (Adaptor-related protein complex 1 subunit gamma-1) (Clathrin assembly protein complex 1 gamma-1 large chain) (Gamma-adaptin) (Gamma1-adaptin) (Golgi adaptor HA1/AP1 adaptin subunit gamma-1)	0.509954	-0.0589149	1.06123	0.302016	0.998431
P15209	NTRK2	BDNF/NT-3 growth factors receptor (EC 2.7.10.1) (GP145-TrkB/GP95-TrkB) (Trk-B) (Neurotrophic tyrosine kinase receptor type 2) (TrkB tyrosine kinase)	-0.400374	-0.072447	-1.05937	0.302058	0.998431
P50171	HSD17B8	(3R)-3-hydroxyacyl-CoA dehydrogenase (EC 1.1.1.n12) (17-beta-hydroxysteroid dehydrogenase 8) (17-beta-HSD 8) (3-ketoacyl-[acyl-carrier-protein] reductase alpha subunit) (KAR alpha subunit) (3-oxoacyl-[acyl-carrier-protein] reductase) (Estradiol 17-beta-dehydrogenase 8) (EC 1.1.1.62) (Protein Ke6) (Ke-6) (Testosterone 17-beta-dehydrogenase 8) (EC 1.1.1.239)	0.479908	-0.112098	1.06087	0.302094	0.998431
O09131	GSTO1	Glutathione S-transferase omega-1 (GSTO-1) (EC 2.5.1.18) (Glutathione S-transferase omega 1-1) (GSTO 1-1) (Glutathione-dependent dehydroascorbate reductase) (EC 1.8.5.1) (Monomethylarsonic acid reductase) (MMA(V) reductase) (EC 1.20.4.2) (S-(Phenacyl)glutathione reductase) (SPG-R) (p28)	-0.581047	-0.0397582	-1.06103	0.302103	0.998431
Q0VF58	COL19A1	Collagen alpha-1(XIX) chain (Collagen alpha-1(Y) chain)	-0.580703	-0.0392065	-1.06007	0.302528	0.998431
Q8K2D3	EDC3	Enhancer of mRNA-decapping protein 3 (YjeF domain-containing protein 1)	-0.422945	-0.102714	-1.0583	0.302534	0.998431
P12023	APP	Amyloid-beta precursor protein (ABPP) (APP) (Alzheimer disease amyloid A4 protein homolog) (Alzheimer disease amyloid protein) (Amyloid precursor protein) (Amyloid-beta (A4) precursor protein) (Amyloid-beta A4 protein) (Amyloidogenic glycoprotein) (AG) [Cleaved into: N-APP; Soluble APP-alpha (S-APP-alpha); Soluble APP-beta (S-APP-beta); C99 (APP-C99) (Beta-secretase C-terminal fragment) (Beta-CTF…	-0.403222	-0.0581881	-1.05808	0.302633	0.998431
Q9QZD9	EIF3I	Eukaryotic translation initiation factor 3 subunit I (eIF3i) (Eukaryotic translation initiation factor 3 subunit 2) (TGF-beta receptor-interacting protein 1) (TRIP-1) (eIF-3-beta) (eIF3 p36)	0.432346	-0.201377	1.05968	0.302704	0.998431
P62281	RPS11	40S ribosomal protein S11	-0.357785	-0.16536	-1.05747	0.302905	0.998431
O35127	GRCC10	Protein C10	0.51184	0.132418	1.05848	0.303236	0.998431
Q3TLI0	TRAPPC10	Trafficking protein particle complex subunit 10 (Trafficking protein particle complex subunit TMEM1) (Transport protein particle subunit TMEM1) (TRAPP subunit TMEM1)	0.434882	-0.00379044	1.05563	0.303723	0.998431
Q922R1	PHAF1	Phagosome assembly factor 1	0.570878	0.052384	1.05736	0.303733	0.998431
Q9JJA9	TAMALIN	General receptor for phosphoinositides 1-associated scaffold protein (GRP1-associated scaffold protein)	0.438333	0.170617	1.05648	0.304124	0.998431
Q60598	CTTN	Src substrate cortactin	0.389992	0.144662	1.05486	0.304153	0.998431
P50516	ATP6V1A	V-type proton ATPase catalytic subunit A (V-ATPase subunit A) (EC 7.1.2.2) (V-ATPase 69 kDa subunit) (Vacuolar proton pump subunit alpha)	0.355856	0.182567	1.05373	0.304575	0.998431
Q8VH51	RBM39	RNA-binding protein 39 (Coactivator of activating protein 1 and estrogen receptors) (Coactivator of AP-1 and ERs) (RNA-binding motif protein 39) (RNA-binding region-containing protein 2)	-0.326483	-0.235398	-1.05349	0.304683	0.998431
P49813	TMOD1	Tropomodulin-1 (Erythrocyte tropomodulin) (E-Tmod)	0.380662	0.171469	1.05409	0.3047	0.998431
Q5XJY5	ARCN1	Coatomer subunit delta (Archain) (Delta-coat protein) (Delta-COP)	-0.457825	-0.121219	-1.05436	0.304715	0.998431
Q62318	TRIM28	Transcription intermediary factor 1-beta (TIF1-beta) (E3 SUMO-protein ligase TRIM28) (EC 2.3.2.27) (KRAB-A-interacting protein) (KRIP-1) (RING-type E3 ubiquitin transferase TIF1-beta) (Tripartite motif-containing protein 28)	-0.336509	-0.157074	-1.05337	0.304732	0.998431
Q9CQV5	MRPS24	28S ribosomal protein S24, mitochondrial (MRP-S24) (S24mt)	-0.388332	-0.0695896	-1.05315	0.304829	0.998431
Q60676	PPP5C	Serine/threonine-protein phosphatase 5 (PP5) (EC 3.1.3.16) (Protein phosphatase T) (PPT)	-0.402977	-0.0400046	-1.05164	0.305507	0.998431
P52332	JAK1	Tyrosine-protein kinase JAK1 (EC 2.7.10.2) (Janus kinase 1) (JAK-1)	0.40135	-0.14266	1.0507	0.30593	0.998431
Q9DBE8	ALG2	Alpha-1,3/1,6-mannosyltransferase ALG2 (EC 2.4.1.132) (EC 2.4.1.257) (Asparagine-linked glycosylation protein 2 homolog) (GDP-Man:Man(1)GlcNAc(2)-PP-Dol alpha-1,3-mannosyltransferase) (GDP-Man:Man(1)GlcNAc(2)-PP-dolichol mannosyltransferase) (GDP-Man:Man(2)GlcNAc(2)-PP-Dol alpha-1,6-mannosyltransferase)	-0.334094	-0.170976	-1.04994	0.306268	0.998431
Q9DBF1	ALDH7A1	Alpha-aminoadipic semialdehyde dehydrogenase (Alpha-AASA dehydrogenase) (EC 1.2.1.31) (Aldehyde dehydrogenase family 7 member A1) (EC 1.2.1.3) (Antiquitin-1) (Betaine aldehyde dehydrogenase) (EC 1.2.1.8) (Delta1-piperideine-6-carboxylate dehydrogenase) (P6c dehydrogenase)	0.44382	-0.0120224	1.04979	0.306334	0.998431
O08585	CLTA	Clathrin light chain A (Lca)	-0.520808	-0.0073994	-1.05137	0.306401	0.998431
P63044	VAMP2	Vesicle-associated membrane protein 2 (VAMP-2) (Synaptobrevin-2)	-0.526554	-0.0395459	-1.05018	0.306936	0.998431
Q07417	ACADS	Short-chain specific acyl-CoA dehydrogenase, mitochondrial (SCAD) (EC 1.3.8.1) (Butyryl-CoA dehydrogenase)	0.48565	-0.0301683	1.04903	0.307099	0.998431
Q9CY27	TECR	Very-long-chain enoyl-CoA reductase (EC 1.3.1.93) (Synaptic glycoprotein SC2) (Trans-2,3-enoyl-CoA reductase) (TER)	-0.406065	-0.141424	-1.04799	0.307142	0.998431
Q9JI10	STK3	Serine/threonine-protein kinase 3 (EC 2.7.11.1) (Mammalian STE20-like protein kinase 2) (MST-2) (STE20-like kinase MST2) [Cleaved into: Serine/threonine-protein kinase 3 36kDa subunit (MST2/N); Serine/threonine-protein kinase 3 20kDa subunit (MST2/C)]	-0.58051	-0.00849948	-1.04907	0.307431	0.998431
Q07076	ANXA7	Annexin A7 (Annexin VII) (Annexin-7) (Synexin)	0.43613	0.183996	1.04889	0.307513	0.998431
Q5SYD0	MYO1D	Unconventional myosin-Id	-0.424435	-0.10118	-1.04671	0.307722	0.998431
Q91YN1	FAM118A	Protein FAM118A	0.575098	-0.037396	1.04831	0.307775	0.998431
B1AZ99	OTUD3	OTU domain-containing protein 3 (EC 3.4.19.12)	0.541938	-0.108335	1.04822	0.307814	0.998431
Q9CPU4	MGST3	Microsomal glutathione S-transferase 3 (Microsomal GST-3) (Glutathione peroxidase MGST3) (EC 1.11.1.-) (Microsomal glutathione S-transferase III) (Microsomal GST-III)	0.43103	-0.0376447	1.04514	0.308427	0.998431
P27600	GNA12	Guanine nucleotide-binding protein subunit alpha-12 (G alpha-12) (G-protein subunit alpha-12)	-0.368525	-0.14576	-1.04462	0.308663	0.998431
Q9CZ83	MRPL55	39S ribosomal protein L55, mitochondrial (L55mt) (MRP-L55)	-0.424388	-0.122638	-1.04404	0.308928	0.998431
Q9CZU6	CS	Citrate synthase, mitochondrial (EC 2.3.3.1) (Citrate (Si)-synthase)	0.45206	0.0663165	1.04423	0.309127	0.998431
P84089	ERH	Enhancer of rudimentary homolog (Mer)	-0.466584	-0.175532	-1.0447	0.309397	0.998431
Q8BVL9	JAKMIP1	Janus kinase and microtubule-interacting protein 1 (GABA-B receptor-binding protein) (Multiple alpha-helices and RNA-linker protein 1) (Marlin-1)	0.490499	-0.08074	1.04374	0.30983	0.998431
Q6IR34	GPSM1	G-protein-signaling modulator 1 (Activator of G-protein signaling 3)	0.458453	-0.0248754	1.04073	0.310446	0.998431
Q8K097	FAIM2	Protein lifeguard 2 (Fas apoptotic inhibitory molecule 2) (Neural membrane protein 35)	0.437403	-0.193886	1.0409	0.31111	0.998431
Q3UH66	WNK2	Serine/threonine-protein kinase WNK2 (EC 2.7.11.1) (Protein kinase lysine-deficient 2) (Protein kinase with no lysine 2)	-0.467328	0.042192	-1.03904	0.311558	0.998431
P62331	ARF6	ADP-ribosylation factor 6 (EC 3.6.5.2)	0.515252	-0.0975553	1.03873	0.312094	0.998431
Q8BMI3	GGA3	ADP-ribosylation factor-binding protein GGA3 (Golgi-localized, gamma ear-containing, ARF-binding protein 3)	-0.56187	-0.0622116	-1.03789	0.312472	0.998431
P15116	CDH2	Cadherin-2 (Neural cadherin) (N-cadherin) (CD antigen CD325)	0.337485	0.178774	1.03561	0.312743	0.998431
P51859	HDGF	Hepatoma-derived growth factor (HDGF)	0.569017	0.0294731	1.03695	0.312899	0.998431
Q9JMD0	ZNF207	BUB3-interacting and GLEBS motif-containing protein ZNF207 (BuGZ) (49 kDa zinc finger protein) (Zinc finger protein 207)	-0.323785	-0.244568	-1.03565	0.312909	0.998431
Q91XU3	PIP4K2C	Phosphatidylinositol 5-phosphate 4-kinase type-2 gamma (EC 2.7.1.149) (Phosphatidylinositol 5-phosphate 4-kinase type II gamma) (PI(5)P 4-kinase type II gamma) (PIP4KII-gamma)	0.572478	0.014578	1.03667	0.313028	0.998431
Q62448	EIF4G2	Eukaryotic translation initiation factor 4 gamma 2 (eIF-4-gamma 2) (eIF-4G 2) (eIF4G 2) (Novel APOBEC-1 target 1) (Translation repressor NAT1) (p97)	-0.331843	-0.18813	-1.03471	0.313154	0.998431
P62849	RPS24	40S ribosomal protein S24	-0.337487	-0.172724	-1.03414	0.313415	0.998431
Q8BGN3	ENPP6	Glycerophosphocholine cholinephosphodiesterase ENPP6 (GPC-Cpde) (EC 3.1.4.-) (EC 3.1.4.38) (Choline-specific glycerophosphodiester phosphodiesterase) (Ectonucleotide pyrophosphatase/phosphodiesterase family member 6) (E-NPP 6) (NPP-6)	-0.491331	-0.0175934	-1.03407	0.314049	0.998431
Q91VR2	ATP5F1C	ATP synthase subunit gamma, mitochondrial (ATP synthase F1 subunit gamma) (F-ATPase gamma subunit)	-0.499171	0.0627736	-1.03342	0.314507	0.998431
P14824	ANXA6	Annexin A6 (67 kDa calelectrin) (Annexin VI) (Annexin-6) (Calphobindin-II) (CPB-II) (Chromobindin-20) (Lipocortin VI) (Protein III) (p68) (p70)	0.433335	0.105062	1.03098	0.315423	0.998431
O08672	KIFC2	Kinesin-like protein KIFC2	0.569907	-0.0204325	1.03138	0.315438	0.998431
Q64521	GPD2	Glycerol-3-phosphate dehydrogenase, mitochondrial (GPD-M) (GPDH-M) (EC 1.1.5.3) (Protein TISP38)	0.476811	-0.0209546	1.03048	0.315467	0.998431
Q6ZPJ3	UBE2O	(E3-independent) E2 ubiquitin-conjugating enzyme UBE2O (EC 2.3.2.24) (E2/E3 hybrid ubiquitin-protein ligase UBE2O) (Ubiquitin carrier protein O) (Ubiquitin-conjugating enzyme E2 O) (Ubiquitin-conjugating enzyme E2 of 230 kDa) (Ubiquitin-conjugating enzyme E2-230K) (Ubiquitin-protein ligase O)	0.36584	-0.087149	1.02965	0.315469	0.998431
P38060	HMGCL	Hydroxymethylglutaryl-CoA lyase, mitochondrial (HL) (HMG-CoA lyase) (EC 4.1.3.4) (3-hydroxy-3-methylglutarate-CoA lyase)	0.423852	-0.123707	1.02919	0.315711	0.998431
Q8K0C4	CYP51A1	Lanosterol 14-alpha demethylase (LDM) (EC 1.14.14.154) (CYPLI) (Cytochrome P450 51A1) (Cytochrome P450-14DM) (Cytochrome P45014DM) (Cytochrome P450LI) (Sterol 14-alpha demethylase)	-0.501937	-0.142459	-1.03018	0.315983	0.998431
Q9ET80	JPH1	Junctophilin-1 (JP-1) (Junctophilin type 1)	0.433277	-0.0374642	1.02834	0.316067	0.998431
Q9WV95	PHLDA3	Pleckstrin homology-like domain family A member 3 (TDAG51/Ipl homolog 1)	-0.438076	-0.0864909	-1.02823	0.316131	0.998431
O08529	CAPN2	Calpain-2 catalytic subunit (EC 3.4.22.53) (80 kDa M-calpain subunit) (CALP80) (Calcium-activated neutral proteinase 2) (CANP 2) (Calpain M-type) (Calpain-2 large subunit) (Millimolar-calpain) (M-calpain)	-0.491802	0.00454925	-1.02889	0.316477	0.998431
P63300	SELENOW	Selenoprotein W (SelW)	-0.484693	0.00979854	-1.02856	0.316516	0.998431
Q8C547	HEATR5B	HEAT repeat-containing protein 5B	-0.402725	-0.133351	-1.02711	0.316633	0.998431
Q9CQB5	CISD2	CDGSH iron-sulfur domain-containing protein 2 (MitoNEET-related 1 protein) (Miner1) (Nervous system overexpressed protein 70)	-0.304599	-0.257433	-1.02668	0.316892	0.998431
P32037	SLC2A3	Solute carrier family 2, facilitated glucose transporter member 3 (Glucose transporter type 3, brain) (GLUT-3)	0.408742	0.0425889	1.02631	0.317002	0.998431
Q8R0S4	CACNB4	Voltage-dependent L-type calcium channel subunit beta-4 (CAB4) (Calcium channel voltage-dependent subunit beta 4)	0.344726	0.153014	1.02615	0.317075	0.998431
Q99N20	BRMS1	Breast cancer metastasis-suppressor 1 homolog	0.563708	0.029311	1.02664	0.317605	0.998431
P61979	HNRNPK	Heterogeneous nuclear ribonucleoprotein K (hnRNP K)	-0.328555	-0.175738	-1.02462	0.317777	0.998431
O54949	NLK	Serine/threonine-protein kinase NLK (EC 2.7.11.24) (Nemo-like kinase)	-0.465009	0.162395	-1.02605	0.317879	0.998431
O35988	SDC4	Syndecan-4 (SYND4) (Ryudocan core protein)	0.475715	0.0532824	1.02564	0.318063	0.998431
Q56A08	GPKOW	G-patch domain and KOW motifs-containing protein (Protein MOS2 homolog)	-0.499436	-0.142743	-1.02543	0.318161	0.998431
Q8R5J9	ARL6IP5	PRA1 family protein 3 (ADP-ribosylation factor-like protein 6-interacting protein 5) (ARL-6-interacting protein 5) (Aip-5) (Addicsin) (GTRAP3-18) (Glutamate transporter EAAC1-interacting protein) (Prenylated Rab acceptor protein 2) (Protein JWa)	-0.564676	-0.0310357	-1.02528	0.318229	0.998431
P98063	BMP1	Bone morphogenetic protein 1 (BMP-1) (EC 3.4.24.19) (Mammalian tolloid protein) (mTld) (Procollagen C-proteinase) (PCP)	0.49784	0.130893	1.02467	0.318509	0.998431
Q8VE70	PDCD10	Programmed cell death protein 10 (TF-1 cell apoptosis-related protein 15)	0.48021	0.147927	1.02381	0.318908	0.998431
P61027	RAB10	Ras-related protein Rab-10 (EC 3.6.5.2)	0.481492	-0.0402392	1.02291	0.319158	0.998431
Q9CR62	SLC25A11	Mitochondrial 2-oxoglutarate/malate carrier protein (OGCP) (alpha-oxoglutarate carrier) (Solute carrier family 25 member 11) (SLC25A11)	-0.388773	-0.189691	-1.02233	0.319393	0.998431
Q9D517	AGPAT3	1-acyl-sn-glycerol-3-phosphate acyltransferase gamma (EC 2.3.1.51) (1-acylglycerol-3-phosphate O-acyltransferase 3) (1-AGP acyltransferase 3) (1-AGPAT 3) (Lysophosphatidic acid acyltransferase gamma) (LPAAT-gamma)	-0.396176	-0.175344	-1.02192	0.319436	0.998431
Q9WUP4	SRD5A3	Polyprenol reductase (EC 1.3.1.94) (3-oxo-5-alpha-steroid 4-dehydrogenase 3) (EC 1.3.1.22) (Steroid 5-alpha-reductase 2-like) (Steroid 5-alpha-reductase 3) (S5AR 3) (SR type 3)	-0.462698	-0.171516	-1.02247	0.319523	0.998431
Q8QZT2	CCSAP	Centriole, cilia and spindle-associated protein	0.381169	-0.0981013	1.0202	0.319816	0.998431
Q5EG47	PRKAA1	5'-AMP-activated protein kinase catalytic subunit alpha-1 (AMPK subunit alpha-1) (EC 2.7.11.1) (Acetyl-CoA carboxylase kinase) (ACACA kinase) (EC 2.7.11.27) (Hydroxymethylglutaryl-CoA reductase kinase) (HMGCR kinase) (EC 2.7.11.31) (Tau-protein kinase PRKAA1) (EC 2.7.11.26)	0.45488	-0.176922	1.02161	0.31992	0.998431
O88447	KLC1	Kinesin light chain 1 (KLC 1)	-0.559687	0.0325908	-1.0208	0.320292	0.998431
Q14CH0	FAM171B	Protein FAM171B	-0.562438	0.0211957	-1.02017	0.320584	0.998431
Q9CR51	ATP6V1G1	V-type proton ATPase subunit G 1 (V-ATPase subunit G 1) (V-ATPase 13 kDa subunit 1) (Vacuolar proton pump subunit G 1)	0.455574	0.094127	1.01893	0.321156	0.998431
Q3UJK4	GTPBP2	GTP-binding protein 2 (GTP-binding-like protein 2)	0.467467	-0.0317077	1.01785	0.321272	0.998431
Q9JLB0	PALS2	Protein PALS2 (Dlgh4 protein) (MAGUK p55 subfamily member 6) (P55T protein) (Protein associated with Lin-7 2)	0.393422	-0.0462693	1.01699	0.321303	0.998431
Q80X80	C2CD2L	Phospholipid transfer protein C2CD2L (C2 domain-containing protein 2-like) (Transmembrane protein 24)	-0.405086	-0.0378554	-1.01692	0.321336	0.998431
P52189	KCNJ4	Inward rectifier potassium channel 4 (Inward rectifier K(+) channel Kir2.3) (IRK-3) (Potassium channel, inwardly rectifying subfamily J member 4)	0.448374	0.0921137	1.01843	0.321388	0.998431
P25322	CCND1	G1/S-specific cyclin-D1	0.489596	0.136225	1.01799	0.321593	0.998431
O08749	DLD	Dihydrolipoyl dehydrogenase, mitochondrial (EC 1.8.1.4) (Dihydrolipoamide dehydrogenase)	0.328633	0.183741	1.01552	0.321987	0.998431
Q8R5H6	WASF1	Actin-binding protein WASF1 (Protein WAVE-1) (Wiskott-Aldrich syndrome protein family member 1) (WASP family protein member 1)	0.338288	0.147365	1.01541	0.322039	0.998431
Q3UZV7	ELAPOR2	Endosome/lysosome-associated apoptosis and autophagy regulator family member 2 (Estrogen-induced gene 121-like protein)	-0.365779	-0.228995	-1.01697	0.322065	0.998431
P63080	GABRB3	Gamma-aminobutyric acid receptor subunit beta-3 (GABA(A) receptor subunit beta-3)	0.39714	0.0822647	1.01498	0.322236	0.998431
Q6P5D3	DHX57	Putative ATP-dependent RNA helicase DHX57 (EC 3.6.4.13) (DEAH box protein 57)	-0.314657	-0.199482	-1.01398	0.322706	0.998431
P63073	EIF4E	Eukaryotic translation initiation factor 4E (eIF-4E) (eIF4E) (mRNA cap-binding protein) (eIF-4F 25 kDa subunit)	-0.324742	-0.205454	-1.0135	0.322925	0.998431
Q6ZWV3	RPL10	60S ribosomal protein L10 (Protein QM homolog) (Ribosomal protein L10)	-0.365033	-0.148649	-1.01329	0.323026	0.998431
P35564	CANX	Calnexin	0.378948	-0.110733	1.01253	0.323378	0.998431
Q9R0S3	MMP17	Matrix metalloproteinase-17 (MMP-17) (EC 3.4.24.-) (Membrane-type matrix metalloproteinase 4) (MT-MMP 4) (MTMMP4) (Membrane-type-4 matrix metalloproteinase) (MT4-MMP) (MT4MMP)	-0.476734	0.147122	-1.01408	0.323406	0.998431
P62342	SELENOT	Thioredoxin reductase-like selenoprotein T (SelT) (EC 1.8.1.9)	-0.505246	-0.0476031	-1.01279	0.324004	0.998431
Q8C2E4	PTCD1	Pentatricopeptide repeat-containing protein 1, mitochondrial	-0.396817	-0.144014	-1.01061	0.32428	0.998431
P62751	RPL23A	60S ribosomal protein L23a	-0.330496	-0.20414	-1.01009	0.324518	0.998431
Q9D1A2	CNDP2	Cytosolic non-specific dipeptidase (EC 3.4.13.18) (CNDP dipeptidase 2) (Glutamate carboxypeptidase-like protein 1) (Threonyl dipeptidase)	0.545356	-0.0699754	1.01168	0.324523	0.998431
Q7TNI2	TMEM59L	Transmembrane protein 59-like (Brain-specific membrane-anchored protein)	-0.389489	-0.205022	-1.01079	0.324938	0.998431
Q5SUC9	SCO1	Protein SCO1 homolog, mitochondrial	0.446167	-0.17985	1.01067	0.324996	0.998431
Q9CYK1	WARS2	Tryptophan--tRNA ligase, mitochondrial (EC 6.1.1.2) ((Mt)TrpRS) (Tryptophanyl-tRNA synthetase) (TrpRS)	0.385046	-0.125747	1.00903	0.325015	0.998431
Q8BIJ6	IARS2	Isoleucine--tRNA ligase, mitochondrial (EC 6.1.1.5) (Isoleucyl-tRNA synthetase) (IleRS)	0.408569	-0.204107	1.00983	0.325385	0.998431
Q9CPW3	MRPL54	39S ribosomal protein L54, mitochondrial (L54mt) (MRP-L54)	0.381679	-0.166563	1.00831	0.325411	0.998431
Q8R1Y2	BMERB1	bMERB domain-containing protein 1 (Uncharacterized protein C16orf45 homolog)	-0.539619	-0.0801798	-1.00951	0.325534	0.998431
Q9EST3	EIF4ENIF1	Eukaryotic translation initiation factor 4E transporter (4E-T) (eIF4E transporter) (CD40 ligand-activated specific transcript 4) (Eukaryotic translation initiation factor 4E nuclear import factor 1)	-0.469596	-0.0242263	-1.00816	0.325852	0.998431
Q9CQ80	VPS25	Vacuolar protein-sorting-associated protein 25 (ESCRT-II complex subunit VPS25)	0.559278	-0.00294053	1.0083	0.3261	0.998431
P40142	TKT	Transketolase (TK) (EC 2.2.1.1) (P68)	-0.39393	-0.0152222	-1.00623	0.326324	0.998431
Q99JF8	PSIP1	PC4 and SFRS1-interacting protein (Lens epithelium-derived growth factor) (mLEDGF)	-0.452915	-0.135808	-1.00713	0.326649	0.998431
Q9Z2I8	SUCLG2	Succinate--CoA ligase [GDP-forming] subunit beta, mitochondrial (EC 6.2.1.4) (GTP-specific succinyl-CoA synthetase subunit beta) (G-SCS) (GTPSCS) (Succinyl-CoA synthetase beta-G chain) (SCS-betaG)	-0.406916	-0.048959	-1.00459	0.327097	0.998431
Q9D1C8	VPS28	Vacuolar protein sorting-associated protein 28 homolog (Caspase-activated DNase inhibitor that interacts with ASK1) (CIIA) (ESCRT-I complex subunit VPS28)	0.556979	0.0103849	1.00574	0.327299	0.998431
Q6PFX7	NYAP1	Neuronal tyrosine-phosphorylated phosphoinositide-3-kinase adapter 1	0.461435	0.128042	1.00555	0.327388	0.998431
Q8C650	SEPTIN10	Septin-10	0.540802	-0.0726704	1.00503	0.327632	0.998431
Q6PE13	PRRT3	Proline-rich transmembrane protein 3	-0.365313	0.0596887	-1.0023	0.328174	0.998431
Q8CBY8	DCTN4	Dynactin subunit 4 (Dynactin subunit p62)	0.444411	0.00731199	1.00235	0.328189	0.998431
Q9CXY6	ILF2	Interleukin enhancer-binding factor 2 (Nuclear factor of activated T-cells 45 kDa)	-0.312135	-0.222782	-1.00134	0.328623	0.998431
P05202	GOT2	Aspartate aminotransferase, mitochondrial (mAspAT) (EC 2.6.1.1) (EC 2.6.1.7) (Fatty acid-binding protein) (FABP-1) (Glutamate oxaloacetate transaminase 2) (Kynurenine aminotransferase 4) (Kynurenine aminotransferase IV) (Kynurenine--oxoglutarate transaminase 4) (Kynurenine--oxoglutarate transaminase IV) (Plasma membrane-associated fatty acid-binding protein) (FABPpm) (Transaminase A)	0.43142	-0.0356617	1.00116	0.328717	0.998431
P85094	ISOC2A	Isochorismatase domain-containing protein 2A	0.554351	-0.0226649	1.0024	0.328865	0.998431
P70193	LRIG1	Leucine-rich repeats and immunoglobulin-like domains protein 1 (LIG-1)	-0.41471	-0.198467	-1.00198	0.329063	0.998431
Q3TES0	IQSEC3	IQ motif and SEC7 domain-containing protein 3	0.388084	0.0966546	1.00034	0.329097	0.998431
Q9D1J1	NECAP2	Adaptin ear-binding coat-associated protein 2 (NECAP endocytosis-associated protein 2) (NECAP-2)	0.545317	-0.0563991	1.00168	0.329204	0.998431
B1AZP2	DLGAP4	Disks large-associated protein 4 (DAP-4) (PSD-95/SAP90-binding protein 4) (SAP90/PSD-95-associated protein 4) (SAPAP-4)	0.342634	0.166688	0.999625	0.329434	0.998431
Q9JIG8	PRAF2	PRA1 family protein 2	0.446236	-0.176601	1.00011	0.329945	0.998431
Q69Z26	CNTN4	Contactin-4 (Brain-derived immunoglobulin superfamily protein 2) (BIG-2)	0.395885	0.151734	0.999216	0.330366	0.998431
Q8K009	ALDH1L2	Mitochondrial 10-formyltetrahydrofolate dehydrogenase (Mitochondrial 10-FTHFDH) (mtFDH) (EC 1.5.1.6) (Aldehyde dehydrogenase family 1 member L2)	0.335801	-0.240462	0.99827	0.330812	0.998431
Q61510	TRIM25	E3 ubiquitin/ISG15 ligase TRIM25 (EC 6.3.2.n3) (Estrogen-responsive finger protein) (RING-type E3 ubiquitin transferase) (EC 2.3.2.27) (RING-type E3 ubiquitin transferase TRIM25) (Tripartite motif-containing protein 25) (Ubiquitin/ISG15-conjugating enzyme TRIM25) (Zinc finger protein 147)	0.438751	-0.181393	0.998137	0.330875	0.998431
P17665	COX7C	Cytochrome c oxidase subunit 7C, mitochondrial (Cytochrome c oxidase polypeptide VIIc)	0.495879	0.112685	0.998032	0.330925	0.998431
Q8BRJ3	RELL2	RELT-like protein 2	0.531574	0.0690342	0.997266	0.331287	0.998431
Q9JIA1	LGI1	Leucine-rich glioma-inactivated protein 1	-0.298016	0.182826	-0.99498	0.331633	0.998431
Q80TQ2	CYLD	Ubiquitin carboxyl-terminal hydrolase CYLD (EC 3.4.19.12) (Deubiquitinating enzyme CYLD) (Ubiquitin thioesterase CYLD) (Ubiquitin-specific-processing protease CYLD)	0.432689	0.119244	0.99588	0.331942	0.998431
D3YVF0	AKAP5	A-kinase anchor protein 5 (AKAP-5) (A-kinase anchor protein 150 kDa) (AKAP 150) (P150) (cAMP-dependent protein kinase regulatory subunit II high affinity-binding protein)	0.401721	0.0808876	0.993357	0.332408	0.998431
O88983	STX8	Syntaxin-8 (Syntaxin-like protein 3I35)	0.527084	-0.0895853	0.994407	0.33264	0.998431
P08249	MDH2	Malate dehydrogenase, mitochondrial (EC 1.1.1.37)	0.426757	0.0637683	0.993226	0.332644	0.998431
P28654	DCN	Decorin (Bone proteoglycan II) (PG-S2) (PG40)	0.439518	-0.179633	0.994088	0.332791	0.998431
P56695	WFS1	Wolframin	-0.503837	-0.122729	-0.993533	0.333054	0.998431
Q6NXK8	ASIC1	Acid-sensing ion channel 1 (ASIC1) (Acid-sensing ion channel) (Amiloride-sensitive cation channel 2, neuronal) (Brain sodium channel 2) (BNaC2)	-0.409617	0.0867484	-0.99197	0.333205	0.998431
Q7TQP4	RXFP4	Relaxin-3 receptor 2 (RLN3 receptor 2) (G-protein coupled receptor 100) (Insulin-like peptide INSL5 receptor) (Relaxin family peptide receptor 4)	0.542339	0.0414755	0.993003	0.333306	0.998431
P70429	EVL	Ena/VASP-like protein (Ena/vasodilator-stimulated phosphoprotein-like)	0.405566	-0.101693	0.991151	0.333453	0.998431
O70250	PGAM2	Phosphoglycerate mutase 2 (EC 5.4.2.11) (EC 5.4.2.4) (BPG-dependent PGAM 2) (Muscle-specific phosphoglycerate mutase) (Phosphoglycerate mutase isozyme M) (PGAM-M)	-0.548665	-0.0247347	-0.992271	0.333653	0.998431
O54786	DFFA	DNA fragmentation factor subunit alpha (DNA fragmentation factor 45 kDa subunit) (DFF-45) (Inhibitor of CAD) (ICAD)	0.550153	0.00829643	0.992269	0.333654	0.998431
Q99LD4	GPS1	COP9 signalosome complex subunit 1 (SGN1) (Signalosome subunit 1) (G protein pathway suppressor 1) (GPS-1) (JAB1-containing signalosome subunit 1)	0.446208	-0.116309	0.991649	0.333875	0.998431
E9Q634	MYO1E	Unconventional myosin-Ie (Unconventional myosin 1E)	0.550316	0.000820403	0.991398	0.334068	0.998431
P62274	RPS29	40S ribosomal protein S29	-0.352565	-0.188203	-0.988798	0.334606	0.998431
Q9WV68	DECR2	Peroxisomal 2,4-dienoyl-CoA reductase [(3E)-enoyl-CoA-producing] (EC 1.3.1.124) (2,4-dienoyl-CoA reductase 2)	0.359247	-0.200903	0.989358	0.33472	0.998431
Q9Z2Q5	MRPL40	39S ribosomal protein L40, mitochondrial (L40mt) (MRP-L40) (Nuclear localization signal-containing protein deleted in velocardiofacial syndrome homolog)	0.449668	-0.116244	0.989951	0.334756	0.998431
Q9WTR5	CDH13	Cadherin-13 (Heart cadherin) (H-cadherin) (Truncated cadherin) (T-cad) (T-cadherin)	0.448284	0.119216	0.989606	0.334921	0.998431
P30999	CTNND1	Catenin delta-1 (Cadherin-associated Src substrate) (CAS) (p120 catenin) (p120(ctn)) (p120(cas))	-0.322884	0.136456	-0.987402	0.335242	0.998431
P62754	RPS6	40S ribosomal protein S6 (Phosphoprotein NP33)	-0.330946	-0.19908	-0.98707	0.335401	0.998431
P47759	NSG2	Neuronal vesicle trafficking-associated protein 2 (Neuron-specific protein family member 2) (Protein 8.5) (Protein p19)	-0.306717	-0.209859	-0.986439	0.335703	0.998431
Q9DCZ4	APOO	MICOS complex subunit Mic26 (Apolipoprotein O) (MICOS complex subunit Mic23) (Protein FAM121B)	0.411042	-0.136593	0.985941	0.336213	0.998431
Q61733	MRPS31	28S ribosomal protein S31, mitochondrial (MRP-S31) (S31mt) (Imogen 38)	-0.431593	-0.0569773	-0.984294	0.336798	0.998431
Q8C754	VPS52	Vacuolar protein sorting-associated protein 52 homolog	-0.361611	0.0752957	-0.982113	0.337777	0.998431
Q8BH57	WDR48	WD repeat-containing protein 48 (USP1-associated factor 1)	-0.41402	0.052512	-0.981258	0.338193	0.998431
Q922P9	GLYR1	Cytokine-like nuclear factor N-PAC (NPAC) (Glyoxylate reductase 1 homolog) (Nuclear protein NP60) (Putative oxidoreductase GLYR1)	0.391266	-0.208093	0.981879	0.338615	0.998431
Q9JL04	FMN2	Formin-2	0.403082	0.021824	0.980264	0.338666	0.998431
P97386	LIG3	DNA ligase 3 (EC 6.5.1.1) (DNA ligase III) (Polydeoxyribonucleotide synthase [ATP] 3)	-0.464775	-0.155354	-0.980796	0.339135	0.998431
Q91WS0	CISD1	CDGSH iron-sulfur domain-containing protein 1 (Cysteine transaminase CISD1) (EC 2.6.1.3) (MitoNEET)	0.409988	0.0143528	0.977878	0.339816	0.998431
P29595	NEDD8	NEDD8 (Neddylin) (Neural precursor cell expressed developmentally down-regulated protein 8) (NEDD-8) (Ubiquitin-like protein Nedd8)	0.529003	-0.0679242	0.978168	0.340399	0.998431
D0QMC3	MNDAL	Myeloid cell nuclear differentiation antigen-like protein	-0.535395	-0.0481225	-0.977596	0.340675	0.998431
B1AY13	USP24	Ubiquitin carboxyl-terminal hydrolase 24 (EC 3.4.19.12) (Deubiquitinating enzyme 24) (Ubiquitin thioesterase 24) (Ubiquitin-specific-processing protease 24)	0.407332	-0.0131575	0.976033	0.340708	0.998431
P28063	PSMB8	Proteasome subunit beta type-8 (EC 3.4.25.1) (Low molecular mass protein 7) (Macropain subunit C13) (Multicatalytic endopeptidase complex subunit C13) (Proteasome component C13) (Proteasome subunit beta-5i)	0.440724	0.165311	0.977316	0.34081	0.998431
O54734	DDOST	Dolichyl-diphosphooligosaccharide--protein glycosyltransferase 48 kDa subunit (DDOST 48 kDa subunit) (Oligosaccharyl transferase 48 kDa subunit)	-0.368495	-0.162783	-0.975797	0.340827	0.998431
Q9R0H0	ACOX1	Peroxisomal acyl-coenzyme A oxidase 1 (AOX) (EC 1.3.3.6) (Palmitoyl-CoA oxidase) (Peroxisomal fatty acyl-CoA oxidase) (Straight-chain acyl-CoA oxidase) [Cleaved into: Peroxisomal acyl-CoA oxidase 1, A chain; Peroxisomal acyl-CoA oxidase 1, B chain; Peroxisomal acyl-CoA oxidase 1, C chain]	0.365375	-0.155316	0.974985	0.341214	0.998431
Q8C4X7	MINAR2	Major intrinsically disordered NOTCH2-binding receptor 1-like homolog (Major intrinsically disordered NOTCH2-associated receptor 2) (Membrane integral NOTCH2-associated receptor 2)	-0.283453	-0.260042	-0.974154	0.341622	0.998431
D3YZG8	MTHFD2L	Bifunctional methylenetetrahydrofolate dehydrogenase/cyclohydrolase 2, mitochondrial (NADP-dependent methylenetetrahydrofolate dehydrogenase 2-like protein) (MTHFD2-like) [Includes: NAD-dependent methylenetetrahydrofolate dehydrogenase (EC 1.5.1.15) (EC 1.5.1.5); Methenyltetrahydrofolate cyclohydrolase (EC 3.5.4.9)]	-0.295947	-0.254835	-0.974447	0.341633	0.998431
Q9Z0Y1	DCTN3	Dynactin subunit 3 (Dynactin light chain p24)	0.477472	-0.042458	0.973442	0.342681	0.998431
Q499X9	MARS2	Methionine--tRNA ligase, mitochondrial (EC 6.1.1.10) (Methionyl-tRNA synthetase 2) (Mitochondrial methionyl-tRNA synthetase) (MtMetRS)	0.490185	-0.127286	0.973328	0.342736	0.998431
Q8BX17	GEMIN5	Gem-associated protein 5 (Gemin5)	0.473323	0.0175682	0.972282	0.343242	0.998431
Q9CZC8	SCRN1	Secernin-1	0.315036	-0.138017	0.969661	0.343798	0.998431
Q3URD3	SLMAP	Sarcolemmal membrane-associated protein (Sarcolemmal-associated protein)	-0.38868	0.143427	-0.971027	0.343851	0.998431
Q99N94	MRPL9	39S ribosomal protein L9, mitochondrial (L9mt) (MRP-L9)	-0.430257	-0.120013	-0.969785	0.344288	0.998431
Q60809	CNOT7	CCR4-NOT transcription complex subunit 7 (EC 3.1.13.4) (CCR4-associated factor 1) (CAF-1)	-0.431606	-0.177871	-0.969649	0.34452	0.998431
P14148	RPL7	60S ribosomal protein L7	-0.292218	-0.212503	-0.967825	0.344691	0.998431
Q8CHP5	PYM1	Partner of Y14 and mago (PYM homolog 1 exon junction complex-associated factor) (Protein wibg homolog)	-0.331357	-0.210438	-0.967315	0.345079	0.998431
O70311	NMT2	Glycylpeptide N-tetradecanoyltransferase 2 (EC 2.3.1.97) (Myristoyl-CoA:protein N-myristoyltransferase 2) (NMT 2) (Peptide N-myristoyltransferase 2) (Type II N-myristoyltransferase)	-0.340037	-0.210603	-0.967724	0.345092	0.998431
Q9JM96	CDC42EP4	Cdc42 effector protein 4 (Binder of Rho GTPases 4)	0.537686	0.00223584	0.967658	0.345488	0.998431
A2AJA9	AJM1	Apical junction component 1 homolog	0.29294	0.187893	0.965997	0.345583	0.998431
Q8BI55	DYRK4	Dual specificity tyrosine-phosphorylation-regulated kinase 4 (EC 2.7.12.1)	-0.536783	-0.0111932	-0.966282	0.346158	0.998431
Q80YE4	AATK	Serine/threonine-protein kinase LMTK1 (EC 2.7.11.1) (Apoptosis-associated tyrosine kinase) (AATYK) (Brain apoptosis-associated tyrosine kinase) (Lemur tyrosine kinase 1)	0.532949	-0.0337419	0.965866	0.34636	0.998431
P99024	TUBB5	Tubulin beta-5 chain	-0.401147	-0.0164497	-0.963868	0.346623	0.998431
Q8BJM5	SLC30A6	Zinc transporter 6 (ZnT-6) (Solute carrier family 30 member 6)	-0.419988	-0.184818	-0.964594	0.346981	0.998431
P16092	FGFR1	Fibroblast growth factor receptor 1 (FGFR-1) (bFGF-R-1) (EC 2.7.10.1) (Basic fibroblast growth factor receptor 1) (MFR) (Proto-oncogene c-Fgr) (CD antigen CD331)	-0.52378	0.0510439	-0.964483	0.347035	0.998431
O88196	TTC3	E3 ubiquitin-protein ligase TTC3 (EC 2.3.2.27) (RING-type E3 ubiquitin transferase TTC3) (TPR repeat protein D) (Mtprd)	-0.313977	-0.199048	-0.961356	0.347853	0.998431
P51830	ADCY9	Adenylate cyclase type 9 (EC 4.6.1.1) (ATP pyrophosphate-lyase 9) (Adenylate cyclase type IX) (Adenylyl cyclase 9) (AC9) (Adenylyl cyclase type 10) (ACTP10)	0.36847	0.0479077	0.959726	0.348653	0.998431
P61294	RAB6B	Ras-related protein Rab-6B (EC 3.6.5.2)	-0.476739	-0.135482	-0.960911	0.348782	0.998431
Q8C7X2	EMC1	ER membrane protein complex subunit 1	-0.313456	-0.17723	-0.95918	0.348922	0.998431
O55013	TRAPPC3	Trafficking protein particle complex subunit 3 (BET3 homolog)	0.376782	0.161043	0.960419	0.349023	0.998431
P13707	GPD1	Glycerol-3-phosphate dehydrogenase [NAD(+)], cytoplasmic (GPD-C) (GPDH-C) (EC 1.1.1.8)	0.421449	-0.182403	0.9601	0.349179	0.998431
Q80TM6	R3HDM2	R3H domain-containing protein 2	-0.432136	0.165127	-0.956856	0.350772	0.998431
P99026	PSMB4	Proteasome subunit beta type-4 (Low molecular mass protein 3) (Macropain beta chain) (Multicatalytic endopeptidase complex beta chain) (Proteasome beta chain) (Proteasome chain 3)	0.405376	0.0849387	0.955871	0.350893	0.998431
O54916	REPS1	RalBP1-associated Eps domain-containing protein 1 (RalBP1-interacting protein 1)	-0.419921	-0.18233	-0.956212	0.351089	0.998431
Q9DBL9	ABHD5	1-acylglycerol-3-phosphate O-acyltransferase ABHD5 (EC 2.3.1.51) (Abhydrolase domain-containing protein 5) (Lipid droplet-binding protein CGI-58) (Protein CGI-58)	-0.520827	-0.0590301	-0.956129	0.351129	0.998431
Q9DA37	SAMD8	Sphingomyelin synthase-related protein 1 (SMSr) (EC 2.7.8.-) (Ceramide phosphoethanolamine synthase) (CPE synthase) (Sterile alpha motif domain-containing protein 8) (SAM domain-containing protein 8)	-0.463645	-0.146165	-0.955977	0.351204	0.998431
Q8CG76	AKR7A2	Aflatoxin B1 aldehyde reductase member 2 (EC 1.1.1.n11) (Succinic semialdehyde reductase) (SSA reductase)	-0.510634	-0.0835727	-0.955768	0.351307	0.998431
Q9Z1N9	UNC13B	Protein unc-13 homolog B (Munc13-2) (munc13)	0.447259	0.150445	0.955705	0.351338	0.998431
Q3V3A1	CDK15	Cyclin-dependent kinase 15 (EC 2.7.11.22) (Amyotrophic lateral sclerosis 2 chromosomal region candidate gene 7 protein homolog) (Cell division protein kinase 15) (Serine/threonine-protein kinase ALS2CR7) (Serine/threonine-protein kinase PFTAIRE-2)	-0.410682	-0.188777	-0.955573	0.351403	0.998431
Q9QZ88	VPS29	Vacuolar protein sorting-associated protein 29 (Vesicle protein sorting 29)	-0.311161	-0.154949	-0.95414	0.351404	0.998431
Q9D4H8	CUL2	Cullin-2 (CUL-2)	0.39887	0.0687574	0.953798	0.351626	0.998431
Q80U63	MFN2	Mitofusin-2 (EC 3.6.5.-) (Hypertension-related protein 1) (Mitochondrial assembly regulatory factor) (HSG protein) (Transmembrane GTPase MFN2)	0.363132	-0.0619911	0.952636	0.352147	0.998431
Q99KW9	ITFG1	T-cell immunomodulatory protein (Protein TIP) (Integrin-alpha FG-GAP repeat-containing protein 1) (Linkin)	0.394859	-0.198984	0.953642	0.352355	0.998431
Q8BH59	SLC25A12	Electrogenic aspartate/glutamate antiporter SLC25A12, mitochondrial (Solute carrier family 25 member 12)	-0.32272	-0.197349	-0.951845	0.352539	0.998431
Q64152	BTF3	Transcription factor BTF3 (Nascent polypeptide-associated complex subunit beta) (NAC-beta) (RNA polymerase B transcription factor 3)	0.409993	-0.188337	0.952372	0.352981	0.998431
Q9CWN7	CNOT11	CCR4-NOT transcription complex subunit 11	0.357151	-0.16775	0.95093	0.353022	0.998431
Q7TPV2	DZIP3	E3 ubiquitin-protein ligase DZIP3 (EC 2.3.2.27) (DAZ-interacting protein 3 homolog) (RING-type E3 ubiquitin transferase DZIP3)	-0.413428	-0.143852	-0.952258	0.353038	0.998431
P26443	GLUD1	Glutamate dehydrogenase 1, mitochondrial (GDH 1) (EC 1.4.1.3)	0.392989	-0.108099	0.95083	0.353045	0.998431
Q8BY87	USP47	Ubiquitin carboxyl-terminal hydrolase 47 (EC 3.4.19.12) (Deubiquitinating enzyme 47) (Ubiquitin thioesterase 47) (Ubiquitin-specific-processing protease 47)	0.465311	0.129501	0.951701	0.353313	0.998431
Q3ULJ0	GPD1L	Glycerol-3-phosphate dehydrogenase 1-like protein (EC 1.1.1.8)	-0.362767	-0.0298272	-0.950146	0.35338	0.998431
Q8VEK2	RHBDD2	Rhomboid domain-containing protein 2 (Rhomboid-like protein 7)	0.318166	-0.214183	0.949666	0.353683	0.998431
Q04735	CDK16	Cyclin-dependent kinase 16 (EC 2.7.11.22) (CRK5) (Cell division protein kinase 16) (PCTAIRE-motif protein kinase 1) (Serine/threonine-protein kinase PCTAIRE-1)	-0.520635	-0.0491285	-0.949877	0.354215	0.998431
Q62377	ZRSR2	U2 small nuclear ribonucleoprotein auxiliary factor 35 kDa subunit-related protein 2 (CCCH type zinc finger, RNA-binding motif and serine/arginine rich protein 2) (U2(RNU2) small nuclear RNA auxiliary factor 1-like 2) (U2AF35-related protein) (URP)	0.499274	-0.0984269	0.949029	0.354635	0.998431
Q9CPW5	SSR2	Translocon-associated protein subunit beta (TRAP-beta) (Signal sequence receptor subunit beta) (SSR-beta)	-0.414199	-0.184031	-0.948069	0.355111	0.998431
P70208	PLXNA3	Plexin-A3	-0.527248	0.00185958	-0.947923	0.355183	0.998431
P63028	TPT1	Translationally-controlled tumor protein (TCTP) (21 kDa polypeptide) (p21) (p23)	-0.523653	-0.0326943	-0.947769	0.355259	0.998431
Q8VIJ6	SFPQ	Splicing factor, proline- and glutamine-rich (DNA-binding p52/p100 complex, 100 kDa subunit) (Polypyrimidine tract-binding protein-associated-splicing factor) (PSF) (PTB-associated-splicing factor)	-0.324763	-0.182495	-0.946346	0.355267	0.998431
Q3V384	AFG1L	AFG1-like ATPase (EC 3.6.-.-) (Lactation elevated protein 1)	-0.327398	-0.198822	-0.946324	0.355298	0.998431
P20357	MAP2	Microtubule-associated protein 2 (MAP-2)	0.342575	-0.133408	0.945264	0.355806	0.998431
Q9QUM9	PSMA6	Proteasome subunit alpha type-6 (Macropain iota chain) (Multicatalytic endopeptidase complex iota chain) (Proteasome iota chain)	0.377153	0.154858	0.946658	0.355811	0.998431
Q03173	ENAH	Protein enabled homolog (NPC-derived proline-rich protein 1) (NDPP-1)	-0.339755	0.0886733	-0.943944	0.356463	0.998431
Q4PJX1	ODR4	Protein odr-4 homolog (mODR-4)	-0.361736	-0.157566	-0.942026	0.35744	0.998431
Q9QZS3	NUMB	Protein numb homolog (m-Nb) (m-Numb)	0.423392	0.0299098	0.942434	0.357461	0.998431
Q80TH2	ERBIN	Erbin (Densin-180-like protein) (Erbb2-interacting protein) (Protein LAP2)	0.361459	-0.0691439	0.941725	0.357571	0.998431
Q8C3Q5	SHISA7	Protein shisa-7 (Cystine-knot AMPAR modulating protein of 59 kDa) (CKAMP59) (GABA(A) receptor auxiliary subunit Shisa7) (Shisa family member 7)	0.275839	0.200205	0.941152	0.357857	0.998431
P62702	RPS4X	40S ribosomal protein S4, X isoform	-0.317326	-0.202497	-0.941034	0.357921	0.998431
Q9D428	GOLGA7B	Golgin subfamily A member 7B	-0.352895	0.0760288	-0.940732	0.358067	0.998431
Q8BTY8	SCFD2	Sec1 family domain-containing protein 2 (Neuronal Sec1) (Syntaxin-binding protein 1-like 1)	-0.408325	0.0170627	-0.940214	0.35833	0.998431
Q6P5U7	NWD2	NACHT and WD repeat domain-containing protein 2 (Leucine-rich repeat and WD repeat-containing protein KIAA1239)	0.309544	0.161469	0.939504	0.358682	0.998431
Q93092	TALDO1	Transaldolase (EC 2.2.1.2)	0.36356	-0.0083383	0.939441	0.358713	0.998431
Q99MI1	ERC1	ELKS/Rab6-interacting/CAST family member 1 (ERC-1) (CAZ-associated structural protein 2) (CAST2) (Rab6-interacting protein 2)	0.327312	0.112578	0.939185	0.358841	0.998431
Q9Z2D0	MTMR9	Myotubularin-related protein 9 (Inactive phosphatidylinositol 3-phosphatase 9)	-0.523294	-0.00525377	-0.94029	0.358982	0.998431
Q7TN99	CPEB3	Cytoplasmic polyadenylation element-binding protein 3 (CPE-BP3) (CPE-binding protein 3) (mCPEB-3)	-0.364496	-0.028395	-0.938671	0.359099	0.998431
Q68EF6	BEGAIN	Brain-enriched guanylate kinase-associated protein	0.299388	0.173317	0.938485	0.359192	0.998431
Q60864	STIP1	Stress-induced-phosphoprotein 1 (STI1) (mSTI1) (Hsc70/Hsp90-organizing protein) (Hop)	0.340906	0.00697525	0.9381	0.359385	0.998431
Q9CY73	MRPL44	39S ribosomal protein L44, mitochondrial (L44mt) (MRP-L44) (EC 3.1.26.-)	-0.383463	-0.116099	-0.938045	0.359417	0.998431
P11881	ITPR1	Inositol 1,4,5-trisphosphate receptor type 1 (IP3 receptor isoform 1) (IP3R 1) (InsP3R1) (Inositol 1,4,5-trisphosphate-binding protein P400) (Protein PCD-6) (Purkinje cell protein 1) (Type 1 inositol 1,4,5-trisphosphate receptor) (Type 1 InsP3 receptor)	-0.342645	0.0989813	-0.937847	0.359512	0.998431
Q9QY76	VAPB	Vesicle-associated membrane protein-associated protein B (VAMP-B) (VAMP-associated protein B) (VAP-B) (VAMP-associated protein 33b)	0.325152	-0.134686	0.937785	0.359543	0.998431
Q8K440	ABCA8B	ABC-type organic anion transporter ABCA8B (EC 7.6.2.-) (ATP-binding cassette sub-family A member 8B)	-0.470349	-0.130982	-0.938756	0.35975	0.998431
Q8BIE6	FRMD4A	FERM domain-containing protein 4A	-0.449848	0.0402292	-0.938729	0.359763	0.998431
Q9D9F8	MIPOL1	Mirror-image polydactyly gene 1 protein homolog	0.407837	0.179448	0.938632	0.359812	0.998431
Q80XS6	SAMD4B	Protein Smaug homolog 2 (Smaug 2) (mSmaug2) (Sterile alpha motif domain-containing protein 4B)	0.470005	-0.131243	0.938517	0.359869	0.998431
A2AKG8	FOCAD	Focadhesin	0.503246	0.0661243	0.938513	0.359871	0.998431
Q9JLJ1	SELENOK	Selenoprotein K (SelK)	-0.363901	-0.214542	-0.937559	0.360349	0.998431
Q7TSY6	CELF4	CUGBP Elav-like family member 4 (CELF-4) (Bruno-like protein 4) (CUG-BP- and ETR-3-like factor 4) (RNA-binding protein BRUNOL-4)	-0.363804	-0.166081	-0.935432	0.360967	0.998431
P31650	SLC6A11	Sodium- and chloride-dependent GABA transporter 3 (GAT-3) (Sodium- and chloride-dependent GABA transporter 4) (GAT-4) (Solute carrier family 6 member 11)	0.385716	-0.147335	0.93504	0.36127	0.998431
P54254	ATXN1	Ataxin-1 (Spinocerebellar ataxia type 1 protein homolog)	-0.50884	-0.0625433	-0.935354	0.361454	0.998431
Q91VN4	CHCHD6	MICOS complex subunit Mic25 (Coiled-coil-helix-coiled-coil-helix domain-containing protein 6)	0.362016	0.056397	0.933336	0.361779	0.998431
Q9ERD7	TUBB3	Tubulin beta-3 chain	-0.35979	-0.00098475	-0.933011	0.361943	0.998431
Q60597	OGDH	2-oxoglutarate dehydrogenase complex component E1 (E1o) (OGDC-E1) (OGDH-E1) (EC 1.2.4.2) (2-oxoglutarate dehydrogenase, mitochondrial) (Alpha-ketoglutarate dehydrogenase) (Alpha-KGDH-E1) (Thiamine diphosphate (ThDP)-dependent 2-oxoglutarate dehydrogenase)	0.348706	0.14471	0.933231	0.361969	0.998431
Q8C3F2	FAM120C	Constitutive coactivator of PPAR-gamma-like protein 2 (Protein FAM120C)	-0.303011	-0.189089	-0.93226	0.362321	0.998431
O35239	PTPN9	Tyrosine-protein phosphatase non-receptor type 9 (EC 3.1.3.48) (Protein-tyrosine phosphatase MEG2) (PTPase MEG2)	0.519223	-0.013612	0.933591	0.36234	0.998431
O88286	WIZ	Protein Wiz (Widely-interspaced zinc finger-containing protein)	0.37838	-0.204494	0.93317	0.362551	0.998431
Q99J39	MLYCD	Malonyl-CoA decarboxylase, mitochondrial (MCD) (EC 4.1.1.9)	0.372954	-0.0105612	0.930695	0.363111	0.998431
Q64478	H2BC9	Histone H2B type 1-H (H2B-clustered histone 9) (h2B-221)	-0.499256	-0.0522696	-0.931115	0.363586	0.998431
Q80VD1	FAM98B	Protein FAM98B	-0.282982	-0.191132	-0.928456	0.364242	0.998431
P39038	CDH4	Cadherin-4 (Retinal cadherin) (R-CAD) (R-cadherin)	-0.43173	0.154271	-0.92954	0.36438	0.998431
P61809	CDK5R1	Cyclin-dependent kinase 5 activator 1 (CDK5 activator 1) (Cyclin-dependent kinase 5 regulatory subunit 1) (TPKII regulatory subunit) [Cleaved into: Cyclin-dependent kinase 5 activator 1, p35 (p35); Cyclin-dependent kinase 5 activator 1, p25 (p25) (Tau protein kinase II 23 kDa subunit) (p23)]	-0.504827	-0.0649709	-0.929275	0.364514	0.998431
Q8BI08	MAL2	Protein MAL2	0.309834	0.241714	0.928142	0.365086	0.998431
P48318	GAD1	Glutamate decarboxylase 1 (EC 4.1.1.15) (67 kDa glutamic acid decarboxylase) (GAD-67) (Glutamate decarboxylase 67 kDa isoform)	0.419589	-0.0481812	0.927185	0.365141	0.998431
P61028	RAB8B	Ras-related protein Rab-8B	0.487551	-0.0996588	0.927108	0.365609	0.998431
Q4JIM5	ABL2	Tyrosine-protein kinase ABL2 (EC 2.7.10.2) (Abelson murine leukemia viral oncogene homolog 2) (Abelson tyrosine-protein kinase 2) (Abelson-related gene protein) (Tyrosine-protein kinase ARG)	0.363526	0.0179588	0.925538	0.36572	0.998431
Q61235	SNTB2	Beta-2-syntrophin (59 kDa dystrophin-associated protein A1 basic component 2) (Syntrophin-3) (SNT3) (Syntrophin-like) (SNTL)	0.398755	0.182872	0.926674	0.365829	0.998431
Q9Z204	HNRNPC	Heterogeneous nuclear ribonucleoproteins C1/C2 (hnRNP C1/C2)	-0.328857	-0.154895	-0.925162	0.365912	0.998431
Q8BPU7	ELMO1	Engulfment and cell motility protein 1 (Protein ced-12 homolog)	-0.322182	-0.159502	-0.92455	0.366222	0.998431
Q810U4	NRCAM	Neuronal cell adhesion molecule (Nr-CAM) (Neuronal surface protein Bravo) (mBravo) (NgCAM-related cell adhesion molecule) (Ng-CAM-related)	-0.314659	0.0953724	-0.923378	0.366817	0.998431
Q6A4J8	USP7	Ubiquitin carboxyl-terminal hydrolase 7 (EC 3.4.19.12) (Deubiquitinating enzyme 7) (Herpesvirus-associated ubiquitin-specific protease) (mHAUSP) (Ubiquitin thioesterase 7) (Ubiquitin-specific-processing protease 7)	0.479457	-0.110571	0.924498	0.36693	0.998431
Q9CR95	NECAP1	Adaptin ear-binding coat-associated protein 1 (NECAP endocytosis-associated protein 1) (NECAP-1)	0.420955	0.0336797	0.923852	0.36694	0.998431
O08914	FAAH	Fatty-acid amide hydrolase 1 (EC 3.5.1.99) (Anandamide amidohydrolase 1) (Fatty acid ester hydrolase) (EC 3.1.1.-) (Oleamide hydrolase 1)	-0.388509	-0.122503	-0.923336	0.36698	0.998431
Q9QYI4	DNAJB12	DnaJ homolog subfamily B member 12 (mDj10)	0.325836	-0.156433	0.922793	0.367115	0.998431
Q61595	KTN1	Kinectin	-0.320014	-0.16985	-0.922483	0.367272	0.998431
O70472	TMEM131	Transmembrane protein 131 (Protein RW1)	-0.386924	-0.196294	-0.923627	0.367373	0.998431
Q7TPM9	MTMR10	Myotubularin-related protein 10 (Inactive phosphatidylinositol 3-phosphatase 10)	-0.388444	-0.0767394	-0.922104	0.367465	0.998431
Q3TDK6	ROGDI	Protein rogdi homolog (Leucine-zipper-containing LZF)	-0.306831	0.230204	-0.922579	0.367672	0.998431
Q60759	GCDH	Glutaryl-CoA dehydrogenase, mitochondrial (GCD) (EC 1.3.8.6)	0.3301	-0.107982	0.921152	0.36795	0.998431
O55125	NIPSNAP1	Protein NipSnap homolog 1 (NipSnap1)	0.330571	-0.154433	0.920656	0.368203	0.998431
Q61081	CDC37	Hsp90 co-chaperone Cdc37 (Hsp90 chaperone protein kinase-targeting subunit) (p50Cdc37) [Cleaved into: Hsp90 co-chaperone Cdc37, N-terminally processed]	0.336711	-0.112306	0.919885	0.368596	0.998431
Q9D2U9	H2BU2	H2B.U histone 2 (Histone H2B type 3-A)	-0.407249	-0.0481204	-0.919852	0.368704	0.998431
Q9CR68	UQCRFS1	Cytochrome b-c1 complex subunit Rieske, mitochondrial (EC 7.1.1.8) (Complex III subunit 5) (Cytochrome b-c1 complex subunit 5) (Rieske iron-sulfur protein) (RISP) (Rieske protein UQCRFS1) (Ubiquinol-cytochrome c reductase iron-sulfur subunit) [Cleaved into: Cytochrome b-c1 complex subunit 9 (Su9) (Subunit 9) (8 kDa subunit 9) (Complex III subunit IX) (Cytochrome b-c1 complex subunit 11) (UQCRFS1 …	0.397967	-0.0805301	0.919789	0.368707	0.998431
Q9ERR7	SELENOF	Selenoprotein F (15 kDa selenoprotein)	-0.338349	-0.225918	-0.920982	0.368716	0.998431
P55302	LRPAP1	Alpha-2-macroglobulin receptor-associated protein (Alpha-2-MRAP) (Heparin-binding protein 44) (HBP-44) (Low density lipoprotein receptor-related protein-associated protein 1) (RAP)	0.420376	0.0300271	0.920092	0.368852	0.998431
Q9JMC8	EPB41L4B	Band 4.1-like protein 4B (Erythrocyte membrane protein band 4.1-like 4B) (Protein EHM2)	0.507632	-0.0380854	0.919722	0.369357	0.998431
Q9R0L7	AKAP8L	A-kinase anchor protein 8-like (AKAP8-like protein) (Neighbor of A-kinase-anchoring protein 95) (Neighbor of AKAP95)	0.473799	-0.114081	0.918026	0.370222	0.998431
P28184	MT3	Metallothionein-3 (MT-3) (Growth inhibitory factor) (GIF) (Metallothionein-III) (MT-III)	0.322433	0.0942507	0.916451	0.37035	0.998431
P97434	MPRIP	Myosin phosphatase Rho-interacting protein (Rho-interacting protein 3) (RIP3) (p116Rip)	0.339332	-0.0258064	0.916351	0.370401	0.998431
Q8BYN5	FSD1L	FSD1-like protein (Coiled-coil domain-containing protein 10) (FSD1 N-terminal-like protein)	0.510035	0.00999841	0.916915	0.370789	0.998431
D3Z7H4	GSG1L	Germ cell-specific gene 1-like protein (GSG1-like protein)	0.309717	0.181616	0.915174	0.371008	0.998431
Q60790	RASA3	Ras GTPase-activating protein 3 (GAP1(IP4BP)) (GapIII) (Ins P4-binding protein)	0.318916	0.0883772	0.915006	0.37109	0.998431
P10649	GSTM1	Glutathione S-transferase Mu 1 (EC 2.5.1.18) (GST 1-1) (GST class-mu 1) (Glutathione S-transferase GT8.7) (pmGT10)	0.348459	0.0107551	0.914552	0.371323	0.998431
Q62095	DDX3Y	ATP-dependent RNA helicase DDX3Y (EC 3.6.4.13) (D1Pas1-related sequence 1) (DEAD box protein 3, Y-chromosomal) (DEAD-box RNA helicase DEAD2) (mDEAD2)	-0.448535	-0.142655	-0.915801	0.371358	0.998431
Q3TC33	CCDC127	Coiled-coil domain-containing protein 127	-0.294392	-0.174312	-0.914212	0.371497	0.998431
Q3UIU2	NDUFB6	NADH dehydrogenase [ubiquinone] 1 beta subcomplex subunit 6 (Complex I-B17) (CI-B17) (NADH-ubiquinone oxidoreductase B17 subunit)	0.46571	0.0772221	0.915144	0.371694	0.998431
E9Q7G0	NUMA1	Nuclear mitotic apparatus protein 1 (Nuclear mitotic apparatus protein) (NuMA protein)	0.317545	-0.236018	0.914548	0.371999	0.998431
O35381	ANP32A	Acidic leucine-rich nuclear phosphoprotein 32 family member A (Acidic nuclear phosphoprotein pp32) (Leucine-rich acidic nuclear protein) (LANP) (Potent heat-stable protein phosphatase 2A inhibitor I1PP2A)	-0.431605	-0.0653352	-0.914485	0.372031	0.998431
P62983	RPS27A	Ubiquitin-40S ribosomal protein S27a (Ubiquitin carboxyl extension protein 80) [Cleaved into: Ubiquitin; 40S ribosomal protein S27a]	-0.320201	-0.117399	-0.911137	0.373075	0.998431
O35681	SYT3	Synaptotagmin-3 (Synaptotagmin III) (SytIII)	0.324026	0.0871639	0.910969	0.373162	0.998431
P22933	GABRD	Gamma-aminobutyric acid receptor subunit delta (GABA(A) receptor subunit delta)	0.492182	0.0608892	0.911986	0.373311	0.998431
Q8R016	BLMH	Bleomycin hydrolase (BH) (BLM hydrolase) (BMH) (EC 3.4.22.40)	-0.318236	-0.06015	-0.910486	0.37341	0.998431
Q8C3X8	LMF2	Lipase maturation factor 2 (Transmembrane protein 112B) (Transmembrane protein 153)	-0.381956	-0.196407	-0.911645	0.373486	0.998431
Q8C163	EXOG	Nuclease EXOG, mitochondrial (EC 3.1.30.-) (Endonuclease G-like 1) (Endo G-like 1)	-0.333178	-0.122482	-0.910082	0.373618	0.998431
Q80YT7	PDE4DIP	Myomegalin (Phosphodiesterase 4D-interacting protein)	-0.437642	-0.150977	-0.910621	0.374012	0.998431
Q61699	HSPH1	Heat shock protein 105 kDa (42 degrees C-HSP) (Heat shock 110 kDa protein) (Heat shock-related 100 kDa protein E7I) (HSP-E7I)	0.364588	0.0100968	0.908214	0.37458	0.998431
P32020	SCP2	Sterol carrier protein 2 (SCP-2) (Acetyl-CoA C-myristoyltransferase) (EC 2.3.1.155) (Non-specific lipid-transfer protein) (NSL-TP) (Propanoyl-CoA C-acyltransferase) (EC 2.3.1.176) (SCP-2/3-oxoacyl-CoA thiolase) (SCP-2/thiolase) (EC 2.3.1.16) (SCP-chi) (Sterol carrier protein X) (SCP-X)	0.469726	-0.113729	0.909287	0.374698	0.998431
Q9JKC8	AP3M1	AP-3 complex subunit mu-1 (AP-3 adaptor complex mu3A subunit) (Adaptor-related protein complex 3 subunit mu-1) (Mu-adaptin 3A) (Mu3A-adaptin)	-0.461718	-0.123488	-0.907903	0.375409	0.998431
Q8BYA0	TBCD	Tubulin-specific chaperone D (Beta-tubulin cofactor D) (Tubulin-folding cofactor D)	0.48102	-0.0938091	0.90781	0.375458	0.998431
Q8CIP5	DISP2	Protein dispatched homolog 2	-0.312788	-0.220118	-0.907252	0.375458	0.998431
Q8K448	ABCA5	Cholesterol transporter ABCA5 (EC 7.6.2.-) (ATP-binding cassette sub-family A member 5)	-0.494759	-0.0616514	-0.907753	0.375487	0.998431
Q9Z277	BAZ1B	Tyrosine-protein kinase BAZ1B (EC 2.7.10.2) (Bromodomain adjacent to zinc finger domain protein 1B) (Williams syndrome transcription factor homolog) (Williams-Beuren syndrome chromosomal region 9 protein homolog)	-0.504267	0.0146966	-0.907399	0.375669	0.998431
O55033	NCK2	Cytoplasmic protein NCK2 (Growth factor receptor-bound protein 4) (NCK adaptor protein 2) (Nck-2) (SH2/SH3 adaptor protein NCK-beta)	-0.390187	0.127518	-0.907337	0.375701	0.998431
Q9D799	MTFMT	Methionyl-tRNA formyltransferase, mitochondrial (MtFMT) (EC 2.1.2.9)	0.334348	-0.225318	0.906636	0.376062	0.998431
Q60973	RBBP7	Histone-binding protein RBBP7 (Histone acetyltransferase type B subunit 2) (Nucleosome-remodeling factor subunit RBAP46) (Retinoblastoma-binding protein 7) (RBBP-7) (Retinoblastoma-binding protein p46)	0.490252	-0.0719656	0.906226	0.376274	0.998431
P62192	PSMC1	26S proteasome regulatory subunit 4 (P26s4) (26S proteasome AAA-ATPase subunit RPT2) (Proteasome 26S subunit ATPase 1)	0.331259	0.177735	0.90456	0.376906	0.998431
A2AJ88	PNPLA7	Patatin-like phospholipase domain-containing protein 7 (EC 3.1.1.-) (EC 3.1.1.5) (Neuropathy target esterase-related esterase) (NRE) (NTE-related esterase)	-0.502401	0.0179237	-0.90498	0.376917	0.998431
Q3TMP8	TMEM38A	Trimeric intracellular cation channel type A (TRIC-A) (TRICA) (27 kDa sarcoplasmic reticulum protein) (Mitsugumin-33A) (SPR-27) (Transmembrane protein 38A)	-0.38954	-0.175441	-0.904253	0.377292	0.998431
Q9WVK8	CYP46A1	Cholesterol 24-hydroxylase (CH24H) (EC 1.14.14.25) (Cholesterol 24-monooxygenase) (Cholesterol 24S-hydroxylase) (Cytochrome P450 46A1)	-0.329362	-0.169467	-0.902662	0.377449	0.998431
P99028	UQCRH	Cytochrome b-c1 complex subunit 6, mitochondrial (Complex III subunit 6) (Complex III subunit VIII) (Cytochrome c1 non-heme 11 kDa protein) (Mitochondrial hinge protein) (Ubiquinol-cytochrome c reductase complex 11 kDa protein)	-0.451256	-0.113204	-0.903437	0.377714	0.998431
Q99JX4	EIF3M	Eukaryotic translation initiation factor 3 subunit M (eIF3m) (PCI domain-containing protein 1)	-0.358848	-0.183644	-0.903294	0.377788	0.998431
P27773	PDIA3	Protein disulfide-isomerase A3 (EC 5.3.4.1) (58 kDa glucose-regulated protein) (58 kDa microsomal protein) (p58) (Disulfide isomerase ER-60) (Endoplasmic reticulum resident protein 57) (ER protein 57) (ERp57) (Endoplasmic reticulum resident protein 60) (ER protein 60) (ERp60)	0.311182	-0.12079	0.901454	0.378076	0.998431
P50429	ARSB	Arylsulfatase B (ASB) (EC 3.1.6.12) (N-acetylgalactosamine-4-sulfatase) (G4S)	0.446217	-0.138621	0.902683	0.378103	0.998431
Q8CHX7	RFTN2	Raftlin-2 (Raft-linking protein 2)	0.38242	-0.000929098	0.901333	0.378138	0.998431
Q8BWG8	ARRB1	Beta-arrestin-1 (Arrestin beta-1)	0.484899	0.0659509	0.902615	0.378139	0.998431
Q80XL6	ACAD11	Acyl-CoA dehydrogenase family member 11 (ACAD-11) (EC 1.3.8.-)	0.395705	-0.118614	0.902127	0.378148	0.998431
A2BDX3	MOCS3	Adenylyltransferase and sulfurtransferase MOCS3 (Molybdenum cofactor synthesis protein 3) [Includes: Molybdopterin-synthase adenylyltransferase (EC 2.7.7.80) (Adenylyltransferase MOCS3) (Sulfur carrier protein MOCS2A adenylyltransferase); Molybdopterin-synthase sulfurtransferase (EC 2.8.1.11) (Sulfur carrier protein MOCS2A sulfurtransferase) (Sulfurtransferase MOCS3)]	-0.446255	-0.0769036	-0.902217	0.378344	0.998431
Q9CQY5	MAGT1	Magnesium transporter protein 1 (MagT1) (Dolichyl-diphosphooligosaccharide--protein glycosyltransferase subunit MAGT1) (Oligosaccharyl transferase subunit MAGT1) (Implantation-associated protein) (IAP)	-0.426621	0.0125771	-0.90158	0.378532	0.998431
Q8VHK9	DHX36	ATP-dependent DNA/RNA helicase DHX36 (EC 3.6.4.13) (DEAD/H box polypeptide 36) (DEAH box protein 36) (MLE-like protein 1) (RNA helicase associated with AU-rich element ARE)	-0.365646	-0.161582	-0.901278	0.378613	0.998431
P35486	PDHA1	Pyruvate dehydrogenase E1 component subunit alpha, somatic form, mitochondrial (EC 1.2.4.1) (PDHE1-A type I)	0.279753	0.183635	0.899563	0.379057	0.998431
P08113	HSP90B1	Endoplasmin (94 kDa glucose-regulated protein) (GRP-94) (Endoplasmic reticulum resident protein 99) (ERp99) (Heat shock protein 90 kDa beta member 1) (Polymorphic tumor rejection antigen 1) (Tumor rejection antigen gp96)	-0.365118	-0.136848	-0.898911	0.37947	0.998431
Q9D6J1	CERS4	Ceramide synthase 4 (CerS4) (EC 2.3.1.-) (LAG1 longevity assurance homolog 4) (Sphingosine N-acyltransferase CERS4) (EC 2.3.1.24) (Translocating chain-associating membrane protein homolog 1) (TRAM homolog 1)	-0.420097	-0.162643	-0.900023	0.379481	0.998431
Q5SWP3	NACAD	NAC-alpha domain-containing protein 1	-0.311932	-0.161944	-0.897343	0.380212	0.998431
Q8BU33	ILVBL	2-hydroxyacyl-CoA lyase 2 (EC 4.1.2.-) (Acetolactate synthase-like protein) (IlvB-like protein)	-0.303692	-0.208476	-0.896936	0.380458	0.998431
Q6PCX9	TRIM37	E3 ubiquitin-protein ligase TRIM37 (EC 2.3.2.27) (RING-type E3 ubiquitin transferase TRIM37) (Tripartite motif-containing protein 37)	0.350814	0.210638	0.897995	0.380534	0.998431
P52795	EFNB1	Ephrin-B1 (CEK5 receptor ligand) (CEK5-L) (EFL-3) (ELK ligand) (ELK-L) (EPH-related receptor tyrosine kinase ligand 2) (LERK-2) (Stimulated by retinoic acid gene 1 protein) [Cleaved into: Ephrin-B1 C-terminal fragment (Ephrin-B1 CTF); Ephrin-B1 intracellular domain (Ephrin-B1 ICD)]	-0.490113	-0.0583181	-0.896828	0.38114	0.998431
Q61730	IL1RAP	Interleukin-1 receptor accessory protein (IL-1 receptor accessory protein) (IL-1RAcP) (EC 3.2.2.6) (Interleukin-33 receptot beta chain)	-0.408701	-0.118732	-0.896617	0.38125	0.998431
Q80WW9	DDRGK1	DDRGK domain-containing protein 1 (UFM1-binding and PCI domain-containing protein 1)	-0.356137	-0.2097	-0.89625	0.381441	0.998431
P54099	POLG	DNA polymerase subunit gamma-1 (EC 2.7.7.7) (Mitochondrial DNA polymerase catalytic subunit) (PolG-alpha)	-0.368843	-0.167755	-0.894658	0.38227	0.998431
Q91ZV0	MIA2	Melanoma inhibitory activity protein 2 (CTAGE family member 5 ER export factor)	-0.306212	-0.173453	-0.89299	0.382483	0.998431
Q69Z38	PEAK1	Inactive tyrosine-protein kinase PEAK1 (Pseudopodium-enriched atypical kinase 1) (Sugen kinase 269) (Tyrosine-protein kinase SgK269)	0.349714	-0.154211	0.892159	0.382993	0.998431
Q7TMK9	SYNCRIP	Heterogeneous nuclear ribonucleoprotein Q (hnRNP Q) (Glycine- and tyrosine-rich RNA-binding protein) (GRY-RBP) (NS1-associated protein 1) (Synaptotagmin-binding, cytoplasmic RNA-interacting protein) (pp68)	-0.295128	-0.192262	-0.890699	0.383681	0.998431
Q9QYE9	PLEKHB1	Pleckstrin homology domain-containing family B member 1 (PH domain-containing family B member 1) (Evectin-1) (PH domain-containing protein in retina 1) (PHRET1) (Pleckstrin homology domain retinal protein 1)	-0.414953	-0.163845	-0.891561	0.383886	0.998431
Q68ED7	CRTC1	CREB-regulated transcription coactivator 1 (Mucoepidermoid carcinoma translocated protein 1 homolog) (Transducer of regulated cAMP response element-binding protein 1) (TORC-1) (Transducer of CREB protein 1)	0.493818	0.0229193	0.890761	0.384304	0.998431
Q8BMF4	DLAT	Dihydrolipoyllysine-residue acetyltransferase component of pyruvate dehydrogenase complex, mitochondrial (EC 2.3.1.12) (Dihydrolipoamide acetyltransferase component of pyruvate dehydrogenase complex) (Pyruvate dehydrogenase complex component E2) (PDC-E2) (PDCE2)	0.266758	0.195872	0.88947	0.384325	0.998431
Q9Z2D6	MECP2	Methyl-CpG-binding protein 2 (MeCp-2 protein) (MeCp2)	-0.361488	-0.145975	-0.889484	0.384521	0.998431
Q9EQ06	HSD17B11	Estradiol 17-beta-dehydrogenase 11 (EC 1.1.1.62) (17-beta-hydroxysteroid dehydrogenase 11) (17-beta-HSD 11) (17bHSD11) (17betaHSD11) (17-beta-hydroxysteroid dehydrogenase XI) (17-beta-HSD XI) (17betaHSDXI) (Dehydrogenase/reductase SDR family member 8)	-0.31933	-0.213445	-0.889851	0.384671	0.998431
Q7TN29	SMAP2	Stromal membrane-associated protein 2 (Stromal membrane-associated protein 1-like)	0.389166	-0.0235611	0.888639	0.384766	0.998431
Q925H0	ASIC2	Acid-sensing ion channel 2 (ASIC2) (Amiloride-sensitive brain sodium channel) (Amiloride-sensitive cation channel 1, neuronal) (Brain sodium channel 1) (BNC1) (BNaC1)	-0.484921	0.0472627	-0.887035	0.386256	0.998431
P97822	ANP32E	Acidic leucine-rich nuclear phosphoprotein 32 family member E (Cerebellar postnatal development protein 1) (LANP-like protein) (LANP-L)	-0.341354	-0.129299	-0.885634	0.38634	0.998431
Q6Q477	ATP2B4	Plasma membrane calcium-transporting ATPase 4 (PMCA4) (EC 7.2.2.10)	0.311364	0.109464	0.885522	0.386399	0.998431
O88329	MYO1A	Unconventional myosin-Ia (Brush border myosin I) (BBM-I) (BBMI) (Myosin I heavy chain) (MIHC)	0.487715	-0.0474813	0.886396	0.386592	0.998431
Q80YX1	TNC	Tenascin (TN) (Hexabrachion) (Tenascin-C) (TN-C)	0.295332	0.143835	0.885002	0.386672	0.998431
Q9WTP6	AK2	Adenylate kinase 2, mitochondrial (AK 2) (EC 2.7.4.3) (ATP-AMP transphosphorylase 2) (ATP:AMP phosphotransferase) (Adenylate monophosphate kinase)	0.493916	-0.0135611	0.88613	0.386731	0.998431
P51141	DVL1	Segment polarity protein dishevelled homolog DVL-1 (Dishevelled-1) (DSH homolog 1)	0.492986	0.0122828	0.88553	0.387046	0.998431
Q03265	ATP5F1A	ATP synthase subunit alpha, mitochondrial (ATP synthase F1 subunit alpha)	-0.410826	0.0661012	-0.884719	0.387473	0.998431
Q9Z1Q2	ABHD16A	Phosphatidylserine lipase ABHD16A (EC 3.1.-.-) (Alpha/beta hydrolase domain-containing protein 16A) (Abhydrolase domain-containing protein 16A) (HLA-B-associated transcript 5) (mBAT5) (Monoacylglycerol lipase ABHD16A) (EC 3.1.1.23)	-0.338269	-0.156227	-0.883408	0.387516	0.998431
Q9WU60	ATRN	Attractin (Protein mahogany)	-0.426552	-0.149845	-0.884079	0.387809	0.998431
Q80XI4	PIP4K2B	Phosphatidylinositol 5-phosphate 4-kinase type-2 beta (EC 2.7.1.149) (1-phosphatidylinositol 5-phosphate 4-kinase 2-beta) (Diphosphoinositide kinase 2-beta) (Phosphatidylinositol 5-phosphate 4-kinase type II beta) (PI(5)P 4-kinase type II beta) (PIP4KII-beta) (PtdIns(5)P-4-kinase isoform 2-beta)	-0.389001	-0.0230854	-0.882832	0.387835	0.998431
Q9JLM8	DCLK1	Serine/threonine-protein kinase DCLK1 (EC 2.7.11.1) (Doublecortin-like and CAM kinase-like 1) (Doublecortin-like kinase 1)	0.352488	-0.0479448	0.882386	0.388051	0.998431
P55264	ADK	Adenosine kinase (AK) (EC 2.7.1.20) (Adenosine 5'-phosphotransferase)	-0.477988	0.0596481	-0.883492	0.388118	0.998431
P84086	CPLX2	Complexin-2 (921-L) (Complexin II) (CPX II) (Synaphin-1)	-0.443605	-0.105278	-0.88214	0.38883	0.998431
Q9CY28	GTPBP8	GTP-binding protein 8	0.314104	-0.231926	0.88193	0.388941	0.998431
Q9R0N5	SYT5	Synaptotagmin-5 (Synaptotagmin IX) (Synaptotagmin V) (SytV)	0.335069	-0.108939	0.880645	0.388971	0.998431
Q9D7X3	DUSP3	Dual specificity protein phosphatase 3 (EC 3.1.3.16) (EC 3.1.3.48) (T-DSP11) (Vaccinia H1-related phosphatase) (VHR)	0.408432	-0.0735916	0.881574	0.38899	0.998431
Q6NVF9	CPSF6	Cleavage and polyadenylation specificity factor subunit 6	-0.342581	-0.214791	-0.881341	0.389251	0.998431
Q78IK2	ATP5MK	ATP synthase membrane subunit K, mitochondrial (ATP synthase membrane subunit DAPIT, mitochondrial) (Diabetes-associated protein in insulin-sensitive tissues) (Up-regulated during skeletal muscle growth protein 5)	0.366713	-0.198442	0.880822	0.389525	0.998431
Q80U72	SCRIB	Protein scribble homolog (Scribble) (Protein LAP4)	-0.302273	0.144694	-0.879383	0.389638	0.998431
Q8CAA7	PGM2L1	Glucose 1,6-bisphosphate synthase (EC 2.7.1.106) (Phosphoglucomutase-2-like 1)	0.482302	-0.0559746	0.880593	0.389646	0.998431
Q8BMQ8	MON1B	Vacuolar fusion protein MON1 homolog B	-0.423685	-0.141139	-0.879922	0.39	0.998431
Q9DBS8	POC5	Centrosomal protein POC5 (Protein of centriole 5)	0.369938	0.190845	0.879825	0.390051	0.998431
P22723	GABRG2	Gamma-aminobutyric acid receptor subunit gamma-2 (GABA(A) receptor subunit gamma-2)	0.323757	0.00690753	0.878078	0.390329	0.998431
Q66JZ4	TCAIM	T-cell activation inhibitor, mitochondrial (Tolerance associated gene-1 protein) (TOAG-1)	0.330858	-0.157005	0.877828	0.390461	0.998431
Q8BYP3	RHOF	Rho-related GTP-binding protein RhoF	-0.382821	-0.122869	-0.877608	0.39099	0.998431
Q5HZI9	SLC25A51	Mitochondrial nicotinamide adenine dinucleotide transporter SLC25A51 (Mitochondrial NAD(+) transporter SLC25A51) (Mitochondrial carrier triple repeat protein 1) (Solute carrier family 25 member 51)	-0.351327	-0.157343	-0.876654	0.39137	0.998431
Q9EPW0	INPP4A	Inositol polyphosphate-4-phosphatase type I A (Inositol polyphosphate 4-phosphatase type I) (Inositol polyphosphate 4-phosphatase-1) (4-Ptase-1) (Type I inositol 3,4-bisphosphate 4-phosphatase) (EC 3.1.3.66)	0.26012	-0.1872	0.87547	0.391712	0.998431
Q9D1G5	LRRC57	Leucine-rich repeat-containing protein 57	-0.365883	0.14183	-0.876368	0.391879	0.998431
P34022	RANBP1	Ran-specific GTPase-activating protein (HpaII tiny fragments locus 9a protein) (Ran-binding protein 1) (RANBP1)	-0.465249	-0.0931431	-0.876145	0.391998	0.998431
Q9R226	KHDRBS3	KH domain-containing, RNA-binding, signal transduction-associated protein 3 (RNA-binding protein Etoile) (Sam68-like mammalian protein 2) (SLM-2)	-0.45736	-0.107225	-0.875925	0.392115	0.998431
P41233	ABCA1	Phospholipid-transporting ATPase ABCA1 (EC 7.6.2.1) (ATP-binding cassette sub-family A member 1) (ATP-binding cassette transporter 1) (ABC-1) (ATP-binding cassette 1)	-0.351401	-0.207441	-0.874978	0.392616	0.998431
P59041	DNAJC30	DnaJ homolog subfamily C member 30, mitochondrial (Williams-Beuren syndrome chromosomal region 18 protein homolog)	0.479983	-0.0533268	0.87473	0.392748	0.998431
Q99LF4	RTCB	RNA-splicing ligase RtcB homolog (EC 6.5.1.8) (3'-phosphate/5'-hydroxy nucleic acid ligase) (Focal adhesion-associated protein) (FAAP)	-0.253258	-0.224851	-0.8731	0.392971	0.998431
Q80U28	MADD	MAP kinase-activating death domain protein (Rab3 GDP/GTP exchange factor) (RabGEF) (Rab3 GDP/GTP exchange protein) (Rab3GEP)	0.308594	0.0623625	0.872784	0.39314	0.998431
Q60649	CLPB	Caseinolytic peptidase B protein homolog (EC 3.6.1.-) (Suppressor of potassium transport defect 3)	-0.30436	-0.142314	-0.871045	0.394066	0.998431
Q8HW98	IGLON5	IgLON family member 5	0.392675	0.159632	0.871709	0.394352	0.998431
Q61831	MAPK10	Mitogen-activated protein kinase 10 (MAP kinase 10) (MAPK 10) (EC 2.7.11.24) (MAP kinase p49 3F12) (Stress-activated protein kinase JNK3) (c-Jun N-terminal kinase 3)	-0.351299	-0.0509522	-0.870209	0.394512	0.998431
Q61990	PCBP2	Poly(rC)-binding protein 2 (Alpha-CP2) (CTBP) (CBP) (Putative heterogeneous nuclear ribonucleoprotein X) (hnRNP X)	-0.340757	-0.165346	-0.869702	0.395021	0.998431
P62814	ATP6V1B2	V-type proton ATPase subunit B, brain isoform (V-ATPase subunit B 2) (Endomembrane proton pump 58 kDa subunit) (Vacuolar proton pump subunit B 2)	0.290568	0.193075	0.869104	0.395119	0.998431
Q8CIE6	COPA	Coatomer subunit alpha (Alpha-coat protein) (Alpha-COP) [Cleaved into: Xenin (Xenopsin-related peptide); Proxenin]	-0.365453	-0.0560859	-0.868755	0.395288	0.998431
Q9D2U5	NAA38	N-alpha-acetyltransferase 38, NatC auxiliary subunit (LSM domain-containing protein 1)	0.408066	-0.161101	0.869437	0.395562	0.998431
O35083	AGPAT1	1-acyl-sn-glycerol-3-phosphate acyltransferase alpha (EC 2.3.1.51) (1-acylglycerol-3-phosphate O-acyltransferase 1) (1-AGP acyltransferase 1) (1-AGPAT 1) (Lysophosphatidic acid acyltransferase alpha) (LPAAT-alpha)	0.309505	-0.167477	0.867359	0.396034	0.998431
P28659	CELF1	CUGBP Elav-like family member 1 (CELF-1) (50 kDa nuclear polyadenylated RNA-binding protein) (Brain protein F41) (Bruno-like protein 2) (CUG triplet repeat RNA-binding protein 1) (CUG-BP1) (CUG-BP- and ETR-3-like factor 1) (Deadenylation factor CUG-BP) (Deadenylation factor EDEN-BP) (Embryo deadenylation element-binding protein homolog) (EDEN-BP homolog) (RNA-binding protein BRUNOL-2)	-0.335987	-0.181533	-0.867977	0.396162	0.998431
Q9Z1X4	ILF3	Interleukin enhancer-binding factor 3	-0.29093	-0.187077	-0.866767	0.39635	0.998431
Q62418	DBNL	Drebrin-like protein (Actin-binding protein 1) (SH3 domain-containing protein 7)	0.298106	0.137072	0.866347	0.396575	0.998431
P14685	PSMD3	26S proteasome non-ATPase regulatory subunit 3 (26S proteasome regulatory subunit RPN3) (26S proteasome regulatory subunit S3) (Proteasome subunit p58) (Transplantation antigen P91A) (Tum-P91A antigen)	0.343547	0.105852	0.866084	0.396789	0.998431
Q9D8W7	OCIAD2	OCIA domain-containing protein 2	-0.34966	-0.0875501	-0.86586	0.396835	0.998431
P46664	ADSS2	Adenylosuccinate synthetase isozyme 2 (AMPSase 2) (AdSS 2) (EC 6.3.4.4) (Adenylosuccinate synthetase, acidic isozyme) (Adenylosuccinate synthetase, liver isozyme) (L-type adenylosuccinate synthetase) (IMP--aspartate ligase 2)	-0.30365	-0.163288	-0.865532	0.397012	0.998431
Q8K1N4	SPATS2	Spermatogenesis-associated serine-rich protein 2 (Serine-rich spermatocytes and round spermatid 59 kDa protein) (p59scr)	0.346036	-0.208861	0.866527	0.397115	0.998431
Q8R4H2	ARHGEF12	Rho guanine nucleotide exchange factor 12 (Leukemia-associated RhoGEF)	-0.483213	-0.00842467	-0.865499	0.397664	0.998431
Q9EQU5	SET	Protein SET (Phosphatase 2A inhibitor I2PP2A) (I-2PP2A) (Template-activating factor I) (TAF-I)	-0.300168	-0.209827	-0.864685	0.397688	0.998431
Q9WVA3	BUB3	Mitotic checkpoint protein BUB3 (WD repeat type I transmembrane protein A72.5)	-0.323847	-0.197179	-0.86433	0.398174	0.998431
Q91VR8	BRK1	Protein BRICK1 (BRK1)	0.45535	0.0659071	0.863932	0.398503	0.998431
Q91XV3	BASP1	Brain acid soluble protein 1 (22 kDa neuronal tissue-enriched acidic protein) (Neuronal axonal membrane protein NAP-22)	0.383793	0.118096	0.863644	0.398657	0.998431
Q3U0V1	KHSRP	Far upstream element-binding protein 2 (FUSE-binding protein 2) (KH type-splicing regulatory protein) (KSRP)	-0.286068	-0.154212	-0.861962	0.398926	0.998431
Q8C147	DOCK8	Dedicator of cytokinesis protein 8	-0.303364	-0.163655	-0.861817	0.399004	0.998431
Q9DBT5	AMPD2	AMP deaminase 2 (EC 3.5.4.6) (AMP deaminase isoform L)	0.335634	-0.0743997	0.86146	0.399196	0.998431
Q7TPV4	MYBBP1A	Myb-binding protein 1A (Myb-binding protein of 160 kDa)	-0.332236	-0.153195	-0.861193	0.399344	0.998431
Q8R164	BPHL	Valacyclovir hydrolase (VACVase) (Valacyclovirase) (EC 3.1.-.-) (Biphenyl hydrolase-like protein)	0.32121	-0.180167	0.861292	0.39944	0.998431
P59325	EIF5	Eukaryotic translation initiation factor 5 (eIF-5)	-0.462902	-0.0824786	-0.861775	0.39966	0.998431
Q9DCA2	MRPS11	28S ribosomal protein S11, mitochondrial (MRP-S11) (S11mt)	-0.383581	-0.0420688	-0.860663	0.399741	0.998431
Q6A065	CEP170	Centrosomal protein of 170 kDa (Cep170)	0.359245	0.0743512	0.860332	0.399876	0.998431
Q8BQP9	RGS7BP	Regulator of G-protein signaling 7-binding protein (R7 family-binding protein)	-0.337859	0.0333811	-0.86014	0.399906	0.998431
Q6IMP4	PANX2	Pannexin-2	-0.406494	-0.000667225	-0.860925	0.399923	0.998431
P09671	SOD2	Superoxide dismutase [Mn], mitochondrial (EC 1.15.1.1)	0.343065	-0.149415	0.860105	0.400037	0.998431
P43275	H1-1	Histone H1.1 (H1 VAR.3) (Histone H1a) (H1a)	-0.403607	-0.161714	-0.861028	0.40006	0.998431
Q921Q7	RIN1	Ras and Rab interactor 1 (Ras interaction/interference protein 1)	-0.480193	0.00160879	-0.859806	0.400717	0.998431
P43024	COX6A1	Cytochrome c oxidase subunit 6A1, mitochondrial (Cytochrome c oxidase polypeptide VIa-liver)	0.479835	-0.00686613	0.859094	0.401099	0.998431
O35226	PSMD4	26S proteasome non-ATPase regulatory subunit 4 (26S proteasome regulatory subunit RPN10) (26S proteasome regulatory subunit S5A) (Multiubiquitin chain-binding protein)	0.369209	0.0997669	0.858192	0.401563	0.998431
B1AY10	NFX1	Transcriptional repressor NF-X1 (m-Nfx.1) (EC 2.3.2.-) (Nuclear transcription factor, X box-binding protein 1)	0.438413	-0.122108	0.858127	0.40162	0.998431
Q922D4	PPP6R3	Serine/threonine-protein phosphatase 6 regulatory subunit 3 (SAPS domain family member 3)	0.359513	0.101476	0.857719	0.401624	0.998431
Q7M6Z4	KIF27	Kinesin-like protein KIF27	-0.458622	-0.0874024	-0.85778	0.401807	0.998431
Q9EPR4	SLC23A2	Solute carrier family 23 member 2 (Na(+)/L-ascorbic acid transporter 2) (Sodium-dependent vitamin C transporter 2) (SVCT-2) (mSVCT2) (Yolk sac permease-like molecule 2)	0.414445	-0.149566	0.857398	0.402012	0.998431
Q9WV02	RBMX	RNA-binding motif protein, X chromosome (Heterogeneous nuclear ribonucleoprotein G) (hnRNP G) [Cleaved into: RNA-binding motif protein, X chromosome, N-terminally processed]	-0.266116	-0.22277	-0.855952	0.402164	0.998431
Q80TL7	MON2	Protein MON2 homolog (Protein SF21)	-0.472771	-0.0427646	-0.856014	0.402758	0.998431
Q61097	KSR1	Kinase suppressor of Ras 1 (mKSR1) (EC 2.7.11.1) (Protein Hb)	0.417675	-0.0855114	0.85578	0.402884	0.998431
P24288	BCAT1	Branched-chain-amino-acid aminotransferase, cytosolic (BCAT(c)) (EC 2.6.1.42) (Protein ECA39)	-0.456759	-0.0890407	-0.855647	0.402956	0.998431
Q8CGK3	LONP1	Lon protease homolog, mitochondrial (EC 3.4.21.53) (Lon protease-like protein) (LONP) (Mitochondrial ATP-dependent protease Lon) (Serine protease 15)	0.343572	-0.0766266	0.85444	0.402981	0.998431
Q8K093	TRHDE	Thyrotropin-releasing hormone-degrading ectoenzyme (TRH-DE) (TRH-degrading ectoenzyme) (EC 3.4.19.6) (Pyroglutamyl-peptidase II) (PAP-II) (TRH-specific aminopeptidase) (Thyroliberinase)	-0.340677	-0.0547588	-0.853953	0.403244	0.998431
P62812	GABRA1	Gamma-aminobutyric acid receptor subunit alpha-1 (GABA(A) receptor subunit alpha-1)	0.306293	0.0628652	0.852994	0.403763	0.998431
Q80X41	VRK1	Serine/threonine-protein kinase VRK1 (EC 2.7.11.1) (Serine/threonine-protein kinase 51PK) (Vaccinia-related kinase 1)	0.433543	-0.124706	0.852155	0.404843	0.998431
Q69ZS8	KAZN	Kazrin	-0.455929	-0.0855243	-0.850879	0.405534	0.998431
Q61411	HRAS	GTPase HRas (EC 3.6.5.2) (H-Ras-1) (Transforming protein p21) (c-H-ras) (p21ras) [Cleaved into: GTPase HRas, N-terminally processed]	-0.382925	0.0449473	-0.850193	0.405608	0.998431
Q8BJD1	ITIH5	Inter-alpha-trypsin inhibitor heavy chain H5 (ITI heavy chain H5) (ITI-HC5) (Inter-alpha-inhibitor heavy chain 5)	-0.475218	-0.0070598	-0.850523	0.405727	0.998431
P70182	PIP5K1A	Phosphatidylinositol 4-phosphate 5-kinase type-1 alpha (PIP5K1-alpha) (PtdIns(4)P-5-kinase 1 alpha) (EC 2.7.1.68) (68 kDa type I phosphatidylinositol 4-phosphate 5-kinase alpha) (Phosphatidylinositol 4-phosphate 5-kinase type I alpha) (PIP5KIalpha) (Phosphatidylinositol 4-phosphate 5-kinase type I beta) (PI4P5KIbeta)	0.340141	-0.145042	0.847717	0.40671	0.998431
Q9D8W5	PSMD12	26S proteasome non-ATPase regulatory subunit 12 (26S proteasome regulatory subunit RPN5) (26S proteasome regulatory subunit p55)	0.337517	0.116817	0.847003	0.407247	0.998431
Q9CZ30	OLA1	Obg-like ATPase 1 (GTP-binding protein 9)	-0.473574	-0.00191447	-0.847345	0.407451	0.998431
Q9Z0U1	TJP2	Tight junction protein ZO-2 (Tight junction protein 2) (Zona occludens protein 2) (Zonula occludens protein 2)	-0.347765	-0.0274128	-0.845694	0.407728	0.998431
P16283	SLC4A3	Anion exchange protein 3 (AE 3) (Anion exchanger 3) (Neuronal band 3-like protein) (Solute carrier family 4 member 3)	0.457228	-0.0771781	0.846585	0.407864	0.998431
Q9ERK4	CSE1L	Exportin-2 (Exp2) (Chromosome segregation 1-like protein) (Importin-alpha re-exporter)	0.472609	-0.0140868	0.846498	0.407911	0.998431
Q9D2N9	VPS33A	Vacuolar protein sorting-associated protein 33A	0.292297	-0.125192	0.845	0.408107	0.998431
Q5GH64	XKR7	XK-related protein 7	0.272359	0.175335	0.844516	0.40837	0.998431
Q9CZN7	SHMT2	Serine hydroxymethyltransferase, mitochondrial (SHMT) (EC 2.1.2.1) (Glycine hydroxymethyltransferase) (Serine methylase)	0.276905	0.0992811	0.844188	0.40855	0.998431
P39655	ALOX12	Polyunsaturated fatty acid lipoxygenase ALOX12 (EC 1.13.11.-) (Arachidonate (12S)-lipoxygenase) (12S-LOX) (12S-lipoxygenase) (EC 1.13.11.31) (Arachidonate (15S)-lipoxygenase) (EC 1.13.11.33) (Linoleate (13S)-lipoxygenase) (Lipoxin synthase 12-LO) (EC 3.3.2.-) (Platelet-type lipoxygenase 12) (P-12LO)	-0.398968	-0.159116	-0.844686	0.408897	0.998431
Q9D0E1	HNRNPM	Heterogeneous nuclear ribonucleoprotein M (hnRNP M)	-0.304635	-0.163046	-0.843388	0.408986	0.998431
Q7TSH8	TMEM94	Transmembrane protein 94	0.367773	0.0620596	0.843596	0.409103	0.998431
Q80Y24	PRICKLE2	Prickle-like protein 2	0.321074	0.113766	0.843048	0.409176	0.998431
Q9WVJ2	PSMD13	26S proteasome non-ATPase regulatory subunit 13 (26S proteasome regulatory subunit RPN9) (26S proteasome regulatory subunit S11) (26S proteasome regulatory subunit p40.5)	0.314126	0.12966	0.842444	0.409505	0.998431
Q8BHY8	SNX14	Sorting nexin-14	-0.353015	-0.19746	-0.843348	0.409626	0.998431
Q99LI8	HGS	Hepatocyte growth factor-regulated tyrosine kinase substrate	0.320958	-0.0985765	0.842215	0.409627	0.998431
Q6ZWU9	RPS27	40S ribosomal protein S27	-0.290813	-0.224414	-0.842528	0.409913	0.998431
Q6PB66	LRPPRC	Leucine-rich PPR motif-containing protein, mitochondrial (130 kDa leucine-rich protein) (LRP 130) (mLRP130)	-0.36206	-0.0422299	-0.840468	0.410586	0.998431
Q99MR3	SLC12A9	Solute carrier family 12 member 9 (Cation-chloride cotransporter-interacting protein 1) (Potassium-chloride transporter 9)	0.43513	-0.113947	0.839987	0.411461	0.998431
Q9D6Z1	NOP56	Nucleolar protein 56 (Nucleolar protein 5A)	0.344367	-0.202661	0.839431	0.411765	0.998431
Q9Z0H8	CLIP2	CAP-Gly domain-containing linker protein 2 (Cytoplasmic linker protein 115) (CLIP-115) (Cytoplasmic linker protein 2)	0.385919	0.00531674	0.838769	0.411772	0.998431
O88703	HCN2	Potassium/sodium hyperpolarization-activated cyclic nucleotide-gated channel 2 (Brain cyclic nucleotide-gated channel 2) (BCNG-2) (Hyperpolarization-activated cation channel 1) (HAC-1)	0.35007	-0.0955597	0.837426	0.412253	0.998431
A2A8U2	TMEM201	Transmembrane protein 201 (Spindle-associated membrane protein 1)	-0.399436	-0.15564	-0.837962	0.412569	0.998431
Q8VIG0	ZCCHC14	Zinc finger CCHC domain-containing protein 14 (BDG-29)	-0.378157	0.16675	-0.836257	0.413503	0.998431
Q80U87	USP8	Ubiquitin carboxyl-terminal hydrolase 8 (EC 3.4.19.12) (Deubiquitinating enzyme 8) (Ubiquitin isopeptidase Y) (mUBPy) (Ubiquitin thioesterase 8) (Ubiquitin-specific-processing protease 8)	-0.391064	-0.114693	-0.836059	0.413612	0.998431
P62843	RPS15	40S ribosomal protein S15 (RIG protein)	-0.297099	-0.155154	-0.834869	0.413654	0.998431
P04925	PRNP	Major prion protein (PrP) (PrP27-30) (PrP33-35C) (CD antigen CD230)	-0.29918	0.0100055	-0.834737	0.413727	0.998431
P47934	CRAT	Carnitine O-acetyltransferase (Carnitine acetylase) (EC 2.3.1.137) (EC 2.3.1.7) (Carnitine acetyltransferase) (CAT) (CrAT)	0.288472	-0.159247	0.832903	0.414736	0.998431
Q99LE6	ABCF2	ATP-binding cassette sub-family F member 2	-0.284321	-0.192248	-0.831983	0.415243	0.998431
Q99LM2	CDK5RAP3	CDK5 regulatory subunit-associated protein 3	-0.27199	-0.235553	-0.831663	0.415715	0.998431
P97952	SCN1B	Sodium channel subunit beta-1	0.321632	-0.0195211	0.829692	0.416507	0.998431
Q61147	CP	Ceruloplasmin (EC 1.16.3.1) (Ferroxidase)	0.354404	0.187028	0.830743	0.416534	0.998431
Q5SYL3	BLTP2	Bridge-like lipid transfer protein family member 2 (Protein KIAA0100)	-0.442283	-0.0912607	-0.829526	0.417205	0.998431
Q9CQQ7	ATP5PB	ATP synthase F(0) complex subunit B1, mitochondrial (ATP synthase peripheral stalk-membrane subunit b) (ATP synthase subunit b) (ATPase subunit b)	-0.398197	0.00235279	-0.828662	0.417665	0.998431
Q9QYS9	QKI	KH domain-containing RNA-binding protein QKI (Protein quaking) (MqkI)	-0.286668	-0.204723	-0.827686	0.417708	0.998431
P21107	TPM3	Tropomyosin alpha-3 chain (Gamma-tropomyosin) (Tropomyosin-3)	0.293082	0.147496	0.827425	0.417761	0.998431
Q6P1F6	PPP2R2A	Serine/threonine-protein phosphatase 2A 55 kDa regulatory subunit B alpha isoform (PP2A subunit B isoform B55-alpha) (PP2A subunit B isoform PR55-alpha) (PP2A subunit B isoform R2-alpha) (PP2A subunit B isoform alpha)	-0.443285	-0.0870644	-0.827737	0.418193	0.998431
Q80X73	PELO	Protein pelota homolog (EC 3.1.-.-)	-0.361689	-0.124612	-0.826267	0.418821	0.998431
Q8K4Q7	CERK	Ceramide kinase (mCERK) (EC 2.7.1.138) (Acylsphingosine kinase)	0.425286	-0.118577	0.826456	0.418901	0.998431
Q8R3F5	MCAT	Malonyl-CoA-acyl carrier protein transacylase, mitochondrial (MCT) (EC 2.3.1.39) (Mitochondrial malonyltransferase) ([Acyl-carrier-protein] malonyltransferase)	-0.297839	-0.160836	-0.825039	0.419082	0.998431
Q8BTM8	FLNA	Filamin-A (FLN-A) (Actin-binding protein 280) (ABP-280) (Alpha-filamin) (Endothelial actin-binding protein) (Filamin-1) (Non-muscle filamin)	-0.312321	-0.0482187	-0.824832	0.419197	0.998431
P26039	TLN1	Talin-1	-0.316867	0.015588	-0.82443	0.41942	0.998431
P84228	H3C2	Histone H3.2 (H3-clustered histone 13) (H3-clustered histone 14) (H3-clustered histone 15) (H3-clustered histone 2) (H3-clustered histone 3) (H3-clustered histone 4) (H3-clustered histone 6) (H3-clustered histone 7)	-0.451337	-0.0620151	-0.825267	0.419559	0.998431
Q61006	MUSK	Muscle, skeletal receptor tyrosine-protein kinase (EC 2.7.10.1) (Muscle-specific tyrosine-protein kinase receptor) (MuSK) (Muscle-specific kinase receptor)	-0.335232	0.201198	-0.824584	0.419937	0.998431
Q9CYL5	GLIPR2	Golgi-associated plant pathogenesis-related protein 1 (GAPR-1) (Golgi-associated PR-1 protein) (Glioma pathogenesis-related protein 2) (GliPR 2)	-0.359156	-0.0859533	-0.823395	0.420111	0.998431
Q8QZY1	EIF3L	Eukaryotic translation initiation factor 3 subunit L (eIF3l) (66 kDa tyrosine-rich heat shock protein) (67 kDa polymerase-associated factor) (Eukaryotic translation initiation factor 3 subunit 6-interacting protein) (Eukaryotic translation initiation factor 3 subunit E-interacting protein) (HSP-66Y) (PAF67)	-0.238275	-0.212139	-0.822859	0.420292	0.998431
Q6PHU5	SORT1	Sortilin (Neurotensin receptor 3) (NTR3) (mNTR3)	0.449986	-0.0638852	0.823793	0.420375	0.998431
Q31125	SLC39A7	Zinc transporter SLC39A7 (Histidine-rich membrane protein Ke4) (Solute carrier family 39 member 7) (Zrt-, Irt-like protein 7) (ZIP7)	0.35563	-0.141078	0.823602	0.420424	0.998431
P42208	SEPTIN2	Septin-2 (Neural precursor cell expressed developmentally down-regulated protein 5) (NEDD-5)	0.325522	0.00840266	0.822608	0.420432	0.998431
Q8C031	LRRC4C	Leucine-rich repeat-containing protein 4C (Netrin-G1 ligand) (NGL-1)	0.297097	0.146309	0.822269	0.420623	0.998431
P29387	GNB4	Guanine nucleotide-binding protein subunit beta-4 (Transducin beta chain 4)	-0.410785	0.121066	-0.822435	0.421129	0.998431
Q9JLZ3	AUH	Methylglutaconyl-CoA hydratase, mitochondrial (3-MG-CoA hydratase) (EC 4.2.1.18) (AU-specific RNA-binding enoyl-CoA hydratase) (AU-binding enoyl-CoA hydratase) (muAUH) (Itaconyl-CoA hydratase) (EC 4.2.1.56)	-0.299966	-0.146159	-0.821022	0.421313	0.998431
Q3UHK6	TENM4	Teneurin-4 (Ten-4) (Downstream of CHOP4) (Protein Odd Oz/ten-m homolog 4) (Tenascin-M4) (Ten-m4) (Teneurin transmembrane protein 4)	0.263198	0.131221	0.820885	0.421389	0.998431
Q8BKI2	TNRC6B	Trinucleotide repeat-containing gene 6B protein	-0.343471	-0.112265	-0.820212	0.421789	0.998431
Q66L44	CBARP	Voltage-dependent calcium channel beta subunit-associated regulatory protein (Downstream of Stk11 protein)	0.378765	0.036417	0.82091	0.421792	0.998431
Q8K596	SLC8A2	Sodium/calcium exchanger 2 (Na(+)/Ca(2+)-exchange protein 2) (Solute carrier family 8 member 2)	0.348469	0.0475586	0.819904	0.42194	0.998431
Q62189	SNRPA	U1 small nuclear ribonucleoprotein A (U1 snRNP A) (U1-A) (U1A)	-0.381559	-0.165231	-0.820389	0.422265	0.998431
P63038	HSPD1	60 kDa heat shock protein, mitochondrial (EC 5.6.1.7) (60 kDa chaperonin) (Chaperonin 60) (CPN60) (HSP-65) (Heat shock protein 60) (HSP-60) (Hsp60) (Mitochondrial matrix protein P1)	0.33635	-0.0748746	0.818941	0.422472	0.998431
Q3UVC0	KSR2	Kinase suppressor of Ras 2 (EC 2.7.11.1)	0.443362	0.063136	0.819962	0.422502	0.998431
Q9DB60	PRXL2B	Prostamide/prostaglandin F synthase (Prostamide/PG F synthase) (Prostamide/PGF synthase) (EC 1.11.1.20) (Peroxiredoxin-like 2B)	-0.31136	-0.1116	-0.81884	0.422529	0.998431
Q91V92	ACLY	ATP-citrate synthase (EC 2.3.3.8) (ATP-citrate (pro-S-)-lyase) (Citrate cleavage enzyme)	0.327397	-0.0112003	0.81785	0.42308	0.998431
Q7TPH6	MYCBP2	E3 ubiquitin-protein ligase MYCBP2 (EC 2.3.2.33) (Myc-binding protein 2) (Pam/highwire/rpm-1 protein) (Protein Magellan) (Protein associated with Myc)	0.282846	-0.0132424	0.817024	0.423541	0.998431
O08739	AMPD3	AMP deaminase 3 (EC 3.5.4.6) (AMP deaminase H-type) (AMP deaminase isoform E) (Heart-type AMPD)	0.349743	-0.0734491	0.816609	0.423777	0.998431
Q62048	PEA15	Astrocytic phosphoprotein PEA-15 (15 kDa phosphoprotein enriched in astrocytes)	-0.410056	-0.133286	-0.817586	0.423824	0.998431
Q6KCD5	NIPBL	Nipped-B-like protein (Delangin homolog) (SCC2 homolog)	-0.456524	-0.0184311	-0.817488	0.423879	0.998431
Q62167	DDX3X	ATP-dependent RNA helicase DDX3X (EC 3.6.4.13) (D1Pas1-related sequence 2) (DEAD box RNA helicase DEAD3) (mDEAD3) (DEAD box protein 3, X-chromosomal) (Embryonic RNA helicase)	-0.329819	-0.138097	-0.815699	0.424336	0.998431
P60229	EIF3E	Eukaryotic translation initiation factor 3 subunit E (eIF3e) (Eukaryotic translation initiation factor 3 subunit 6) (MMTV integration site 6) (Mammary tumor-associated protein INT-6) (Viral integration site protein INT-6) (eIF-3 p48)	0.260324	-0.196139	0.814828	0.424768	0.998431
Q9D6M3	SLC25A22	Mitochondrial glutamate carrier 1 (GC-1) (Glutamate/H(+) symporter 1) (Solute carrier family 25 member 22)	-0.290121	-0.18302	-0.81437	0.425028	0.998431
P67778	PHB1	Prohibitin 1 (B-cell receptor-associated protein 32) (BAP 32)	-0.343541	-0.0798589	-0.813728	0.425388	0.998431
Q8CGC4	LSM14B	Protein LSM14 homolog B (RNA-associated protein 55B) (mRAP55B)	0.330821	-0.176823	0.814752	0.425405	0.998431
P40124	CAP1	Adenylyl cyclase-associated protein 1 (CAP 1)	0.311722	-0.0302827	0.813563	0.425476	0.998431
P70175	DLG3	Disks large homolog 3 (Synapse-associated protein 102) (SAP-102) (SAP102)	0.264569	0.137582	0.81355	0.425484	0.998431
Q3TYD6	LMTK2	Serine/threonine-protein kinase LMTK2 (EC 2.7.11.1) (Brain-enriched kinase) (Lemur tyrosine kinase 2)	0.455754	-0.00783661	0.814485	0.425555	0.998431
P62245	RPS15A	40S ribosomal protein S15a	-0.273828	-0.195351	-0.81336	0.42559	0.998431
Q80U23	SNPH	Syntaphilin	0.308087	-0.0491396	0.813356	0.425592	0.998431
Q6GQW0	ABTB3	Ankyrin repeat and BTB/POZ domain-containing protein 3 (BTB/POZ domain-containing protein 11)	0.298376	0.077587	0.813032	0.425773	0.998431
Q9CPY1	MRPL51	39S ribosomal protein L51, mitochondrial (L51mt) (MRP-L51) (bMRP-64) (bMRP64)	-0.343753	-0.0936531	-0.812747	0.425938	0.998431
P99027	RPLP2	60S acidic ribosomal protein P2	-0.265147	-0.214102	-0.812166	0.426262	0.998431
Q62417	SORBS1	Sorbin and SH3 domain-containing protein 1 (Ponsin) (SH3 domain protein 5) (SH3P12) (c-Cbl-associated protein) (CAP)	0.258899	0.167764	0.81211	0.42629	0.998431
P35294	RAB19	Ras-related protein Rab-19	0.424124	-0.109086	0.812078	0.426901	0.998431
Q9JJV5	CACNG3	Voltage-dependent calcium channel gamma-3 subunit (Neuronal voltage-gated calcium channel gamma-3 subunit) (Transmembrane AMPAR regulatory protein gamma-3) (TARP gamma-3)	0.239316	0.233374	0.80984	0.427564	0.998431
Q80XI3	EIF4G3	Eukaryotic translation initiation factor 4 gamma 3 (eIF-4-gamma 3) (eIF-4G 3) (eIF4G 3) (eIF-4-gamma II) (eIF4GII)	-0.264248	-0.181051	-0.809585	0.427707	0.998431
Q9D8Y1	TMEM126A	Transmembrane protein 126A	-0.329934	-0.193416	-0.809876	0.428134	0.998431
Q923Z3	MTO1	Protein MTO1 homolog, mitochondrial	0.419133	-0.115421	0.809865	0.42814	0.998431
Q8K0S5	RTN4RL1	Reticulon-4 receptor-like 1 (Nogo receptor-like 2) (Nogo-66 receptor homolog 2) (Nogo-66 receptor-related protein 3) (NgR3)	-0.443446	0.0486282	-0.809269	0.428474	0.998431
P70460	VASP	Vasodilator-stimulated phosphoprotein (VASP)	0.408835	-0.128627	0.807692	0.429359	0.998431
P16054	PRKCE	Protein kinase C epsilon type (EC 2.7.11.13) (nPKC-epsilon)	0.280787	-0.100441	0.806543	0.429417	0.998431
Q91YQ5	RPN1	Dolichyl-diphosphooligosaccharide--protein glycosyltransferase subunit 1 (Dolichyl-diphosphooligosaccharide--protein glycosyltransferase 67 kDa subunit) (Ribophorin I) (RPN-I) (Ribophorin-1)	-0.264739	-0.177601	-0.805734	0.429873	0.998431
Q3UMB9	WASHC4	WASH complex subunit 4 (WASH complex subunit SWIP)	-0.365575	-0.174439	-0.806758	0.429885	0.998431
P46638	RAB11B	Ras-related protein Rab-11B (EC 3.6.5.2)	-0.358835	-0.0697729	-0.806026	0.429897	0.998431
O55098	STK10	Serine/threonine-protein kinase 10 (EC 2.7.11.1) (Lymphocyte-oriented kinase)	-0.30916	0.216126	-0.806721	0.429905	0.998431
Q9CQI6	COTL1	Coactosin-like protein	-0.380555	-0.160155	-0.80661	0.429968	0.998431
Q9JMG1	EDF1	Endothelial differentiation-related factor 1 (EDF-1) (Multiprotein-bridging factor 1) (MBF1)	-0.275791	-0.213448	-0.805536	0.430157	0.998431
Q99KC8	VWA5A	von Willebrand factor A domain-containing protein 5A (Loss of heterozygosity 11 chromosomal region 2 gene A protein homolog)	0.345873	-0.0703663	0.804493	0.43058	0.998431
Q9D967	MDP1	Magnesium-dependent phosphatase 1 (MDP-1) (EC 3.1.3.-) (EC 3.1.3.48)	-0.450724	0.00344693	-0.805341	0.430681	0.998431
Q4ACU6	SHANK3	SH3 and multiple ankyrin repeat domains protein 3 (Shank3) (Proline-rich synapse-associated protein 2) (ProSAP2) (SPANK-2)	0.249668	0.174655	0.804017	0.430841	0.998431
Q9CX00	IST1	IST1 homolog (Charged multivesicular body protein 8) (CHMP8)	0.353034	0.099112	0.805039	0.430852	0.998431
P56564	SLC1A3	Excitatory amino acid transporter 1 (Glial high affinity glutamate transporter) (High-affinity neuronal glutamate transporter) (GluT-1) (Sodium-dependent glutamate/aspartate transporter 1) (GLAST-1) (Solute carrier family 1 member 3)	0.327881	-0.065001	0.803979	0.430862	0.998431
Q7TSF4	LRRC75A	Leucine-rich repeat-containing protein 75A (Leucine-rich repeat-containing protein FAM211A)	-0.358645	0.143281	-0.804986	0.430881	0.998431
P45376	AKR1B1	Aldo-keto reductase family 1 member B1 (EC 1.1.1.300) (EC 1.1.1.372) (EC 1.1.1.54) (Aldehyde reductase) (Aldo-keto reductase family 1 member B3) (Aldose reductase) (AR) (EC 1.1.1.21)	-0.316094	-0.0112997	-0.8031	0.431359	0.998431
P14873	MAP1B	Microtubule-associated protein 1B (MAP-1B) (MAP1(X)) (MAP1.2) [Cleaved into: MAP1B heavy chain; MAP1 light chain LC1]	0.322855	-0.0199088	0.802818	0.431518	0.998431
O70340	NPTX2	Neuronal pentraxin-2 (NP2) (Neuronal pentraxin II) (NP-II)	0.336653	0.154077	0.80369	0.431611	0.998431
Q3TY60	FAM131B	Protein FAM131B	0.256171	0.185221	0.802506	0.431694	0.998431
Q8BZ05	ARAP2	Arf-GAP with Rho-GAP domain, ANK repeat and PH domain-containing protein 2 (Centaurin-delta-1) (Cnt-d1)	-0.347807	0.182721	-0.803515	0.43171	0.998431
Q8BG67	EFR3A	Protein EFR3 homolog A (Protein EFR3-like)	0.345749	0.0647824	0.801789	0.432283	0.998431
P03995	GFAP	Glial fibrillary acidic protein (GFAP)	-0.294341	0.166885	-0.801777	0.43239	0.998431
P47962	RPL5	60S ribosomal protein L5	-0.284315	-0.153398	-0.800992	0.43255	0.998431
Q9DC51	GNAI3	Guanine nucleotide-binding protein G(i) subunit alpha-3 (G(i) alpha-3)	0.347695	0.0624196	0.8003	0.433158	0.998431
Q99JY4	TRABD	TraB domain-containing protein	-0.423188	-0.0999932	-0.800551	0.433382	0.998431
P62827	RAN	GTP-binding nuclear protein Ran (EC 3.6.5.-) (GTPase Ran) (Ras-like protein TC4) (Ras-related nuclear protein)	-0.358802	-0.177886	-0.799977	0.433707	0.998431
Q9D415	DLGAP1	Disks large-associated protein 1 (DAP-1) (Guanylate kinase-associated protein) (PSD-95/SAP90-binding protein 1) (SAP90/PSD-95-associated protein 1) (SAPAP1)	0.245601	0.171268	0.798254	0.434101	0.998431
P33610	PRIM2	DNA primase large subunit (DNA primase 58 kDa subunit) (p58)	-0.37196	0.155591	-0.798723	0.434416	0.998431
Q8BGB5	LIMD2	LIM domain-containing protein 2	0.289799	-0.170869	0.797488	0.434535	0.998431
P67871	CSNK2B	Casein kinase II subunit beta (CK II beta) (Phosvitin)	-0.29637	0.0890313	-0.797298	0.434643	0.998431
P34884	MIF	Macrophage migration inhibitory factor (MIF) (EC 5.3.2.1) (Delayed early response protein 6) (DER6) (Glycosylation-inhibiting factor) (GIF) (L-dopachrome isomerase) (L-dopachrome tautomerase) (EC 5.3.3.12) (Phenylpyruvate tautomerase)	-0.435059	-0.0684558	-0.798244	0.434687	0.998431
Q99MJ9	DDX50	ATP-dependent RNA helicase DDX50 (EC 3.6.4.13) (DEAD box protein 50) (Gu-beta) (Nucleolar protein Gu2)	-0.393914	-0.141537	-0.798211	0.434706	0.998431
Q8CI32	BAG5	BAG family molecular chaperone regulator 5 (BAG-5) (Bcl-2-associated athanogene 5)	-0.310367	-0.0681927	-0.797144	0.43473	0.998431
P03911	MTND4	NADH-ubiquinone oxidoreductase chain 4 (EC 7.1.1.2) (NADH dehydrogenase subunit 4)	0.368056	0.0796187	0.798064	0.434789	0.998431
Q8R081	HNRNPL	Heterogeneous nuclear ribonucleoprotein L (hnRNP L)	-0.258378	-0.171731	-0.796905	0.434865	0.998431
P62242	RPS8	40S ribosomal protein S8	-0.267231	-0.211606	-0.796755	0.434975	0.998431
Q6PAK3	PRMT8	Protein arginine N-methyltransferase 8 (EC 2.1.1.319) (Heterogeneous nuclear ribonucleoprotein methyltransferase-like protein 4)	0.29601	0.148258	0.796753	0.435072	0.998431
Q2M3X8	PHACTR1	Phosphatase and actin regulator 1	0.372313	0.0505501	0.797076	0.435349	0.998431
Q8BQZ4	RALGAPB	Ral GTPase-activating protein subunit beta (p170)	0.336385	0.0393209	0.795691	0.435555	0.998431
Q8R3Q0	SARAF	Store-operated calcium entry-associated regulatory factor (SARAF) (SOCE-associated regulatory factor) (Transmembrane protein 66)	-0.436867	-0.0590623	-0.7963	0.435788	0.998431
P69566	RANBP9	Ran-binding protein 9 (RanBP9) (B-cell antigen receptor Ig beta-associated protein 1) (IBAP-1) (Ran-binding protein M) (RanBPM)	0.382791	0.141417	0.796275	0.435803	0.998431
O88829	ST3GAL5	Lactosylceramide alpha-2,3-sialyltransferase (EC 2.4.3.9) (CMP-NeuAc:lactosylceramide alpha-2,3-sialyltransferase) (Ganglioside GM3 synthase) (ST3Gal V) (ST3GalV) (Sialyltransferase 9)	-0.304191	-0.219164	-0.795934	0.435996	0.998431
O88569	HNRNPA2B1	Heterogeneous nuclear ribonucleoproteins A2/B1 (hnRNP A2/B1)	-0.260128	-0.202714	-0.793928	0.436557	0.998431
O08992	SDCBP	Syntenin-1 (Scaffold protein Pbp1) (Syndecan-binding protein 1)	-0.329309	-0.140311	-0.794145	0.43665	0.998431
Q0VE82	CPNE7	Copine-7 (Copine VII)	0.324965	-0.120513	0.793739	0.436668	0.998431
Q3TL44	NLRX1	NLR family member X1	-0.313166	0.0235369	-0.793723	0.436674	0.998431
Q8R4H9	SLC30A5	Proton-coupled zinc antiporter SLC30A5 (Solute carrier family 30 member 5) (Zinc transporter 5) (ZnT-5)	-0.339816	-0.192223	-0.794624	0.436739	0.998431
Q9JME5	AP3B2	AP-3 complex subunit beta-2 (Adaptor protein complex AP-3 subunit beta-2) (Adaptor-related protein complex 3 subunit beta-2) (Beta-3B-adaptin) (Clathrin assembly protein complex 3 beta-2 large chain)	0.27657	0.0531813	0.793307	0.436911	0.998431
Q924A2	CIC	Protein capicua homolog	-0.418468	-0.102876	-0.794194	0.436983	0.998431
Q8BKZ9	PDHX	Pyruvate dehydrogenase protein X component, mitochondrial (Dihydrolipoamide dehydrogenase-binding protein of pyruvate dehydrogenase complex) (Lipoyl-containing pyruvate dehydrogenase complex component X)	0.263555	0.184362	0.792784	0.437208	0.998431
Q6PDG5	SMARCC2	SWI/SNF complex subunit SMARCC2 (BRG1-associated factor 170) (BAF170) (SWI/SNF complex 170 kDa subunit) (SWI/SNF-related matrix-associated actin-dependent regulator of chromatin subfamily C member 2)	-0.429892	-0.0758004	-0.793251	0.437519	0.998431
O35972	MRPL23	39S ribosomal protein L23, mitochondrial (L23mt) (MRP-L23) (L23 mitochondrial-related protein)	-0.33773	-0.10675	-0.791952	0.437759	0.998431
Q9JIF0	PRMT1	Protein arginine N-methyltransferase 1 (EC 2.1.1.319) (Histone-arginine N-methyltransferase PRMT1)	0.347245	0.124248	0.792688	0.437839	0.998431
P97390	VPS45	Vacuolar protein sorting-associated protein 45 (mVps45)	-0.260114	-0.174251	-0.79143	0.437979	0.998431
Q61423	KCNA4	Potassium voltage-gated channel subfamily A member 4 (Voltage-gated potassium channel subunit Kv1.4)	0.262618	0.176432	0.791338	0.438032	0.998431
Q9EPR5	SORCS2	VPS10 domain-containing receptor SorCS2 [Cleaved into: SorCS2 122 kDa chain; SorCS2 104 kDa chain; SorCS2 18 kDa chain]	0.272548	-0.162657	0.790746	0.43837	0.998431
P97789	XRN1	5'-3' exoribonuclease 1 (mXRN1) (EC 3.1.13.-) (Protein Dhm2) (Strand-exchange protein 1 homolog)	-0.358338	-0.0846803	-0.790953	0.438611	0.998431
Q9ES28	ARHGEF7	Rho guanine nucleotide exchange factor 7 (Beta-Pix) (PAK-interacting exchange factor beta) (p85SPR)	0.262846	0.121246	0.790268	0.438642	0.998431
O55106	STRN	Striatin	0.315739	0.0704293	0.789977	0.438808	0.998431
Q4V9Z5	SEZ6L2	Seizure 6-like protein 2 (Brain-specific receptor-like protein A) (BSRP-A)	0.317153	-0.208605	0.790779	0.438926	0.998431
Q810B7	SLITRK5	SLIT and NTRK-like protein 5	0.321008	0.0671565	0.788832	0.439462	0.998431
Q99KP6	PRPF19	Pre-mRNA-processing factor 19 (EC 2.3.2.27) (Nuclear matrix protein 200) (PRP19/PSO4 homolog) (RING-type E3 ubiquitin transferase PRP19) (Senescence evasion factor)	-0.290816	-0.19745	-0.787981	0.440325	0.998431
Q640R3	HEPACAM	Hepatocyte cell adhesion molecule (Protein hepaCAM)	-0.283208	-0.193634	-0.78719	0.440538	0.998431
P70236	MAP2K6	Dual specificity mitogen-activated protein kinase kinase 6 (MAP kinase kinase 6) (MAPKK 6) (EC 2.7.12.2) (MAPK/ERK kinase 6) (MEK 6) (SAPKK3)	-0.323501	-0.146657	-0.787359	0.440569	0.998431
Q99MX2	FTHL17E	Ferritin heavy polypeptide-like 17E	0.390176	0.126263	0.787425	0.440838	0.998431
Q8BJI1	SLC6A17	Sodium-dependent neutral amino acid transporter SLC6A17 (Sodium-dependent neurotransmitter transporter NTT4) (Solute carrier family 6 member 17)	0.368724	-0.0251031	0.787007	0.440882	0.998431
Q80V03	ADCK5	Uncharacterized aarF domain-containing protein kinase 5 (EC 2.7.11.-)	-0.438673	-0.0285529	-0.787052	0.441051	0.998431
Q9QYB5	ADD3	Gamma-adducin (Adducin-like protein 70)	0.273459	0.105427	0.786025	0.441067	0.998431
Q8R313	EXOC6	Exocyst complex component 6 (Exocyst complex component Sec15A) (SEC15-like protein 1)	0.352035	-0.00636664	0.785517	0.441425	0.998431
P62908	RPS3	40S ribosomal protein S3 (EC 4.2.99.18)	-0.27819	-0.179395	-0.785362	0.441447	0.998431
P12787	COX5A	Cytochrome c oxidase subunit 5A, mitochondrial (Cytochrome c oxidase polypeptide Va)	0.381351	0.120416	0.785776	0.441781	0.998431
P97798	NEO1	Neogenin	0.311518	-0.0120218	0.784627	0.441868	0.998431
Q8C052	MAP1S	Microtubule-associated protein 1S (MAP-1S) (BPY2-interacting protein 1) (Microtubule-associated protein 8) [Cleaved into: MAP1S heavy chain; MAP1S light chain]	0.317018	-0.12892	0.784631	0.441869	0.998431
Q80VQ0	ALDH3B1	Aldehyde dehydrogenase family 3 member B1 (EC 1.2.1.28) (EC 1.2.1.5) (EC 1.2.1.7) (Aldehyde dehydrogenase 7)	0.386368	-0.0379772	0.785266	0.442073	0.998431
Q61140	BCAR1	Breast cancer anti-estrogen resistance protein 1 (CRK-associated substrate) (p130cas)	0.371879	0.148449	0.785094	0.442171	0.998431
Q8K021	SCAMP1	Secretory carrier-associated membrane protein 1 (Secretory carrier membrane protein 1)	-0.311407	-0.0681937	-0.783407	0.442567	0.998431
Q9D328	TMEM35A	Novel acetylcholine receptor chaperone (Peroxisomal membrane protein 52) (PMP52) (Transmembrane protein 35A)	-0.273571	-0.220291	-0.783945	0.442678	0.998431
Q8VCP9	CLEC14A	C-type lectin domain family 14 member A	-0.413582	0.0857209	-0.783534	0.443064	0.998431
Q6P3D0	NUDT16	U8 snoRNA-decapping enzyme (EC 3.6.1.62) (IDP phosphatase) (IDPase) (EC 3.6.1.64) (Inosine diphosphate phosphatase) (Nucleoside diphosphate-linked moiety X motif 16) (Nudix motif 16) (m7GpppN-mRNA hydrolase)	0.383085	0.0169983	0.78316	0.443278	0.998431
O35129	PHB2	Prohibitin-2 (B-cell receptor-associated protein BAP37) (Repressor of estrogen receptor activity)	-0.330233	-0.0968631	-0.782059	0.443348	0.998431
A2A995	FYB2	FYN-binding protein 2 (Activation-dependent, raft-recruited ADAP-like phosphoprotein)	0.428883	0.0499612	0.782675	0.443556	0.998431
Q9JM93	ARL6IP4	ADP-ribosylation factor-like protein 6-interacting protein 4 (ARL-6-interacting protein 4) (Aip-4) (Splicing factor SRrp37)	-0.261498	-0.197812	-0.779746	0.444671	0.998431
Q9DCM0	ETHE1	Persulfide dioxygenase ETHE1, mitochondrial (EC 1.13.11.18) (Ethylmalonic encephalopathy protein 1 homolog) (Hepatoma subtracted clone one protein) (Sulfur dioxygenase ETHE1)	0.391642	-0.133366	0.779784	0.445215	0.998431
Q7TSH2	PHKB	Phosphorylase b kinase regulatory subunit beta (Phosphorylase kinase subunit beta)	-0.366373	0.0883112	-0.779603	0.445319	0.998431
Q9CQS8	SEC61B	Protein transport protein Sec61 subunit beta	-0.285504	-0.174821	-0.778582	0.445345	0.998431
A2A5Z6	SMURF2	E3 ubiquitin-protein ligase SMURF2 (EC 2.3.2.26) (HECT-type E3 ubiquitin transferase SMURF2) (SMAD ubiquitination regulatory factor 2) (SMAD-specific E3 ubiquitin-protein ligase 2)	0.436052	-0.0179084	0.779506	0.445375	0.998431
Q8K4J6	MRTFA	Myocardin-related transcription factor A (MRTF-A) (Basic SAP coiled-coil transcription activator) (MKL/myocardin-like protein 1) (Megakaryoblastic leukemia 1 protein homolog) (Megakaryocytic acute leukemia protein homolog)	-0.426278	-0.0642221	-0.779142	0.445584	0.998431
O89050	MKLN1	Muskelin	0.425988	0.0526481	0.778988	0.445672	0.998431
Q6ZQ18	EFR3B	Protein EFR3 homolog B	0.276542	0.153861	0.778009	0.445674	0.998431
P97352	S100A13	Protein S100-A13 (S100 calcium-binding protein A13)	0.340713	0.0311132	0.777484	0.446026	0.998431
Q9JJ61	GALNT16	Polypeptide N-acetylgalactosaminyltransferase 16 (EC 2.4.1.41) (Polypeptide GalNAc transferase 16) (GalNAc-T16) (Polypeptide GalNAc transferase-like protein 1) (GalNAc-T-like protein 1) (pp-GaNTase-like protein 1) (Polypeptide N-acetylgalactosaminyltransferase-like protein 1) (Protein-UDP acetylgalactosaminyltransferase-like protein 1) (UDP-GalNAc:polypeptide N-acetylgalactosaminyltransferase-lik…	-0.264211	-0.227659	-0.777374	0.446408	0.998431
P68372	TUBB4B	Tubulin beta-4B chain (Tubulin beta-2C chain)	-0.346544	-0.0156715	-0.776736	0.446458	0.998431
Q9CZ13	UQCRC1	Cytochrome b-c1 complex subunit 1, mitochondrial (Complex III subunit 1) (Core protein I) (Ubiquinol-cytochrome-c reductase complex core protein 1)	-0.361913	0.0682291	-0.777441	0.446563	0.998431
Q8VED9	LGALSL	Galectin-related protein (Galectin-related protein A) (Lectin galactoside-binding-like protein A)	0.434493	0.0138561	0.777257	0.446668	0.998431
O35405	PLD3	5'-3' exonuclease PLD3 (EC 3.1.16.1) (Choline phosphatase 3) (Phosphatidylcholine-hydrolyzing phospholipase D3) (Phospholipase D3) (PLD 3) (Schwannoma-associated protein 9) (SAM-9)	0.323595	-0.118794	0.775867	0.446955	0.998431
Q91YM4	TBRG4	FAST kinase domain-containing protein 4 (Protein TBRG4) (Transforming growth factor beta regulator 4)	-0.341669	-0.10418	-0.776238	0.446966	0.998431
Q9CQL5	MRPL18	39S ribosomal protein L18, mitochondrial (L18mt) (MRP-L18)	0.408353	-0.104993	0.776493	0.447108	0.998431
P35822	PTPRK	Receptor-type tyrosine-protein phosphatase kappa (Protein-tyrosine phosphatase kappa) (R-PTP-kappa) (EC 3.1.3.48)	0.312138	0.0163286	0.774634	0.447618	0.998431
O88544	COPS4	COP9 signalosome complex subunit 4 (SGN4) (Signalosome subunit 4) (JAB1-containing signalosome subunit 4)	0.3329	-0.00133938	0.774589	0.447644	0.998431
P0C6F1	DNAH2	Dynein axonemal heavy chain 2 (Axonemal beta dynein heavy chain 2) (Ciliary dynein heavy chain 2)	-0.280255	0.22881	-0.775539	0.447658	0.998431
P14211	CALR	Calreticulin (CRP55) (Calregulin) (Endoplasmic reticulum resident protein 60) (ERp60) (HACBP)	-0.280907	-0.150572	-0.774199	0.447869	0.998431
P21460	CST3	Cystatin-C (Cystatin-3)	0.301397	-0.159527	0.77404	0.448053	0.998431
Q91YX5	LPGAT1	Acyl-CoA:lysophosphatidylglycerol acyltransferase 1 (2-acylglycerophosphocholine O-acyltransferase) (EC 2.3.1.62) (Acyl-CoA:monoacylglycerol acyltransferase LPGAT1) (EC 2.3.1.22) (Lysophospholipid acyltransferase 7) (LPLAT7) (EC 2.3.1.-) (Stearoyl-CoA:1-lyso-2-acyl-PE acyltransferase)	-0.273343	-0.169758	-0.773542	0.448249	0.998431
Q8BXV2	BRI3BP	BRI3-binding protein (I3-binding protein)	-0.325613	-0.166692	-0.774374	0.44833	0.998431
P17809	SLC2A1	Solute carrier family 2, facilitated glucose transporter member 1 (Glucose transporter type 1, erythrocyte/brain) (GLUT-1) (GT1)	-0.420159	-0.0747277	-0.773989	0.448552	0.998431
Q9Z2Y8	PLPBP	Pyridoxal phosphate homeostasis protein (PLP homeostasis protein) (Proline synthase co-transcribed bacterial homolog protein) (Pyridoxal phosphate-binding protein)	0.427331	-0.049843	0.773934	0.448584	0.998431
Q8BJ42	DLGAP2	Disks large-associated protein 2 (DAP-2) (PSD-95/SAP90-binding protein 2) (SAP90/PSD-95-associated protein 2) (SAPAP2)	0.254509	0.183804	0.772962	0.448585	0.998431
P0DP27	CALM2	Calmodulin-2	0.341004	0.149998	0.773446	0.448866	0.998431
Q80U49	CEP170B	Centrosomal protein of 170 kDa protein B (Centrosomal protein 170B) (Cep170B)	0.320732	0.102727	0.772821	0.448973	0.998431
Q69ZP3	PNKD	Probable hydrolase PNKD (EC 3.-.-.-) (Myofibrillogenesis regulator 1) (MR-1) (Paroxysmal nonkinesiogenic dyskinesia protein)	-0.284739	-0.171015	-0.771904	0.449201	0.998431
Q5XKN4	JAGN1	Protein jagunal homolog 1	-0.378291	-0.145673	-0.772839	0.449216	0.998431
Q8BFP9	PDK1	[Pyruvate dehydrogenase (acetyl-transferring)] kinase isozyme 1, mitochondrial (EC 2.7.11.2) (Pyruvate dehydrogenase kinase isoform 1) (PDH kinase 1)	0.322516	-0.119604	0.771726	0.449362	0.998431
Q99NE5	RIMS1	Regulating synaptic membrane exocytosis protein 1 (Rab-3-interacting molecule 1) (RIM 1) (Rab-3-interacting protein 1)	0.250229	0.152524	0.771265	0.449567	0.998431
O70551	SRPK1	SRSF protein kinase 1 (EC 2.7.11.1) (SFRS protein kinase 1) (Serine/arginine-rich protein-specific kinase 1) (SR-protein-specific kinase 1)	-0.287769	-0.207125	-0.771777	0.44983	0.998431
Q9DBN4	P33MONOX	Putative monooxygenase p33MONOX (EC 1.-.-.-)	0.276458	-0.0933256	0.770738	0.449873	0.998431
Q9DB20	ATP5PO	ATP synthase subunit O, mitochondrial (ATP synthase peripheral stalk subunit OSCP) (Oligomycin sensitivity conferral protein) (OSCP)	-0.393935	0.0255343	-0.771485	0.449999	0.998431
Q64676	UGT8	2-hydroxyacylsphingosine 1-beta-galactosyltransferase (EC 2.4.1.47) (Ceramide UDP-galactosyltransferase) (Cerebroside synthase) (UDP-galactose-ceramide galactosyltransferase)	0.370798	-0.152865	0.770394	0.45063	0.998431
Q8VCY8	PLPPR2	Phospholipid phosphatase-related protein type 2 (Inactive phospholipid phosphatase PLPPR2) (Lipid phosphate phosphatase-related protein type 2) (Plasticity-related gene 4 protein) (PRG-4)	0.403553	0.0918464	0.770338	0.450662	0.998431
Q71LX4	TLN2	Talin-2	0.353431	0.00296515	0.769188	0.450979	0.998431
Q6ZWR4	PPP2R2B	Serine/threonine-protein phosphatase 2A 55 kDa regulatory subunit B beta isoform (PP2A subunit B isoform B55-beta) (PP2A subunit B isoform PR55-beta) (PP2A subunit B isoform R2-beta) (PP2A subunit B isoform beta)	-0.428607	-0.0316712	-0.76937	0.451223	0.998431
P62046	LRCH1	Leucine-rich repeat and calponin homology domain-containing protein 1 (Calponin homology domain-containing protein 1)	0.270855	-0.0975289	0.768314	0.451279	0.998431
P61329	FGF12	Fibroblast growth factor 12 (FGF-12) (Fibroblast growth factor homologous factor 1) (FHF-1) (Myocyte-activating factor)	-0.325216	-0.0837858	-0.767852	0.45155	0.998431
P46097	SYT2	Synaptotagmin-2 (Inositol polyphosphate-binding protein) (IP4-binding protein) (IP4BP) (Synaptotagmin II) (SytII)	-0.235019	-0.204908	-0.767298	0.451869	0.998431
P59823	IL1RAPL1	Interleukin-1 receptor accessory protein-like 1 (IL-1-RAPL-1) (IL-1RAPL-1) (IL1RAPL-1) (EC 3.2.2.6) (X-linked interleukin-1 receptor accessory protein-like 1)	0.269006	0.155339	0.76729	0.451873	0.998431
Q61545	EWSR1	RNA-binding protein EWS	-0.249141	-0.184573	-0.767231	0.451908	0.998431
Q925I1	ATAD3	ATPase family AAA domain-containing protein 3 (AAA-ATPase TOB3)	-0.258995	-0.137651	-0.767223	0.451912	0.998431
P61211	ARL1	ADP-ribosylation factor-like protein 1	0.305885	0.0198406	0.766753	0.452185	0.998431
P47964	RPL36	60S ribosomal protein L36	-0.311127	-0.138768	-0.766295	0.452526	0.998431
A2RSJ4	BLTP3B	Bridge-like lipid transfer protein family member 3B (Syntaxin-6 Habc-interacting protein of 164 kDa) (UHRF1-binding protein 1-like)	0.419203	0.0532987	0.766618	0.452819	0.998431
Q9D0R8	LSM12	Protein LSM12	-0.256096	-0.199595	-0.765411	0.452966	0.998431
P97370	ATP1B3	Sodium/potassium-transporting ATPase subunit beta-3 (Sodium/potassium-dependent ATPase subunit beta-3) (ATPB-3) (CD antigen CD298)	-0.311768	-0.04805	-0.765237	0.453067	0.998431
Q6ZWR6	SYNE1	Nesprin-1 (Enaptin) (KASH domain-containing protein 1) (KASH1) (Myocyte nuclear envelope protein 1) (Myne-1) (Nuclear envelope spectrin repeat protein 1) (Synaptic nuclear envelope protein 1) (Syne-1)	0.251068	0.123517	0.764253	0.45364	0.998431
Q8C015	PAK5	Serine/threonine-protein kinase PAK 5 (EC 2.7.11.1) (p21-activated kinase 5) (PAK-5) (p21-activated kinase 7) (PAK-7)	0.215992	0.229307	0.763989	0.453794	0.998431
Q03059	CHAT	Choline O-acetyltransferase (CHOACTase) (ChAT) (Choline acetylase) (EC 2.3.1.6)	0.407345	-0.0948223	0.764923	0.453804	0.998431
Q9CZD5	MTIF3	Translation initiation factor IF-3, mitochondrial (IF-3(Mt)) (IF-3Mt) (IF3(mt)) (IF3mt)	-0.314412	-0.174075	-0.763441	0.454666	0.998431
Q9D855	UQCRB	Cytochrome b-c1 complex subunit 7 (Complex III subunit 7) (Complex III subunit VII) (Ubiquinol-cytochrome c reductase complex 14 kDa protein)	-0.397948	-0.0144631	-0.76248	0.455225	0.998431
P98203	ARVCF	Splicing regulator ARVCF (Armadillo repeat protein deleted in velo-cardio-facial syndrome homolog)	-0.27133	0.178633	-0.761418	0.455499	0.998431
Q9QXZ0	MACF1	Microtubule-actin cross-linking factor 1, isoforms 1/2/3/4 (Actin cross-linking family 7)	0.252627	0.131832	0.760875	0.45561	0.998431
Q8CCN5	BCAS3	BCAS3 microtubule associated cell migration factor (Breast carcinoma-amplified sequence 3 homolog) (K20D4) (Protein rudhira)	0.280066	-0.0618088	0.760859	0.45562	0.998431
P12849	PRKAR1B	cAMP-dependent protein kinase type I-beta regulatory subunit	0.303737	0.0687038	0.760473	0.455845	0.998431
Q8C008	DZANK1	Double zinc ribbon and ankyrin repeat-containing protein 1	0.288885	0.0104711	0.759707	0.456292	0.998431
Q922U1	PRPF3	U4/U6 small nuclear ribonucleoprotein Prp3 (Pre-mRNA-splicing factor 3)	0.355726	0.153363	0.758653	0.457457	0.998431
P12382	PFKL	ATP-dependent 6-phosphofructokinase, liver type (ATP-PFK) (PFK-L) (EC 2.7.1.11) (6-phosphofructokinase type B) (Phosphofructo-1-kinase isozyme B) (PFK-B) (Phosphohexokinase)	0.277605	-0.0306238	0.757139	0.457795	0.998431
Q62277	SYP	Synaptophysin (BM89 antigen) (Major synaptic vesicle protein p38)	-0.367542	0.0454595	-0.757935	0.457877	0.998431
Q69Z99	ZNF512	Zinc finger protein 512	-0.382546	-0.130492	-0.756817	0.45853	0.998431
Q80YF9	ARHGAP33	Rho GTPase-activating protein 33 (Rho-type GTPase-activating protein 33) (Sorting nexin-26) (Tc10/CDC42 GTPase-activating protein)	0.275931	0.11369	0.75588	0.458533	0.998431
Q8C0T5	SIPA1L1	Signal-induced proliferation-associated 1-like protein 1 (SIPA1-like protein 1)	0.287875	-0.0588702	0.755303	0.458871	0.998431
Q8K2Y7	MRPL47	39S ribosomal protein L47, mitochondrial (L47mt) (MRP-L47)	-0.315636	-0.027796	-0.75445	0.459371	0.998431
Q6PDQ2	CHD4	Chromodomain-helicase-DNA-binding protein 4 (CHD-4) (EC 3.6.4.12)	-0.418958	-0.042582	-0.755358	0.459385	0.998431
O08989	MRAS	Ras-related protein M-Ras (EC 3.6.5.2) (Muscle and microspikes Ras) (Ras-related protein R-Ras3) (X-Ras)	-0.287564	-0.132236	-0.754182	0.459529	0.998431
P80560	PTPRN2	Receptor-type tyrosine-protein phosphatase N2 (R-PTP-N2) (EC 3.1.3.-) (EC 3.1.3.48) (PTP IA-2beta) (Phogrin) (Protein tyrosine phosphatase-NP) (PTP-NP) [Cleaved into: IA-2beta71; IA-2beta64; IA-2beta60]	0.231559	-0.160556	0.7537	0.459811	0.998431
Q80Y98	DDHD2	Phospholipase DDHD2 (EC 3.1.1.-) (DDHD domain-containing protein 2) (SAM, WWE and DDHD domain-containing protein 1)	-0.409288	-0.07584	-0.75408	0.460133	0.998431
P15920	ATP6V0A2	V-type proton ATPase 116 kDa subunit a 2 (V-ATPase 116 kDa subunit a 2) (Immune suppressor factor J6B7) (ISF) (Lysosomal H(+)-transporting ATPase V0 subunit a 2) (ShIF) (Vacuolar proton translocating ATPase 116 kDa subunit a isoform 2)	-0.343476	0.0290372	-0.753523	0.460181	0.998431
P62270	RPS18	40S ribosomal protein S18 (Ke-3) (Ke3)	-0.280085	-0.15429	-0.752574	0.460473	0.998431
Q9Z140	CPNE6	Copine-6 (Copine VI) (Neuronal-copine) (N-copine)	0.313802	-0.00554595	0.751707	0.460983	0.998431
Q9WVR4	FXR2	RNA-binding protein FXR2	-0.25394	-0.188437	-0.751382	0.461174	0.998431
Q7TPM6	FSD1	Fibronectin type III and SPRY domain-containing protein 1	0.311067	-0.0610094	0.751282	0.461233	0.998431
Q8CFH6	SIK2	Serine/threonine-protein kinase SIK2 (EC 2.7.11.1) (Salt-inducible kinase 2) (SIK-2) (Serine/threonine-protein kinase SNF1-like kinase 2)	-0.412816	-0.0607814	-0.751974	0.461369	0.998431
E9PUL5	PRRT2	Proline-rich transmembrane protein 2 (Dispanin subfamily B member 3) (DSPB3)	0.292219	0.105126	0.750642	0.461613	0.998431
Q9ESS0	DUSP10	Dual specificity protein phosphatase 10 (EC 3.1.3.16) (EC 3.1.3.48) (Mitogen-activated protein kinase phosphatase 5) (MAP kinase phosphatase 5) (MKP-5)	-0.414763	0.0419222	-0.751514	0.461639	0.998431
Q8BP00	IQCB1	IQ calmodulin-binding motif-containing protein 1	0.349042	0.0882905	0.751381	0.461717	0.998431
Q3TXX4	SLC17A7	Vesicular glutamate transporter 1 (VGluT1) (Brain-specific Na(+)-dependent inorganic phosphate cotransporter) (Solute carrier family 17 member 7)	-0.287387	0.0980668	-0.749634	0.462203	0.998431
Q80WJ7	MTDH	Protein LYRIC (3D3/LYRIC) (Lysine-rich CEACAM1 co-isolated protein) (Metadherin) (Metastasis adhesion protein)	-0.266752	-0.169122	-0.749569	0.462241	0.998431
Q61543	GLG1	Golgi apparatus protein 1 (E-selectin ligand 1) (ESL-1) (Selel) (Golgi sialoglycoprotein MG-160)	-0.25251	-0.161257	-0.74938	0.462352	0.998431
Q8BMS1	HADHA	Trifunctional enzyme subunit alpha, mitochondrial (Monolysocardiolipin acyltransferase) (EC 2.3.1.-) (TP-alpha) [Includes: Long-chain enoyl-CoA hydratase (EC 4.2.1.17); Long chain 3-hydroxyacyl-CoA dehydrogenase (EC 1.1.1.211)]	-0.287447	-0.0681307	-0.749351	0.46237	0.998431
Q3V3Q4	IFI208	Inteferon-activable protein 208 (Interferon activated gene 208) (Interferon-activable protein 204-like) (Ifi-204-like) (Pyrin domain-containing protein 3)	-0.396035	-0.102526	-0.749975	0.462543	0.998431
Q9WV34	MPP2	MAGUK p55 subfamily member 2 (Discs large homolog 2) (Protein MPP2)	0.261715	0.159838	0.749024	0.462563	0.998431
Q9DCF9	SSR3	Translocon-associated protein subunit gamma (TRAP-gamma) (Signal sequence receptor subunit gamma) (SSR-gamma)	-0.272483	-0.192718	-0.748847	0.462861	0.998431
Q61194	PIK3C2A	Phosphatidylinositol 4-phosphate 3-kinase C2 domain-containing subunit alpha (PI3K-C2-alpha) (PtdIns-3-kinase C2 subunit alpha) (EC 2.7.1.137) (EC 2.7.1.153) (EC 2.7.1.154) (Cpk-m) (Phosphoinositide 3-kinase-C2-alpha) (p170)	-0.327826	-0.186017	-0.74884	0.463211	0.998431
Q8BJW6	EIF2A	Eukaryotic translation initiation factor 2A (eIF-2A) [Cleaved into: Eukaryotic translation initiation factor 2A, N-terminally processed]	-0.278153	-0.179056	-0.747906	0.463326	0.998431
P0C0A3	CHMP6	Charged multivesicular body protein 6 (Chromatin-modifying protein 6)	0.362618	0.13861	0.748499	0.463412	0.998431
Q8BHL3	TBC1D10B	TBC1 domain family member 10B (Protein wz3-85)	-0.254837	-0.0620594	-0.747365	0.46354	0.998431
O88986	GCAT	2-amino-3-ketobutyrate coenzyme A ligase, mitochondrial (AKB ligase) (EC 2.3.1.29) (Aminoacetone synthase) (Glycine acetyltransferase)	-0.394196	-0.104439	-0.748219	0.463577	0.998431
Q4U2R1	HERC2	E3 ubiquitin-protein ligase HERC2 (EC 2.3.2.26) (HECT domain and RCC1-like domain-containing protein 2) (HECT-type E3 ubiquitin transferase HERC2)	-0.305801	-0.0922051	-0.746708	0.463929	0.998431
P17751	TPI1	Triosephosphate isomerase (TIM) (EC 5.3.1.1) (Methylglyoxal synthase) (EC 4.2.3.3) (Triose-phosphate isomerase)	-0.303614	-0.0839296	-0.746411	0.464104	0.998431
Q7TPD3	ROBO2	Roundabout homolog 2	0.295721	-0.0199316	0.745675	0.464538	0.998431
Q8BL65	ABLIM2	Actin-binding LIM protein 2 (abLIM-2) (Actin-binding LIM protein family member 2)	0.230341	0.210393	0.745383	0.464711	0.998431
Q8BFU3	RNF214	RING finger protein 214	-0.29412	-0.212834	-0.745741	0.465037	0.998431
Q9CZ16	TMEM178A	Transmembrane protein 178A	-0.416855	-0.02398	-0.7455	0.46518	0.998431
Q91XD7	CRELD1	Protein disulfide isomerase Creld1 (EC 5.3.4.1) (Cysteine-rich with EGF-like domain protein 1)	-0.349808	0.024146	-0.744988	0.465367	0.998431
P83870	PHF5A	PHD finger-like domain-containing protein 5A (PHD finger-like domain protein 5A) (Splicing factor 3B-associated 14 kDa protein) (SF3b14b)	-0.303715	-0.205199	-0.74516	0.465381	0.998431
P60879	SNAP25	Synaptosomal-associated protein 25 (SNAP-25) (Super protein) (SUP) (Synaptosomal-associated 25 kDa protein)	0.278877	0.120196	0.744121	0.465457	0.998431
Q9D2V7	CORO7	Coronin-7 (Crn7) (70 kDa WD repeat tumor rejection antigen homolog)	-0.417331	-0.00781011	-0.743703	0.466241	0.998431
Q6PDL0	DYNC1LI2	Cytoplasmic dynein 1 light intermediate chain 2 (Dynein light intermediate chain 2, cytosolic)	-0.328522	-0.00766291	-0.742765	0.466275	0.998431
Q3URS9	CCDC51	Mitochondrial potassium channel (MITOK) (Coiled-coil domain-containing protein 51)	0.410772	-0.050943	0.743512	0.466354	0.998431
Q6ZQ38	CAND1	Cullin-associated NEDD8-dissociated protein 1 (Cullin-associated and neddylation-dissociated protein 1) (p120 CAND1)	0.288763	-0.0293964	0.742529	0.4664	0.998431
P62267	RPS23	40S ribosomal protein S23	-0.254929	-0.190359	-0.741407	0.467064	0.998431
P46467	VPS4B	Vacuolar protein sorting-associated protein 4B (EC 3.6.4.6) (Suppressor of K(+) transport growth defect 1) (Protein SKD1)	-0.413348	0.0252803	-0.741742	0.4674	0.998431
Q9QXM1	JMY	Junction-mediating and -regulatory protein	0.398497	-0.0859788	0.740687	0.468025	0.998431
P35278	RAB5C	Ras-related protein Rab-5C (EC 3.6.5.2)	0.296296	-0.0110375	0.739771	0.468035	0.998431
Q8R050	GSPT1	Eukaryotic peptide chain release factor GTP-binding subunit ERF3A (Eukaryotic peptide chain release factor subunit 3a) (eRF3a) (G1 to S phase transition protein 1 homolog)	0.399535	-0.0820441	0.739779	0.468563	0.998431
Q9CR59	GADD45GIP1	Growth arrest and DNA damage-inducible proteins-interacting protein 1 (39S ribosomal protein L59, mitochondrial) (MRP-L59)	-0.295047	-0.0978397	-0.738192	0.468972	0.998431
P62774	MTPN	Myotrophin (Granule cell differentiation protein) (Protein V-1)	-0.363644	-0.143867	-0.73891	0.469078	0.998431
Q9ERG0	LIMA1	LIM domain and actin-binding protein 1 (Epithelial protein lost in neoplasm) (mEPLIN)	0.361071	-0.146814	0.738599	0.469263	0.998431
Q8CHR6	DPYD	Dihydropyrimidine dehydrogenase [NADP(+)] (DHPDHase) (DPD) (EC 1.3.1.2) (Dihydrothymine dehydrogenase) (Dihydrouracil dehydrogenase)	0.389473	0.0878487	0.738597	0.469264	0.998431
Q9Z110	ALDH18A1	Delta-1-pyrroline-5-carboxylate synthase (P5CS) (Aldehyde dehydrogenase family 18 member A1) [Includes: Glutamate 5-kinase (GK) (EC 2.7.2.11) (Gamma-glutamyl kinase); Gamma-glutamyl phosphate reductase (GPR) (EC 1.2.1.41) (Glutamate-5-semialdehyde dehydrogenase) (Glutamyl-gamma-semialdehyde dehydrogenase)]	0.275782	0.0414642	0.737648	0.469296	0.998431
B1AS42	CYB5RL	NADH-cytochrome b5 reductase-like (EC 1.6.2.2)	-0.397599	-0.0849699	-0.738207	0.469495	0.998431
Q6PEV3	WIPF2	WAS/WASL-interacting protein family member 2 (WASP-interacting protein-related protein) (WIP-related protein)	0.271973	-0.107982	0.737178	0.469575	0.998431
Q8VDJ3	HDLBP	Vigilin (High density lipoprotein-binding protein) (HDL-binding protein)	-0.248999	-0.17441	-0.737065	0.469642	0.998431
P11627	L1CAM	Neural cell adhesion molecule L1 (N-CAM-L1) (NCAM-L1) (CD antigen CD171)	-0.279899	0.0595283	-0.736611	0.469913	0.998431
Q61503	NT5E	5'-nucleotidase (5'-NT) (EC 3.1.3.35) (EC 3.1.3.5) (EC 3.1.3.89) (EC 3.1.3.91) (EC 3.1.3.99) (5'-deoxynucleotidase) (Ecto-5'-nucleotidase) (IMP-specific 5'-nucleotidase) (Thymidylate 5'-phosphatase) (CD antigen CD73)	-0.333609	0.0776218	-0.737352	0.470003	0.998431
O08967	CYTH3	Cytohesin-3 (ARF nucleotide-binding site opener 3) (Protein ARNO3) (General receptor of phosphoinositides 1) (Grp1) (PH, SEC7 and coiled-coil domain-containing protein 3) (CLM3) (SEC7 homolog C) (mSec7-3)	-0.338101	0.162867	-0.737282	0.470044	0.998431
Q8CCT4	TCEAL5	Transcription elongation factor A protein-like 5 (TCEA-like protein 5) (Transcription elongation factor S-II protein-like 5)	0.295204	-0.0552762	0.736222	0.470144	0.998431
D3Z7P3	GLS	Glutaminase kidney isoform, mitochondrial (GLS) (EC 3.5.1.2) [Cleaved into: Glutaminase kidney isoform, mitochondrial 68 kDa chain; Glutaminase kidney isoform, mitochondrial 65 kDa chain]	-0.246969	-0.116702	-0.73601	0.47027	0.998431
Q920M5	CORO6	Coronin-6 (Coronin-like protein E) (Clipin-E)	0.346862	0.0132941	0.73624	0.470526	0.998431
O08530	S1PR1	Sphingosine 1-phosphate receptor 1 (S1P receptor 1) (S1P1) (Endothelial differentiation G-protein coupled receptor 1) (Lysophospholipid receptor B1) (Sphingosine 1-phosphate receptor Edg-1) (S1P receptor Edg-1) (CD antigen CD363)	0.260606	-0.23406	0.736316	0.470618	0.998431
P47754	CAPZA2	F-actin-capping protein subunit alpha-2 (CapZ alpha-2)	0.254987	0.119719	0.735216	0.470743	0.998431
Q791V5	MTCH2	Mitochondrial carrier homolog 2 (Met-induced mitochondrial protein)	0.275434	-0.0281429	0.734726	0.471035	0.998431
Q80U56	AVL9	Late secretory pathway protein AVL9 homolog	0.384355	-0.0842913	0.735247	0.471254	0.998431
Q9EP53	TSC1	Hamartin (Tuberous sclerosis 1 protein homolog)	-0.324588	0.0163259	-0.733324	0.471916	0.998431
Q9D7S7	RPL22L1	60S ribosomal protein L22-like 1	0.221355	-0.238004	0.733013	0.472055	0.998431
Q66JS6	EIF3J2	Eukaryotic translation initiation factor 3 subunit J-B (eIF3j-B) (Eukaryotic translation initiation factor 3 subunit 1-B) (eIF-3-alpha-B) (eIF3 p35)	0.411235	-0.0154434	0.733384	0.472362	0.998431
P62259	YWHAE	14-3-3 protein epsilon (14-3-3E)	0.310646	0.0243489	0.732017	0.47265	0.998431
P47911	RPL6	60S ribosomal protein L6 (TAX-responsive enhancer element-binding protein 107) (TAXREB107)	-0.245133	-0.19402	-0.731972	0.472677	0.998431
Q8BGP6	SLC25A40	Probable mitochondrial glutathione transporter SLC25A40 (Solute carrier family 25 member 40)	-0.293478	-0.180146	-0.732362	0.472971	0.998431
Q9QYI3	DNAJC7	DnaJ homolog subfamily C member 7 (Cytoplasmic CAR retention protein) (CCRP) (MDj11) (Tetratricopeptide repeat protein 2) (TPR repeat protein 2)	0.302342	-0.14879	0.731523	0.473239	0.998431
Q9Z130	HNRNPDL	Heterogeneous nuclear ribonucleoprotein D-like (hnRNP D-like) (hnRNP DL) (JKT41-binding protein)	0.409271	-0.0247031	0.731725	0.473351	0.998431
Q6ZQ06	CEP162	Centrosomal protein of 162 kDa (Cep162) (Protein QN1 homolog)	-0.331176	0.167581	-0.730854	0.473871	0.998431
Q60829	PPP1R1B	Protein phosphatase 1 regulatory subunit 1B (DARPP-32) (Dopamine- and cAMP-regulated neuronal phosphoprotein)	0.308334	-0.0634227	0.729904	0.473913	0.998431
Q9ESZ8	GTF2I	General transcription factor II-I (GTFII-I) (TFII-I) (Bruton tyrosine kinase-associated protein 135) (BAP-135) (BTK-associated protein 135)	-0.258783	0.0908935	-0.729813	0.473967	0.998431
B2RUJ5	APBA1	Amyloid-beta A4 precursor protein-binding family A member 1 (Adapter protein X11alpha) (Neuron-specific X11 protein) (Neuronal Munc18-1-interacting protein 1) (Mint-1)	0.406794	0.0278339	0.730547	0.474054	0.998431
Q9Z1R2	BAG6	Large proline-rich protein BAG6 (BAG family molecular chaperone regulator 6) (BCL2-associated athanogene 6) (BAG-6) (HLA-B-associated transcript 3) (Protein Scythe)	0.288248	-0.0243078	0.729336	0.474252	0.998431
O89079	COPE	Coatomer subunit epsilon (Epsilon-coat protein) (Epsilon-COP)	-0.40632	-0.0378209	-0.730201	0.47426	0.998431
O35526	STX1A	Syntaxin-1A (Neuron-specific antigen HPC-1)	0.268005	0.135436	0.72882	0.474564	0.998431
Q5SFM8	RBM27	RNA-binding protein 27 (Peri-implantation stem cell protein 1) (RNA-binding motif protein 27)	-0.292184	-0.167735	-0.729373	0.474606	0.998431
Q8BH66	ATL1	Atlastin-1 (EC 3.6.5.-) (Spastic paraplegia 3A homolog)	0.331052	-0.0418199	0.728835	0.474748	0.998431
P62069	USP46	Ubiquitin carboxyl-terminal hydrolase 46 (EC 3.4.19.12) (Deubiquitinating enzyme 46) (Ubiquitin thioesterase 46) (Ubiquitin-specific-processing protease 46)	-0.388473	-0.0950846	-0.728677	0.47517	0.998431
O35684	SERPINI1	Neuroserpin (Peptidase inhibitor 12) (PI-12) (Serine protease inhibitor 17) (Serpin I1)	0.408769	-0.0135902	0.728598	0.475217	0.998431
Q3TBW2	MRPL10	39S ribosomal protein L10, mitochondrial (L10mt) (MRP-L10)	-0.307122	-0.0913974	-0.72592	0.476302	0.998431
Q8BW41	POMGNT2	Protein O-linked-mannose beta-1,4-N-acetylglucosaminyltransferase 2 (POMGnT2) (EC 2.4.1.312) (Extracellular O-linked N-acetylglucosamine transferase-like) (Glycosyltransferase-like domain-containing protein 2)	-0.226706	-0.228329	-0.725091	0.476795	0.998431
P16125	LDHB	L-lactate dehydrogenase B chain (LDH-B) (EC 1.1.1.27) (LDH heart subunit) (LDH-H)	-0.289287	-0.076002	-0.724828	0.476953	0.998431
Q9D1N9	MRPL21	39S ribosomal protein L21, mitochondrial (L21mt) (MRP-L21)	0.291259	-0.0989571	0.723253	0.477899	0.998431
A2ALK8	PTPN3	Tyrosine-protein phosphatase non-receptor type 3 (EC 3.1.3.48)	0.310894	0.186269	0.723903	0.478028	0.998431
P00848	MTATP6	ATP synthase subunit a (F-ATPase protein 6)	0.276353	-0.219917	0.723693	0.478154	0.998431
Q9CQN7	MRPL41	39S ribosomal protein L41, mitochondrial (L41mt) (MRP-L41)	-0.337295	-0.115766	-0.723665	0.478171	0.998431
Q9WUD1	STUB1	E3 ubiquitin-protein ligase CHIP (EC 2.3.2.27) (Carboxy terminus of Hsp70-interacting protein) (RING-type E3 ubiquitin transferase CHIP) (STIP1 homology and U box-containing protein 1)	0.283909	0.0626335	0.722369	0.47843	0.998431
Q8R0Y6	ALDH1L1	Cytosolic 10-formyltetrahydrofolate dehydrogenase (10-FTHFDH) (FDH) (EC 1.5.1.6) (Aldehyde dehydrogenase family 1 member L1)	0.304662	0.0937563	0.722708	0.47851	0.998431
Q61923	KCNA6	Potassium voltage-gated channel subfamily A member 6 (MK1.6) (Voltage-gated potassium channel subunit Kv1.6)	0.237102	0.185072	0.722008	0.478647	0.998431
Q80Y17	LLGL1	Lethal(2) giant larvae protein homolog 1 (LLGL) (Mgl-1) (Mlgl)	-0.297627	-0.0688756	-0.721187	0.479141	0.998431
Q8R0A7	KIAA0513	Uncharacterized protein KIAA0513	0.339658	0.0206037	0.721491	0.479366	0.998431
Q8CI43	MYL6B	Myosin light chain 6B (Smooth muscle and nonmuscle myosin light chain alkali 6B)	-0.384164	0.00205415	-0.721164	0.479673	0.998431
P17742	PPIA	Peptidyl-prolyl cis-trans isomerase A (PPIase A) (EC 5.2.1.8) (Cyclophilin A) (Cyclosporin A-binding protein) (Rotamase A) (SP18) [Cleaved into: Peptidyl-prolyl cis-trans isomerase A, N-terminally processed]	-0.305125	-0.0158177	-0.71978	0.479988	0.998431
Q07235	SERPINE2	Glia-derived nexin (GDN) (Peptidase inhibitor 7) (PI-7) (Protease nexin 1) (PN-1) (Protease nexin I) (Serine protease-inhibitor 4) (Serpin E2)	0.223351	-0.201376	0.719709	0.480031	0.998431
Q99L27	GMPR2	GMP reductase 2 (GMPR 2) (EC 1.7.1.7) (Guanosine 5'-monophosphate oxidoreductase 2) (Guanosine monophosphate reductase 2)	-0.342721	0.147381	-0.72	0.480373	0.998431
Q99JY8	PLPP3	Phospholipid phosphatase 3 (EC 3.1.3.-) (EC 3.1.3.4) (Lipid phosphate phosphohydrolase 3) (PAP2-beta) (Phosphatidate phosphohydrolase type 2b) (Phosphatidic acid phosphatase 2b) (PAP-2b) (PAP2b)	0.329109	-0.0589773	0.719506	0.480436	0.998431
Q8BTZ5	ANKRD46	Ankyrin repeat domain-containing protein 46 (Ankyrin repeat small protein) (ANK-S)	-0.290677	-0.192194	-0.719421	0.480721	0.998431
Q91XE8	TMEM205	Transmembrane protein 205	-0.304775	-0.19559	-0.719404	0.480731	0.998431
P35980	RPL18	60S ribosomal protein L18	-0.252724	-0.196407	-0.717992	0.481122	0.998431
Q8CHK2	RLN3	Relaxin-3 (Insulin-like peptide INSL7) (Insulin-like peptide 7) (Prorelaxin M3) [Cleaved into: Relaxin-3 B chain; Relaxin-3 A chain]	-0.255923	-0.233101	-0.718582	0.481226	0.998431
Q8BYK6	YTHDF3	YTH domain-containing family protein 3	-0.266476	-0.168782	-0.71739	0.481432	0.998431
Q3TDN2	FAF2	FAS-associated factor 2 (UBX domain-containing protein 8)	-0.368507	-0.122823	-0.718085	0.481525	0.998431
Q8R4I7	NETO1	Neuropilin and tolloid-like protein 1 (Brain-specific transmembrane protein containing 2 CUB and 1 LDL-receptor class A domains protein 1)	0.257218	0.11353	0.716923	0.481712	0.998431
Q9D710	TMX2	Thioredoxin-related transmembrane protein 2 (Thioredoxin domain-containing protein 14)	0.26767	-0.157175	0.716702	0.481845	0.998431
Q3THE2	MYL12B	Myosin regulatory light chain 12B (Myosin regulatory light chain 2-B, smooth muscle isoform) (Myosin regulatory light chain 20 kDa) (MLC20) (Myosin regulatory light chain MRLC2)	0.260161	-0.0787203	0.716394	0.482031	0.998431
Q8VDT9	MRPL50	39S ribosomal protein L50, mitochondrial (L50mt) (MRP-L50)	0.304546	-0.102342	0.715797	0.482439	0.998431
Q60610	TIAM1	Rho guanine nucleotide exchange factor TIAM1 (T-lymphoma invasion and metastasis-inducing protein 1) (TIAM-1)	-0.396997	0.0347214	-0.715185	0.483274	0.998431
Q9JJ28	FLII	Protein flightless-1 homolog	-0.269975	-0.0887857	-0.714055	0.483445	0.998431
Q8BH64	EHD2	EH domain-containing protein 2	-0.374525	-0.109515	-0.714789	0.483513	0.998431
Q99KR7	PPIF	Peptidyl-prolyl cis-trans isomerase F, mitochondrial (PPIase F) (EC 5.2.1.8) (Cyclophilin D) (CyP-D) (CypD) (Cyclophilin F) (Rotamase F)	0.309408	0.106278	0.713968	0.484009	0.998431
Q8CC27	CACNB2	Voltage-dependent L-type calcium channel subunit beta-2 (CAB2) (Calcium channel voltage-dependent subunit beta 2)	0.396106	-0.0450253	0.713905	0.484047	0.998431
Q9D5R2	WDR20	WD repeat-containing protein 20	-0.309906	0.120937	-0.713746	0.484143	0.998431
Q9CWL8	CTNNBL1	Beta-catenin-like protein 1 (Nuclear-associated protein) (NAP)	0.384804	-0.0831845	0.71254	0.484872	0.998431
Q3TIR3	RIC8A	Synembryn-A (Protein Ric-8A)	0.375522	-0.105176	0.712474	0.484912	0.998431
P54830	PTPN5	Tyrosine-protein phosphatase non-receptor type 5 (EC 3.1.3.48) (Neural-specific protein-tyrosine phosphatase) (Striatum-enriched protein-tyrosine phosphatase) (STEP)	0.333627	-0.051959	0.711798	0.485218	0.998431
P29758	OAT	Ornithine aminotransferase, mitochondrial (EC 2.6.1.13) (Ornithine--oxo-acid aminotransferase)	0.361333	-0.129025	0.711689	0.485387	0.998431
Q3UTZ3	TRAPPC14	Trafficking protein particle complex subunit 14 (Microtubule-associated protein 11)	0.284506	0.129747	0.711287	0.485456	0.998431
Q5SSK3	TEFM	Transcription elongation factor, mitochondrial	-0.338746	-0.157735	-0.710819	0.485913	0.998431
P84104	SRSF3	Serine/arginine-rich splicing factor 3 (Pre-mRNA-splicing factor SRP20) (Protein X16) (Splicing factor, arginine/serine-rich 3)	-0.221856	-0.232282	-0.70987	0.485983	0.998431
Q80TL0	PPM1E	Protein phosphatase 1E (EC 3.1.3.16) (Ca(2+)/calmodulin-dependent protein kinase phosphatase N) (CaMKP-N) (CaMKP-nucleus) (CaMKN) (Partner of PIX 1) (Partner of PIX-alpha) (Partner of PIXA)	-0.386723	0.058967	-0.709271	0.486852	0.998431
Q8K4M5	COMMD1	COMM domain-containing protein 1 (Protein Murr1)	0.383055	0.0682079	0.709034	0.486995	0.998431
Q8R0Y8	SLC25A42	Mitochondrial coenzyme A transporter SLC25A42 (Solute carrier family 25 member 42)	-0.267974	-0.182728	-0.708589	0.487005	0.998431
Q99JR1	SFXN1	Sideroflexin-1	-0.231369	-0.224095	-0.707613	0.48741	0.998431
Q91VR5	DDX1	ATP-dependent RNA helicase DDX1 (EC 3.6.4.13) (DEAD box protein 1)	-0.204006	-0.207486	-0.707259	0.487566	0.998431
Q8R464	CADM4	Cell adhesion molecule 4 (Immunoglobulin superfamily member 4C) (IgSF4C) (Nectin-like protein 4) (NECL-4) (TSLC1-like protein 2)	0.33451	0.0612308	0.707823	0.48773	0.998431
Q02053	UBA1	Ubiquitin-like modifier-activating enzyme 1 (EC 6.2.1.45) (Ubiquitin-activating enzyme E1) (Ubiquitin-activating enzyme E1 X) (Ubiquitin-like modifier-activating enzyme 1 X)	-0.251151	-0.113638	-0.706808	0.48784	0.998431
Q3UMT1	PPP1R12C	Protein phosphatase 1 regulatory subunit 12C (Protein phosphatase 1 myosin-binding subunit of 85 kDa) (Protein phosphatase 1 myosin-binding subunit p85)	0.390982	0.0412234	0.706913	0.488282	0.998431
Q8CDG3	VCPIP1	Deubiquitinating protein VCPIP1 (EC 3.4.19.12) (Valosin-containing protein p97/p47 complex-interacting protein 1) (Valosin-containing protein p97/p47 complex-interacting protein p135) (VCP/p47 complex-interacting 135-kDa protein)	0.387228	0.0535825	0.706699	0.488412	0.998431
Q68FH0	PKP4	Plakophilin-4 (Armadillo-related protein)	0.220897	0.13664	0.705565	0.488597	0.998431
P58390	KCNN2	Small conductance calcium-activated potassium channel protein 2 (SK2) (SKCa 2) (SKCa2) (KCa2.2)	-0.306527	0.00404665	-0.705504	0.488637	0.998431
O89112	LANCL1	Glutathione S-transferase LANCL1 (EC 2.5.1.18) (40 kDa erythrocyte membrane protein) (p40) (LanC-like protein 1)	0.253978	0.0669219	0.705231	0.4888	0.998431
O54941	SMARCE1	SWI/SNF-related matrix-associated actin-dependent regulator of chromatin subfamily E member 1 (BRG1-associated factor 57) (BAF57)	0.396141	0.00861886	0.705707	0.489015	0.998431
Q571K4	TAB3	TGF-beta-activated kinase 1 and MAP3K7-binding protein 3 (Mitogen-activated protein kinase kinase kinase 7-interacting protein 3) (TAK1-binding protein 3) (TAB-3) (TGF-beta-activated kinase 1-binding protein 3)	0.372231	0.0857855	0.703078	0.490614	0.998431
P70398	USP9X	Probable ubiquitin carboxyl-terminal hydrolase FAF-X (EC 3.4.19.12) (Deubiquitinating enzyme FAF-X) (Fat facets homolog) (Fat facets protein-related, X-linked) (Ubiquitin carboxyl-terminal hydrolase FAM) (Ubiquitin thioesterase FAF-X) (Ubiquitin-specific protease 9, X chromosome) (Ubiquitin-specific-processing protease FAF-X)	-0.257351	0.0285228	-0.702252	0.490615	0.998431
Q3ULB5	PAK6	Serine/threonine-protein kinase PAK 6 (EC 2.7.11.1) (p21-activated kinase 6) (PAK-6)	-0.306285	0.0058791	-0.702055	0.490739	0.998431
Q91W89	MAN2C1	Alpha-mannosidase 2C1 (EC 3.2.1.24) (Alpha-D-mannoside mannohydrolase) (Mannosidase alpha class 2C member 1) (Neutral/cytosolic alpha-mannosidase)	0.292847	0.1956	0.70269	0.490851	0.998431
Q9R0N3	SYT11	Synaptotagmin-11 (Synaptotagmin XI) (SytXI)	-0.250298	-0.158074	-0.701257	0.491223	0.998431
Q91W39	NCOA5	Nuclear receptor coactivator 5 (NCoA-5) (Coactivator independent of AF-2) (CIA)	-0.367175	-0.11118	-0.702063	0.491232	0.998431
Q8K4G5	ABLIM1	Actin-binding LIM protein 1 (abLIM-1) (Actin-binding LIM protein family member 1)	0.219828	0.178234	0.701046	0.491352	0.998431
Q91WK2	EIF3H	Eukaryotic translation initiation factor 3 subunit H (eIF3h) (Eukaryotic translation initiation factor 3 subunit 3) (eIF-3-gamma) (eIF3 p40 subunit)	0.21708	-0.216722	0.701043	0.491353	0.998431
P50136	BCKDHA	2-oxoisovalerate dehydrogenase subunit alpha, mitochondrial (EC 1.2.4.4) (Branched-chain alpha-keto acid dehydrogenase E1 component alpha chain) (BCKDE1A) (BCKDH E1-alpha)	0.385643	0.0502422	0.701746	0.491426	0.998431
Q8BML9	QARS1	Glutamine--tRNA ligase (EC 6.1.1.18) (Glutaminyl-tRNA synthetase) (GlnRS)	-0.249461	-0.165667	-0.700805	0.491499	0.998431
P35802	GPM6A	Neuronal membrane glycoprotein M6-a (M6a)	-0.3026	0.084132	-0.701153	0.491616	0.998431
Q78PY7	SND1	Staphylococcal nuclease domain-containing protein 1 (EC 3.1.31.1) (100 kDa coactivator) (p100 co-activator)	-0.257302	-0.172225	-0.700496	0.49169	0.998431
Q921W0	CHMP1A	Charged multivesicular body protein 1a (Chromatin-modifying protein 1a) (CHMP1a)	-0.357568	-0.0201642	-0.70094	0.491917	0.998431
Q8VGD6	OLFR56	Olfactory receptor 56 (Olfactory receptor 276-1) (Olfactory receptor F7) (Olfactory receptor G3) (Olfactory receptor I-G7)	-0.345549	-0.143657	-0.700816	0.491993	0.998431
Q8BYM5	NLGN3	Neuroligin-3 (Gliotactin homolog)	-0.290714	0.0416094	-0.699522	0.492283	0.998431
Q99K23	UFSP2	Ufm1-specific protease 2 (UfSP2) (EC 3.4.22.-)	-0.263827	-0.169303	-0.698704	0.492838	0.998431
Q8BQU6	GJC2	Gap junction gamma-2 protein (Connexin-47) (Cx47) (Gap junction alpha-12 protein)	-0.274324	-0.0548577	-0.698544	0.492881	0.998431
B2B9E1	TRIQK	Triple QxxK/R motif-containing protein (Triple repetitive-sequence of QXXK/R protein homolog)	0.332952	-0.157818	0.698495	0.49341	0.998431
P58158	B3GAT3	Galactosylgalactosylxylosylprotein 3-beta-glucuronosyltransferase 3 (EC 2.4.1.135) (Beta-1,3-glucuronyltransferase 3) (Glucuronosyltransferase I) (GlcAT-I) (UDP-GlcUA:Gal beta-1,3-Gal-R glucuronyltransferase) (GlcUAT-I)	-0.246357	-0.211653	-0.697798	0.493623	0.998431
Q6PHZ8	KCNIP4	Kv channel-interacting protein 4 (KChIP4) (A-type potassium channel modulatory protein 4) (Calsenilin-like protein) (Potassium channel-interacting protein 4)	-0.335261	0.143524	-0.697874	0.493789	0.998431
Q02357	ANK1	Ankyrin-1 (ANK-1) (Erythrocyte ankyrin)	0.305147	0.0652493	0.69745	0.493793	0.998431
P70213	FV1	Friend virus susceptibility protein 1	-0.272608	-0.169552	-0.697265	0.493906	0.998431
Q63739	PTP4A1	Protein tyrosine phosphatase type IVA 1 (EC 3.1.3.48) (Protein-tyrosine phosphatase 4a1) (Protein-tyrosine phosphatase of regenerating liver 1) (PRL-1)	-0.292247	-0.121669	-0.696339	0.494312	0.998431
Q7TPM1	PRRC2B	Protein PRRC2B (HLA-B-associated transcript 2-like 1) (Proline-rich coiled-coil protein 2B)	-0.269324	-0.128841	-0.696157	0.494342	0.998431
Q9D8B3	CHMP4B	Charged multivesicular body protein 4b (Chromatin-modifying protein 4b) (CHMP4b)	-0.331879	-0.0554163	-0.696659	0.494533	0.998431
Q80WQ9	ZBED4	Zinc finger BED domain-containing protein 4	-0.367062	0.0886815	-0.695752	0.495087	0.998431
Q9D695	SERPINB7	Serpin B7 (Megsin)	-0.388272	-0.0320003	-0.695105	0.495483	0.998431
Q8BWT5	DIP2A	Disco-interacting protein 2 homolog A (DIP2 homolog A) (EC 6.2.1.1)	-0.266532	-0.0706576	-0.6934	0.496034	0.998431
Q9CQY6	UQCC2	Ubiquinol-cytochrome-c reductase complex assembly factor 2 (Mitochondrial nucleoid factor 1) (Mitochondrial protein M19)	0.24769	-0.208907	0.693727	0.496149	0.998431
Q6A0A2	LARP4B	La-related protein 4B (La ribonucleoprotein domain family member 4B) (La ribonucleoprotein domain family member 5) (La-related protein 5)	-0.256635	-0.185685	-0.692925	0.496499	0.998431
Q8BHL5	ELMO2	Engulfment and cell motility protein 2 (Protein ced-12 homolog A)	0.256835	0.0814834	0.691194	0.497389	0.998431
Q8VCV1	ABHD17C	Alpha/beta hydrolase domain-containing protein 17C (Abhydrolase domain-containing protein 17C) (EC 3.1.2.22)	0.365939	0.0852742	0.690432	0.49835	0.998431
Q9Z0N1	EIF2S3X	Eukaryotic translation initiation factor 2 subunit 3, X-linked (EC 3.6.5.3) (Eukaryotic translation initiation factor 2 subunit gamma, X-linked) (eIF-2-gamma X)	-0.238484	-0.204517	-0.689079	0.498757	0.998431
Q9DB73	CYB5R1	NADH-cytochrome b5 reductase 1 (b5R.1) (EC 1.6.2.2) (NAD(P)H:quinone oxidoreductase type 3 polypeptide A2)	0.282031	-0.126515	0.688782	0.498894	0.998431
E9Q3L2	PI4KA	Phosphatidylinositol 4-kinase alpha (PI4-kinase alpha) (PI4K-alpha) (PtdIns-4-kinase alpha) (EC 2.7.1.67)	0.202867	0.167856	0.688006	0.499352	0.998431
Q64519	SDC3	Syndecan-3 (SYND3)	-0.319072	0.159132	-0.6881	0.499785	0.998431
Q810B8	SLITRK4	SLIT and NTRK-like protein 4	0.31653	-0.0134884	0.687436	0.49991	0.998431
Q61493	REV3L	DNA polymerase zeta catalytic subunit (EC 2.7.7.7) (Protein reversionless 3-like) (REV3-like) (Seizure-related protein 4)	-0.38225	-0.0432666	-0.687669	0.50005	0.998431
Q922U2	KRT5	Keratin, type II cytoskeletal 5 (Cytokeratin-5) (CK-5) (Keratin-5) (K5) (Type-II keratin Kb5)	-0.382047	0.0330593	-0.686909	0.500518	0.998431
Q64332	SYN2	Synapsin-2 (Synapsin II)	0.265334	0.0786175	0.685058	0.501171	0.998431
Q569Z5	DDX46	Probable ATP-dependent RNA helicase DDX46 (EC 3.6.4.13) (DEAD box protein 46)	0.37906	0.043042	0.68565	0.501294	0.998431
Q920I9	WDR7	WD repeat-containing protein 7 (TGF-beta resistance-associated protein TRAG)	-0.244788	0.113624	-0.684539	0.501492	0.998431
Q5DU41	LRRC8B	Volume-regulated anion channel subunit LRRC8B (Leucine-rich repeat-containing protein 8B)	0.281081	0.107617	0.684839	0.501561	0.998431
B9EKR1	PTPRZ1	Receptor-type tyrosine-protein phosphatase zeta (R-PTP-zeta) (EC 3.1.3.48)	-0.250916	0.132057	-0.684177	0.501715	0.998431
Q8CIW5	TWNK	Twinkle mtDNA helicase (EC 3.6.4.12) (Progressive external ophthalmoplegia 1 protein homolog) (T7 gp4-like protein with intramitochondrial nucleoid localization) (T7-like mitochondrial DNA helicase) (Twinkle protein, mitochondrial)	0.308842	-0.1772	0.684082	0.502261	0.998431
Q9DBS2	TPRG1L	Tumor protein p63-regulated gene 1-like protein (Mossy fiber terminal-associated vertebrate-specific presynaptic protein) (Protein FAM79A)	-0.256502	-0.22366	-0.68336	0.502707	0.998431
Q80SW1	AHCYL1	S-adenosylhomocysteine hydrolase-like protein 1 (IP3R-binding protein released with inositol 1,4,5-trisphosphate) (Putative adenosylhomocysteinase 2) (S-adenosyl-L-homocysteine hydrolase 2) (AdoHcyase 2)	0.241142	0.0811379	0.682281	0.502888	0.998431
P63087	PPP1CC	Serine/threonine-protein phosphatase PP1-gamma catalytic subunit (PP-1G) (EC 3.1.3.16) (Protein phosphatase 1C catalytic subunit)	-0.293009	-0.0393311	-0.681631	0.50329	0.998431
Q924C5	ALPK3	Alpha-protein kinase 3 (EC 2.7.11.1) (Myocytic induction/differentiation originator) (Midori)	-0.380733	0.02726	-0.682343	0.503335	0.998431
Q9CPW4	ARPC5	Actin-related protein 2/3 complex subunit 5 (Arp2/3 complex 16 kDa subunit) (p16-ARC)	0.268163	0.0675553	0.681459	0.503397	0.998431
Q8BUM6	FAM163B	Protein FAM163B	0.302401	0.176191	0.682104	0.503483	0.998431
B5TVM2	ILDR2	Immunoglobulin-like domain-containing receptor 2 (Angulin-3) (Lisch-like protein)	0.253493	0.101286	0.681285	0.503505	0.998431
Q9DBL7	COASY	Bifunctional coenzyme A synthase (CoA synthase) [Includes: Phosphopantetheine adenylyltransferase (EC 2.7.7.3) (Dephospho-CoA pyrophosphorylase) (Pantetheine-phosphate adenylyltransferase) (PPAT); Dephospho-CoA kinase (DPCK) (EC 2.7.1.24) (Dephosphocoenzyme A kinase) (DPCOAK)]	-0.31466	-0.110336	-0.68188	0.503621	0.998431
Q3U3R4	LMF1	Lipase maturation factor 1 (Transmembrane protein 112)	0.290614	-0.194321	0.681838	0.503647	0.998431
P57776	EEF1D	Elongation factor 1-delta (EF-1-delta)	-0.263258	-0.0535891	-0.680353	0.504082	0.998431
Q9D8V7	SEC11C	Signal peptidase complex catalytic subunit SEC11C (EC 3.4.21.89) (Microsomal signal peptidase 21 kDa subunit) (SPase 21 kDa subunit) (SEC11 homolog C) (SEC11-like protein 3) (SPC21)	-0.208928	-0.254879	-0.680028	0.504463	0.998431
Q3TLH4	PRRC2C	Protein PRRC2C (BAT2 domain-containing protein 1) (HLA-B-associated transcript 2-like 2) (Proline-rich and coiled-coil-containing protein 2C)	-0.203038	-0.210623	-0.679304	0.504732	0.998431
Q3TWI9	TMEM63B	CSC1-like protein 2 (Transmembrane protein 63B)	-0.281191	-0.201943	-0.679194	0.505284	0.998431
Q9QWL7	KRT17	Keratin, type I cytoskeletal 17 (Cytokeratin-17) (CK-17) (Keratin-17) (K17)	-0.352009	0.0233255	-0.679004	0.505401	0.998431
P70195	PSMB7	Proteasome subunit beta type-7 (EC 3.4.25.1) (Macropain chain Z) (Multicatalytic endopeptidase complex chain Z) (Proteasome subunit Z)	0.311507	0.0893217	0.678901	0.505465	0.998431
Q9WU42	NCOR2	Nuclear receptor corepressor 2 (N-CoR2) (Silencing mediator of retinoic acid and thyroid hormone receptor) (SMRT) (SMRTe) (T3 receptor-associating factor) (TRAC) (Thyroid-, retinoic-acid-receptor-associated corepressor)	0.277535	-0.0404313	0.677946	0.505575	0.998431
Q9WUM5	SUCLG1	Succinate--CoA ligase [ADP/GDP-forming] subunit alpha, mitochondrial (EC 6.2.1.4) (EC 6.2.1.5) (Succinyl-CoA synthetase subunit alpha) (SCS-alpha)	-0.247174	-0.184823	-0.677492	0.505921	0.998431
P28741	KIF3A	Kinesin-like protein KIF3A (Microtubule plus end-directed kinesin motor 3A)	0.361515	-0.0960576	0.677595	0.506274	0.998431
Q6NVF0	OCRL	Inositol polyphosphate 5-phosphatase OCRL (EC 3.1.3.36) (EC 3.1.3.56) (Inositol polyphosphate 5-phosphatase OCRL-1) (Phosphatidylinositol 3,4,5-triphosphate 5-phosphatase) (EC 3.1.3.86)	-0.372268	-0.0635392	-0.677503	0.506332	0.998431
Q14BI2	GRM2	Metabotropic glutamate receptor 2 (mGluR2)	-0.206699	0.165525	-0.675986	0.506792	0.998431
Q5SU73	COIL	Coilin (p80-coilin)	0.345934	-0.125088	0.675696	0.507453	0.998431
Q91WC0	SETD3	Actin-histidine N-methyltransferase (EC 2.1.1.85) (Endothelial differentiation inhibitory protein D10) (Protein-L-histidine N-tele-methyltransferase) (SET domain-containing protein 3)	0.248315	-0.172925	0.674024	0.508016	0.998431
Q9CWX2	NDUFAF1	Complex I intermediate-associated protein 30, mitochondrial (NADH dehydrogenase [ubiquinone] 1 alpha subcomplex assembly factor 1)	-0.291421	-0.149795	-0.674633	0.508113	0.998431
Q8BJ03	COX15	Cytochrome c oxidase assembly protein COX15 homolog	-0.292447	-0.189139	-0.673336	0.508919	0.998431
Q9D162	CCDC167	Coiled-coil domain-containing protein 167	-0.202564	-0.2572	-0.671646	0.509593	0.998431
Q5M8N4	SDR39U1	Epimerase family protein SDR39U1 (EC 1.1.1.-) (Short-chain dehydrogenase/reductase family 39U member 1)	-0.195069	-0.261437	-0.670577	0.510174	0.998431
Q99PL5	RRBP1	Ribosome-binding protein 1 (Ribosome receptor protein) (RRp) (mRRp)	-0.226871	-0.190156	-0.669737	0.510685	0.998431
Q9CYI4	LUC7L	Putative RNA-binding protein Luc7-like 1	0.229274	-0.208123	0.669833	0.510689	0.998431
P48302	EDNRB	Endothelin receptor type B (ET-B) (ET-BR) (Endothelin receptor non-selective type)	-0.305258	-0.174598	-0.670476	0.510699	0.998431
E9Q2M9	WDFY4	WD repeat- and FYVE domain-containing protein 4	-0.374778	-0.0323256	-0.670452	0.510714	0.998431
Q9D3D9	ATP5F1D	ATP synthase subunit delta, mitochondrial (ATP synthase F1 subunit delta) (F-ATPase delta subunit)	-0.29615	0.0782392	-0.669846	0.511006	0.998431
Q9D6S7	MRRF	Ribosome-recycling factor, mitochondrial (RRF) (Ribosome-releasing factor, mitochondrial)	0.243068	-0.16007	0.669181	0.511032	0.998431
Q9EP72	EMC7	ER membrane protein complex subunit 7	-0.215921	-0.220891	-0.669175	0.511038	0.998431
P62821	RAB1A	Ras-related protein Rab-1A (EC 3.6.5.2) (YPT1-related protein)	-0.273554	-0.0325178	-0.669111	0.511075	0.998431
P21619	LMNB2	Lamin-B2	-0.302515	-0.0468471	-0.669269	0.511154	0.998431
O35488	SLC27A2	Long-chain fatty acid transport protein 2 (Arachidonate--CoA ligase) (EC 6.2.1.15) (Fatty acid transport protein 2) (FATP-2) (Fatty-acid-coenzyme A ligase, very long-chain 1) (Long-chain-fatty-acid--CoA ligase) (EC 6.2.1.3) (Phytanate--CoA ligase) (EC 6.2.1.24) (Solute carrier family 27 member 2) (Slc27a2) (THCA-CoA ligase) (EC 6.2.1.7) (Very long-chain acyl-CoA synthetase) (VLACS) (VLCS) (EC 6.2…	0.204812	-0.255294	0.668593	0.511566	0.998431
Q9EPN1	NBEA	Neurobeachin (Lysosomal-trafficking regulator 2)	0.223582	0.105786	0.667711	0.51195	0.998431
P56960	EXOSC10	Exosome component 10 (EC 3.1.13.-) (Autoantigen PM/Scl 2 homolog) (Polymyositis/scleroderma autoantigen 2 homolog)	-0.308521	-0.170004	-0.668467	0.511953	0.998431
O09061	PSMB1	Proteasome subunit beta type-1 (Macropain subunit C5) (Multicatalytic endopeptidase complex subunit C5) (Proteasome component C5) (Proteasome gamma chain)	0.238844	0.151615	0.667484	0.512095	0.998431
Q64433	HSPE1	10 kDa heat shock protein, mitochondrial (Hsp10) (10 kDa chaperonin) (Chaperonin 10) (CPN10)	0.31976	-0.0720739	0.668002	0.512243	0.998431
P23819	GRIA2	Glutamate receptor 2 (GluR-2) (AMPA-selective glutamate receptor 2) (GluR-B) (GluR-K2) (Glutamate receptor ionotropic, AMPA 2) (GluA2)	-0.229402	0.155764	-0.666545	0.51268	0.998431
Q9CS72	FILIP1	Filamin-A-interacting protein 1 (FILIP)	-0.375495	0.00190844	-0.66729	0.512687	0.998431
P62748	HPCAL1	Hippocalcin-like protein 1 (Neural visinin-like protein 3) (NVL-3) (NVP-3) (Visinin-like protein 3) (VILIP-3)	0.348907	0.0107877	0.666496	0.513183	0.998431
Q9CQV6	MAP1LC3B	Microtubule-associated proteins 1A/1B light chain 3B (Autophagy-related protein LC3 B) (Autophagy-related ubiquitin-like modifier LC3 B) (MAP1 light chain 3-like protein 2) (MAP1A/MAP1B light chain 3 B) (MAP1A/MAP1B LC3 B) (Microtubule-associated protein 1 light chain 3 beta)	-0.373273	0.0199105	-0.666457	0.513207	0.998431
Q9QXS6	DBN1	Drebrin (Developmentally-regulated brain protein)	0.23526	-0.127268	0.664613	0.51389	0.998431
Q9QZB1	RGS20	Regulator of G-protein signaling 20 (RGS20) (Regulator of G-protein signaling Z1)	0.251828	0.154308	0.665023	0.51389	0.998431
Q61315	APC	Adenomatous polyposis coli protein (Protein APC) (mAPC)	0.24119	0.104963	0.664541	0.513934	0.998431
Q8CJF7	AHCTF1	Protein ELYS (Embryonic large molecule derived from yolk sac) (Protein MEL-28) (Putative AT-hook-containing transcription factor 1)	-0.360846	-0.0795806	-0.664808	0.514239	0.998431
Q3UHD6	SNX27	Sorting nexin-27	0.2282	-0.139569	0.663432	0.514629	0.998431
P13020	GSN	Gelsolin (Actin-depolymerizing factor) (ADF) (Brevin)	-0.252427	-0.0530157	-0.663381	0.514661	0.998431
Q62419	SH3GL1	Endophilin-A2 (Endophilin-2) (SH3 domain protein 2B) (SH3 domain-containing GRB2-like protein 1) (SH3p8)	0.306202	0.161269	0.663264	0.515205	0.998431
P62880	GNB2	Guanine nucleotide-binding protein G(I)/G(S)/G(T) subunit beta-2 (G protein subunit beta-2) (Transducin beta chain 2)	-0.230457	0.149238	-0.662506	0.51521	0.998431
P47758	SRPRB	Signal recognition particle receptor subunit beta (SR-beta)	-0.219768	-0.210921	-0.662256	0.51537	0.998431
Q7M707	TAS2R109	Taste receptor type 2 member 109 (T2R109) (mT2R62)	0.289288	-0.187715	0.662549	0.515653	0.998431
P27546	MAP4	Microtubule-associated protein 4 (MAP-4)	0.27055	-0.126689	0.661389	0.515928	0.998431
O88952	LIN7C	Protein lin-7 homolog C (Lin-7C) (mLin7C) (Mammalian lin-seven protein 3) (MALS-3) (Vertebrate lin-7 homolog 3) (Veli-3)	0.315156	0.147931	0.661513	0.516302	0.998431
Q61410	PRKG2	cGMP-dependent protein kinase 2 (cGK 2) (cGK2) (EC 2.7.11.12) (cGMP-dependent protein kinase II) (cGKII)	0.229714	0.0792544	0.66027	0.516614	0.998431
Q99N95	MRPL3	39S ribosomal protein L3, mitochondrial (L3mt) (MRP-L3)	-0.312494	-0.0987158	-0.660355	0.517028	0.998431
P48771	COX7A2	Cytochrome c oxidase subunit 7A2, mitochondrial (Cytochrome c oxidase subunit VIIa-liver/heart) (Cytochrome c oxidase subunit VIIa-L)	0.322142	0.0989952	0.660174	0.517142	0.998431
Q8BP47	NARS1	Asparagine--tRNA ligase, cytoplasmic (EC 6.1.1.22) (Asparaginyl-tRNA synthetase) (AsnRS) (Asparaginyl-tRNA synthetase 1)	0.252595	-0.0928631	0.658625	0.517648	0.998431
Q8CCK0	MACROH2A2	Core histone macro-H2A.2 (Histone macroH2A2) (mH2A2)	-0.36965	-0.025486	-0.659337	0.517667	0.998431
Q9D8T7	SLIRP	SRA stem-loop-interacting RNA-binding protein, mitochondrial	-0.306694	-0.0900768	-0.659324	0.517675	0.998431
Q9Z2X8	KEAP1	Kelch-like ECH-associated protein 1 (Cytosolic inhibitor of Nrf2) (INrf2)	-0.31083	-0.101392	-0.658839	0.51798	0.998431
Q91Z92	B3GALT6	Beta-1,3-galactosyltransferase 6 (Beta-1,3-GalTase 6) (Beta3Gal-T6) (Beta3GalT6) (EC 2.4.1.134) (GAG GalTII) (Galactosyltransferase II) (Galactosylxylosylprotein 3-beta-galactosyltransferase) (UDP-Gal:betaGal beta 1,3-galactosyltransferase polypeptide 6)	-0.298853	-0.121973	-0.658708	0.518062	0.998431
Q8BPN8	DMXL2	DmX-like protein 2 (Rabconnectin-3)	-0.21471	0.125112	-0.657858	0.518131	0.998431
Q9D662	SEC23B	Protein transport protein Sec23B (SEC23-related protein B)	0.289426	0.179438	0.658481	0.518205	0.998431
Q9D7N9	APMAP	Adipocyte plasma membrane-associated protein (Protein DD16)	0.309463	-0.0245345	0.658206	0.518235	0.998431
Q9EQJ9	MAGI3	Membrane-associated guanylate kinase, WW and PDZ domain-containing protein 3 (Membrane-associated guanylate kinase inverted 3) (MAGI-3)	0.208659	0.139575	0.657684	0.51824	0.998431
Q91V12	ACOT7	Cytosolic acyl coenzyme A thioester hydrolase (EC 3.1.2.2) (Acyl-CoA thioesterase 7) (Brain acyl-CoA hydrolase) (BACH) (CTE-IIa) (CTE-II) (Long chain acyl-CoA thioester hydrolase)	0.244497	-0.0805338	0.657635	0.518271	0.998431
Q9Z210	PEX11B	Peroxisomal membrane protein 11B (Peroxin-11B) (Peroxisomal biogenesis factor 11B) (Protein PEX11 homolog beta) (PEX11-beta)	-0.275151	-0.119228	-0.657403	0.518471	0.998431
Q9QZZ4	MYO15A	Unconventional myosin-XV (Unconventional myosin-15)	-0.340546	-0.118897	-0.657866	0.518592	0.998431
Q8BUV6	LSM11	U7 snRNA-associated Sm-like protein LSm11	-0.310964	0.151348	-0.657675	0.518711	0.998431
Q9JJJ7	PORCN	Protein-serine O-palmitoleoyltransferase porcupine (mPORC) (EC 2.3.1.250)	-0.315144	-0.156142	-0.657371	0.518902	0.998431
P70407	CDH9	Cadherin-9 (T1-cadherin)	0.269765	0.200379	0.657347	0.518918	0.998431
Q99PJ0	NTM	Neurotrimin	0.276677	0.143824	0.657277	0.518962	0.998431
Q149L6	DNAJB14	DnaJ homolog subfamily B member 14	0.246311	-0.167911	0.65627	0.519151	0.998431
P56480	ATP5F1B	ATP synthase subunit beta, mitochondrial (EC 7.1.2.2) (ATP synthase F1 subunit beta)	-0.30857	0.0850104	-0.65693	0.519179	0.998431
Q8VHW2	CACNG8	Voltage-dependent calcium channel gamma-8 subunit (Neuronal voltage-gated calcium channel gamma-8 subunit) (Transmembrane AMPAR regulatory protein gamma-8) (TARP gamma-8)	0.218189	0.15546	0.656017	0.51929	0.998431
P03930	MTATP8	ATP synthase protein 8 (A6L) (F-ATPase subunit 8)	-0.361726	-0.0587579	-0.655741	0.519928	0.998431
Q8BMG7	RAB3GAP2	Rab3 GTPase-activating protein non-catalytic subunit (Rab3 GTPase-activating protein 150 kDa subunit) (Rab3-GAP p150) (Rab3-GAP150) (Rab3-GAP regulatory subunit)	0.368791	-0.00987753	0.655224	0.520253	0.998431
P62806	H4C1	Histone H4	-0.312605	-0.0186053	-0.65483	0.520438	0.998431
Q9QYB1	CLIC4	Chloride intracellular channel protein 4 (mc3s5/mtCLIC)	-0.358904	-0.00721363	-0.652575	0.521923	0.998431
Q148B6	SPATC1	Speriolin (Spermatogenesis and centriole-associated protein 1) (Spermatogenic cell-specific Cdc20-binding protein)	-0.362368	-0.0465583	-0.652188	0.522167	0.998431
Q08943	SSRP1	FACT complex subunit SSRP1 (Facilitates chromatin transcription complex subunit SSRP1) (Recombination signal sequence recognition protein 1) (Structure-specific recognition protein 1) (T160)	-0.330751	-0.130335	-0.651653	0.522505	0.998431
Q8CHT1	NGEF	Ephexin-1 (Eph-interacting exchange protein) (Neuronal guanine nucleotide exchange factor)	-0.262258	0.0332343	-0.650016	0.523079	0.998431
Q60668	HNRNPD	Heterogeneous nuclear ribonucleoprotein D0 (hnRNP D0) (AU-rich element RNA-binding protein 1)	-0.193996	-0.219449	-0.649986	0.523098	0.998431
Q8CFI5	PARS2	Probable proline--tRNA ligase, mitochondrial (EC 6.1.1.15) (Prolyl-tRNA synthetase) (ProRS)	-0.220956	-0.175706	-0.649311	0.523525	0.998431
Q61290	CACNA1E	Voltage-dependent R-type calcium channel subunit alpha-1E (Brain calcium channel II) (BII) (Calcium channel, L type, alpha-1 polypeptide, isoform 6) (Voltage-gated calcium channel subunit alpha Cav2.3)	0.218948	0.0938689	0.648585	0.523985	0.998431
Q6PH08	ERC2	ERC protein 2 (CAZ-associated structural protein 1) (CAST1)	0.223139	0.123169	0.648335	0.524143	0.998431
Q9ER88	DAP3	28S ribosomal protein S29, mitochondrial (MRP-S29) (S29mt) (Death-associated protein 3) (DAP-3)	-0.295621	-0.0720108	-0.647717	0.524816	0.998431
A6X919	DPY19L1	Probable C-mannosyltransferase DPY19L1 (EC 2.4.1.-) (Dpy-19-like protein 1) (Protein dpy-19 homolog 1)	-0.26812	-0.170008	-0.647412	0.525185	0.998431
P35282	RAB21	Ras-related protein Rab-21 (Rab-12)	0.249801	-0.0733985	0.645769	0.52577	0.998431
Q3TDQ1	STT3B	Dolichyl-diphosphooligosaccharide--protein glycosyltransferase subunit STT3B (Oligosaccharyl transferase subunit STT3B) (STT3-B) (EC 2.4.99.18) (B6dom1 antigen) (Source of immunodominant MHC-associated peptides)	-0.227278	-0.190944	-0.645413	0.526001	0.998431
Q3UH60	DIP2B	Disco-interacting protein 2 homolog B (DIP2 homolog B)	0.229633	-0.0497526	0.645215	0.526122	0.998431
P14733	LMNB1	Lamin-B1	-0.293497	0.0101649	-0.645217	0.526271	0.998431
Q9QYH6	MAGED1	Melanoma-associated antigen D1 (Dlxin-1) (MAGE-D1 antigen) (Neurotrophin receptor-interacting MAGE homolog)	-0.324897	-0.00786167	-0.645283	0.526533	0.998431
Q9EQC5	SCYL1	N-terminal kinase-like protein (105 kDa kinase-like protein) (Mitosis-associated kinase-like protein NTKL) (SCY1-like protein 1)	-0.35961	-0.040694	-0.645177	0.526601	0.998431
Q8BHS6	ARMCX3	Armadillo repeat-containing X-linked protein 3	-0.25362	-0.10571	-0.644386	0.526648	0.998431
P06837	GAP43	Neuromodulin (Axonal membrane protein GAP-43) (Calmodulin-binding protein P-57) (Growth-associated protein 43)	0.335689	0.034217	0.6446	0.526967	0.998431
Q9DB72	BTBD17	BTB/POZ domain-containing protein 17 (Galectin-3-binding protein-like)	-0.282707	0.0263552	-0.643919	0.526982	0.998431
[truncated: 1,853 more rows]
